# Supplementary material for: Real-time insight into the multistage mechanism of nanoparticle exsolution from a perovskite host surface
Source: Nat Commun. 2023 Mar 29;14:1754. doi: 10.1038/s41467-023-37212-6 (PMC10060596; doi:10.1038/s41467-023-37212-6)
Supplement: Supplementary file 6 — Source Data [file 41467_2023_37212_MOESM6_ESM.zip]

Archive with 322 entries (303 files):
- Raw_data/
- __MACOSX/._Raw_data
- Raw_data/Figure5/
- __MACOSX/Raw_data/._Figure5
- Raw_data/.DS_Store
- __MACOSX/Raw_data/._.DS_Store
- Raw_data/Figure2/
- __MACOSX/Raw_data/._Figure2
- Raw_data/SI Figure3/
- __MACOSX/Raw_data/._SI Figure3
- Raw_data/Figure3/
- __MACOSX/Raw_data/._Figure3
- Raw_data/Figure4/
- __MACOSX/Raw_data/._Figure4
- Raw_data/SI Figure5/
- __MACOSX/Raw_data/._SI Figure5
- Raw_data/Notebook and Data_Fig4_SI Fig8/
- __MACOSX/Raw_data/._Notebook and Data_Fig4_SI Fig8
- Raw_data/SI Figure7/
- __MACOSX/Raw_data/._SI Figure7
- Raw_data/SI Figure9/
- __MACOSX/Raw_data/._SI Figure9
- Raw_data/Figure1/
- __MACOSX/Raw_data/._Figure1
- Raw_data/Figure6/
- __MACOSX/Raw_data/._Figure6
- Raw_data/SI Figure8/
- __MACOSX/Raw_data/._SI Figure8
- Raw_data/SI Figure6/
- __MACOSX/Raw_data/._SI Figure6
- Raw_data/SI Figure1/
- __MACOSX/Raw_data/._SI Figure1
- Raw_data/SI Figure11/
- __MACOSX/Raw_data/._SI Figure11
- Raw_data/SI Figure10/
- __MACOSX/Raw_data/._SI Figure10
- Raw_data/Figure5/825C_SuperScan-HAADF-35_2019-06-16T002525.717729_1024x1024_6 (low freq. bkgnd. removed).jpg
- __MACOSX/Raw_data/Figure5/._825C_SuperScan-HAADF-35_2019-06-16T002525.717729_1024x1024_6 (low freq. bkgnd. removed).jpg
- Raw_data/Figure5/400C_SuperScan-HAADF-11_2019-06-15T160248.822481_1024x1024_22 (low freq. bkgnd. removed).jpg
- __MACOSX/Raw_data/Figure5/._400C_SuperScan-HAADF-11_2019-06-15T160248.822481_1024x1024_22 (low freq. bkgnd. removed).jpg
- Raw_data/Figure5/1000C_SuperScan-HAADF-58_2019-06-16T204308.529478_1024x1024_48 (low freq. bkgnd. removed).jpg
- __MACOSX/Raw_data/Figure5/._1000C_SuperScan-HAADF-58_2019-06-16T204308.529478_1024x1024_48 (low freq. bkgnd. removed).jpg
- Raw_data/Figure5/825C_SuperScan-HAADF-35_2019-06-16T002525.717729_1024x1024_6.dm3
- __MACOSX/Raw_data/Figure5/._825C_SuperScan-HAADF-35_2019-06-16T002525.717729_1024x1024_6.dm3
- Raw_data/Figure5/1050C_SuperScan-HAADF-85_2019-06-16T212840.303726_1024x1024_21 (low freq. bkgnd. removed).jpg
- __MACOSX/Raw_data/Figure5/._1050C_SuperScan-HAADF-85_2019-06-16T212840.303726_1024x1024_21 (low freq. bkgnd. removed).jpg
- Raw_data/Figure5/775C_SuperScan-HAADF-15_2019-06-15T223843.546546_1024x1024_8.dm3
- __MACOSX/Raw_data/Figure5/._775C_SuperScan-HAADF-15_2019-06-15T223843.546546_1024x1024_8.dm3
- Raw_data/Figure5/.DS_Store
- __MACOSX/Raw_data/Figure5/._.DS_Store
- Raw_data/Figure5/800C_SuperScan-HAADF-26_2019-06-15T232948.693862_1024x1024_6.dm3
- __MACOSX/Raw_data/Figure5/._800C_SuperScan-HAADF-26_2019-06-15T232948.693862_1024x1024_6.dm3
- Raw_data/Figure5/1000C_SuperScan-HAADF-58_2019-06-16T204308.529478_1024x1024_48.dm3
- __MACOSX/Raw_data/Figure5/._1000C_SuperScan-HAADF-58_2019-06-16T204308.529478_1024x1024_48.dm3
- Raw_data/Figure5/2h_700C_SuperScan-HAADF-18_2019-06-15T201905.332339_1024x1024_5 (low freq. bkgnd. removed).jpg
- __MACOSX/Raw_data/Figure5/._2h_700C_SuperScan-HAADF-18_2019-06-15T201905.332339_1024x1024_5 (low freq. bkgnd. removed).jpg
- Raw_data/Figure5/800C_SuperScan-HAADF-26_2019-06-15T232948.693862_1024x1024_6 (low freq. bkgnd. removed).jpg
- __MACOSX/Raw_data/Figure5/._800C_SuperScan-HAADF-26_2019-06-15T232948.693862_1024x1024_6 (low freq. bkgnd. removed).jpg
- Raw_data/Figure5/700C_SuperScan-HAADF-13_2019-06-15T181636.148990_1024x1024_10_NOsb.dm3
- __MACOSX/Raw_data/Figure5/._700C_SuperScan-HAADF-13_2019-06-15T181636.148990_1024x1024_10_NOsb.dm3
- Raw_data/Figure5/Background Subtraction (1).s
- __MACOSX/Raw_data/Figure5/._Background Subtraction (1).s
- Raw_data/Figure5/400C_SuperScan-HAADF-11_2019-06-15T160248.822481_1024x1024_22.dm3
- __MACOSX/Raw_data/Figure5/._400C_SuperScan-HAADF-11_2019-06-15T160248.822481_1024x1024_22.dm3
- Raw_data/Figure5/925C_SuperScan-HAADF-54_2019-06-16T175802.371878_1024x1024_133.dm3
- __MACOSX/Raw_data/Figure5/._925C_SuperScan-HAADF-54_2019-06-16T175802.371878_1024x1024_133.dm3
- Raw_data/Figure5/975C_SuperScan-HAADF-29_2019-06-16T200111.368504_1024x1024_82 (low freq. bkgnd. removed).jpg
- __MACOSX/Raw_data/Figure5/._975C_SuperScan-HAADF-29_2019-06-16T200111.368504_1024x1024_82 (low freq. bkgnd. removed).jpg
- Raw_data/Figure5/975C_SuperScan-HAADF-29_2019-06-16T200111.368504_1024x1024_82.dm3
- __MACOSX/Raw_data/Figure5/._975C_SuperScan-HAADF-29_2019-06-16T200111.368504_1024x1024_82.dm3
- Raw_data/Figure5/925C_SuperScan-HAADF-54_2019-06-16T175802.371878_1024x1024_133 (low freq. bkgnd. removed).jpg
- __MACOSX/Raw_data/Figure5/._925C_SuperScan-HAADF-54_2019-06-16T175802.371878_1024x1024_133 (low freq. bkgnd. removed).jpg
- Raw_data/Figure5/725C_SuperScan-HAADF-24_2019-06-15T205655.766201_1024x1024_13 (low freq. bkgnd. removed).jpg
- __MACOSX/Raw_data/Figure5/._725C_SuperScan-HAADF-24_2019-06-15T205655.766201_1024x1024_13 (low freq. bkgnd. removed).jpg
- Raw_data/Figure5/725C_SuperScan-HAADF-24_2019-06-15T205655.766201_1024x1024_13.dm3
- __MACOSX/Raw_data/Figure5/._725C_SuperScan-HAADF-24_2019-06-15T205655.766201_1024x1024_13.dm3
- Raw_data/Figure5/775C_SuperScan-HAADF-15_2019-06-15T223843.546546_1024x1024_8 (low freq. bkgnd. removed).jpg
- __MACOSX/Raw_data/Figure5/._775C_SuperScan-HAADF-15_2019-06-15T223843.546546_1024x1024_8 (low freq. bkgnd. removed).jpg
- Raw_data/Figure5/1050C_SuperScan-HAADF-85_2019-06-16T212840.303726_1024x1024_21.dm3
- __MACOSX/Raw_data/Figure5/._1050C_SuperScan-HAADF-85_2019-06-16T212840.303726_1024x1024_21.dm3
- Raw_data/Figure5/875C_SuperScan-HAADF-48_2019-06-16T013757.464635_1024x1024_13.dm3
- __MACOSX/Raw_data/Figure5/._875C_SuperScan-HAADF-48_2019-06-16T013757.464635_1024x1024_13.dm3
- Raw_data/Figure5/700C_Super700C_Scan-HAADF-13_2019-06-15T181636.148990_1024x1024_10_NOsb (low freq. bkgnd. removed).jpg
- __MACOSX/Raw_data/Figure5/._700C_Super700C_Scan-HAADF-13_2019-06-15T181636.148990_1024x1024_10_NOsb (low freq. bkgnd. removed).jpg
- Raw_data/Figure5/875C_SuperScan-HAADF-48_2019-06-16T013757.464635_1024x1024_13 (low freq. bkgnd. removed).jpg
- __MACOSX/Raw_data/Figure5/._875C_SuperScan-HAADF-48_2019-06-16T013757.464635_1024x1024_13 (low freq. bkgnd. removed).jpg
- Raw_data/Figure5/2h_700C_SuperScan-HAADF-18_2019-06-15T201905.332339_1024x1024_5.dm3
- __MACOSX/Raw_data/Figure5/._2h_700C_SuperScan-HAADF-18_2019-06-15T201905.332339_1024x1024_5.dm3
- Raw_data/Figure2/SuperScan-HAADF-12_2019-06-15T160319.410230_1024x1024_21.dm3
- __MACOSX/Raw_data/Figure2/._SuperScan-HAADF-12_2019-06-15T160319.410230_1024x1024_21.dm3
- Raw_data/Figure2/Fig2i_SuperScan-HAADF-7_2019-06-15T215122.075023_1024x1024_1_scalebar.jpg
- __MACOSX/Raw_data/Figure2/._Fig2i_SuperScan-HAADF-7_2019-06-15T215122.075023_1024x1024_1_scalebar.jpg
- Raw_data/Figure2/.DS_Store
- __MACOSX/Raw_data/Figure2/._.DS_Store
- Raw_data/Figure2/SuperScan-HAADF-33_2019-06-15T210819.321298_1024x1024_4.dm3
- __MACOSX/Raw_data/Figure2/._SuperScan-HAADF-33_2019-06-15T210819.321298_1024x1024_4.dm3
- Raw_data/Figure2/Fig2e_725_SuperScan-HAADF-24_2019-06-15T205655.766201_1024x1024_13_scalebar.jpg
- __MACOSX/Raw_data/Figure2/._Fig2e_725_SuperScan-HAADF-24_2019-06-15T205655.766201_1024x1024_13_scalebar.jpg
- Raw_data/Figure2/SuperScan-HAADF-13_2019-06-15T181636.148990_1024x1024_10.dm3
- __MACOSX/Raw_data/Figure2/._SuperScan-HAADF-13_2019-06-15T181636.148990_1024x1024_10.dm3
- Raw_data/Figure2/SuperScan-HAADF-33_2019-06-15T173628.872929_1024x1024_0.dm3
- __MACOSX/Raw_data/Figure2/._SuperScan-HAADF-33_2019-06-15T173628.872929_1024x1024_0.dm3
- Raw_data/Figure2/Fig2a_SuperScan-HAADF-12_2019-06-15T160319.410230_1024x1024_21_Scalebar.jpg
- __MACOSX/Raw_data/Figure2/._Fig2a_SuperScan-HAADF-12_2019-06-15T160319.410230_1024x1024_21_Scalebar.jpg
- Raw_data/Figure2/Fig2g_SuperScan-HAADF-20_2019-06-15T202105.606219_1024x1024_3_scalebar.jpg
- __MACOSX/Raw_data/Figure2/._Fig2g_SuperScan-HAADF-20_2019-06-15T202105.606219_1024x1024_3_scalebar.jpg
- Raw_data/Figure2/SuperScan-HAADF-24_2019-06-15T205655.766201_1024x1024_13.dm3
- __MACOSX/Raw_data/Figure2/._SuperScan-HAADF-24_2019-06-15T205655.766201_1024x1024_13.dm3
- Raw_data/Figure2/Fig2f_750_SuperScan-HAADF-3_2019-06-15T214415.302613_1024x1024_5_scalebar.jpg
- __MACOSX/Raw_data/Figure2/._Fig2f_750_SuperScan-HAADF-3_2019-06-15T214415.302613_1024x1024_5_scalebar.jpg
- Raw_data/Figure2/Fig2h_SuperScan-HAADF-33_2019-06-15T210819.321298_1024x1024_4_scalebar.jpg
- __MACOSX/Raw_data/Figure2/._Fig2h_SuperScan-HAADF-33_2019-06-15T210819.321298_1024x1024_4_scalebar.jpg
- Raw_data/Figure2/Fig2b_SuperScan-HAADF-33_2019-06-15T173628.872929_1024x1024_0_scalebar.jpg
- __MACOSX/Raw_data/Figure2/._Fig2b_SuperScan-HAADF-33_2019-06-15T173628.872929_1024x1024_0_scalebar.jpg
- Raw_data/Figure2/Fig2d_700_2hSuperScan-HAADF-18_2019-06-15T201905.332339_1024x1024_5_scalebar.jpg
- __MACOSX/Raw_data/Figure2/._Fig2d_700_2hSuperScan-HAADF-18_2019-06-15T201905.332339_1024x1024_5_scalebar.jpg
- Raw_data/Figure2/SuperScan-HAADF-20_2019-06-15T202105.606219_1024x1024_3.dm3
- __MACOSX/Raw_data/Figure2/._SuperScan-HAADF-20_2019-06-15T202105.606219_1024x1024_3.dm3
- Raw_data/Figure2/Fig2c_asreached700_opt2_SuperScan-HAADF-13_scalebar.jpg
- __MACOSX/Raw_data/Figure2/._Fig2c_asreached700_opt2_SuperScan-HAADF-13_scalebar.jpg
- Raw_data/Figure2/SuperScan-HAADF-18_2019-06-15T201905.332339_1024x1024_5.dm3
- __MACOSX/Raw_data/Figure2/._SuperScan-HAADF-18_2019-06-15T201905.332339_1024x1024_5.dm3
- Raw_data/SI Figure3/coords_IrIrVSr.txt
- __MACOSX/Raw_data/SI Figure3/._coords_IrIrVSr.txt
- Raw_data/SI Figure3/coords_Ir.txt
- __MACOSX/Raw_data/SI Figure3/._coords_Ir.txt
- Raw_data/SI Figure3/coords_IrVSr.txt
- __MACOSX/Raw_data/SI Figure3/._coords_IrVSr.txt
- Raw_data/Figure3/SuperScan-HAADF-18_2019-06-15T224349.797062_1024x1024_5.dm3
- __MACOSX/Raw_data/Figure3/._SuperScan-HAADF-18_2019-06-15T224349.797062_1024x1024_5.dm3
- Raw_data/Figure3/SuperScan-HAADF-44_2019-06-16T010628.187574_1024x1024_17.dm3
- __MACOSX/Raw_data/Figure3/._SuperScan-HAADF-44_2019-06-16T010628.187574_1024x1024_17.dm3
- Raw_data/Figure3/.DS_Store
- __MACOSX/Raw_data/Figure3/._.DS_Store
- Raw_data/Figure3/Fig3b_875C_SuperScan-HAADF-48_2019-06-16T013757.464635_1024x1024_13.tif
- __MACOSX/Raw_data/Figure3/._Fig3b_875C_SuperScan-HAADF-48_2019-06-16T013757.464635_1024x1024_13.tif
- Raw_data/Figure3/Fig3a_775C_2_SuperScan-HAADF-19_2019-06-15T224622.556800_1024x1024_4_NOsb.tif
- __MACOSX/Raw_data/Figure3/._Fig3a_775C_2_SuperScan-HAADF-19_2019-06-15T224622.556800_1024x1024_4_NOsb.tif
- Raw_data/Figure3/SuperScan-HAADF-33_2019-06-16T002334.521369_1024x1024_8.dm3
- __MACOSX/Raw_data/Figure3/._SuperScan-HAADF-33_2019-06-16T002334.521369_1024x1024_8.dm3
- Raw_data/Figure3/SuperScan-HAADF-30_2019-06-15T233407.948691_1024x1024_2.dm3
- __MACOSX/Raw_data/Figure3/._SuperScan-HAADF-30_2019-06-15T233407.948691_1024x1024_2.dm3
- Raw_data/Figure3/Fig3b_NP1_825_highmag_SuperScan-HAADF-33_2019-06-16T002334.521369_1024x1024_8.jpg
- __MACOSX/Raw_data/Figure3/._Fig3b_NP1_825_highmag_SuperScan-HAADF-33_2019-06-16T002334.521369_1024x1024_8.jpg
- Raw_data/Figure3/Fig3a_775C_1_SuperScan-HAADF-18_2019-06-15T224349.797062_1024x1024_5.tif
- __MACOSX/Raw_data/Figure3/._Fig3a_775C_1_SuperScan-HAADF-18_2019-06-15T224349.797062_1024x1024_5.tif
- Raw_data/Figure3/SuperScan-HAADF-38_2019-06-16T002929.992701_1024x1024_3.dm3
- __MACOSX/Raw_data/Figure3/._SuperScan-HAADF-38_2019-06-16T002929.992701_1024x1024_3.dm3
- Raw_data/Figure3/Fig3a_825C_SuperScan-HAADF-38_2019-06-16T002929.992701_1024x1024_3.tif
- __MACOSX/Raw_data/Figure3/._Fig3a_825C_SuperScan-HAADF-38_2019-06-16T002929.992701_1024x1024_3.tif
- Raw_data/Figure3/SuperScan-HAADF-35_2019-06-16T002525.717729_1024x1024_6.dm3
- __MACOSX/Raw_data/Figure3/._SuperScan-HAADF-35_2019-06-16T002525.717729_1024x1024_6.dm3
- Raw_data/Figure3/Fig3a_800C_SuperScan-HAADF-30_2019-06-15T233407.948691_1024x1024_2.tif
- __MACOSX/Raw_data/Figure3/._Fig3a_800C_SuperScan-HAADF-30_2019-06-15T233407.948691_1024x1024_2.tif
- Raw_data/Figure3/Fig3B_NP1_850_SuperScan-HAADF-44_2019-06-16T010628.187574_1024x1024_17.jpg
- __MACOSX/Raw_data/Figure3/._Fig3B_NP1_850_SuperScan-HAADF-44_2019-06-16T010628.187574_1024x1024_17.jpg
- Raw_data/Figure3/SuperScan-HAADF-19_2019-06-15T224622.556800_1024x1024_4.dm3
- __MACOSX/Raw_data/Figure3/._SuperScan-HAADF-19_2019-06-15T224622.556800_1024x1024_4.dm3
- Raw_data/Figure3/SuperScan-HAADF-48_2019-06-16T013757.464635_1024x1024_13.dm3
- __MACOSX/Raw_data/Figure3/._SuperScan-HAADF-48_2019-06-16T013757.464635_1024x1024_13.dm3
- Raw_data/Figure3/Fig3b_NP1_825_lowmag_SuperScan-HAADF-35_2019-06-16T002525.717729_1024x1024_6.jpg
- __MACOSX/Raw_data/Figure3/._Fig3b_NP1_825_lowmag_SuperScan-HAADF-35_2019-06-16T002525.717729_1024x1024_6.jpg
- Raw_data/Figure4/.DS_Store
- __MACOSX/Raw_data/Figure4/._.DS_Store
- Raw_data/Figure4/800C_SuperScan-HAADF-26_2019-06-15T232948.693862_1024x1024_6.dm3
- __MACOSX/Raw_data/Figure4/._800C_SuperScan-HAADF-26_2019-06-15T232948.693862_1024x1024_6.dm3
- Raw_data/Figure4/800C_SuperScan-HAADF-26_2019-06-15T232948.693862_1024x1024_6_sb.jpg
- __MACOSX/Raw_data/Figure4/._800C_SuperScan-HAADF-26_2019-06-15T232948.693862_1024x1024_6_sb.jpg
- Raw_data/Figure4/900C_SuperScan-HAADF-52_2019-06-16T021005.080888_1024x1024_9_sb.jpg
- __MACOSX/Raw_data/Figure4/._900C_SuperScan-HAADF-52_2019-06-16T021005.080888_1024x1024_9_sb.jpg
- Raw_data/Figure4/750C_SuperScan-HAADF-3_2019-06-15T214415.302613_1024x1024_5_sb.jpg
- __MACOSX/Raw_data/Figure4/._750C_SuperScan-HAADF-3_2019-06-15T214415.302613_1024x1024_5_sb.jpg
- Raw_data/Figure4/900C_SuperScan-HAADF-52_2019-06-16T021005.080888_1024x1024_9.dm3
- __MACOSX/Raw_data/Figure4/._900C_SuperScan-HAADF-52_2019-06-16T021005.080888_1024x1024_9.dm3
- Raw_data/Figure4/700C_SuperScan-HAADF-13_2019-06-15T181636.148990_1024x1024_10_sb.jpg
- __MACOSX/Raw_data/Figure4/._700C_SuperScan-HAADF-13_2019-06-15T181636.148990_1024x1024_10_sb.jpg
- Raw_data/Figure4/750C_SuperScan-HAADF-3_2019-06-15T214415.302613_1024x1024_5.dm3
- __MACOSX/Raw_data/Figure4/._750C_SuperScan-HAADF-3_2019-06-15T214415.302613_1024x1024_5.dm3
- Raw_data/Figure4/850C_SuperScan-HAADF-44_2019-06-16T010628.187574_1024x1024_17.dm3
- __MACOSX/Raw_data/Figure4/._850C_SuperScan-HAADF-44_2019-06-16T010628.187574_1024x1024_17.dm3
- Raw_data/Figure4/850C_SuperScan-HAADF-44_2019-06-16T010628.187574_1024x1024_17_sb.jpg
- __MACOSX/Raw_data/Figure4/._850C_SuperScan-HAADF-44_2019-06-16T010628.187574_1024x1024_17_sb.jpg
- Raw_data/Figure4/700C_SuperScan-HAADF-13_2019-06-15T181636.148990_1024x1024_10.dm3
- __MACOSX/Raw_data/Figure4/._700C_SuperScan-HAADF-13_2019-06-15T181636.148990_1024x1024_10.dm3
- Raw_data/SI Figure5/.DS_Store
- __MACOSX/Raw_data/SI Figure5/._.DS_Store
- Raw_data/SI Figure5/2h_400C_SuperScan-HAADF-4_2019-06-15T174647.015658_1024x1024_3.dm3
- __MACOSX/Raw_data/SI Figure5/._2h_400C_SuperScan-HAADF-4_2019-06-15T174647.015658_1024x1024_3.dm3
- Raw_data/SI Figure5/400C_SuperScan-HAADF-11_2019-06-15T160248.822481_1024x1024_22.dm3
- __MACOSX/Raw_data/SI Figure5/._400C_SuperScan-HAADF-11_2019-06-15T160248.822481_1024x1024_22.dm3
- Raw_data/Notebook and Data_Fig4_SI Fig8/__pycache__/
- __MACOSX/Raw_data/Notebook and Data_Fig4_SI Fig8/.___pycache__
- Raw_data/Notebook and Data_Fig4_SI Fig8/Paper_Notebook.ipynb
- __MACOSX/Raw_data/Notebook and Data_Fig4_SI Fig8/._Paper_Notebook.ipynb
- Raw_data/Notebook and Data_Fig4_SI Fig8/image_data.p
- __MACOSX/Raw_data/Notebook and Data_Fig4_SI Fig8/._image_data.p
- Raw_data/Notebook and Data_Fig4_SI Fig8/utils.py
- __MACOSX/Raw_data/Notebook and Data_Fig4_SI Fig8/._utils.py
- Raw_data/Notebook and Data_Fig4_SI Fig8/.ipynb_checkpoints/
- __MACOSX/Raw_data/Notebook and Data_Fig4_SI Fig8/._.ipynb_checkpoints
- Raw_data/SI Figure7/950C_SuperScan-HAADF-5_2019-06-16T184538.143219_1024x1024_119.dm3
- __MACOSX/Raw_data/SI Figure7/._950C_SuperScan-HAADF-5_2019-06-16T184538.143219_1024x1024_119.dm3
- Raw_data/SI Figure7/925C_SuperScan-HAADF-52_2019-06-16T175648.087629_1024x1024_135.dm3
- __MACOSX/Raw_data/SI Figure7/._925C_SuperScan-HAADF-52_2019-06-16T175648.087629_1024x1024_135.dm3
- Raw_data/SI Figure7/Background Subtraction (1).s
- __MACOSX/Raw_data/SI Figure7/._Background Subtraction (1).s
- Raw_data/SI Figure7/2h_700C_SuperScan-HAADF-18_2019-06-15T201905.332339_1024x1024_5.dm3
- __MACOSX/Raw_data/SI Figure7/._2h_700C_SuperScan-HAADF-18_2019-06-15T201905.332339_1024x1024_5.dm3
- Raw_data/SI Figure9/825C_SuperScan-HAADF-35_2019-06-16T002525.717729_1024x1024_6 (low freq. bkgnd. removed).jpg
- __MACOSX/Raw_data/SI Figure9/._825C_SuperScan-HAADF-35_2019-06-16T002525.717729_1024x1024_6 (low freq. bkgnd. removed).jpg
- Raw_data/SI Figure9/825C_SuperScan-HAADF-35_2019-06-16T002525.717729_1024x1024_6.dm3
- __MACOSX/Raw_data/SI Figure9/._825C_SuperScan-HAADF-35_2019-06-16T002525.717729_1024x1024_6.dm3
- Raw_data/SI Figure9/825C_SuperScan-HAADF-35_2019-06-16T002525.717729_1024x1024_6.jpg
- __MACOSX/Raw_data/SI Figure9/._825C_SuperScan-HAADF-35_2019-06-16T002525.717729_1024x1024_6.jpg
- Raw_data/SI Figure9/Background Subtraction (1).s
- __MACOSX/Raw_data/SI Figure9/._Background Subtraction (1).s
- Raw_data/Figure1/energy_IrIrVSr.txt
- __MACOSX/Raw_data/Figure1/._energy_IrIrVSr.txt
- Raw_data/Figure1/SuperScan-HAADF-103_2020-03-02T191213.795722_1024x1024_379.dm3
- __MACOSX/Raw_data/Figure1/._SuperScan-HAADF-103_2020-03-02T191213.795722_1024x1024_379.dm3
- Raw_data/Figure1/SuperScan-HAADF-179_2020-03-02T204407.549579_1024x1024_303.dm3
- __MACOSX/Raw_data/Figure1/._SuperScan-HAADF-179_2020-03-02T204407.549579_1024x1024_303.dm3
- Raw_data/Figure1/SuperScan-HAADF-95_2020-03-02T190248.869361_1024x1024_387.dm3
- __MACOSX/Raw_data/Figure1/._SuperScan-HAADF-95_2020-03-02T190248.869361_1024x1024_387.dm3
- Raw_data/Figure1/energy_IrVSr.txt
- __MACOSX/Raw_data/Figure1/._energy_IrVSr.txt
- Raw_data/Figure1/SuperScan-HAADF-168_2020-03-02T203344.713536_1024x1024_314.dm3
- __MACOSX/Raw_data/Figure1/._SuperScan-HAADF-168_2020-03-02T203344.713536_1024x1024_314.dm3
- Raw_data/Figure1/SuperScan-HAADF-96_2020-03-02T190355.305523_1024x1024_386.dm3
- __MACOSX/Raw_data/Figure1/._SuperScan-HAADF-96_2020-03-02T190355.305523_1024x1024_386.dm3
- Raw_data/Figure1/energy_Ir.txt
- __MACOSX/Raw_data/Figure1/._energy_Ir.txt
- Raw_data/Figure6/925C_SuperScan-HAADF-52_2019-06-16T175648.087629_1024x1024_135.dm3
- __MACOSX/Raw_data/Figure6/._925C_SuperScan-HAADF-52_2019-06-16T175648.087629_1024x1024_135.dm3
- Raw_data/Figure6/6h_975C_SuperScan-HAADF-54_2019-06-16T201302.355170_1024x1024_52.tif
- __MACOSX/Raw_data/Figure6/._6h_975C_SuperScan-HAADF-54_2019-06-16T201302.355170_1024x1024_52.tif
- Raw_data/Figure6/SuperScan-HAADF-54_2019-06-16T201302.355170_1024x1024_52.dm3
- __MACOSX/Raw_data/Figure6/._SuperScan-HAADF-54_2019-06-16T201302.355170_1024x1024_52.dm3
- Raw_data/Figure6/6c_925C_SuperScan-HAADF-52_2019-06-16T175648.087629_1024x1024_135.jpg
- __MACOSX/Raw_data/Figure6/._6c_925C_SuperScan-HAADF-52_2019-06-16T175648.087629_1024x1024_135.jpg
- Raw_data/Figure6/6g_975C_SuperScan-HAADF-21_2019-06-16T194632.182218_1024x1024_90.jpg
- __MACOSX/Raw_data/Figure6/._6g_975C_SuperScan-HAADF-21_2019-06-16T194632.182218_1024x1024_90.jpg
- Raw_data/Figure6/6i_1100C_SuperScan-HAADF-97_2019-06-16T220309.379071_1024x1024_9.tif
- __MACOSX/Raw_data/Figure6/._6i_1100C_SuperScan-HAADF-97_2019-06-16T220309.379071_1024x1024_9.tif
- Raw_data/Figure6/6b_875C_SuperScan-HAADF-48_2019-06-16T013757.464635_1024x1024_13.tif
- __MACOSX/Raw_data/Figure6/._6b_875C_SuperScan-HAADF-48_2019-06-16T013757.464635_1024x1024_13.tif
- Raw_data/Figure6/6d_900C_SuperScan-HAADF-53_2019-06-16T021042.841048_1024x1024_8.tif
- __MACOSX/Raw_data/Figure6/._6d_900C_SuperScan-HAADF-53_2019-06-16T021042.841048_1024x1024_8.tif
- Raw_data/Figure6/6e_975C_SuperScan-HAADF-30_2019-06-16T200124.896278_1024x1024_81.tif
- __MACOSX/Raw_data/Figure6/._6e_975C_SuperScan-HAADF-30_2019-06-16T200124.896278_1024x1024_81.tif
- Raw_data/Figure6/SuperScan-HAADF-53_2019-06-16T021042.841048_1024x1024_8.dm3
- __MACOSX/Raw_data/Figure6/._SuperScan-HAADF-53_2019-06-16T021042.841048_1024x1024_8.dm3
- Raw_data/Figure6/SuperScan-HAADF-48_2019-06-16T013757.464635_1024x1024_13.dm3
- __MACOSX/Raw_data/Figure6/._SuperScan-HAADF-48_2019-06-16T013757.464635_1024x1024_13.dm3
- Raw_data/Figure6/6a_750C_SuperScan-HAADF-3_2019-06-15T214415.302613_1024x1024_5_scalebar.jpg
- __MACOSX/Raw_data/Figure6/._6a_750C_SuperScan-HAADF-3_2019-06-15T214415.302613_1024x1024_5_scalebar.jpg
- Raw_data/Figure6/SuperScan-HAADF-21_2019-06-16T194632.182218_1024x1024_90.dm3
- __MACOSX/Raw_data/Figure6/._SuperScan-HAADF-21_2019-06-16T194632.182218_1024x1024_90.dm3
- Raw_data/Figure6/SuperScan-HAADF-3_2019-06-15T214415.302613_1024x1024_5.dm3
- __MACOSX/Raw_data/Figure6/._SuperScan-HAADF-3_2019-06-15T214415.302613_1024x1024_5.dm3
- Raw_data/Figure6/SuperScan-HAADF-30_2019-06-16T200124.896278_1024x1024_81.dm3
- __MACOSX/Raw_data/Figure6/._SuperScan-HAADF-30_2019-06-16T200124.896278_1024x1024_81.dm3
- Raw_data/Figure6/6f_1050C_SuperScan-HAADF-87_2019-06-16T213018.605349_1024x1024_19.tif
- __MACOSX/Raw_data/Figure6/._6f_1050C_SuperScan-HAADF-87_2019-06-16T213018.605349_1024x1024_19.tif
- Raw_data/SI Figure8/825C_SuperScan-HAADF-35_2019-06-16T002525.717729_1024x1024_6.dm3
- __MACOSX/Raw_data/SI Figure8/._825C_SuperScan-HAADF-35_2019-06-16T002525.717729_1024x1024_6.dm3
- Raw_data/SI Figure8/775C_SuperScan-HAADF-15_2019-06-15T223843.546546_1024x1024_8.dm3
- __MACOSX/Raw_data/SI Figure8/._775C_SuperScan-HAADF-15_2019-06-15T223843.546546_1024x1024_8.dm3
- Raw_data/SI Figure8/2h_400C_SuperScan-HAADF-4_2019-06-15T174647.015658_1024x1024_3.dm3
- __MACOSX/Raw_data/SI Figure8/._2h_400C_SuperScan-HAADF-4_2019-06-15T174647.015658_1024x1024_3.dm3
- Raw_data/SI Figure8/400C_SuperScan-HAADF-11_2019-06-15T160248.822481_1024x1024_22.dm3
- __MACOSX/Raw_data/SI Figure8/._400C_SuperScan-HAADF-11_2019-06-15T160248.822481_1024x1024_22.dm3
- Raw_data/SI Figure8/725C_SuperScan-HAADF-24_2019-06-15T205655.766201_1024x1024_13.dm3
- __MACOSX/Raw_data/SI Figure8/._725C_SuperScan-HAADF-24_2019-06-15T205655.766201_1024x1024_13.dm3
- Raw_data/SI Figure8/875C_SuperScan-HAADF-48_2019-06-16T013757.464635_1024x1024_13.dm3
- __MACOSX/Raw_data/SI Figure8/._875C_SuperScan-HAADF-48_2019-06-16T013757.464635_1024x1024_13.dm3
- Raw_data/SI Figure8/2h_700C_SuperScan-HAADF-18_2019-06-15T201905.332339_1024x1024_5.dm3
- __MACOSX/Raw_data/SI Figure8/._2h_700C_SuperScan-HAADF-18_2019-06-15T201905.332339_1024x1024_5.dm3
- Raw_data/SI Figure6/2h_400C_SuperScan-HAADF-4_2019-06-15T174647.015658_1024x1024_3.dm3
- __MACOSX/Raw_data/SI Figure6/._2h_400C_SuperScan-HAADF-4_2019-06-15T174647.015658_1024x1024_3.dm3
- Raw_data/SI Figure6/400C_SuperScan-HAADF-11_2019-06-15T160248.822481_1024x1024_22.dm3
- __MACOSX/Raw_data/SI Figure6/._400C_SuperScan-HAADF-11_2019-06-15T160248.822481_1024x1024_22.dm3
- Raw_data/SI Figure6/700C_SuperScan-HAADF-13_2019-06-15T181636.148990_1024x1024_10.dm3
- __MACOSX/Raw_data/SI Figure6/._700C_SuperScan-HAADF-13_2019-06-15T181636.148990_1024x1024_10.dm3
- Raw_data/SI Figure6/2h_700C_SuperScan-HAADF-18_2019-06-15T201905.332339_1024x1024_5.dm3
- __MACOSX/Raw_data/SI Figure6/._2h_700C_SuperScan-HAADF-18_2019-06-15T201905.332339_1024x1024_5.dm3
- Raw_data/SI Figure1/SuperScan-HAADF-20_2019-06-15T202105.606219_1024x1024_3.dm3
- __MACOSX/Raw_data/SI Figure1/._SuperScan-HAADF-20_2019-06-15T202105.606219_1024x1024_3.dm3
- Raw_data/SI Figure1/IFFT of Untitled HAADF94 RT 29Feb2020.jpg
- __MACOSX/Raw_data/SI Figure1/._IFFT of Untitled HAADF94 RT 29Feb2020.jpg
- Raw_data/SI Figure1/STO_262269_301 zone axis.cmdx
- __MACOSX/Raw_data/SI Figure1/._STO_262269_301 zone axis.cmdx
- Raw_data/SI Figure1/SuperScan-HAADF-94_2020-02-29T182323.315727_1024x1024_26.jpg
- __MACOSX/Raw_data/SI Figure1/._SuperScan-HAADF-94_2020-02-29T182323.315727_1024x1024_26.jpg
- Raw_data/SI Figure1/04SuperScan-HAADF-94_2020-02-29T182323.315727_1024x1024_26.dm3
- __MACOSX/Raw_data/SI Figure1/._04SuperScan-HAADF-94_2020-02-29T182323.315727_1024x1024_26.dm3
- Raw_data/SI Figure11/750C_SuperScan-HAADF-5_2019-06-15T214624.475001_1024x1024_3.dm3
- __MACOSX/Raw_data/SI Figure11/._750C_SuperScan-HAADF-5_2019-06-15T214624.475001_1024x1024_3.dm3
- Raw_data/SI Figure11/900C_SuperScan-HAADF-61_2019-06-16T023413.944758_1024x1024_0.dm3
- __MACOSX/Raw_data/SI Figure11/._900C_SuperScan-HAADF-61_2019-06-16T023413.944758_1024x1024_0.dm3
[truncated: 22 more entries]
