# Supplementary material for: Real-time insight into the multistage mechanism of nanoparticle exsolution from a perovskite host surface
Source: Nat Commun. 2023 Mar 29;14:1754. doi: 10.1038/s41467-023-37212-6 (PMC10060596; doi:10.1038/s41467-023-37212-6)
Supplement: Supplementary file 6 — Source Data [file 41467_2023_37212_MOESM6_ESM.zip › Raw_data/SI Figure3/coords_IrIrVSr.txt]

./0_0.log:   180  Ir    c     0.333333    0.333333    2.155234    0.000000
./0_1.log:   180  Ir    c     0.333333    0.336699    2.166445    0.000000
./0_2.log:   180  Ir    c     0.333333    0.340066    1.257277    0.000000
./0_3.log:   180  Ir    c     0.333333    0.343433    1.259281    0.000000
./0_4.log:   180  Ir    c     0.333333    0.346800    1.225206    0.000000
./0_5.log:   180  Ir    c     0.333333    0.350167    1.230291    0.000000
./0_6.log:   180  Ir    c     0.333333    0.353534    1.234512    0.000000
./0_7.log:   180  Ir    c     0.333333    0.356901    1.238468    0.000000
./0_8.log:   180  Ir    c     0.333333    0.360268    1.241454    0.000000
./0_9.log:   180  Ir    c     0.333333    0.363635    1.243566    0.000000
./0_10.log:   180  Ir    c     0.333333    0.367002    1.245733    0.000000
./0_11.log:   180  Ir    c     0.333333    0.370369    1.250726    0.000000
./0_12.log:   180  Ir    c     0.333333    0.373736    1.255762    0.000000
./0_13.log:   180  Ir    c     0.333333    0.377103    1.263462    0.000000
./0_14.log:   180  Ir    c     0.333333    0.380470    1.271827    0.000000
./0_15.log:   180  Ir    c     0.333333    0.383837    1.611053    0.000000
./0_16.log:   180  Ir    c     0.333333    0.387204    1.436410    0.000000
./0_17.log:   180  Ir    c     0.333333    0.390571    1.426318    0.000000
./0_18.log:   180  Ir    c     0.333333    0.393938    1.417319    0.000000
./0_19.log:   180  Ir    c     0.333333    0.397305    1.409524    0.000000
./0_20.log:   180  Ir    c     0.333333    0.400672   -0.450851    0.000000
./0_21.log:   180  Ir    c     0.333333    0.404039    1.836594    0.000000
./0_22.log:   180  Ir    c     0.333333    0.407406    1.823245    0.000000
./0_23.log:   180  Ir    c     0.333333    0.410773    1.809379    0.000000
./0_24.log:   180  Ir    c     0.333333    0.414140    1.795964    0.000000
./0_25.log:   180  Ir    c     0.333333    0.417507    1.779885    0.000000
./0_26.log:   180  Ir    c     0.333333    0.420874    1.766038    0.000000
./0_27.log:   180  Ir    c     0.333333    0.424241    1.750286    0.000000
./0_28.log:   180  Ir    c     0.333333    0.427608    1.574605    0.000000
./0_29.log:   180  Ir    c     0.333333    0.430975    1.580923    0.000000
./0_30.log:   180  Ir    c     0.333333    0.434342    1.586661    0.000000
./0_31.log:   180  Ir    c     0.333333    0.437709    1.593607    0.000000
./0_32.log:   180  Ir    c     0.333333    0.441076    1.597391    0.000000
./0_33.log:   180  Ir    c     0.333333    0.444443   -0.297801    0.000000
./0_34.log:   180  Ir    c     0.333333    0.447810    0.143005    0.000000
./0_35.log:   180  Ir    c     0.333333    0.451177   -0.223853    0.000000
./0_36.log:   180  Ir    c     0.333333    0.454544    1.008506    0.000000
./0_37.log:   180  Ir    c     0.333333    0.457911   -0.181178    0.000000
./0_38.log:   180  Ir    c     0.333333    0.461278   -0.144240    0.000000
./0_39.log:   180  Ir    c     0.333333    0.464645   -0.117832    0.000000
./0_40.log:   180  Ir    c     0.333333    0.468012   -0.089669    0.000000
./0_41.log:   180  Ir    c     0.333333    0.471379   -0.071257    0.000000
./0_42.log:   180  Ir    c     0.333333    0.474746   -0.054276    0.000000
./0_43.log:   180  Ir    c     0.333333    0.478113   -0.032694    0.000000
./0_44.log:   180  Ir    c     0.333333    0.481480   -0.017438    0.000000
./0_45.log:   180  Ir    c     0.333333    0.484847   -0.004391    0.000000
./0_46.log:   180  Ir    c     0.333333    0.488214    0.005557    0.000000
./0_47.log:   180  Ir    c     0.333333    0.491581    0.016178    0.000000
./0_48.log:   180  Ir    c     0.333333    0.494948    0.023796    0.000000
./0_49.log:   180  Ir    c     0.333333    0.498315    0.030368    0.000000
./0_50.log:   180  Ir    c     0.333333    0.501682    1.833790    0.000000
./0_51.log:   180  Ir    c     0.333333    0.505049    1.862800    0.000000
./0_52.log:   180  Ir    c     0.333333    0.508416    1.883016    0.000000
./0_53.log:   180  Ir    c     0.333333    0.511783    0.576786    0.000000
./0_54.log:   180  Ir    c     0.333333    0.515150    0.603686    0.000000
./0_55.log:   180  Ir    c     0.333333    0.518517    0.633630    0.000000
./0_56.log:   180  Ir    c     0.333333    0.521884    0.659537    0.000000
./0_57.log:   180  Ir    c     0.333333    0.525251    1.626503    0.000000
./0_58.log:   180  Ir    c     0.333333    0.528618    1.657048    0.000000
./0_59.log:   180  Ir    c     0.333333    0.531985    2.084450    0.000000
./0_60.log:   180  Ir    c     0.333333    0.535352    2.103968    0.000000
./0_61.log:   180  Ir    c     0.333333    0.538719    2.137966    0.000000
./0_62.log:   180  Ir    c     0.333333    0.542086    2.163598    0.000000
./0_63.log:   180  Ir    c     0.333333    0.545453    2.189225    0.000000
./0_64.log:   180  Ir    c     0.333333    0.548820    2.214407    0.000000
./0_65.log:   180  Ir    c     0.333333    0.552187    2.236119    0.000000
./0_66.log:   180  Ir    c     0.333333    0.555554    2.259485    0.000000
./0_67.log:   180  Ir    c     0.333333    0.558921    2.279708    0.000000
./0_68.log:   180  Ir    c     0.333333    0.562288    2.308905    0.000000
./0_69.log:   180  Ir    c     0.333333    0.565655    2.328150    0.000000
./0_70.log:   180  Ir    c     0.333333    0.569022    2.352157    0.000000
./0_71.log:   180  Ir    c     0.333333    0.572389    2.371902    0.000000
./0_72.log:   180  Ir    c     0.333333    0.575756    2.393759    0.000000
./0_73.log:   180  Ir    c     0.333333    0.579123    2.412215    0.000000
./0_74.log:   180  Ir    c     0.333333    0.582490    2.434257    0.000000
./0_75.log:   180  Ir    c     0.333333    0.585857    2.454200    0.000000
./0_76.log:   180  Ir    c     0.333333    0.589224    2.473293    0.000000
./0_77.log:   180  Ir    c     0.333333    0.592591    2.492497    0.000000
./0_78.log:   180  Ir    c     0.333333    0.595958    2.502332    0.000000
./0_79.log:   180  Ir    c     0.333333    0.599325    2.525023    0.000000
./0_80.log:   180  Ir    c     0.333333    0.602692    2.536350    0.000000
./0_81.log:   180  Ir    c     0.333333    0.606059    2.557186    0.000000
./0_82.log:   180  Ir    c     0.333333    0.609426    2.571074    0.000000
./0_83.log:   180  Ir    c     0.333333    0.612793    2.585719    0.000000
./0_84.log:   180  Ir    c     0.333333    0.616160    2.597296    0.000000
./0_85.log:   180  Ir    c     0.333333    0.619527    2.613792    0.000000
./0_86.log:   180  Ir    c     0.333333    0.622894    2.613933    0.000000
./0_87.log:   180  Ir    c     0.333333    0.626261    2.631854    0.000000
./0_88.log:   180  Ir    c     0.333333    0.629628    2.649775    0.000000
./0_89.log:   180  Ir    c     0.333333    0.632995    2.660625    0.000000
./0_90.log:   180  Ir    c     0.333333    0.636362    2.670940    0.000000
./0_91.log:   180  Ir    c     0.333333    0.639729    2.680720    0.000000
./0_92.log:   180  Ir    c     0.333333    0.643096    2.689547    0.000000
./0_93.log:   180  Ir    c     0.333333    0.646463    2.697979    0.000000
./0_94.log:   180  Ir    c     0.333333    0.649830    2.705556    0.000000
./0_95.log:   180  Ir    c     0.333333    0.653197    2.711210    0.000000
./0_96.log:   180  Ir    c     0.333333    0.656564    2.722877    0.000000
./0_97.log:   180  Ir    c     0.333333    0.659931    2.725787    0.000000
./0_98.log:   180  Ir    c     0.333333    0.663298    2.725846    0.000000
./0_99.log:   180  Ir    c     0.333333    0.666666    2.740560    0.000000
./1_0.log:   180  Ir    c     0.336699    0.333333    2.149105    0.000000
./1_1.log:   180  Ir    c     0.336699    0.336699    2.157939    0.000000
./1_2.log:   180  Ir    c     0.336699    0.340066    2.157767    0.000000
./1_3.log:   180  Ir    c     0.336699    0.343433    1.971546    0.000000
./1_4.log:   180  Ir    c     0.336699    0.346800    1.972045    0.000000
./1_5.log:   180  Ir    c     0.336699    0.350167    2.011474    0.000000
./1_6.log:   180  Ir    c     0.336699    0.353534    1.998477    0.000000
./1_7.log:   180  Ir    c     0.336699    0.356901    1.986036    0.000000
./1_8.log:   180  Ir    c     0.336699    0.360268    1.973482    0.000000
./1_9.log:   180  Ir    c     0.336699    0.363635    1.961358    0.000000
./1_10.log:   180  Ir    c     0.336699    0.367002    1.950458    0.000000
./1_11.log:   180  Ir    c     0.336699    0.370369    1.938111    0.000000
./1_12.log:   180  Ir    c     0.336699    0.373736    1.925217    0.000000
./1_13.log:   180  Ir    c     0.336699    0.377103    1.916572    0.000000
./1_14.log:   180  Ir    c     0.336699    0.380470    1.903441    0.000000
./1_15.log:   180  Ir    c     0.336699    0.383837    1.931233    0.000000
./1_16.log:   180  Ir    c     0.336699    0.387204    1.883574    0.000000
./1_17.log:   180  Ir    c     0.336699    0.390571    1.866108    0.000000
./1_18.log:   180  Ir    c     0.336699    0.393938    1.854722    0.000000
./1_19.log:   180  Ir    c     0.336699    0.397305    1.841220    0.000000
./1_20.log:   180  Ir    c     0.336699    0.400672   -0.760969    0.000000
./1_21.log:   180  Ir    c     0.336699    0.404039    1.815308    0.000000
./1_22.log:   180  Ir    c     0.336699    0.407406    1.801519    0.000000
./1_23.log:   180  Ir    c     0.336699    0.410773    1.787082    0.000000
./1_24.log:   180  Ir    c     0.336699    0.414140    1.528081    0.000000
./1_25.log:   180  Ir    c     0.336699    0.417507    1.759960    0.000000
./1_26.log:   180  Ir    c     0.336699    0.420874    1.746292    0.000000
./1_27.log:   180  Ir    c     0.336699    0.424241    1.729850    0.000000
./1_28.log:   180  Ir    c     0.336699    0.427608    1.713949    0.000000
./1_29.log:   180  Ir    c     0.336699    0.430975    1.700725    0.000000
./1_30.log:   180  Ir    c     0.336699    0.434342    1.684714    0.000000
./1_31.log:   180  Ir    c     0.336699    0.437709    1.664538    0.000000
./1_32.log:   180  Ir    c     0.336699    0.441076    1.597703    0.000000
./1_33.log:   180  Ir    c     0.336699    0.444443    1.667338    0.000000
./1_34.log:   180  Ir    c     0.336699    0.447810   -0.023249    0.000000
./1_35.log:   180  Ir    c     0.336699    0.451177   -0.228326    0.000000
./1_36.log:   180  Ir    c     0.336699    0.454544    1.618529    0.000000
./1_37.log:   180  Ir    c     0.336699    0.457911   -0.170078    0.000000
./1_38.log:   180  Ir    c     0.336699    0.461278   -0.140493    0.000000
./1_39.log:   180  Ir    c     0.336699    0.464645   -0.115870    0.000000
./1_40.log:   180  Ir    c     0.336699    0.468012   -0.096025    0.000000
./1_41.log:   180  Ir    c     0.336699    0.471379   -0.070201    0.000000
./1_42.log:   180  Ir    c     0.336699    0.474746   -0.050534    0.000000
./1_43.log:   180  Ir    c     0.336699    0.478113   -0.031479    0.000000
./1_44.log:   180  Ir    c     0.336699    0.481480   -0.017175    0.000000
./1_45.log:   180  Ir    c     0.336699    0.484847   -0.003374    0.000000
./1_46.log:   180  Ir    c     0.336699    0.488214    0.007933    0.000000
./1_47.log:   180  Ir    c     0.336699    0.491581    0.016282    0.000000
./1_48.log:   180  Ir    c     0.336699    0.494948    0.024567    0.000000
./1_49.log:   180  Ir    c     0.336699    0.498315    0.030989    0.000000
./1_50.log:   180  Ir    c     0.336699    0.501682    1.841211    0.000000
./1_51.log:   180  Ir    c     0.336699    0.505049    1.866659    0.000000
./1_52.log:   180  Ir    c     0.336699    0.508416    1.895238    0.000000
./1_53.log:   180  Ir    c     0.336699    0.511783    1.163585    0.000000
./1_54.log:   180  Ir    c     0.336699    0.515150    1.161228    0.000000
./1_55.log:   180  Ir    c     0.336699    0.518517    1.158423    0.000000
./1_56.log:   180  Ir    c     0.336699    0.521884    1.155407    0.000000
./1_57.log:   180  Ir    c     0.336699    0.525251    1.151912    0.000000
./1_58.log:   180  Ir    c     0.336699    0.528618    1.147983    0.000000
./1_59.log:   180  Ir    c     0.336699    0.531985    2.080312    0.000000
./1_60.log:   180  Ir    c     0.336699    0.535352    2.105871    0.000000
./1_61.log:   180  Ir    c     0.336699    0.538719    2.135799    0.000000
./1_62.log:   180  Ir    c     0.336699    0.542086    2.158663    0.000000
./1_63.log:   180  Ir    c     0.336699    0.545453    2.187508    0.000000
./1_64.log:   180  Ir    c     0.336699    0.548820    2.212634    0.000000
./1_65.log:   180  Ir    c     0.336699    0.552187    2.238962    0.000000
./1_66.log:   180  Ir    c     0.336699    0.555554    2.255902    0.000000
./1_67.log:   180  Ir    c     0.336699    0.558921    2.287675    0.000000
./1_68.log:   180  Ir    c     0.336699    0.562288    2.308809    0.000000
./1_69.log:   180  Ir    c     0.336699    0.565655    2.327606    0.000000
./1_70.log:   180  Ir    c     0.336699    0.569022    2.355531    0.000000
./1_71.log:   180  Ir    c     0.336699    0.572389    2.376754    0.000000
./1_72.log:   180  Ir    c     0.336699    0.575756    2.395280    0.000000
./1_73.log:   180  Ir    c     0.336699    0.579123    2.414671    0.000000
./1_74.log:   180  Ir    c     0.336699    0.582490    2.432565    0.000000
./1_75.log:   180  Ir    c     0.336699    0.585857    2.454066    0.000000
./1_76.log:   180  Ir    c     0.336699    0.589224    2.475286    0.000000
./1_77.log:   180  Ir    c     0.336699    0.592591    2.490670    0.000000
./1_78.log:   180  Ir    c     0.336699    0.595958    2.506153    0.000000
./1_79.log:   180  Ir    c     0.336699    0.599325    2.523357    0.000000
./1_80.log:   180  Ir    c     0.336699    0.602692    2.541269    0.000000
./1_81.log:   180  Ir    c     0.336699    0.606059    2.558401    0.000000
./1_82.log:   180  Ir    c     0.336699    0.609426    2.571909    0.000000
./1_83.log:   180  Ir    c     0.336699    0.612793    2.587124    0.000000
./1_84.log:   180  Ir    c     0.336699    0.616160    2.598111    0.000000
./1_85.log:   180  Ir    c     0.336699    0.619527    2.611341    0.000000
./1_86.log:   180  Ir    c     0.336699    0.622894    2.619544    0.000000
./1_87.log:   180  Ir    c     0.336699    0.626261    2.638811    0.000000
./1_88.log:   180  Ir    c     0.336699    0.629628    2.650609    0.000000
./1_89.log:   180  Ir    c     0.336699    0.632995    2.657587    0.000000
./1_90.log:   180  Ir    c     0.336699    0.636362    2.671472    0.000000
./1_91.log:   180  Ir    c     0.336699    0.639729    2.681294    0.000000
./1_92.log:   180  Ir    c     0.336699    0.643096    2.690681    0.000000
./1_93.log:   180  Ir    c     0.336699    0.646463    2.699263    0.000000
./1_94.log:   180  Ir    c     0.336699    0.649830    2.707457    0.000000
./1_95.log:   180  Ir    c     0.336699    0.653197    2.714591    0.000000
./1_96.log:   180  Ir    c     0.336699    0.656564    2.287754    0.000000
./1_97.log:   180  Ir    c     0.336699    0.659931    2.301144    0.000000
./1_98.log:   180  Ir    c     0.336699    0.663298    2.312987    0.000000
./1_99.log:   180  Ir    c     0.336699    0.666666    2.325273    0.000000
./2_0.log:   180  Ir    c     0.340066    0.333333    2.140746    0.000000
./2_1.log:   180  Ir    c     0.340066    0.336699    2.158849    0.000000
./2_2.log:   180  Ir    c     0.340066    0.340066    2.158270    0.000000
./2_3.log:   180  Ir    c     0.340066    0.343433    1.990058    0.000000
./2_4.log:   180  Ir    c     0.340066    0.346800    2.008296    0.000000
./2_5.log:   180  Ir    c     0.340066    0.350167    1.993796    0.000000
./2_6.log:   180  Ir    c     0.340066    0.353534    1.980736    0.000000
./2_7.log:   180  Ir    c     0.340066    0.356901    1.967811    0.000000
./2_8.log:   180  Ir    c     0.340066    0.360268    1.955098    0.000000
./2_9.log:   180  Ir    c     0.340066    0.363635    1.942286    0.000000
./2_10.log:   180  Ir    c     0.340066    0.367002    1.930860    0.000000
./2_11.log:   180  Ir    c     0.340066    0.370369    1.917684    0.000000
./2_12.log:   180  Ir    c     0.340066    0.373736    1.905699    0.000000
./2_13.log:   180  Ir    c     0.340066    0.377103    1.893505    0.000000
./2_14.log:   180  Ir    c     0.340066    0.380470    1.882328    0.000000
./2_15.log:   180  Ir    c     0.340066    0.383837    1.867788    0.000000
./2_16.log:   180  Ir    c     0.340066    0.387204    1.856669    0.000000
./2_17.log:   180  Ir    c     0.340066    0.390571    1.844061    0.000000
./2_18.log:   180  Ir    c     0.340066    0.393938    1.831847    0.000000
./2_19.log:   180  Ir    c     0.340066    0.397305    1.818618    0.000000
./2_20.log:   180  Ir    c     0.340066    0.400672    1.805274    0.000000
./2_21.log:   180  Ir    c     0.340066    0.404039    1.791857    0.000000
./2_22.log:   180  Ir    c     0.340066    0.407406    1.778335    0.000000
./2_23.log:   180  Ir    c     0.340066    0.410773    1.764569    0.000000
./2_24.log:   180  Ir    c     0.340066    0.414140    1.838853    0.000000
./2_25.log:   180  Ir    c     0.340066    0.417507    1.735548    0.000000
./2_26.log:   180  Ir    c     0.340066    0.420874    1.724694    0.000000
./2_27.log:   180  Ir    c     0.340066    0.424241    1.708883    0.000000
./2_28.log:   180  Ir    c     0.340066    0.427608    1.694080    0.000000
./2_29.log:   180  Ir    c     0.340066    0.430975    1.680198    0.000000
./2_30.log:   180  Ir    c     0.340066    0.434342    1.666031    0.000000
./2_31.log:   180  Ir    c     0.340066    0.437709    1.655130    0.000000
./2_32.log:   180  Ir    c     0.340066    0.441076    1.637495    0.000000
./2_33.log:   180  Ir    c     0.340066    0.444443    1.681067    0.000000
./2_34.log:   180  Ir    c     0.340066    0.447810   -0.029864    0.000000
./2_35.log:   180  Ir    c     0.340066    0.451177   -0.223461    0.000000
./2_36.log:   180  Ir    c     0.340066    0.454544    0.187111    0.000000
./2_37.log:   180  Ir    c     0.340066    0.457911   -0.163064    0.000000
./2_38.log:   180  Ir    c     0.340066    0.461278   -0.136601    0.000000
./2_39.log:   180  Ir    c     0.340066    0.464645   -0.100654    0.000000
./2_40.log:   180  Ir    c     0.340066    0.468012   -0.083554    0.000000
./2_41.log:   180  Ir    c     0.340066    0.471379   -0.066219    0.000000
./2_42.log:   180  Ir    c     0.340066    0.474746   -0.043520    0.000000
./2_43.log:   180  Ir    c     0.340066    0.478113   -0.030966    0.000000
./2_44.log:   180  Ir    c     0.340066    0.481480   -0.019756    0.000000
./2_45.log:   180  Ir    c     0.340066    0.484847   -0.000108    0.000000
./2_46.log:   180  Ir    c     0.340066    0.488214    0.007197    0.000000
./2_47.log:   180  Ir    c     0.340066    0.491581    0.019739    0.000000
./2_48.log:   180  Ir    c     0.340066    0.494948    0.089923    0.000000
./2_49.log:   180  Ir    c     0.340066    0.498315    0.033490    0.000000
./2_50.log:   180  Ir    c     0.340066    0.501682    1.844796    0.000000
./2_51.log:   180  Ir    c     0.340066    0.505049    1.870724    0.000000
./2_52.log:   180  Ir    c     0.340066    0.508416    1.163193    0.000000
./2_53.log:   180  Ir    c     0.340066    0.511783    1.160718    0.000000
./2_54.log:   180  Ir    c     0.340066    0.515150    1.159399    0.000000
./2_55.log:   180  Ir    c     0.340066    0.518517    1.157164    0.000000
./2_56.log:   180  Ir    c     0.340066    0.521884    1.154075    0.000000
./2_57.log:   180  Ir    c     0.340066    0.525251    1.151085    0.000000
./2_58.log:   180  Ir    c     0.340066    0.528618    2.055343    0.000000
./2_59.log:   180  Ir    c     0.340066    0.531985    2.075890    0.000000
./2_60.log:   180  Ir    c     0.340066    0.535352    2.114038    0.000000
./2_61.log:   180  Ir    c     0.340066    0.538719    2.133582    0.000000
./2_62.log:   180  Ir    c     0.340066    0.542086    2.164406    0.000000
./2_63.log:   180  Ir    c     0.340066    0.545453    2.187725    0.000000
./2_64.log:   180  Ir    c     0.340066    0.548820    2.211727    0.000000
./2_65.log:   180  Ir    c     0.340066    0.552187    2.232278    0.000000
./2_66.log:   180  Ir    c     0.340066    0.555554    2.266077    0.000000
./2_67.log:   180  Ir    c     0.340066    0.558921    2.287321    0.000000
./2_68.log:   180  Ir    c     0.340066    0.562288    2.308836    0.000000
./2_69.log:   180  Ir    c     0.340066    0.565655    2.335532    0.000000
./2_70.log:   180  Ir    c     0.340066    0.569022    2.355888    0.000000
./2_71.log:   180  Ir    c     0.340066    0.572389    2.377710    0.000000
./2_72.log:   180  Ir    c     0.340066    0.575756    2.398825    0.000000
./2_73.log:   180  Ir    c     0.340066    0.579123    2.419187    0.000000
./2_74.log:   180  Ir    c     0.340066    0.582490    2.437602    0.000000
./2_75.log:   180  Ir    c     0.340066    0.585857    2.455069    0.000000
./2_76.log:   180  Ir    c     0.340066    0.589224    2.475665    0.000000
./2_77.log:   180  Ir    c     0.340066    0.592591    2.493384    0.000000
./2_78.log:   180  Ir    c     0.340066    0.595958    2.508470    0.000000
./2_79.log:   180  Ir    c     0.340066    0.599325    2.525047    0.000000
./2_80.log:   180  Ir    c     0.340066    0.602692    2.543096    0.000000
./2_81.log:   180  Ir    c     0.340066    0.606059    2.558234    0.000000
./2_82.log:   180  Ir    c     0.340066    0.609426    2.575127    0.000000
./2_83.log:   180  Ir    c     0.340066    0.612793    2.588820    0.000000
./2_84.log:   180  Ir    c     0.340066    0.616160    2.097521    0.000000
./2_85.log:   180  Ir    c     0.340066    0.619527    2.616353    0.000000
./2_86.log:   180  Ir    c     0.340066    0.622894    2.628346    0.000000
./2_87.log:   180  Ir    c     0.340066    0.626261    2.152571    0.000000
./2_88.log:   180  Ir    c     0.340066    0.629628    2.169078    0.000000
./2_89.log:   180  Ir    c     0.340066    0.632995    2.662857    0.000000
./2_90.log:   180  Ir    c     0.340066    0.636362    2.673137    0.000000
./2_91.log:   180  Ir    c     0.340066    0.639729    2.678041    0.000000
./2_92.log:   180  Ir    c     0.340066    0.643096    2.691316    0.000000
./2_93.log:   180  Ir    c     0.340066    0.646463    2.700825    0.000000
./2_94.log:   180  Ir    c     0.340066    0.649830    2.257425    0.000000
./2_95.log:   180  Ir    c     0.340066    0.653197    2.269433    0.000000
./2_96.log:   180  Ir    c     0.340066    0.656564    2.281566    0.000000
./2_97.log:   180  Ir    c     0.340066    0.659931    2.293012    0.000000
./2_98.log:   180  Ir    c     0.340066    0.663298    2.307776    0.000000
./2_99.log:   180  Ir    c     0.340066    0.666666    2.314591    0.000000
./3_0.log:   180  Ir    c     0.343433    0.333333    2.132421    0.000000
./3_1.log:   180  Ir    c     0.343433    0.336699    2.150375    0.000000
./3_2.log:   180  Ir    c     0.343433    0.340066    1.961131    0.000000
./3_3.log:   180  Ir    c     0.343433    0.343433    2.006067    0.000000
./3_4.log:   180  Ir    c     0.343433    0.346800    1.990728    0.000000
./3_5.log:   180  Ir    c     0.343433    0.350167    1.976006    0.000000
./3_6.log:   180  Ir    c     0.343433    0.353534    1.961674    0.000000
./3_7.log:   180  Ir    c     0.343433    0.356901    1.948395    0.000000
./3_8.log:   180  Ir    c     0.343433    0.360268    1.935487    0.000000
./3_9.log:   180  Ir    c     0.343433    0.363635    1.922165    0.000000
./3_10.log:   180  Ir    c     0.343433    0.367002    1.910298    0.000000
./3_11.log:   180  Ir    c     0.343433    0.370369    1.895844    0.000000
./3_12.log:   180  Ir    c     0.343433    0.373736    1.883051    0.000000
./3_13.log:   180  Ir    c     0.343433    0.377103    1.871816    0.000000
./3_14.log:   180  Ir    c     0.343433    0.380470    1.858821    0.000000
./3_15.log:   180  Ir    c     0.343433    0.383837    1.846767    0.000000
./3_16.log:   180  Ir    c     0.343433    0.387204    1.833970    0.000000
./3_17.log:   180  Ir    c     0.343433    0.390571    1.821176    0.000000
./3_18.log:   180  Ir    c     0.343433    0.393938    1.807907    0.000000
./3_19.log:   180  Ir    c     0.343433    0.397305    1.794817    0.000000
./3_20.log:   180  Ir    c     0.343433    0.400672    1.782872    0.000000
./3_21.log:   180  Ir    c     0.343433    0.404039    1.767783    0.000000
./3_22.log:   180  Ir    c     0.343433    0.407406    1.753853    0.000000
./3_23.log:   180  Ir    c     0.343433    0.410773    1.742274    0.000000
./3_24.log:   180  Ir    c     0.343433    0.414140    1.727266    0.000000
./3_25.log:   180  Ir    c     0.343433    0.417507    1.557783    0.000000
./3_26.log:   180  Ir    c     0.343433    0.420874    1.701571    0.000000
./3_27.log:   180  Ir    c     0.343433    0.424241    1.691307    0.000000
./3_28.log:   180  Ir    c     0.343433    0.427608    1.675742    0.000000
./3_29.log:   180  Ir    c     0.343433    0.430975    1.662153    0.000000
./3_30.log:   180  Ir    c     0.343433    0.434342    1.649157    0.000000
./3_31.log:   180  Ir    c     0.343433    0.437709    1.636623    0.000000
./3_32.log:   180  Ir    c     0.343433    0.441076    1.624248    0.000000
./3_33.log:   180  Ir    c     0.343433    0.444443    1.703712    0.000000
./3_34.log:   180  Ir    c     0.343433    0.447810    1.599394    0.000000
./3_35.log:   180  Ir    c     0.343433    0.451177   -0.214846    0.000000
./3_36.log:   180  Ir    c     0.343433    0.454544    0.189605    0.000000
./3_37.log:   180  Ir    c     0.343433    0.457911   -0.157731    0.000000
./3_38.log:   180  Ir    c     0.343433    0.461278   -0.126446    0.000000
./3_39.log:   180  Ir    c     0.343433    0.464645   -0.088042    0.000000
./3_40.log:   180  Ir    c     0.343433    0.468012   -0.070670    0.000000
./3_41.log:   180  Ir    c     0.343433    0.471379   -0.059187    0.000000
./3_42.log:   180  Ir    c     0.343433    0.474746   -0.039535    0.000000
./3_43.log:   180  Ir    c     0.343433    0.478113   -0.025045    0.000000
./3_44.log:   180  Ir    c     0.343433    0.481480    0.314113    0.000000
./3_45.log:   180  Ir    c     0.343433    0.484847    0.010584    0.000000
./3_46.log:   180  Ir    c     0.343433    0.488214    0.073809    0.000000
./3_47.log:   180  Ir    c     0.343433    0.491581    0.082016    0.000000
./3_48.log:   180  Ir    c     0.343433    0.494948    0.033442    0.000000
./3_49.log:   180  Ir    c     0.343433    0.498315    1.164146    0.000000
./3_50.log:   180  Ir    c     0.343433    0.501682    1.848660    0.000000
./3_51.log:   180  Ir    c     0.343433    0.505049    1.162095    0.000000
./3_52.log:   180  Ir    c     0.343433    0.508416    1.160587    0.000000
./3_53.log:   180  Ir    c     0.343433    0.511783    1.158851    0.000000
./3_54.log:   180  Ir    c     0.343433    0.515150    1.156206    0.000000
./3_55.log:   180  Ir    c     0.343433    0.518517    1.154633    0.000000
./3_56.log:   180  Ir    c     0.343433    0.521884    1.152361    0.000000
./3_57.log:   180  Ir    c     0.343433    0.525251    2.035975    0.000000
./3_58.log:   180  Ir    c     0.343433    0.528618    2.056977    0.000000
./3_59.log:   180  Ir    c     0.343433    0.531985    2.088941    0.000000
./3_60.log:   180  Ir    c     0.343433    0.535352    2.117564    0.000000
./3_61.log:   180  Ir    c     0.343433    0.538719    2.139282    0.000000
./3_62.log:   180  Ir    c     0.343433    0.542086    2.161999    0.000000
./3_63.log:   180  Ir    c     0.343433    0.545453    2.192442    0.000000
./3_64.log:   180  Ir    c     0.343433    0.548820    2.220567    0.000000
./3_65.log:   180  Ir    c     0.343433    0.552187    2.240740    0.000000
./3_66.log:   180  Ir    c     0.343433    0.555554    2.264996    0.000000
./3_67.log:   180  Ir    c     0.343433    0.558921    2.294203    0.000000
./3_68.log:   180  Ir    c     0.343433    0.562288    2.315796    0.000000
./3_69.log:   180  Ir    c     0.343433    0.565655    2.331859    0.000000
./3_70.log:   180  Ir    c     0.343433    0.569022    2.359859    0.000000
./3_71.log:   180  Ir    c     0.343433    0.572389    2.372602    0.000000
./3_72.log:   180  Ir    c     0.343433    0.575756    2.398106    0.000000
./3_73.log:   180  Ir    c     0.343433    0.579123    2.421762    0.000000
./3_74.log:   180  Ir    c     0.343433    0.582490    2.440317    0.000000
./3_75.log:   180  Ir    c     0.343433    0.585857    2.458204    0.000000
./3_76.log:   180  Ir    c     0.343433    0.589224    2.477868    0.000000
./3_77.log:   180  Ir    c     0.343433    0.592591    2.494220    0.000000
./3_78.log:   180  Ir    c     0.343433    0.595958    2.513952    0.000000
./3_79.log:   180  Ir    c     0.343433    0.599325    2.527491    0.000000
./3_80.log:   180  Ir    c     0.343433    0.602692    2.545845    0.000000
./3_81.log:   180  Ir    c     0.343433    0.606059    2.558448    0.000000
./3_82.log:   180  Ir    c     0.343433    0.609426    2.577593    0.000000
./3_83.log:   180  Ir    c     0.343433    0.612793    2.592481    0.000000
./3_84.log:   180  Ir    c     0.343433    0.616160    2.128016    0.000000
./3_85.log:   180  Ir    c     0.343433    0.619527    2.108146    0.000000
./3_86.log:   180  Ir    c     0.343433    0.622894    2.127369    0.000000
./3_87.log:   180  Ir    c     0.343433    0.626261    2.144071    0.000000
./3_88.log:   180  Ir    c     0.343433    0.629628    2.162564    0.000000
./3_89.log:   180  Ir    c     0.343433    0.632995    2.665557    0.000000
./3_90.log:   180  Ir    c     0.343433    0.636362    2.675833    0.000000
./3_91.log:   180  Ir    c     0.343433    0.639729    2.685589    0.000000
./3_92.log:   180  Ir    c     0.343433    0.643096    2.694490    0.000000
./3_93.log:   180  Ir    c     0.343433    0.646463    2.237334    0.000000
./3_94.log:   180  Ir    c     0.343433    0.649830    2.250496    0.000000
./3_95.log:   180  Ir    c     0.343433    0.653197    2.263849    0.000000
./3_96.log:   180  Ir    c     0.343433    0.656564    2.275807    0.000000
./3_97.log:   180  Ir    c     0.343433    0.659931    2.283611    0.000000
./3_98.log:   180  Ir    c     0.343433    0.663298    2.299245    0.000000
./3_99.log:   180  Ir    c     0.343433    0.666666    2.312133    0.000000
./4_0.log:   180  Ir    c     0.346800    0.333333    2.124098    0.000000
./4_1.log:   180  Ir    c     0.346800    0.336699    2.140698    0.000000
./4_2.log:   180  Ir    c     0.346800    0.340066    2.008472    0.000000
./4_3.log:   180  Ir    c     0.346800    0.343433    1.989220    0.000000
./4_4.log:   180  Ir    c     0.346800    0.346800    1.971820    0.000000
./4_5.log:   180  Ir    c     0.346800    0.350167    1.957485    0.000000
./4_6.log:   180  Ir    c     0.346800    0.353534    1.942999    0.000000
./4_7.log:   180  Ir    c     0.346800    0.356901    1.928200    0.000000
./4_8.log:   180  Ir    c     0.346800    0.360268    1.914750    0.000000
./4_9.log:   180  Ir    c     0.346800    0.363635    1.901142    0.000000
./4_10.log:   180  Ir    c     0.346800    0.367002    1.887714    0.000000
./4_11.log:   180  Ir    c     0.346800    0.370369    1.874634    0.000000
./4_12.log:   180  Ir    c     0.346800    0.373736    1.861682    0.000000
./4_13.log:   180  Ir    c     0.346800    0.377103    1.848816    0.000000
./4_14.log:   180  Ir    c     0.346800    0.380470    1.837338    0.000000
./4_15.log:   180  Ir    c     0.346800    0.383837    1.823165    0.000000
./4_16.log:   180  Ir    c     0.346800    0.387204    1.809395    0.000000
./4_17.log:   180  Ir    c     0.346800    0.390571    1.799240    0.000000
./4_18.log:   180  Ir    c     0.346800    0.393938    1.784583    0.000000
./4_19.log:   180  Ir    c     0.346800    0.397305    1.771732    0.000000
./4_20.log:   180  Ir    c     0.346800    0.400672    1.760453    0.000000
./4_21.log:   180  Ir    c     0.346800    0.404039    1.745589    0.000000
./4_22.log:   180  Ir    c     0.346800    0.407406    1.732380    0.000000
./4_23.log:   180  Ir    c     0.346800    0.410773    1.719101    0.000000
./4_24.log:   180  Ir    c     0.346800    0.414140    1.707574    0.000000
./4_25.log:   180  Ir    c     0.346800    0.417507    1.556753    0.000000
./4_26.log:   180  Ir    c     0.346800    0.420874    1.680209    0.000000
./4_27.log:   180  Ir    c     0.346800    0.424241    1.668397    0.000000
./4_28.log:   180  Ir    c     0.346800    0.427608    1.662067    0.000000
./4_29.log:   180  Ir    c     0.346800    0.430975    1.646099    0.000000
./4_30.log:   180  Ir    c     0.346800    0.434342    1.634234    0.000000
./4_31.log:   180  Ir    c     0.346800    0.437709    1.622646    0.000000
./4_32.log:   180  Ir    c     0.346800    0.441076    1.610979    0.000000
./4_33.log:   180  Ir    c     0.346800    0.444443    1.727932    0.000000
./4_34.log:   180  Ir    c     0.346800    0.447810    1.590950    0.000000
./4_35.log:   180  Ir    c     0.346800    0.451177   -0.209509    0.000000
./4_36.log:   180  Ir    c     0.346800    0.454544    0.193061    0.000000
./4_37.log:   180  Ir    c     0.346800    0.457911   -0.118467    0.000000
./4_38.log:   180  Ir    c     0.346800    0.461278   -0.096791    0.000000
./4_39.log:   180  Ir    c     0.346800    0.464645   -0.076730    0.000000
./4_40.log:   180  Ir    c     0.346800    0.468012   -0.060007    0.000000
./4_41.log:   180  Ir    c     0.346800    0.471379   -0.048139    0.000000
./4_42.log:   180  Ir    c     0.346800    0.474746    0.287830    0.000000
./4_43.log:   180  Ir    c     0.346800    0.478113   -0.015424    0.000000
./4_44.log:   180  Ir    c     0.346800    0.481480    0.316240    0.000000
./4_45.log:   180  Ir    c     0.346800    0.484847    0.329959    0.000000
./4_46.log:   180  Ir    c     0.346800    0.488214    0.343371    0.000000
./4_47.log:   180  Ir    c     0.346800    0.491581    0.351875    0.000000
./4_48.log:   180  Ir    c     0.346800    0.494948    0.473407    0.000000
./4_49.log:   180  Ir    c     0.346800    0.498315    1.159160    0.000000
./4_50.log:   180  Ir    c     0.346800    0.501682    1.157909    0.000000
./4_51.log:   180  Ir    c     0.346800    0.505049    1.157572    0.000000
./4_52.log:   180  Ir    c     0.346800    0.508416    1.156893    0.000000
./4_53.log:   180  Ir    c     0.346800    0.511783    1.155203    0.000000
./4_54.log:   180  Ir    c     0.346800    0.515150    1.153335    0.000000
./4_55.log:   180  Ir    c     0.346800    0.518517    1.151501    0.000000
./4_56.log:   180  Ir    c     0.346800    0.521884    1.149984    0.000000
./4_57.log:   180  Ir    c     0.346800    0.525251    2.035463    0.000000
./4_58.log:   180  Ir    c     0.346800    0.528618    2.059657    0.000000
./4_59.log:   180  Ir    c     0.346800    0.531985    2.087797    0.000000
./4_60.log:   180  Ir    c     0.346800    0.535352    2.115806    0.000000
./4_61.log:   180  Ir    c     0.346800    0.538719    2.145821    0.000000
./4_62.log:   180  Ir    c     0.346800    0.542086    2.174502    0.000000
./4_63.log:   180  Ir    c     0.346800    0.545453    2.195423    0.000000
./4_64.log:   180  Ir    c     0.346800    0.548820    2.223813    0.000000
./4_65.log:   180  Ir    c     0.346800    0.552187    2.246637    0.000000
./4_66.log:   180  Ir    c     0.346800    0.555554    2.266701    0.000000
./4_67.log:   180  Ir    c     0.346800    0.558921    2.297467    0.000000
./4_68.log:   180  Ir    c     0.346800    0.562288    2.313153    0.000000
./4_69.log:   180  Ir    c     0.346800    0.565655    2.339148    0.000000
./4_70.log:   180  Ir    c     0.346800    0.569022    2.364805    0.000000
./4_71.log:   180  Ir    c     0.346800    0.572389    2.385711    0.000000
./4_72.log:   180  Ir    c     0.346800    0.575756    2.405297    0.000000
./4_73.log:   180  Ir    c     0.346800    0.579123    2.425396    0.000000
./4_74.log:   180  Ir    c     0.346800    0.582490    2.443513    0.000000
./4_75.log:   180  Ir    c     0.346800    0.585857    2.464914    0.000000
./4_76.log:   180  Ir    c     0.346800    0.589224    2.483305    0.000000
./4_77.log:   180  Ir    c     0.346800    0.592591    2.500316    0.000000
./4_78.log:   180  Ir    c     0.346800    0.595958    2.518075    0.000000
./4_79.log:   180  Ir    c     0.346800    0.599325    2.535835    0.000000
./4_80.log:   180  Ir    c     0.346800    0.602692    2.551811    0.000000
./4_81.log:   180  Ir    c     0.346800    0.606059    2.562940    0.000000
./4_82.log:   180  Ir    c     0.346800    0.609426    2.581048    0.000000
./4_83.log:   180  Ir    c     0.346800    0.612793    2.059105    0.000000
./4_84.log:   180  Ir    c     0.346800    0.616160    2.081170    0.000000
./4_85.log:   180  Ir    c     0.346800    0.619527    2.101849    0.000000
./4_86.log:   180  Ir    c     0.346800    0.622894    2.121362    0.000000
./4_87.log:   180  Ir    c     0.346800    0.626261    2.140093    0.000000
./4_88.log:   180  Ir    c     0.346800    0.629628    2.156184    0.000000
./4_89.log:   180  Ir    c     0.346800    0.632995    2.667322    0.000000
./4_90.log:   180  Ir    c     0.346800    0.636362    2.679432    0.000000
./4_91.log:   180  Ir    c     0.346800    0.639729    2.689123    0.000000
./4_92.log:   180  Ir    c     0.346800    0.643096    2.218541    0.000000
./4_93.log:   180  Ir    c     0.346800    0.646463    2.231035    0.000000
./4_94.log:   180  Ir    c     0.346800    0.649830    2.243096    0.000000
./4_95.log:   180  Ir    c     0.346800    0.653197    2.258134    0.000000
./4_96.log:   180  Ir    c     0.346800    0.656564    2.271427    0.000000
./4_97.log:   180  Ir    c     0.346800    0.659931    2.280540    0.000000
./4_98.log:   180  Ir    c     0.346800    0.663298    2.294861    0.000000
./4_99.log:   180  Ir    c     0.346800    0.666666    2.637788    0.000000
./5_0.log:   180  Ir    c     0.350167    0.333333    2.115665    0.000000
./5_1.log:   180  Ir    c     0.350167    0.336699    2.129299    0.000000
./5_2.log:   180  Ir    c     0.350167    0.340066    2.026283    0.000000
./5_3.log:   180  Ir    c     0.350167    0.343433    1.973144    0.000000
./5_4.log:   180  Ir    c     0.350167    0.346800    1.954106    0.000000
./5_5.log:   180  Ir    c     0.350167    0.350167    1.937839    0.000000
./5_6.log:   180  Ir    c     0.350167    0.353534    1.921627    0.000000
./5_7.log:   180  Ir    c     0.350167    0.356901    1.907092    0.000000
./5_8.log:   180  Ir    c     0.350167    0.360268    1.893125    0.000000
./5_9.log:   180  Ir    c     0.350167    0.363635    1.878969    0.000000
./5_10.log:   180  Ir    c     0.350167    0.367002    1.866035    0.000000
./5_11.log:   180  Ir    c     0.350167    0.370369    1.851862    0.000000
./5_12.log:   180  Ir    c     0.350167    0.373736    1.838132    0.000000
./5_13.log:   180  Ir    c     0.350167    0.377103    1.825204    0.000000
./5_14.log:   180  Ir    c     0.350167    0.380470    1.811873    0.000000
./5_15.log:   180  Ir    c     0.350167    0.383837    1.799862    0.000000
./5_16.log:   180  Ir    c     0.350167    0.387204    1.785815    0.000000
./5_17.log:   180  Ir    c     0.350167    0.390571    1.772890    0.000000
./5_18.log:   180  Ir    c     0.350167    0.393938    1.760006    0.000000
./5_19.log:   180  Ir    c     0.350167    0.397305    1.748840    0.000000
./5_20.log:   180  Ir    c     0.350167    0.400672   -0.467799    0.000000
./5_21.log:   180  Ir    c     0.350167    0.404039    1.721848    0.000000
./5_22.log:   180  Ir    c     0.350167    0.407406    1.708935    0.000000
./5_23.log:   180  Ir    c     0.350167    0.410773    1.696933    0.000000
./5_24.log:   180  Ir    c     0.350167    0.414140    1.686173    0.000000
./5_25.log:   180  Ir    c     0.350167    0.417507    1.672657    0.000000
./5_26.log:   180  Ir    c     0.350167    0.420874    1.660600    0.000000
./5_27.log:   180  Ir    c     0.350167    0.424241    1.648991    0.000000
./5_28.log:   180  Ir    c     0.350167    0.427608    1.640717    0.000000
./5_29.log:   180  Ir    c     0.350167    0.430975    1.627642    0.000000
./5_30.log:   180  Ir    c     0.350167    0.434342    1.617761    0.000000
./5_31.log:   180  Ir    c     0.350167    0.437709    1.607721    0.000000
./5_32.log:   180  Ir    c     0.350167    0.441076    1.597770    0.000000
./5_33.log:   180  Ir    c     0.350167    0.444443    1.590108    0.000000
./5_34.log:   180  Ir    c     0.350167    0.447810    1.579271    0.000000
./5_35.log:   180  Ir    c     0.350167    0.451177   -0.195224    0.000000
./5_36.log:   180  Ir    c     0.350167    0.454544    1.142919    0.000000
./5_37.log:   180  Ir    c     0.350167    0.457911    1.259464    0.000000
./5_38.log:   180  Ir    c     0.350167    0.461278    0.229115    0.000000
./5_39.log:   180  Ir    c     0.350167    0.464645   -0.066732    0.000000
./5_40.log:   180  Ir    c     0.350167    0.468012    0.260262    0.000000
./5_41.log:   180  Ir    c     0.350167    0.471379   -0.029782    0.000000
./5_42.log:   180  Ir    c     0.350167    0.474746   -0.019996    0.000000
./5_43.log:   180  Ir    c     0.350167    0.478113   -0.004782    0.000000
./5_44.log:   180  Ir    c     0.350167    0.481480    0.318637    0.000000
./5_45.log:   180  Ir    c     0.350167    0.484847    0.332267    0.000000
./5_46.log:   180  Ir    c     0.350167    0.488214    0.345572    0.000000
./5_47.log:   180  Ir    c     0.350167    0.491581    0.351443    0.000000
./5_48.log:   180  Ir    c     0.350167    0.494948    1.155803    0.000000
./5_49.log:   180  Ir    c     0.350167    0.498315    1.155717    0.000000
./5_50.log:   180  Ir    c     0.350167    0.501682    1.153893    0.000000
./5_51.log:   180  Ir    c     0.350167    0.505049    1.152889    0.000000
./5_52.log:   180  Ir    c     0.350167    0.508416    1.152789    0.000000
./5_53.log:   180  Ir    c     0.350167    0.511783    1.151289    0.000000
./5_54.log:   180  Ir    c     0.350167    0.515150    1.149420    0.000000
./5_55.log:   180  Ir    c     0.350167    0.518517    1.147309    0.000000
./5_56.log:   180  Ir    c     0.350167    0.521884    2.016518    0.000000
./5_57.log:   180  Ir    c     0.350167    0.525251    2.035490    0.000000
./5_58.log:   180  Ir    c     0.350167    0.528618    2.065188    0.000000
./5_59.log:   180  Ir    c     0.350167    0.531985    2.096932    0.000000
./5_60.log:   180  Ir    c     0.350167    0.535352    2.123106    0.000000
./5_61.log:   180  Ir    c     0.350167    0.538719    2.149483    0.000000
./5_62.log:   180  Ir    c     0.350167    0.542086    2.180059    0.000000
./5_63.log:   180  Ir    c     0.350167    0.545453    2.203765    0.000000
./5_64.log:   180  Ir    c     0.350167    0.548820    2.229352    0.000000
./5_65.log:   180  Ir    c     0.350167    0.552187    2.251953    0.000000
./5_66.log:   180  Ir    c     0.350167    0.555554    2.278458    0.000000
./5_67.log:   180  Ir    c     0.350167    0.558921    2.299430    0.000000
./5_68.log:   180  Ir    c     0.350167    0.562288    2.325814    0.000000
./5_69.log:   180  Ir    c     0.350167    0.565655    2.348292    0.000000
./5_70.log:   180  Ir    c     0.350167    0.569022    2.367417    0.000000
./5_71.log:   180  Ir    c     0.350167    0.572389    2.389582    0.000000
./5_72.log:   180  Ir    c     0.350167    0.575756    2.409479    0.000000
./5_73.log:   180  Ir    c     0.350167    0.579123    2.432454    0.000000
./5_74.log:   180  Ir    c     0.350167    0.582490    2.450129    0.000000
./5_75.log:   180  Ir    c     0.350167    0.585857    2.468746    0.000000
./5_76.log:   180  Ir    c     0.350167    0.589224    2.488571    0.000000
./5_77.log:   180  Ir    c     0.350167    0.592591    2.504962    0.000000
./5_78.log:   180  Ir    c     0.350167    0.595958    2.522163    0.000000
./5_79.log:   180  Ir    c     0.350167    0.599325    2.538480    0.000000
./5_80.log:   180  Ir    c     0.350167    0.602692    2.553889    0.000000
./5_81.log:   180  Ir    c     0.350167    0.606059    2.569064    0.000000
./5_82.log:   180  Ir    c     0.350167    0.609426    2.025795    0.000000
./5_83.log:   180  Ir    c     0.350167    0.612793    2.050922    0.000000
./5_84.log:   180  Ir    c     0.350167    0.616160    2.072907    0.000000
./5_85.log:   180  Ir    c     0.350167    0.619527    2.096348    0.000000
./5_86.log:   180  Ir    c     0.350167    0.622894    2.115831    0.000000
./5_87.log:   180  Ir    c     0.350167    0.626261    2.133794    0.000000
./5_88.log:   180  Ir    c     0.350167    0.629628    2.151011    0.000000
./5_89.log:   180  Ir    c     0.350167    0.632995    2.671877    0.000000
./5_90.log:   180  Ir    c     0.350167    0.636362    2.680098    0.000000
./5_91.log:   180  Ir    c     0.350167    0.639729    2.198411    0.000000
./5_92.log:   180  Ir    c     0.350167    0.643096    2.210368    0.000000
./5_93.log:   180  Ir    c     0.350167    0.646463    2.226117    0.000000
./5_94.log:   180  Ir    c     0.350167    0.649830    2.235233    0.000000
./5_95.log:   180  Ir    c     0.350167    0.653197    2.250715    0.000000
./5_96.log:   180  Ir    c     0.350167    0.656564    2.258260    0.000000
./5_97.log:   180  Ir    c     0.350167    0.659931    2.278136    0.000000
./5_98.log:   180  Ir    c     0.350167    0.663298    2.602854    0.000000
./5_99.log:   180  Ir    c     0.350167    0.666666    2.627594    0.000000
./6_0.log:   180  Ir    c     0.353534    0.333333    2.107165    0.000000
./6_1.log:   180  Ir    c     0.353534    0.336699    2.115842    0.000000
./6_2.log:   180  Ir    c     0.353534    0.340066    2.018215    0.000000
./6_3.log:   180  Ir    c     0.353534    0.343433    1.986672    0.000000
./6_4.log:   180  Ir    c     0.353534    0.346800    1.938361    0.000000
./6_5.log:   180  Ir    c     0.353534    0.350167    1.917255    0.000000
./6_6.log:   180  Ir    c     0.353534    0.353534    1.900593    0.000000
./6_7.log:   180  Ir    c     0.353534    0.356901    1.884820    0.000000
./6_8.log:   180  Ir    c     0.353534    0.360268    1.870206    0.000000
./6_9.log:   180  Ir    c     0.353534    0.363635    1.855103    0.000000
./6_10.log:   180  Ir    c     0.353534    0.367002    1.840711    0.000000
./6_11.log:   180  Ir    c     0.353534    0.370369    1.827302    0.000000
./6_12.log:   180  Ir    c     0.353534    0.373736    1.813421    0.000000
./6_13.log:   180  Ir    c     0.353534    0.377103    1.799978    0.000000
./6_14.log:   180  Ir    c     0.353534    0.380470    1.786694    0.000000
./6_15.log:   180  Ir    c     0.353534    0.383837    1.773740    0.000000
./6_16.log:   180  Ir    c     0.353534    0.387204    1.760216    0.000000
./6_17.log:   180  Ir    c     0.353534    0.390571    1.747457    0.000000
./6_18.log:   180  Ir    c     0.353534    0.393938    1.734042    0.000000
./6_19.log:   180  Ir    c     0.353534    0.397305    1.722391    0.000000
./6_20.log:   180  Ir    c     0.353534    0.400672    1.709046    0.000000
./6_21.log:   180  Ir    c     0.353534    0.404039    1.697651    0.000000
./6_22.log:   180  Ir    c     0.353534    0.407406    1.685473    0.000000
./6_23.log:   180  Ir    c     0.353534    0.410773    1.678060    0.000000
./6_24.log:   180  Ir    c     0.353534    0.414140    1.567318    0.000000
./6_25.log:   180  Ir    c     0.353534    0.417507    1.559500    0.000000
./6_26.log:   180  Ir    c     0.353534    0.420874    1.640678    0.000000
./6_27.log:   180  Ir    c     0.353534    0.424241    1.632381    0.000000
./6_28.log:   180  Ir    c     0.353534    0.427608    1.620604    0.000000
./6_29.log:   180  Ir    c     0.353534    0.430975    1.610468    0.000000
./6_30.log:   180  Ir    c     0.353534    0.434342    1.603677    0.000000
./6_31.log:   180  Ir    c     0.353534    0.437709    1.595635    0.000000
./6_32.log:   180  Ir    c     0.353534    0.441076    1.586022    0.000000
./6_33.log:   180  Ir    c     0.353534    0.444443   -0.097394    0.000000
./6_34.log:   180  Ir    c     0.353534    0.447810    0.244317    0.000000
./6_35.log:   180  Ir    c     0.353534    0.451177   -0.138403    0.000000
./6_36.log:   180  Ir    c     0.353534    0.454544    0.275424    0.000000
./6_37.log:   180  Ir    c     0.353534    0.457911   -0.089244    0.000000
./6_38.log:   180  Ir    c     0.353534    0.461278   -0.031841    0.000000
./6_39.log:   180  Ir    c     0.353534    0.464645   -0.052550    0.000000
./6_40.log:   180  Ir    c     0.353534    0.468012    0.263058    0.000000
./6_41.log:   180  Ir    c     0.353534    0.471379   -0.020395    0.000000
./6_42.log:   180  Ir    c     0.353534    0.474746   -0.002127    0.000000
./6_43.log:   180  Ir    c     0.353534    0.478113    0.008409    0.000000
./6_44.log:   180  Ir    c     0.353534    0.481480    0.306133    0.000000
./6_45.log:   180  Ir    c     0.353534    0.484847    0.458404    0.000000
./6_46.log:   180  Ir    c     0.353534    0.488214    0.348372    0.000000
./6_47.log:   180  Ir    c     0.353534    0.491581    1.151363    0.000000
./6_48.log:   180  Ir    c     0.353534    0.494948    1.151106    0.000000
./6_49.log:   180  Ir    c     0.353534    0.498315    1.150423    0.000000
./6_50.log:   180  Ir    c     0.353534    0.501682    1.150064    0.000000
./6_51.log:   180  Ir    c     0.353534    0.505049    1.149133    0.000000
./6_52.log:   180  Ir    c     0.353534    0.508416    1.146792    0.000000
./6_53.log:   180  Ir    c     0.353534    0.511783    1.940576    0.000000
./6_54.log:   180  Ir    c     0.353534    0.515150    1.965866    0.000000
./6_55.log:   180  Ir    c     0.353534    0.518517    1.989753    0.000000
./6_56.log:   180  Ir    c     0.353534    0.521884    2.023128    0.000000
./6_57.log:   180  Ir    c     0.353534    0.525251    2.048523    0.000000
./6_58.log:   180  Ir    c     0.353534    0.528618    2.070630    0.000000
./6_59.log:   180  Ir    c     0.353534    0.531985    2.107045    0.000000
./6_60.log:   180  Ir    c     0.353534    0.535352    2.113706    0.000000
./6_61.log:   180  Ir    c     0.353534    0.538719    2.155938    0.000000
./6_62.log:   180  Ir    c     0.353534    0.542086    2.180162    0.000000
./6_63.log:   180  Ir    c     0.353534    0.545453    2.211582    0.000000
./6_64.log:   180  Ir    c     0.353534    0.548820    2.235658    0.000000
./6_65.log:   180  Ir    c     0.353534    0.552187    2.256698    0.000000
./6_66.log:   180  Ir    c     0.353534    0.555554    2.284151    0.000000
./6_67.log:   180  Ir    c     0.353534    0.558921    2.306162    0.000000
./6_68.log:   180  Ir    c     0.353534    0.562288    2.328362    0.000000
./6_69.log:   180  Ir    c     0.353534    0.565655    2.351104    0.000000
./6_70.log:   180  Ir    c     0.353534    0.569022    2.376137    0.000000
./6_71.log:   180  Ir    c     0.353534    0.572389    2.397432    0.000000
./6_72.log:   180  Ir    c     0.353534    0.575756    2.416757    0.000000
./6_73.log:   180  Ir    c     0.353534    0.579123    2.433727    0.000000
./6_74.log:   180  Ir    c     0.353534    0.582490    2.459147    0.000000
./6_75.log:   180  Ir    c     0.353534    0.585857    2.471214    0.000000
./6_76.log:   180  Ir    c     0.353534    0.589224    2.490826    0.000000
./6_77.log:   180  Ir    c     0.353534    0.592591    2.511246    0.000000
./6_78.log:   180  Ir    c     0.353534    0.595958    2.529804    0.000000
./6_79.log:   180  Ir    c     0.353534    0.599325    2.544202    0.000000
./6_80.log:   180  Ir    c     0.353534    0.602692    2.559858    0.000000
./6_81.log:   180  Ir    c     0.353534    0.606059    2.570065    0.000000
./6_82.log:   180  Ir    c     0.353534    0.609426    2.590773    0.000000
./6_83.log:   180  Ir    c     0.353534    0.612793    2.042645    0.000000
./6_84.log:   180  Ir    c     0.353534    0.616160    2.065157    0.000000
./6_85.log:   180  Ir    c     0.353534    0.619527    2.089415    0.000000
./6_86.log:   180  Ir    c     0.353534    0.622894    2.108891    0.000000
./6_87.log:   180  Ir    c     0.353534    0.626261    2.128302    0.000000
./6_88.log:   180  Ir    c     0.353534    0.629628    2.145953    0.000000
./6_89.log:   180  Ir    c     0.353534    0.632995    2.162572    0.000000
./6_90.log:   180  Ir    c     0.353534    0.636362    2.178380    0.000000
./6_91.log:   180  Ir    c     0.353534    0.639729    2.192496    0.000000
./6_92.log:   180  Ir    c     0.353534    0.643096    2.206894    0.000000
./6_93.log:   180  Ir    c     0.353534    0.646463    2.221494    0.000000
./6_94.log:   180  Ir    c     0.353534    0.649830    2.236280    0.000000
./6_95.log:   180  Ir    c     0.353534    0.653197    2.245390    0.000000
./6_96.log:   180  Ir    c     0.353534    0.656564    2.261075    0.000000
./6_97.log:   180  Ir    c     0.353534    0.659931    2.273435    0.000000
./6_98.log:   180  Ir    c     0.353534    0.663298    2.600041    0.000000
./6_99.log:   180  Ir    c     0.353534    0.666666    2.617082    0.000000
./7_0.log:   180  Ir    c     0.356901    0.333333    2.106541    0.000000
./7_1.log:   180  Ir    c     0.356901    0.336699    2.110613    0.000000
./7_2.log:   180  Ir    c     0.356901    0.340066    2.138598    0.000000
./7_3.log:   180  Ir    c     0.356901    0.343433    1.977402    0.000000
./7_4.log:   180  Ir    c     0.356901    0.346800    1.944937    0.000000
./7_5.log:   180  Ir    c     0.356901    0.350167    1.903766    0.000000
./7_6.log:   180  Ir    c     0.356901    0.353534    1.878722    0.000000
./7_7.log:   180  Ir    c     0.356901    0.356901    1.861904    0.000000
./7_8.log:   180  Ir    c     0.356901    0.360268    1.846035    0.000000
./7_9.log:   180  Ir    c     0.356901    0.363635    1.831505    0.000000
./7_10.log:   180  Ir    c     0.356901    0.367002    1.816387    0.000000
./7_11.log:   180  Ir    c     0.356901    0.370369    1.802104    0.000000
./7_12.log:   180  Ir    c     0.356901    0.373736    1.788230    0.000000
./7_13.log:   180  Ir    c     0.356901    0.377103    1.775151    0.000000
./7_14.log:   180  Ir    c     0.356901    0.380470    1.762157    0.000000
./7_15.log:   180  Ir    c     0.356901    0.383837    1.748568    0.000000
./7_16.log:   180  Ir    c     0.356901    0.387204    1.735019    0.000000
./7_17.log:   180  Ir    c     0.356901    0.390571    1.722123    0.000000
./7_18.log:   180  Ir    c     0.356901    0.393938    1.708744    0.000000
./7_19.log:   180  Ir    c     0.356901    0.397305    1.697181    0.000000
./7_20.log:   180  Ir    c     0.356901    0.400672    1.969119    0.000000
./7_21.log:   180  Ir    c     0.356901    0.404039    1.673627    0.000000
./7_22.log:   180  Ir    c     0.356901    0.407406    1.662467    0.000000
./7_23.log:   180  Ir    c     0.356901    0.410773    1.651307    0.000000
./7_24.log:   180  Ir    c     0.356901    0.414140    1.644145    0.000000
./7_25.log:   180  Ir    c     0.356901    0.417507    1.553689    0.000000
./7_26.log:   180  Ir    c     0.356901    0.420874    1.620981    0.000000
./7_27.log:   180  Ir    c     0.356901    0.424241    1.610721    0.000000
./7_28.log:   180  Ir    c     0.356901    0.427608    1.604403    0.000000
./7_29.log:   180  Ir    c     0.356901    0.430975    1.600486    0.000000
./7_30.log:   180  Ir    c     0.356901    0.434342    1.587911    0.000000
./7_31.log:   180  Ir    c     0.356901    0.437709    1.580453    0.000000
./7_32.log:   180  Ir    c     0.356901    0.441076    1.574463    0.000000
./7_33.log:   180  Ir    c     0.356901    0.444443    0.238307    0.000000
./7_34.log:   180  Ir    c     0.356901    0.447810    1.564366    0.000000
./7_35.log:   180  Ir    c     0.356901    0.451177    1.557108    0.000000
./7_36.log:   180  Ir    c     0.356901    0.454544   -0.011128    0.000000
./7_37.log:   180  Ir    c     0.356901    0.457911   -0.034772    0.000000
./7_38.log:   180  Ir    c     0.356901    0.461278   -0.014263    0.000000
./7_39.log:   180  Ir    c     0.356901    0.464645    1.151056    0.000000
./7_40.log:   180  Ir    c     0.356901    0.468012    1.154916    0.000000
./7_41.log:   180  Ir    c     0.356901    0.471379    0.281604    0.000000
./7_42.log:   180  Ir    c     0.356901    0.474746    0.276750    0.000000
./7_43.log:   180  Ir    c     0.356901    0.478113    0.289834    0.000000
./7_44.log:   180  Ir    c     0.356901    0.481480    0.307430    0.000000
./7_45.log:   180  Ir    c     0.356901    0.484847    1.145184    0.000000
./7_46.log:   180  Ir    c     0.356901    0.488214    1.145586    0.000000
./7_47.log:   180  Ir    c     0.356901    0.491581    1.147092    0.000000
./7_48.log:   180  Ir    c     0.356901    0.494948    1.145832    0.000000
./7_49.log:   180  Ir    c     0.356901    0.498315    1.145676    0.000000
./7_50.log:   180  Ir    c     0.356901    0.501682    1.144672    0.000000
./7_51.log:   180  Ir    c     0.356901    0.505049    1.143717    0.000000
./7_52.log:   180  Ir    c     0.356901    0.508416    1.914947    0.000000
./7_53.log:   180  Ir    c     0.356901    0.511783    1.939182    0.000000
./7_54.log:   180  Ir    c     0.356901    0.515150    1.970491    0.000000
./7_55.log:   180  Ir    c     0.356901    0.518517    2.001820    0.000000
./7_56.log:   180  Ir    c     0.356901    0.521884    2.030914    0.000000
./7_57.log:   180  Ir    c     0.356901    0.525251    2.057859    0.000000
./7_58.log:   180  Ir    c     0.356901    0.528618    2.087702    0.000000
./7_59.log:   180  Ir    c     0.356901    0.531985    2.114438    0.000000
./7_60.log:   180  Ir    c     0.356901    0.535352    2.136174    0.000000
./7_61.log:   180  Ir    c     0.356901    0.538719    2.160696    0.000000
./7_62.log:   180  Ir    c     0.356901    0.542086    2.190924    0.000000
./7_63.log:   180  Ir    c     0.356901    0.545453    2.213344    0.000000
./7_64.log:   180  Ir    c     0.356901    0.548820    2.238199    0.000000
./7_65.log:   180  Ir    c     0.356901    0.552187    2.266618    0.000000
./7_66.log:   180  Ir    c     0.356901    0.555554    2.291697    0.000000
./7_67.log:   180  Ir    c     0.356901    0.558921    2.315358    0.000000
./7_68.log:   180  Ir    c     0.356901    0.562288    2.335259    0.000000
./7_69.log:   180  Ir    c     0.356901    0.565655    2.353913    0.000000
./7_70.log:   180  Ir    c     0.356901    0.569022    2.378989    0.000000
./7_71.log:   180  Ir    c     0.356901    0.572389    2.398048    0.000000
./7_72.log:   180  Ir    c     0.356901    0.575756    2.422664    0.000000
./7_73.log:   180  Ir    c     0.356901    0.579123    2.444598    0.000000
./7_74.log:   180  Ir    c     0.356901    0.582490    2.457816    0.000000
./7_75.log:   180  Ir    c     0.356901    0.585857    2.474735    0.000000
./7_76.log:   180  Ir    c     0.356901    0.589224    2.499746    0.000000
./7_77.log:   180  Ir    c     0.356901    0.592591    2.515169    0.000000
./7_78.log:   180  Ir    c     0.356901    0.595958    2.535917    0.000000
./7_79.log:   180  Ir    c     0.356901    0.599325    2.548575    0.000000
./7_80.log:   180  Ir    c     0.356901    0.602692    2.568189    0.000000
./7_81.log:   180  Ir    c     0.356901    0.606059    2.583321    0.000000
./7_82.log:   180  Ir    c     0.356901    0.609426    2.597581    0.000000
./7_83.log:   180  Ir    c     0.356901    0.612793    2.032977    0.000000
./7_84.log:   180  Ir    c     0.356901    0.616160    2.057264    0.000000
./7_85.log:   180  Ir    c     0.356901    0.619527    2.358967    0.000000
./7_86.log:   180  Ir    c     0.356901    0.622894    2.101848    0.000000
./7_87.log:   180  Ir    c     0.356901    0.626261    2.122349    0.000000
./7_88.log:   180  Ir    c     0.356901    0.629628    2.140808    0.000000
./7_89.log:   180  Ir    c     0.356901    0.632995    2.156900    0.000000
./7_90.log:   180  Ir    c     0.356901    0.636362    2.173835    0.000000
./7_91.log:   180  Ir    c     0.356901    0.639729    2.189308    0.000000
./7_92.log:   180  Ir    c     0.356901    0.643096    2.203679    0.000000
./7_93.log:   180  Ir    c     0.356901    0.646463    2.218780    0.000000
./7_94.log:   180  Ir    c     0.356901    0.649830    2.231977    0.000000
./7_95.log:   180  Ir    c     0.356901    0.653197    2.245132    0.000000
./7_96.log:   180  Ir    c     0.356901    0.656564    2.256738    0.000000
./7_97.log:   180  Ir    c     0.356901    0.659931    2.575722    0.000000
./7_98.log:   180  Ir    c     0.356901    0.663298    2.586352    0.000000
./7_99.log:   180  Ir    c     0.356901    0.666666    2.607187    0.000000
./8_0.log:   180  Ir    c     0.360268    0.333333    1.940506    0.000000
./8_1.log:   180  Ir    c     0.360268    0.336699    2.090063    0.000000
./8_2.log:   180  Ir    c     0.360268    0.340066    2.096195    0.000000
./8_3.log:   180  Ir    c     0.360268    0.343433    1.964538    0.000000
./8_4.log:   180  Ir    c     0.360268    0.346800    1.934180    0.000000
./8_5.log:   180  Ir    c     0.360268    0.350167    1.901668    0.000000
./8_6.log:   180  Ir    c     0.360268    0.353534    1.865748    0.000000
./8_7.log:   180  Ir    c     0.360268    0.356901    1.838636    0.000000
./8_8.log:   180  Ir    c     0.360268    0.360268    1.821199    0.000000
./8_9.log:   180  Ir    c     0.360268    0.363635    1.805848    0.000000
./8_10.log:   180  Ir    c     0.360268    0.367002    1.790655    0.000000
./8_11.log:   180  Ir    c     0.360268    0.370369    1.775182    0.000000
./8_12.log:   180  Ir    c     0.360268    0.373736    1.761637    0.000000
./8_13.log:   180  Ir    c     0.360268    0.377103    1.747607    0.000000
./8_14.log:   180  Ir    c     0.360268    0.380470    1.735272    0.000000
./8_15.log:   180  Ir    c     0.360268    0.383837    1.720906    0.000000
./8_16.log:   180  Ir    c     0.360268    0.387204    1.709267    0.000000
./8_17.log:   180  Ir    c     0.360268    0.390571    1.695515    0.000000
./8_18.log:   180  Ir    c     0.360268    0.393938    1.681188    0.000000
./8_19.log:   180  Ir    c     0.360268    0.397305    1.671648    0.000000
./8_20.log:   180  Ir    c     0.360268    0.400672    1.658961    0.000000
./8_21.log:   180  Ir    c     0.360268    0.404039    1.649344    0.000000
./8_22.log:   180  Ir    c     0.360268    0.407406    1.639080    0.000000
./8_23.log:   180  Ir    c     0.360268    0.410773    1.629299    0.000000
./8_24.log:   180  Ir    c     0.360268    0.414140    1.620688    0.000000
./8_25.log:   180  Ir    c     0.360268    0.417507    1.611225    0.000000
./8_26.log:   180  Ir    c     0.360268    0.420874    1.602725    0.000000
./8_27.log:   180  Ir    c     0.360268    0.424241    1.595405    0.000000
./8_28.log:   180  Ir    c     0.360268    0.427608    1.586695    0.000000
./8_29.log:   180  Ir    c     0.360268    0.430975    1.580327    0.000000
./8_30.log:   180  Ir    c     0.360268    0.434342    1.576019    0.000000
./8_31.log:   180  Ir    c     0.360268    0.437709    1.567015    0.000000
./8_32.log:   180  Ir    c     0.360268    0.441076    1.561985    0.000000
./8_33.log:   180  Ir    c     0.360268    0.444443    1.557540    0.000000
./8_34.log:   180  Ir    c     0.360268    0.447810    0.119657    0.000000
./8_35.log:   180  Ir    c     0.360268    0.451177    0.319684    0.000000
./8_36.log:   180  Ir    c     0.360268    0.454544   -0.066291    0.000000
./8_37.log:   180  Ir    c     0.360268    0.457911    1.125153    0.000000
./8_38.log:   180  Ir    c     0.360268    0.461278    0.023250    0.000000
./8_39.log:   180  Ir    c     0.360268    0.464645    1.190423    0.000000
./8_40.log:   180  Ir    c     0.360268    0.468012    1.190755    0.000000
./8_41.log:   180  Ir    c     0.360268    0.471379    0.284894    0.000000
./8_42.log:   180  Ir    c     0.360268    0.474746    1.462614    0.000000
./8_43.log:   180  Ir    c     0.360268    0.478113    0.290277    0.000000
./8_44.log:   180  Ir    c     0.360268    0.481480    1.138113    0.000000
./8_45.log:   180  Ir    c     0.360268    0.484847    1.139427    0.000000
./8_46.log:   180  Ir    c     0.360268    0.488214    1.140122    0.000000
./8_47.log:   180  Ir    c     0.360268    0.491581    1.140563    0.000000
./8_48.log:   180  Ir    c     0.360268    0.494948    1.140145    0.000000
./8_49.log:   180  Ir    c     0.360268    0.498315    1.140531    0.000000
./8_50.log:   180  Ir    c     0.360268    0.501682    1.872941    0.000000
./8_51.log:   180  Ir    c     0.360268    0.505049    1.899913    0.000000
./8_52.log:   180  Ir    c     0.360268    0.508416    1.926797    0.000000
./8_53.log:   180  Ir    c     0.360268    0.511783    1.959159    0.000000
./8_54.log:   180  Ir    c     0.360268    0.515150    1.986089    0.000000
./8_55.log:   180  Ir    c     0.360268    0.518517    2.013432    0.000000
./8_56.log:   180  Ir    c     0.360268    0.521884    2.037047    0.000000
./8_57.log:   180  Ir    c     0.360268    0.525251    2.066379    0.000000
./8_58.log:   180  Ir    c     0.360268    0.528618    2.092648    0.000000
./8_59.log:   180  Ir    c     0.360268    0.531985    2.115790    0.000000
./8_60.log:   180  Ir    c     0.360268    0.535352    2.139283    0.000000
./8_61.log:   180  Ir    c     0.360268    0.538719    2.159985    0.000000
./8_62.log:   180  Ir    c     0.360268    0.542086    2.193469    0.000000
./8_63.log:   180  Ir    c     0.360268    0.545453    2.217380    0.000000
./8_64.log:   180  Ir    c     0.360268    0.548820    2.250209    0.000000
./8_65.log:   180  Ir    c     0.360268    0.552187    2.261969    0.000000
./8_66.log:   180  Ir    c     0.360268    0.555554    2.298697    0.000000
./8_67.log:   180  Ir    c     0.360268    0.558921    2.321088    0.000000
./8_68.log:   180  Ir    c     0.360268    0.562288    2.345134    0.000000
./8_69.log:   180  Ir    c     0.360268    0.565655    2.362961    0.000000
./8_70.log:   180  Ir    c     0.360268    0.569022    2.386181    0.000000
./8_71.log:   180  Ir    c     0.360268    0.572389    2.405239    0.000000
./8_72.log:   180  Ir    c     0.360268    0.575756    2.424724    0.000000
./8_73.log:   180  Ir    c     0.360268    0.579123    2.451235    0.000000
./8_74.log:   180  Ir    c     0.360268    0.582490    2.455755    0.000000
./8_75.log:   180  Ir    c     0.360268    0.585857    2.483896    0.000000
./8_76.log:   180  Ir    c     0.360268    0.589224    2.504893    0.000000
./8_77.log:   180  Ir    c     0.360268    0.592591    2.521633    0.000000
./8_78.log:   180  Ir    c     0.360268    0.595958    2.540024    0.000000
./8_79.log:   180  Ir    c     0.360268    0.599325    2.556814    0.000000
./8_80.log:   180  Ir    c     0.360268    0.602692    2.571096    0.000000
./8_81.log:   180  Ir    c     0.360268    0.606059    2.589595    0.000000
./8_82.log:   180  Ir    c     0.360268    0.609426    2.600510    0.000000
./8_83.log:   180  Ir    c     0.360268    0.612793    2.615238    0.000000
./8_84.log:   180  Ir    c     0.360268    0.616160    2.337464    0.000000
./8_85.log:   180  Ir    c     0.360268    0.619527    2.369903    0.000000
./8_86.log:   180  Ir    c     0.360268    0.622894    2.103343    0.000000
./8_87.log:   180  Ir    c     0.360268    0.626261    2.116416    0.000000
./8_88.log:   180  Ir    c     0.360268    0.629628    2.134833    0.000000
./8_89.log:   180  Ir    c     0.360268    0.632995    2.152404    0.000000
./8_90.log:   180  Ir    c     0.360268    0.636362    2.166976    0.000000
./8_91.log:   180  Ir    c     0.360268    0.639729    2.184605    0.000000
./8_92.log:   180  Ir    c     0.360268    0.643096    2.199933    0.000000
./8_93.log:   180  Ir    c     0.360268    0.646463    2.214179    0.000000
./8_94.log:   180  Ir    c     0.360268    0.649830    2.227980    0.000000
./8_95.log:   180  Ir    c     0.360268    0.653197    2.538429    0.000000
./8_96.log:   180  Ir    c     0.360268    0.656564    2.553595    0.000000
./8_97.log:   180  Ir    c     0.360268    0.659931    2.569271    0.000000
./8_98.log:   180  Ir    c     0.360268    0.663298    2.583371    0.000000
./8_99.log:   180  Ir    c     0.360268    0.666666    2.598906    0.000000
./9_0.log:   180  Ir    c     0.363635    0.333333    1.929573    0.000000
./9_1.log:   180  Ir    c     0.363635    0.336699    2.059406    0.000000
./9_2.log:   180  Ir    c     0.363635    0.340066    2.072721    0.000000
./9_3.log:   180  Ir    c     0.363635    0.343433    1.951949    0.000000
./9_4.log:   180  Ir    c     0.363635    0.346800    1.920398    0.000000
./9_5.log:   180  Ir    c     0.363635    0.350167    1.886665    0.000000
./9_6.log:   180  Ir    c     0.363635    0.353534    1.856122    0.000000
./9_7.log:   180  Ir    c     0.363635    0.356901    1.822790    0.000000
./9_8.log:   180  Ir    c     0.363635    0.360268    1.797781    0.000000
./9_9.log:   180  Ir    c     0.363635    0.363635    1.779079    0.000000
./9_10.log:   180  Ir    c     0.363635    0.367002    1.763328    0.000000
./9_11.log:   180  Ir    c     0.363635    0.370369    1.748828    0.000000
./9_12.log:   180  Ir    c     0.363635    0.373736    1.734426    0.000000
./9_13.log:   180  Ir    c     0.363635    0.377103    1.720800    0.000000
./9_14.log:   180  Ir    c     0.363635    0.380470    1.706200    0.000000
./9_15.log:   180  Ir    c     0.363635    0.383837    1.693392    0.000000
./9_16.log:   180  Ir    c     0.363635    0.387204    1.681266    0.000000
./9_17.log:   180  Ir    c     0.363635    0.390571    1.671461    0.000000
./9_18.log:   180  Ir    c     0.363635    0.393938    1.656615    0.000000
./9_19.log:   180  Ir    c     0.363635    0.397305    1.645827    0.000000
./9_20.log:   180  Ir    c     0.363635    0.400672    1.636299    0.000000
./9_21.log:   180  Ir    c     0.363635    0.404039    1.627032    0.000000
./9_22.log:   180  Ir    c     0.363635    0.407406    1.619156    0.000000
./9_23.log:   180  Ir    c     0.363635    0.410773    1.604447    0.000000
./9_24.log:   180  Ir    c     0.363635    0.414140    1.598058    0.000000
./9_25.log:   180  Ir    c     0.363635    0.417507    1.590143    0.000000
./9_26.log:   180  Ir    c     0.363635    0.420874    1.581450    0.000000
./9_27.log:   180  Ir    c     0.363635    0.424241    1.575422    0.000000
./9_28.log:   180  Ir    c     0.363635    0.427608    1.570006    0.000000
./9_29.log:   180  Ir    c     0.363635    0.430975    1.562638    0.000000
./9_30.log:   180  Ir    c     0.363635    0.434342    1.558964    0.000000
./9_31.log:   180  Ir    c     0.363635    0.437709    1.553446    0.000000
./9_32.log:   180  Ir    c     0.363635    0.441076    1.550792    0.000000
./9_33.log:   180  Ir    c     0.363635    0.444443    1.547091    0.000000
./9_34.log:   180  Ir    c     0.363635    0.447810    0.138398    0.000000
./9_35.log:   180  Ir    c     0.363635    0.451177   -0.091300    0.000000
./9_36.log:   180  Ir    c     0.363635    0.454544    2.099648    0.000000
./9_37.log:   180  Ir    c     0.363635    0.457911    1.220492    0.000000
./9_38.log:   180  Ir    c     0.363635    0.461278    1.218930    0.000000
./9_39.log:   180  Ir    c     0.363635    0.464645    1.218926    0.000000
./9_40.log:   180  Ir    c     0.363635    0.468012    1.219819    0.000000
./9_41.log:   180  Ir    c     0.363635    0.471379    1.467860    0.000000
./9_42.log:   180  Ir    c     0.363635    0.474746    1.469999    0.000000
./9_43.log:   180  Ir    c     0.363635    0.478113    1.472883    0.000000
./9_44.log:   180  Ir    c     0.363635    0.481480    1.474825    0.000000
./9_45.log:   180  Ir    c     0.363635    0.484847    1.241855    0.000000
./9_46.log:   180  Ir    c     0.363635    0.488214    1.134234    0.000000
./9_47.log:   180  Ir    c     0.363635    0.491581    1.133300    0.000000
./9_48.log:   180  Ir    c     0.363635    0.494948    1.134652    0.000000
./9_49.log:   180  Ir    c     0.363635    0.498315    1.851042    0.000000
./9_50.log:   180  Ir    c     0.363635    0.501682    1.881136    0.000000
./9_51.log:   180  Ir    c     0.363635    0.505049    1.909335    0.000000
./9_52.log:   180  Ir    c     0.363635    0.508416    1.929753    0.000000
./9_53.log:   180  Ir    c     0.363635    0.511783    1.961551    0.000000
./9_54.log:   180  Ir    c     0.363635    0.515150    1.986085    0.000000
./9_55.log:   180  Ir    c     0.363635    0.518517    2.016712    0.000000
./9_56.log:   180  Ir    c     0.363635    0.521884    2.043218    0.000000
./9_57.log:   180  Ir    c     0.363635    0.525251    2.074562    0.000000
./9_58.log:   180  Ir    c     0.363635    0.528618    2.096678    0.000000
./9_59.log:   180  Ir    c     0.363635    0.531985    2.128104    0.000000
./9_60.log:   180  Ir    c     0.363635    0.535352    2.150446    0.000000
./9_61.log:   180  Ir    c     0.363635    0.538719    2.174635    0.000000
./9_62.log:   180  Ir    c     0.363635    0.542086    2.196455    0.000000
./9_63.log:   180  Ir    c     0.363635    0.545453    2.222601    0.000000
./9_64.log:   180  Ir    c     0.363635    0.548820    2.259425    0.000000
./9_65.log:   180  Ir    c     0.363635    0.552187    2.281550    0.000000
./9_66.log:   180  Ir    c     0.363635    0.555554    2.287955    0.000000
./9_67.log:   180  Ir    c     0.363635    0.558921    2.329076    0.000000
./9_68.log:   180  Ir    c     0.363635    0.562288    2.345536    0.000000
./9_69.log:   180  Ir    c     0.363635    0.565655    2.368605    0.000000
./9_70.log:   180  Ir    c     0.363635    0.569022    2.393375    0.000000
./9_71.log:   180  Ir    c     0.363635    0.572389    2.413156    0.000000
./9_72.log:   180  Ir    c     0.363635    0.575756    2.437976    0.000000
./9_73.log:   180  Ir    c     0.363635    0.579123    2.450763    0.000000
./9_74.log:   180  Ir    c     0.363635    0.582490    2.474346    0.000000
./9_75.log:   180  Ir    c     0.363635    0.585857    2.492019    0.000000
./9_76.log:   180  Ir    c     0.363635    0.589224    2.513253    0.000000
./9_77.log:   180  Ir    c     0.363635    0.592591    2.530276    0.000000
./9_78.log:   180  Ir    c     0.363635    0.595958    2.543327    0.000000
./9_79.log:   180  Ir    c     0.363635    0.599325    2.564870    0.000000
./9_80.log:   180  Ir    c     0.363635    0.602692    2.575199    0.000000
./9_81.log:   180  Ir    c     0.363635    0.606059    2.595872    0.000000
./9_82.log:   180  Ir    c     0.363635    0.609426    2.605340    0.000000
./9_83.log:   180  Ir    c     0.363635    0.612793    2.618314    0.000000
./9_84.log:   180  Ir    c     0.363635    0.616160    2.357680    0.000000
./9_85.log:   180  Ir    c     0.363635    0.619527    2.377537    0.000000
./9_86.log:   180  Ir    c     0.363635    0.622894    2.197301    0.000000
./9_87.log:   180  Ir    c     0.363635    0.626261    2.413407    0.000000
./9_88.log:   180  Ir    c     0.363635    0.629628    2.428135    0.000000
./9_89.log:   180  Ir    c     0.363635    0.632995    2.446986    0.000000
./9_90.log:   180  Ir    c     0.363635    0.636362    2.462068    0.000000
./9_91.log:   180  Ir    c     0.363635    0.639729    2.180241    0.000000
./9_92.log:   180  Ir    c     0.363635    0.643096    2.195498    0.000000
./9_93.log:   180  Ir    c     0.363635    0.646463    2.209630    0.000000
./9_94.log:   180  Ir    c     0.363635    0.649830    2.222249    0.000000
./9_95.log:   180  Ir    c     0.363635    0.653197    2.535401    0.000000
./9_96.log:   180  Ir    c     0.363635    0.656564    2.549488    0.000000
./9_97.log:   180  Ir    c     0.363635    0.659931    2.563880    0.000000
./9_98.log:   180  Ir    c     0.363635    0.663298    2.577725    0.000000
./9_99.log:   180  Ir    c     0.363635    0.666666    2.590489    0.000000
./10_0.log:   180  Ir    c     0.367002    0.333333    1.929246    0.000000
./10_1.log:   180  Ir    c     0.367002    0.336699    2.038175    0.000000
./10_2.log:   180  Ir    c     0.367002    0.340066    1.983065    0.000000
./10_3.log:   180  Ir    c     0.367002    0.343433    2.234950    0.000000
./10_4.log:   180  Ir    c     0.367002    0.346800    1.902785    0.000000
./10_5.log:   180  Ir    c     0.367002    0.350167    1.871586    0.000000
./10_6.log:   180  Ir    c     0.367002    0.353534    1.842106    0.000000
./10_7.log:   180  Ir    c     0.367002    0.356901    1.810297    0.000000
./10_8.log:   180  Ir    c     0.367002    0.360268    1.780380    0.000000
./10_9.log:   180  Ir    c     0.367002    0.363635    1.755968    0.000000
./10_10.log:   180  Ir    c     0.367002    0.367002    1.737132    0.000000
./10_11.log:   180  Ir    c     0.367002    0.370369    1.720064    0.000000
./10_12.log:   180  Ir    c     0.367002    0.373736    1.705846    0.000000
./10_13.log:   180  Ir    c     0.367002    0.377103    1.691625    0.000000
./10_14.log:   180  Ir    c     0.367002    0.380470    1.678332    0.000000
./10_15.log:   180  Ir    c     0.367002    0.383837    1.665349    0.000000
./10_16.log:   180  Ir    c     0.367002    0.387204    1.655812    0.000000
./10_17.log:   180  Ir    c     0.367002    0.390571    1.642881    0.000000
./10_18.log:   180  Ir    c     0.367002    0.393938    1.631710    0.000000
./10_19.log:   180  Ir    c     0.367002    0.397305    1.620045    0.000000
./10_20.log:   180  Ir    c     0.367002    0.400672    1.608709    0.000000
./10_21.log:   180  Ir    c     0.367002    0.404039    1.603028    0.000000
./10_22.log:   180  Ir    c     0.367002    0.407406    1.595530    0.000000
./10_23.log:   180  Ir    c     0.367002    0.410773    1.582179    0.000000
./10_24.log:   180  Ir    c     0.367002    0.414140    1.576349    0.000000
./10_25.log:   180  Ir    c     0.367002    0.417507    1.571314    0.000000
./10_26.log:   180  Ir    c     0.367002    0.420874    1.561091    0.000000
./10_27.log:   180  Ir    c     0.367002    0.424241    1.557188    0.000000
./10_28.log:   180  Ir    c     0.367002    0.427608    1.548242    0.000000
./10_29.log:   180  Ir    c     0.367002    0.430975    1.545991    0.000000
./10_30.log:   180  Ir    c     0.367002    0.434342    1.544031    0.000000
./10_31.log:   180  Ir    c     0.367002    0.437709    1.539353    0.000000
./10_32.log:   180  Ir    c     0.367002    0.441076    1.537342    0.000000
./10_33.log:   180  Ir    c     0.367002    0.444443    1.536116    0.000000
./10_34.log:   180  Ir    c     0.367002    0.447810    0.159612    0.000000
./10_35.log:   180  Ir    c     0.367002    0.451177   -0.097934    0.000000
./10_36.log:   180  Ir    c     0.367002    0.454544    1.540265    0.000000
./10_37.log:   180  Ir    c     0.367002    0.457911    1.243121    0.000000
./10_38.log:   180  Ir    c     0.367002    0.461278    1.399225    0.000000
./10_39.log:   180  Ir    c     0.367002    0.464645    0.178544    0.000000
./10_40.log:   180  Ir    c     0.367002    0.468012    1.244631    0.000000
./10_41.log:   180  Ir    c     0.367002    0.471379    1.246876    0.000000
./10_42.log:   180  Ir    c     0.367002    0.474746    1.477145    0.000000
./10_43.log:   180  Ir    c     0.367002    0.478113    1.479145    0.000000
./10_44.log:   180  Ir    c     0.367002    0.481480    1.127615    0.000000
./10_45.log:   180  Ir    c     0.367002    0.484847    1.266028    0.000000
./10_46.log:   180  Ir    c     0.367002    0.488214    1.128348    0.000000
./10_47.log:   180  Ir    c     0.367002    0.491581    1.128789    0.000000
./10_48.log:   180  Ir    c     0.367002    0.494948    1.832996    0.000000
./10_49.log:   180  Ir    c     0.367002    0.498315    1.861115    0.000000
./10_50.log:   180  Ir    c     0.367002    0.501682    1.882174    0.000000
./10_51.log:   180  Ir    c     0.367002    0.505049    1.911853    0.000000
./10_52.log:   180  Ir    c     0.367002    0.508416    1.944621    0.000000
./10_53.log:   180  Ir    c     0.367002    0.511783    1.971824    0.000000
./10_54.log:   180  Ir    c     0.367002    0.515150    1.993679    0.000000
./10_55.log:   180  Ir    c     0.367002    0.518517    2.010418    0.000000
./10_56.log:   180  Ir    c     0.367002    0.521884    2.045042    0.000000
./10_57.log:   180  Ir    c     0.367002    0.525251    2.081060    0.000000
./10_58.log:   180  Ir    c     0.367002    0.528618    2.109451    0.000000
./10_59.log:   180  Ir    c     0.367002    0.531985    2.134880    0.000000
./10_60.log:   180  Ir    c     0.367002    0.535352    2.160479    0.000000
./10_61.log:   180  Ir    c     0.367002    0.538719    2.189123    0.000000
./10_62.log:   180  Ir    c     0.367002    0.542086    2.201075    0.000000
./10_63.log:   180  Ir    c     0.367002    0.545453    2.227762    0.000000
./10_64.log:   180  Ir    c     0.367002    0.548820    2.260178    0.000000
./10_65.log:   180  Ir    c     0.367002    0.552187    2.285679    0.000000
./10_66.log:   180  Ir    c     0.367002    0.555554    2.312392    0.000000
./10_67.log:   180  Ir    c     0.367002    0.558921    2.335831    0.000000
./10_68.log:   180  Ir    c     0.367002    0.562288    2.355089    0.000000
./10_69.log:   180  Ir    c     0.367002    0.565655    2.374496    0.000000
./10_70.log:   180  Ir    c     0.367002    0.569022    2.392639    0.000000
./10_71.log:   180  Ir    c     0.367002    0.572389    2.418667    0.000000
./10_72.log:   180  Ir    c     0.367002    0.575756    2.443632    0.000000
./10_73.log:   180  Ir    c     0.367002    0.579123    2.461382    0.000000
./10_74.log:   180  Ir    c     0.367002    0.582490    2.484018    0.000000
./10_75.log:   180  Ir    c     0.367002    0.585857    2.500601    0.000000
./10_76.log:   180  Ir    c     0.367002    0.589224    2.520705    0.000000
./10_77.log:   180  Ir    c     0.367002    0.592591    2.531215    0.000000
./10_78.log:   180  Ir    c     0.367002    0.595958    2.548103    0.000000
./10_79.log:   180  Ir    c     0.367002    0.599325    2.569124    0.000000
./10_80.log:   180  Ir    c     0.367002    0.602692    2.586930    0.000000
./10_81.log:   180  Ir    c     0.367002    0.606059    2.593452    0.000000
./10_82.log:   180  Ir    c     0.367002    0.609426    2.616564    0.000000
./10_83.log:   180  Ir    c     0.367002    0.612793    2.626313    0.000000
./10_84.log:   180  Ir    c     0.367002    0.616160    2.636838    0.000000
./10_85.log:   180  Ir    c     0.367002    0.619527    2.385468    0.000000
./10_86.log:   180  Ir    c     0.367002    0.622894    2.403751    0.000000
./10_87.log:   180  Ir    c     0.367002    0.626261    2.417101    0.000000
./10_88.log:   180  Ir    c     0.367002    0.629628    2.429913    0.000000
./10_89.log:   180  Ir    c     0.367002    0.632995    2.449555    0.000000
./10_90.log:   180  Ir    c     0.367002    0.636362    2.462971    0.000000
./10_91.log:   180  Ir    c     0.367002    0.639729    2.476569    0.000000
./10_92.log:   180  Ir    c     0.367002    0.643096    2.189553    0.000000
./10_93.log:   180  Ir    c     0.367002    0.646463    2.205674    0.000000
./10_94.log:   180  Ir    c     0.367002    0.649830    2.514796    0.000000
./10_95.log:   180  Ir    c     0.367002    0.653197    2.533694    0.000000
./10_96.log:   180  Ir    c     0.367002    0.656564    2.546355    0.000000
./10_97.log:   180  Ir    c     0.367002    0.659931    2.559402    0.000000
./10_98.log:   180  Ir    c     0.367002    0.663298    2.573290    0.000000
./10_99.log:   180  Ir    c     0.367002    0.666666    2.586641    0.000000
./11_0.log:   180  Ir    c     0.370369    0.333333    1.954352    0.000000
./11_1.log:   180  Ir    c     0.370369    0.336699    1.945332    0.000000
./11_2.log:   180  Ir    c     0.370369    0.340066    1.977171    0.000000
./11_3.log:   180  Ir    c     0.370369    0.343433    2.377057    0.000000
./11_4.log:   180  Ir    c     0.370369    0.346800    1.887861    0.000000
./11_5.log:   180  Ir    c     0.370369    0.350167    1.856371    0.000000
./11_6.log:   180  Ir    c     0.370369    0.353534    1.822663    0.000000
./11_7.log:   180  Ir    c     0.370369    0.356901    1.789935    0.000000
./11_8.log:   180  Ir    c     0.370369    0.360268    1.762800    0.000000
./11_9.log:   180  Ir    c     0.370369    0.363635    1.735740    0.000000
./11_10.log:   180  Ir    c     0.370369    0.367002    1.712877    0.000000
./11_11.log:   180  Ir    c     0.370369    0.370369    1.695199    0.000000
./11_12.log:   180  Ir    c     0.370369    0.373736    1.678046    0.000000
./11_13.log:   180  Ir    c     0.370369    0.377103    1.664255    0.000000
./11_14.log:   180  Ir    c     0.370369    0.380470    1.649680    0.000000
./11_15.log:   180  Ir    c     0.370369    0.383837    1.636074    0.000000
./11_16.log:   180  Ir    c     0.370369    0.387204    1.625758    0.000000
./11_17.log:   180  Ir    c     0.370369    0.390571    1.613233    0.000000
./11_18.log:   180  Ir    c     0.370369    0.393938    1.602919    0.000000
./11_19.log:   180  Ir    c     0.370369    0.397305    1.592443    0.000000
./11_20.log:   180  Ir    c     0.370369    0.400672    1.582720    0.000000
./11_21.log:   180  Ir    c     0.370369    0.404039    1.573925    0.000000
./11_22.log:   180  Ir    c     0.370369    0.407406    1.564323    0.000000
./11_23.log:   180  Ir    c     0.370369    0.410773    1.556011    0.000000
./11_24.log:   180  Ir    c     0.370369    0.414140    1.552151    0.000000
./11_25.log:   180  Ir    c     0.370369    0.417507    1.543318    0.000000
./11_26.log:   180  Ir    c     0.370369    0.420874    1.538845    0.000000
./11_27.log:   180  Ir    c     0.370369    0.424241    1.535039    0.000000
./11_28.log:   180  Ir    c     0.370369    0.427608    1.533030    0.000000
./11_29.log:   180  Ir    c     0.370369    0.430975    1.527964    0.000000
./11_30.log:   180  Ir    c     0.370369    0.434342    1.527161    0.000000
./11_31.log:   180  Ir    c     0.370369    0.437709    1.526849    0.000000
./11_32.log:   180  Ir    c     0.370369    0.441076    1.523956    0.000000
./11_33.log:   180  Ir    c     0.370369    0.444443    1.524656    0.000000
./11_34.log:   180  Ir    c     0.370369    0.447810    0.168329    0.000000
./11_35.log:   180  Ir    c     0.370369    0.451177    0.204086    0.000000
./11_36.log:   180  Ir    c     0.370369    0.454544    1.527875    0.000000
./11_37.log:   180  Ir    c     0.370369    0.457911    1.262377    0.000000
./11_38.log:   180  Ir    c     0.370369    0.461278    1.262973    0.000000
./11_39.log:   180  Ir    c     0.370369    0.464645    1.264277    0.000000
./11_40.log:   180  Ir    c     0.370369    0.468012    1.266709    0.000000
./11_41.log:   180  Ir    c     0.370369    0.471379    1.269321    0.000000
./11_42.log:   180  Ir    c     0.370369    0.474746    1.482496    0.000000
./11_43.log:   180  Ir    c     0.370369    0.478113    1.277446    0.000000
./11_44.log:   180  Ir    c     0.370369    0.481480    1.282459    0.000000
./11_45.log:   180  Ir    c     0.370369    0.484847    1.289974    0.000000
./11_46.log:   180  Ir    c     0.370369    0.488214    1.122965    0.000000
./11_47.log:   180  Ir    c     0.370369    0.491581    1.815572    0.000000
./11_48.log:   180  Ir    c     0.370369    0.494948    1.311387    0.000000
./11_49.log:   180  Ir    c     0.370369    0.498315    1.863995    0.000000
./11_50.log:   180  Ir    c     0.370369    0.501682    1.891239    0.000000
./11_51.log:   180  Ir    c     0.370369    0.505049    1.898857    0.000000
./11_52.log:   180  Ir    c     0.370369    0.508416    1.947939    0.000000
./11_53.log:   180  Ir    c     0.370369    0.511783    1.973385    0.000000
./11_54.log:   180  Ir    c     0.370369    0.515150    1.987925    0.000000
./11_55.log:   180  Ir    c     0.370369    0.518517    2.025957    0.000000
./11_56.log:   180  Ir    c     0.370369    0.521884    2.048289    0.000000
./11_57.log:   180  Ir    c     0.370369    0.525251    2.076480    0.000000
./11_58.log:   180  Ir    c     0.370369    0.528618    2.113881    0.000000
./11_59.log:   180  Ir    c     0.370369    0.531985    2.136253    0.000000
./11_60.log:   180  Ir    c     0.370369    0.535352    2.161368    0.000000
./11_61.log:   180  Ir    c     0.370369    0.538719    2.192132    0.000000
./11_62.log:   180  Ir    c     0.370369    0.542086    2.210757    0.000000
./11_63.log:   180  Ir    c     0.370369    0.545453    2.241931    0.000000
./11_64.log:   180  Ir    c     0.370369    0.548820    2.264323    0.000000
./11_65.log:   180  Ir    c     0.370369    0.552187    2.289935    0.000000
./11_66.log:   180  Ir    c     0.370369    0.555554    2.313399    0.000000
./11_67.log:   180  Ir    c     0.370369    0.558921    2.337355    0.000000
./11_68.log:   180  Ir    c     0.370369    0.562288    2.361526    0.000000
./11_69.log:   180  Ir    c     0.370369    0.565655    2.386273    0.000000
./11_70.log:   180  Ir    c     0.370369    0.569022    2.405724    0.000000
./11_71.log:   180  Ir    c     0.370369    0.572389    2.426918    0.000000
./11_72.log:   180  Ir    c     0.370369    0.575756    2.451032    0.000000
./11_73.log:   180  Ir    c     0.370369    0.579123    2.471857    0.000000
./11_74.log:   180  Ir    c     0.370369    0.582490    2.483161    0.000000
./11_75.log:   180  Ir    c     0.370369    0.585857    2.508327    0.000000
./11_76.log:   180  Ir    c     0.370369    0.589224    2.527121    0.000000
./11_77.log:   180  Ir    c     0.370369    0.592591    2.544593    0.000000
./11_78.log:   180  Ir    c     0.370369    0.595958    2.556267    0.000000
./11_79.log:   180  Ir    c     0.370369    0.599325    2.577952    0.000000
./11_80.log:   180  Ir    c     0.370369    0.602692    2.593139    0.000000
./11_81.log:   180  Ir    c     0.370369    0.606059    2.608090    0.000000
./11_82.log:   180  Ir    c     0.370369    0.609426    2.616125    0.000000
./11_83.log:   180  Ir    c     0.370369    0.612793    2.633702    0.000000
./11_84.log:   180  Ir    c     0.370369    0.616160    2.649306    0.000000
./11_85.log:   180  Ir    c     0.370369    0.619527    2.661500    0.000000
./11_86.log:   180  Ir    c     0.370369    0.622894    2.409833    0.000000
./11_87.log:   180  Ir    c     0.370369    0.626261    2.539744    0.000000
./11_88.log:   180  Ir    c     0.370369    0.629628    2.432774    0.000000
./11_89.log:   180  Ir    c     0.370369    0.632995    2.450822    0.000000
./11_90.log:   180  Ir    c     0.370369    0.636362    2.464629    0.000000
./11_91.log:   180  Ir    c     0.370369    0.639729    2.480405    0.000000
./11_92.log:   180  Ir    c     0.370369    0.643096    2.185819    0.000000
./11_93.log:   180  Ir    c     0.370369    0.646463    2.498794    0.000000
./11_94.log:   180  Ir    c     0.370369    0.649830    2.514823    0.000000
./11_95.log:   180  Ir    c     0.370369    0.653197    2.528003    0.000000
./11_96.log:   180  Ir    c     0.370369    0.656564    2.542577    0.000000
./11_97.log:   180  Ir    c     0.370369    0.659931    2.555705    0.000000
./11_98.log:   180  Ir    c     0.370369    0.663298    2.568801    0.000000
./11_99.log:   180  Ir    c     0.370369    0.666666    2.582217    0.000000
./12_0.log:   180  Ir    c     0.373736    0.333333    1.895766    0.000000
./12_1.log:   180  Ir    c     0.373736    0.336699    1.940535    0.000000
./12_2.log:   180  Ir    c     0.373736    0.340066    1.931352    0.000000
./12_3.log:   180  Ir    c     0.373736    0.343433    1.901532    0.000000
./12_4.log:   180  Ir    c     0.373736    0.346800    1.870214    0.000000
./12_5.log:   180  Ir    c     0.373736    0.350167    1.839371    0.000000
./12_6.log:   180  Ir    c     0.373736    0.353534    1.806576    0.000000
./12_7.log:   180  Ir    c     0.373736    0.356901    1.774257    0.000000
./12_8.log:   180  Ir    c     0.373736    0.360268    1.744761    0.000000
./12_9.log:   180  Ir    c     0.373736    0.363635    1.715417    0.000000
./12_10.log:   180  Ir    c     0.373736    0.367002    1.690751    0.000000
./12_11.log:   180  Ir    c     0.373736    0.370369    1.669582    0.000000
./12_12.log:   180  Ir    c     0.373736    0.373736    1.651007    0.000000
./12_13.log:   180  Ir    c     0.373736    0.377103    1.635876    0.000000
./12_14.log:   180  Ir    c     0.373736    0.380470    1.621188    0.000000
./12_15.log:   180  Ir    c     0.373736    0.383837    1.608042    0.000000
./12_16.log:   180  Ir    c     0.373736    0.387204    1.596238    0.000000
./12_17.log:   180  Ir    c     0.373736    0.390571    1.583655    0.000000
./12_18.log:   180  Ir    c     0.373736    0.393938    1.575499    0.000000
./12_19.log:   180  Ir    c     0.373736    0.397305    1.566702    0.000000
./12_20.log:   180  Ir    c     0.373736    0.400672    1.560641    0.000000
./12_21.log:   180  Ir    c     0.373736    0.404039    1.546998    0.000000
./12_22.log:   180  Ir    c     0.373736    0.407406    1.543632    0.000000
./12_23.log:   180  Ir    c     0.373736    0.410773    1.535229    0.000000
./12_24.log:   180  Ir    c     0.373736    0.414140    1.526699    0.000000
./12_25.log:   180  Ir    c     0.373736    0.417507    1.521180    0.000000
./12_26.log:   180  Ir    c     0.373736    0.420874    1.516581    0.000000
./12_27.log:   180  Ir    c     0.373736    0.424241    1.512692    0.000000
./12_28.log:   180  Ir    c     0.373736    0.427608    1.509815    0.000000
./12_29.log:   180  Ir    c     0.373736    0.430975    1.509200    0.000000
./12_30.log:   180  Ir    c     0.373736    0.434342    1.508765    0.000000
./12_31.log:   180  Ir    c     0.373736    0.437709    1.508080    0.000000
./12_32.log:   180  Ir    c     0.373736    0.441076    1.508104    0.000000
./12_33.log:   180  Ir    c     0.373736    0.444443    1.515567    0.000000
./12_34.log:   180  Ir    c     0.373736    0.447810    1.513703    0.000000
./12_35.log:   180  Ir    c     0.373736    0.451177    0.212447    0.000000
./12_36.log:   180  Ir    c     0.373736    0.454544    1.279171    0.000000
./12_37.log:   180  Ir    c     0.373736    0.457911   -0.070878    0.000000
./12_38.log:   180  Ir    c     0.373736    0.461278    0.210495    0.000000
./12_39.log:   180  Ir    c     0.373736    0.464645    1.284248    0.000000
./12_40.log:   180  Ir    c     0.373736    0.468012    1.287806    0.000000
./12_41.log:   180  Ir    c     0.373736    0.471379    1.290572    0.000000
./12_42.log:   180  Ir    c     0.373736    0.474746    1.294721    0.000000
./12_43.log:   180  Ir    c     0.373736    0.478113    1.300219    0.000000
./12_44.log:   180  Ir    c     0.373736    0.481480    1.302638    0.000000
./12_45.log:   180  Ir    c     0.373736    0.484847    1.116885    0.000000
./12_46.log:   180  Ir    c     0.373736    0.488214    1.316944    0.000000
./12_47.log:   180  Ir    c     0.373736    0.491581    1.819027    0.000000
./12_48.log:   180  Ir    c     0.373736    0.494948    1.332186    0.000000
./12_49.log:   180  Ir    c     0.373736    0.498315    1.869164    0.000000
./12_50.log:   180  Ir    c     0.373736    0.501682    1.899198    0.000000
./12_51.log:   180  Ir    c     0.373736    0.505049    1.923938    0.000000
./12_52.log:   180  Ir    c     0.373736    0.508416    1.948977    0.000000
./12_53.log:   180  Ir    c     0.373736    0.511783    1.972434    0.000000
./12_54.log:   180  Ir    c     0.373736    0.515150    1.995558    0.000000
./12_55.log:   180  Ir    c     0.373736    0.518517    2.022169    0.000000
./12_56.log:   180  Ir    c     0.373736    0.521884    2.057428    0.000000
./12_57.log:   180  Ir    c     0.373736    0.525251    2.082649    0.000000
./12_58.log:   180  Ir    c     0.373736    0.528618    2.114980    0.000000
./12_59.log:   180  Ir    c     0.373736    0.531985    2.138431    0.000000
./12_60.log:   180  Ir    c     0.373736    0.535352    2.168451    0.000000
./12_61.log:   180  Ir    c     0.373736    0.538719    2.184298    0.000000
./12_62.log:   180  Ir    c     0.373736    0.542086    2.225386    0.000000
./12_63.log:   180  Ir    c     0.373736    0.545453    2.254200    0.000000
./12_64.log:   180  Ir    c     0.373736    0.548820    2.275971    0.000000
./12_65.log:   180  Ir    c     0.373736    0.552187    2.283714    0.000000
./12_66.log:   180  Ir    c     0.373736    0.555554    2.324630    0.000000
./12_67.log:   180  Ir    c     0.373736    0.558921    2.348140    0.000000
./12_68.log:   180  Ir    c     0.373736    0.562288    2.365678    0.000000
./12_69.log:   180  Ir    c     0.373736    0.565655    2.393485    0.000000
./12_70.log:   180  Ir    c     0.373736    0.569022    2.410846    0.000000
./12_71.log:   180  Ir    c     0.373736    0.572389    2.428508    0.000000
./12_72.log:   180  Ir    c     0.373736    0.575756    2.457001    0.000000
./12_73.log:   180  Ir    c     0.373736    0.579123    2.468279    0.000000
./12_74.log:   180  Ir    c     0.373736    0.582490    2.496231    0.000000
./12_75.log:   180  Ir    c     0.373736    0.585857    2.515008    0.000000
./12_76.log:   180  Ir    c     0.373736    0.589224    2.532968    0.000000
./12_77.log:   180  Ir    c     0.373736    0.592591    2.549733    0.000000
./12_78.log:   180  Ir    c     0.373736    0.595958    2.567100    0.000000
./12_79.log:   180  Ir    c     0.373736    0.599325    2.583290    0.000000
./12_80.log:   180  Ir    c     0.373736    0.602692    2.594647    0.000000
./12_81.log:   180  Ir    c     0.373736    0.606059    2.609472    0.000000
./12_82.log:   180  Ir    c     0.373736    0.609426    2.620113    0.000000
./12_83.log:   180  Ir    c     0.373736    0.612793    2.638863    0.000000
./12_84.log:   180  Ir    c     0.373736    0.616160    2.652652    0.000000
./12_85.log:   180  Ir    c     0.373736    0.619527    2.035496    0.000000
./12_86.log:   180  Ir    c     0.373736    0.622894    2.059378    0.000000
./12_87.log:   180  Ir    c     0.373736    0.626261    2.217967    0.000000
./12_88.log:   180  Ir    c     0.373736    0.629628    2.900844    0.000000
./12_89.log:   180  Ir    c     0.373736    0.632995    2.453740    0.000000
./12_90.log:   180  Ir    c     0.373736    0.636362    2.465651    0.000000
./12_91.log:   180  Ir    c     0.373736    0.639729    2.479035    0.000000
./12_92.log:   180  Ir    c     0.373736    0.643096    2.491382    0.000000
./12_93.log:   180  Ir    c     0.373736    0.646463    2.503226    0.000000
./12_94.log:   180  Ir    c     0.373736    0.649830    2.514348    0.000000
./12_95.log:   180  Ir    c     0.373736    0.653197    2.525511    0.000000
./12_96.log:   180  Ir    c     0.373736    0.656564    2.541036    0.000000
./12_97.log:   180  Ir    c     0.373736    0.659931    2.552761    0.000000
./12_98.log:   180  Ir    c     0.373736    0.663298    2.565500    0.000000
./12_99.log:   180  Ir    c     0.373736    0.666666    2.576930    0.000000
./13_0.log:   180  Ir    c     0.377103    0.333333    1.890013    0.000000
./13_1.log:   180  Ir    c     0.377103    0.336699    1.931225    0.000000
./13_2.log:   180  Ir    c     0.377103    0.340066    1.913051    0.000000
./13_3.log:   180  Ir    c     0.377103    0.343433    1.882785    0.000000
./13_4.log:   180  Ir    c     0.377103    0.346800    1.849700    0.000000
./13_5.log:   180  Ir    c     0.377103    0.350167    1.817937    0.000000
./13_6.log:   180  Ir    c     0.377103    0.353534    1.786282    0.000000
./13_7.log:   180  Ir    c     0.377103    0.356901    1.754719    0.000000
./13_8.log:   180  Ir    c     0.377103    0.360268    1.725269    0.000000
./13_9.log:   180  Ir    c     0.377103    0.363635    1.695933    0.000000
./13_10.log:   180  Ir    c     0.377103    0.367002    1.667370    0.000000
./13_11.log:   180  Ir    c     0.377103    0.370369    1.645241    0.000000
./13_12.log:   180  Ir    c     0.377103    0.373736    1.625191    0.000000
./13_13.log:   180  Ir    c     0.377103    0.377103    1.607866    0.000000
./13_14.log:   180  Ir    c     0.377103    0.380470    1.592156    0.000000
./13_15.log:   180  Ir    c     0.377103    0.383837    1.580603    0.000000
./13_16.log:   180  Ir    c     0.377103    0.387204    1.565589    0.000000
./13_17.log:   180  Ir    c     0.377103    0.390571    1.555129    0.000000
./13_18.log:   180  Ir    c     0.377103    0.393938    1.544496    0.000000
./13_19.log:   180  Ir    c     0.377103    0.397305    1.535864    0.000000
./13_20.log:   180  Ir    c     0.377103    0.400672    1.526119    0.000000
./13_21.log:   180  Ir    c     0.377103    0.404039    1.523045    0.000000
./13_22.log:   180  Ir    c     0.377103    0.407406    1.513956    0.000000
./13_23.log:   180  Ir    c     0.377103    0.410773    1.504288    0.000000
./13_24.log:   180  Ir    c     0.377103    0.414140    1.466435    0.000000
./13_25.log:   180  Ir    c     0.377103    0.417507    1.493608    0.000000
./13_26.log:   180  Ir    c     0.377103    0.420874    1.489962    0.000000
./13_27.log:   180  Ir    c     0.377103    0.424241    1.487535    0.000000
./13_28.log:   180  Ir    c     0.377103    0.427608    1.492962    0.000000
./13_29.log:   180  Ir    c     0.377103    0.430975    1.482439    0.000000
./13_30.log:   180  Ir    c     0.377103    0.434342    1.482319    0.000000
./13_31.log:   180  Ir    c     0.377103    0.437709    1.483160    0.000000
./13_32.log:   180  Ir    c     0.377103    0.441076    1.487564    0.000000
./13_33.log:   180  Ir    c     0.377103    0.444443    1.491846    0.000000
./13_34.log:   180  Ir    c     0.377103    0.447810    1.500784    0.000000
./13_35.log:   180  Ir    c     0.377103    0.451177    1.504749    0.000000
./13_36.log:   180  Ir    c     0.377103    0.454544    0.251062    0.000000
./13_37.log:   180  Ir    c     0.377103    0.457911    1.527289    0.000000
./13_38.log:   180  Ir    c     0.377103    0.461278    1.300158    0.000000
./13_39.log:   180  Ir    c     0.377103    0.464645    1.303237    0.000000
./13_40.log:   180  Ir    c     0.377103    0.468012    1.304440    0.000000
./13_41.log:   180  Ir    c     0.377103    0.471379    1.310669    0.000000
./13_42.log:   180  Ir    c     0.377103    0.474746    1.315481    0.000000
./13_43.log:   180  Ir    c     0.377103    0.478113    1.318057    0.000000
./13_44.log:   180  Ir    c     0.377103    0.481480    1.325973    0.000000
./13_45.log:   180  Ir    c     0.377103    0.484847    1.112465    0.000000
./13_46.log:   180  Ir    c     0.377103    0.488214    1.340245    0.000000
./13_47.log:   180  Ir    c     0.377103    0.491581    1.784164    0.000000
./13_48.log:   180  Ir    c     0.377103    0.494948    1.813119    0.000000
./13_49.log:   180  Ir    c     0.377103    0.498315    1.874464    0.000000
./13_50.log:   180  Ir    c     0.377103    0.501682    1.894277    0.000000
./13_51.log:   180  Ir    c     0.377103    0.505049    1.919584    0.000000
./13_52.log:   180  Ir    c     0.377103    0.508416    1.948236    0.000000
./13_53.log:   180  Ir    c     0.377103    0.511783    1.968735    0.000000
./13_54.log:   180  Ir    c     0.377103    0.515150    1.999094    0.000000
./13_55.log:   180  Ir    c     0.377103    0.518517    2.025479    0.000000
./13_56.log:   180  Ir    c     0.377103    0.521884    2.059909    0.000000
./13_57.log:   180  Ir    c     0.377103    0.525251    2.090851    0.000000
./13_58.log:   180  Ir    c     0.377103    0.528618    2.116896    0.000000
./13_59.log:   180  Ir    c     0.377103    0.531985    2.138385    0.000000
./13_60.log:   180  Ir    c     0.377103    0.535352    2.172553    0.000000
./13_61.log:   180  Ir    c     0.377103    0.538719    2.203567    0.000000
./13_62.log:   180  Ir    c     0.377103    0.542086    2.227017    0.000000
./13_63.log:   180  Ir    c     0.377103    0.545453    2.250584    0.000000
./13_64.log:   180  Ir    c     0.377103    0.548820    2.273143    0.000000
./13_65.log:   180  Ir    c     0.377103    0.552187    2.296387    0.000000
./13_66.log:   180  Ir    c     0.377103    0.555554    2.329875    0.000000
./13_67.log:   180  Ir    c     0.377103    0.558921    2.353392    0.000000
./13_68.log:   180  Ir    c     0.377103    0.562288    2.361494    0.000000
./13_69.log:   180  Ir    c     0.377103    0.565655    2.394358    0.000000
./13_70.log:   180  Ir    c     0.377103    0.569022    2.406328    0.000000
./13_71.log:   180  Ir    c     0.377103    0.572389    2.430171    0.000000
./13_72.log:   180  Ir    c     0.377103    0.575756    2.455294    0.000000
./13_73.log:   180  Ir    c     0.377103    0.579123    2.467813    0.000000
./13_74.log:   180  Ir    c     0.377103    0.582490    2.492904    0.000000
./13_75.log:   180  Ir    c     0.377103    0.585857    2.516812    0.000000
./13_76.log:   180  Ir    c     0.377103    0.589224    2.537886    0.000000
./13_77.log:   180  Ir    c     0.377103    0.592591    2.555657    0.000000
./13_78.log:   180  Ir    c     0.377103    0.595958    2.571683    0.000000
./13_79.log:   180  Ir    c     0.377103    0.599325    2.588668    0.000000
./13_80.log:   180  Ir    c     0.377103    0.602692    2.603878    0.000000
./13_81.log:   180  Ir    c     0.377103    0.606059    2.618321    0.000000
./13_82.log:   180  Ir    c     0.377103    0.609426    2.630902    0.000000
./13_83.log:   180  Ir    c     0.377103    0.612793    1.908632    0.000000
./13_84.log:   180  Ir    c     0.377103    0.616160    1.939607    0.000000
./13_85.log:   180  Ir    c     0.377103    0.619527    2.011263    0.000000
./13_86.log:   180  Ir    c     0.377103    0.622894    2.044159    0.000000
./13_87.log:   180  Ir    c     0.377103    0.626261    2.070082    0.000000
./13_88.log:   180  Ir    c     0.377103    0.629628    2.444797    0.000000
./13_89.log:   180  Ir    c     0.377103    0.632995    2.456499    0.000000
./13_90.log:   180  Ir    c     0.377103    0.636362    2.468140    0.000000
./13_91.log:   180  Ir    c     0.377103    0.639729    2.479351    0.000000
./13_92.log:   180  Ir    c     0.377103    0.643096    2.491559    0.000000
./13_93.log:   180  Ir    c     0.377103    0.646463    2.502795    0.000000
./13_94.log:   180  Ir    c     0.377103    0.649830    2.509161    0.000000
./13_95.log:   180  Ir    c     0.377103    0.653197    2.523585    0.000000
./13_96.log:   180  Ir    c     0.377103    0.656564    2.537524    0.000000
./13_97.log:   180  Ir    c     0.377103    0.659931    2.550902    0.000000
./13_98.log:   180  Ir    c     0.377103    0.663298    2.559153    0.000000
./13_99.log:   180  Ir    c     0.377103    0.666666    2.574879    0.000000
./14_0.log:   180  Ir    c     0.380470    0.333333    1.955483    0.000000
./14_1.log:   180  Ir    c     0.380470    0.336699    1.923667    0.000000
./14_2.log:   180  Ir    c     0.380470    0.340066    1.891703    0.000000
./14_3.log:   180  Ir    c     0.380470    0.343433    1.861541    0.000000
./14_4.log:   180  Ir    c     0.380470    0.346800    1.828380    0.000000
./14_5.log:   180  Ir    c     0.380470    0.350167    1.797147    0.000000
./14_6.log:   180  Ir    c     0.380470    0.353534    1.768710    0.000000
./14_7.log:   180  Ir    c     0.380470    0.356901    1.736940    0.000000
./14_8.log:   180  Ir    c     0.380470    0.360268    1.702268    0.000000
./14_9.log:   180  Ir    c     0.380470    0.363635    1.672428    0.000000
./14_10.log:   180  Ir    c     0.380470    0.367002    1.645132    0.000000
./14_11.log:   180  Ir    c     0.380470    0.370369    1.621259    0.000000
./14_12.log:   180  Ir    c     0.380470    0.373736    1.599196    0.000000
./14_13.log:   180  Ir    c     0.380470    0.377103    1.580388    0.000000
./14_14.log:   180  Ir    c     0.380470    0.380470    1.567390    0.000000
./14_15.log:   180  Ir    c     0.380470    0.383837    1.549200    0.000000
./14_16.log:   180  Ir    c     0.380470    0.387204    1.537928    0.000000
./14_17.log:   180  Ir    c     0.380470    0.390571    1.526387    0.000000
./14_18.log:   180  Ir    c     0.380470    0.393938    1.519179    0.000000
./14_19.log:   180  Ir    c     0.380470    0.397305    1.501964    0.000000
./14_20.log:   180  Ir    c     0.380470    0.400672    1.493860    0.000000
./14_21.log:   180  Ir    c     0.380470    0.404039    1.485354    0.000000
./14_22.log:   180  Ir    c     0.380470    0.407406    1.476848    0.000000
./14_23.log:   180  Ir    c     0.380470    0.410773    1.475216    0.000000
./14_24.log:   180  Ir    c     0.380470    0.414140    1.464888    0.000000
./14_25.log:   180  Ir    c     0.380470    0.417507    1.457773    0.000000
./14_26.log:   180  Ir    c     0.380470    0.420874    1.451362    0.000000
./14_27.log:   180  Ir    c     0.380470    0.424241    1.438635    0.000000
./14_28.log:   180  Ir    c     0.380470    0.427608    1.448238    0.000000
./14_29.log:   180  Ir    c     0.380470    0.430975    1.399695    0.000000
./14_30.log:   180  Ir    c     0.380470    0.434342    1.330751    0.000000
./14_31.log:   180  Ir    c     0.380470    0.437709    1.419140    0.000000
./14_32.log:   180  Ir    c     0.380470    0.441076    1.482989    0.000000
./14_33.log:   180  Ir    c     0.380470    0.444443    1.417363    0.000000
./14_34.log:   180  Ir    c     0.380470    0.447810    1.444588    0.000000
./14_35.log:   180  Ir    c     0.380470    0.451177    0.230315    0.000000
./14_36.log:   180  Ir    c     0.380470    0.454544    0.260871    0.000000
./14_37.log:   180  Ir    c     0.380470    0.457911    0.287958    0.000000
./14_38.log:   180  Ir    c     0.380470    0.461278    1.317984    0.000000
./14_39.log:   180  Ir    c     0.380470    0.464645    1.321824    0.000000
./14_40.log:   180  Ir    c     0.380470    0.468012    1.326311    0.000000
./14_41.log:   180  Ir    c     0.380470    0.471379    1.331210    0.000000
./14_42.log:   180  Ir    c     0.380470    0.474746    1.336605    0.000000
./14_43.log:   180  Ir    c     0.380470    0.478113    1.342402    0.000000
./14_44.log:   180  Ir    c     0.380470    0.481480    1.109145    0.000000
./14_45.log:   180  Ir    c     0.380470    0.484847    1.353085    0.000000
./14_46.log:   180  Ir    c     0.380470    0.488214    1.363339    0.000000
./14_47.log:   180  Ir    c     0.380470    0.491581    1.779831    0.000000
./14_48.log:   180  Ir    c     0.380470    0.494948    1.802185    0.000000
./14_49.log:   180  Ir    c     0.380470    0.498315    1.875085    0.000000
./14_50.log:   180  Ir    c     0.380470    0.501682    1.887774    0.000000
./14_51.log:   180  Ir    c     0.380470    0.505049    1.926920    0.000000
./14_52.log:   180  Ir    c     0.380470    0.508416    1.952097    0.000000
./14_53.log:   180  Ir    c     0.380470    0.511783    1.976463    0.000000
./14_54.log:   180  Ir    c     0.380470    0.515150    2.008953    0.000000
./14_55.log:   180  Ir    c     0.380470    0.518517    2.033856    0.000000
./14_56.log:   180  Ir    c     0.380470    0.521884    2.057977    0.000000
./14_57.log:   180  Ir    c     0.380470    0.525251    2.096105    0.000000
./14_58.log:   180  Ir    c     0.380470    0.528618    2.127155    0.000000
./14_59.log:   180  Ir    c     0.380470    0.531985    2.148884    0.000000
./14_60.log:   180  Ir    c     0.380470    0.535352    2.181449    0.000000
./14_61.log:   180  Ir    c     0.380470    0.538719    2.203766    0.000000
./14_62.log:   180  Ir    c     0.380470    0.542086    2.232648    0.000000
./14_63.log:   180  Ir    c     0.380470    0.545453    2.260071    0.000000
./14_64.log:   180  Ir    c     0.380470    0.548820    2.291785    0.000000
./14_65.log:   180  Ir    c     0.380470    0.552187    2.308995    0.000000
./14_66.log:   180  Ir    c     0.380470    0.555554    2.334274    0.000000
./14_67.log:   180  Ir    c     0.380470    0.558921    2.357545    0.000000
./14_68.log:   180  Ir    c     0.380470    0.562288    2.379828    0.000000
./14_69.log:   180  Ir    c     0.380470    0.565655    2.398956    0.000000
./14_70.log:   180  Ir    c     0.380470    0.569022    2.425216    0.000000
./14_71.log:   180  Ir    c     0.380470    0.572389    2.437649    0.000000
./14_72.log:   180  Ir    c     0.380470    0.575756    2.461643    0.000000
./14_73.log:   180  Ir    c     0.380470    0.579123    2.483333    0.000000
./14_74.log:   180  Ir    c     0.380470    0.582490    2.505372    0.000000
./14_75.log:   180  Ir    c     0.380470    0.585857    2.524827    0.000000
./14_76.log:   180  Ir    c     0.380470    0.589224    2.541772    0.000000
./14_77.log:   180  Ir    c     0.380470    0.592591    2.560246    0.000000
./14_78.log:   180  Ir    c     0.380470    0.595958    2.577003    0.000000
./14_79.log:   180  Ir    c     0.380470    0.599325    2.592820    0.000000
./14_80.log:   180  Ir    c     0.380470    0.602692    2.605651    0.000000
./14_81.log:   180  Ir    c     0.380470    0.606059    2.623002    0.000000
./14_82.log:   180  Ir    c     0.380470    0.609426    1.783029    0.000000
./14_83.log:   180  Ir    c     0.380470    0.612793    1.827406    0.000000
./14_84.log:   180  Ir    c     0.380470    0.616160    1.926497    0.000000
./14_85.log:   180  Ir    c     0.380470    0.619527    1.988797    0.000000
./14_86.log:   180  Ir    c     0.380470    0.622894    2.028340    0.000000
./14_87.log:   180  Ir    c     0.380470    0.626261    2.059435    0.000000
./14_88.log:   180  Ir    c     0.380470    0.629628    2.086069    0.000000
./14_89.log:   180  Ir    c     0.380470    0.632995    2.260307    0.000000
./14_90.log:   180  Ir    c     0.380470    0.636362    2.468578    0.000000
./14_91.log:   180  Ir    c     0.380470    0.639729    2.480154    0.000000
./14_92.log:   180  Ir    c     0.380470    0.643096    2.491611    0.000000
./14_93.log:   180  Ir    c     0.380470    0.646463    2.502902    0.000000
./14_94.log:   180  Ir    c     0.380470    0.649830    2.512497    0.000000
./14_95.log:   180  Ir    c     0.380470    0.653197    2.522369    0.000000
./14_96.log:   180  Ir    c     0.380470    0.656564    2.531568    0.000000
./14_97.log:   180  Ir    c     0.380470    0.659931    2.542138    0.000000
./14_98.log:   180  Ir    c     0.380470    0.663298    2.558194    0.000000
./14_99.log:   180  Ir    c     0.380470    0.666666    2.570090    0.000000
./15_0.log:   180  Ir    c     0.383837    0.333333    1.934130    0.000000
./15_1.log:   180  Ir    c     0.383837    0.336699    2.325212    0.000000
./15_2.log:   180  Ir    c     0.383837    0.340066    2.308953    0.000000
./15_3.log:   180  Ir    c     0.383837    0.343433    2.297604    0.000000
./15_4.log:   180  Ir    c     0.383837    0.346800    2.287948    0.000000
./15_5.log:   180  Ir    c     0.383837    0.350167    1.773360    0.000000
./15_6.log:   180  Ir    c     0.383837    0.353534    1.744939    0.000000
./15_7.log:   180  Ir    c     0.383837    0.356901    1.708997    0.000000
./15_8.log:   180  Ir    c     0.383837    0.360268    1.681556    0.000000
./15_9.log:   180  Ir    c     0.383837    0.363635    1.649947    0.000000
./15_10.log:   180  Ir    c     0.383837    0.367002    1.621381    0.000000
./15_11.log:   180  Ir    c     0.383837    0.370369    1.595598    0.000000
./15_12.log:   180  Ir    c     0.383837    0.373736    1.573517    0.000000
./15_13.log:   180  Ir    c     0.383837    0.377103    1.552626    0.000000
./15_14.log:   180  Ir    c     0.383837    0.380470    1.534069    0.000000
./15_15.log:   180  Ir    c     0.383837    0.383837    1.517956    0.000000
./15_16.log:   180  Ir    c     0.383837    0.387204    1.503168    0.000000
./15_17.log:   180  Ir    c     0.383837    0.390571    1.490371    0.000000
./15_18.log:   180  Ir    c     0.383837    0.393938    1.482943    0.000000
./15_19.log:   180  Ir    c     0.383837    0.397305    1.468593    0.000000
./15_20.log:   180  Ir    c     0.383837    0.400672    1.452593    0.000000
./15_21.log:   180  Ir    c     0.383837    0.404039    1.441181    0.000000
./15_22.log:   180  Ir    c     0.383837    0.407406    1.428498    0.000000
./15_23.log:   180  Ir    c     0.383837    0.410773    1.482406    0.000000
./15_24.log:   180  Ir    c     0.383837    0.414140    1.393935    0.000000
./15_25.log:   180  Ir    c     0.383837    0.417507    1.330202    0.000000
./15_26.log:   180  Ir    c     0.383837    0.420874    1.453095    0.000000
./15_27.log:   180  Ir    c     0.383837    0.424241    1.399595    0.000000
./15_28.log:   180  Ir    c     0.383837    0.427608    1.448467    0.000000
./15_29.log:   180  Ir    c     0.383837    0.430975    1.323972    0.000000
./15_30.log:   180  Ir    c     0.383837    0.434342    1.314900    0.000000
./15_31.log:   180  Ir    c     0.383837    0.437709    1.313031    0.000000
./15_32.log:   180  Ir    c     0.383837    0.441076    1.472800    0.000000
./15_33.log:   180  Ir    c     0.383837    0.444443    1.312999    0.000000
./15_34.log:   180  Ir    c     0.383837    0.447810    1.444144    0.000000
./15_35.log:   180  Ir    c     0.383837    0.451177    0.241939    0.000000
./15_36.log:   180  Ir    c     0.383837    0.454544    0.270620    0.000000
./15_37.log:   180  Ir    c     0.383837    0.457911    1.332037    0.000000
./15_38.log:   180  Ir    c     0.383837    0.461278    1.335217    0.000000
./15_39.log:   180  Ir    c     0.383837    0.464645    1.340727    0.000000
./15_40.log:   180  Ir    c     0.383837    0.468012    1.345691    0.000000
./15_41.log:   180  Ir    c     0.383837    0.471379    1.351414    0.000000
./15_42.log:   180  Ir    c     0.383837    0.474746    1.357745    0.000000
./15_43.log:   180  Ir    c     0.383837    0.478113    1.364275    0.000000
./15_44.log:   180  Ir    c     0.383837    0.481480    1.371446    0.000000
./15_45.log:   180  Ir    c     0.383837    0.484847    1.379113    0.000000
./15_46.log:   180  Ir    c     0.383837    0.488214    1.387411    0.000000
./15_47.log:   180  Ir    c     0.383837    0.491581    1.762620    0.000000
./15_48.log:   180  Ir    c     0.383837    0.494948    1.404261    0.000000
./15_49.log:   180  Ir    c     0.383837    0.498315    1.416601    0.000000
./15_50.log:   180  Ir    c     0.383837    0.501682    1.902568    0.000000
./15_51.log:   180  Ir    c     0.383837    0.505049    1.931094    0.000000
./15_52.log:   180  Ir    c     0.383837    0.508416    1.953472    0.000000
./15_53.log:   180  Ir    c     0.383837    0.511783    1.989086    0.000000
./15_54.log:   180  Ir    c     0.383837    0.515150    1.996792    0.000000
./15_55.log:   180  Ir    c     0.383837    0.518517    2.028472    0.000000
./15_56.log:   180  Ir    c     0.383837    0.521884    2.056880    0.000000
./15_57.log:   180  Ir    c     0.383837    0.525251    2.080401    0.000000
./15_58.log:   180  Ir    c     0.383837    0.528618    2.126947    0.000000
./15_59.log:   180  Ir    c     0.383837    0.531985    2.149911    0.000000
./15_60.log:   180  Ir    c     0.383837    0.535352    2.181761    0.000000
./15_61.log:   180  Ir    c     0.383837    0.538719    2.210995    0.000000
./15_62.log:   180  Ir    c     0.383837    0.542086    2.232513    0.000000
./15_63.log:   180  Ir    c     0.383837    0.545453    2.263233    0.000000
./15_64.log:   180  Ir    c     0.383837    0.548820    2.283025    0.000000
./15_65.log:   180  Ir    c     0.383837    0.552187    2.313463    0.000000
./15_66.log:   180  Ir    c     0.383837    0.555554    2.337008    0.000000
./15_67.log:   180  Ir    c     0.383837    0.558921    2.356294    0.000000
./15_68.log:   180  Ir    c     0.383837    0.562288    2.379432    0.000000
./15_69.log:   180  Ir    c     0.383837    0.565655    2.407144    0.000000
./15_70.log:   180  Ir    c     0.383837    0.569022    2.429035    0.000000
./15_71.log:   180  Ir    c     0.383837    0.572389    2.448902    0.000000
./15_72.log:   180  Ir    c     0.383837    0.575756    2.466076    0.000000
./15_73.log:   180  Ir    c     0.383837    0.579123    2.490846    0.000000
./15_74.log:   180  Ir    c     0.383837    0.582490    2.510208    0.000000
./15_75.log:   180  Ir    c     0.383837    0.585857    2.527886    0.000000
./15_76.log:   180  Ir    c     0.383837    0.589224    2.553790    0.000000
./15_77.log:   180  Ir    c     0.383837    0.592591    2.564066    0.000000
./15_78.log:   180  Ir    c     0.383837    0.595958    2.573751    0.000000
./15_79.log:   180  Ir    c     0.383837    0.599325    2.596644    0.000000
./15_80.log:   180  Ir    c     0.383837    0.602692    2.611958    0.000000
./15_81.log:   180  Ir    c     0.383837    0.606059    1.754810    0.000000
./15_82.log:   180  Ir    c     0.383837    0.609426    1.774357    0.000000
./15_83.log:   180  Ir    c     0.383837    0.612793    1.798336    0.000000
./15_84.log:   180  Ir    c     0.383837    0.616160    1.859428    0.000000
./15_85.log:   180  Ir    c     0.383837    0.619527    1.953958    0.000000
./15_86.log:   180  Ir    c     0.383837    0.622894    2.007690    0.000000
./15_87.log:   180  Ir    c     0.383837    0.626261    2.043041    0.000000
./15_88.log:   180  Ir    c     0.383837    0.629628    2.444369    0.000000
./15_89.log:   180  Ir    c     0.383837    0.632995    2.459319    0.000000
./15_90.log:   180  Ir    c     0.383837    0.636362    2.470287    0.000000
./15_91.log:   180  Ir    c     0.383837    0.639729    2.480910    0.000000
./15_92.log:   180  Ir    c     0.383837    0.643096    2.491510    0.000000
./15_93.log:   180  Ir    c     0.383837    0.646463    2.500874    0.000000
./15_94.log:   180  Ir    c     0.383837    0.649830    2.508581    0.000000
./15_95.log:   180  Ir    c     0.383837    0.653197    2.519508    0.000000
./15_96.log:   180  Ir    c     0.383837    0.656564    2.533515    0.000000
./15_97.log:   180  Ir    c     0.383837    0.659931    2.545705    0.000000
./15_98.log:   180  Ir    c     0.383837    0.663298    2.547160    0.000000
./15_99.log:   180  Ir    c     0.383837    0.666666    2.564802    0.000000
./16_0.log:   180  Ir    c     0.387204    0.333333    2.003542    0.000000
./16_1.log:   180  Ir    c     0.387204    0.336699    2.320767    0.000000
./16_2.log:   180  Ir    c     0.387204    0.340066    2.304077    0.000000
./16_3.log:   180  Ir    c     0.387204    0.343433    2.289199    0.000000
./16_4.log:   180  Ir    c     0.387204    0.346800    2.279850    0.000000
./16_5.log:   180  Ir    c     0.387204    0.350167    2.269999    0.000000
./16_6.log:   180  Ir    c     0.387204    0.353534    2.260560    0.000000
./16_7.log:   180  Ir    c     0.387204    0.356901    2.252504    0.000000
./16_8.log:   180  Ir    c     0.387204    0.360268    2.244202    0.000000
./16_9.log:   180  Ir    c     0.387204    0.363635    1.622947    0.000000
./16_10.log:   180  Ir    c     0.387204    0.367002    1.595191    0.000000
./16_11.log:   180  Ir    c     0.387204    0.370369    1.568803    0.000000
./16_12.log:   180  Ir    c     0.387204    0.373736    1.551994    0.000000
./16_13.log:   180  Ir    c     0.387204    0.377103    1.521595    0.000000
./16_14.log:   180  Ir    c     0.387204    0.380470    1.503195    0.000000
./16_15.log:   180  Ir    c     0.387204    0.383837    1.484277    0.000000
./16_16.log:   180  Ir    c     0.387204    0.387204    1.466319    0.000000
./16_17.log:   180  Ir    c     0.387204    0.390571    1.449168    0.000000
./16_18.log:   180  Ir    c     0.387204    0.393938    1.438234    0.000000
./16_19.log:   180  Ir    c     0.387204    0.397305    1.408971    0.000000
./16_20.log:   180  Ir    c     0.387204    0.400672    1.407471    0.000000
./16_21.log:   180  Ir    c     0.387204    0.404039    1.358763    0.000000
./16_22.log:   180  Ir    c     0.387204    0.407406    1.318837    0.000000
./16_23.log:   180  Ir    c     0.387204    0.410773    1.319690    0.000000
./16_24.log:   180  Ir    c     0.387204    0.414140    1.317392    0.000000
./16_25.log:   180  Ir    c     0.387204    0.417507    1.313556    0.000000
./16_26.log:   180  Ir    c     0.387204    0.420874    1.309956    0.000000
./16_27.log:   180  Ir    c     0.387204    0.424241    1.305996    0.000000
./16_28.log:   180  Ir    c     0.387204    0.427608    1.307943    0.000000
./16_29.log:   180  Ir    c     0.387204    0.430975    1.307914    0.000000
./16_30.log:   180  Ir    c     0.387204    0.434342    1.307571    0.000000
./16_31.log:   180  Ir    c     0.387204    0.437709    1.306335    0.000000
./16_32.log:   180  Ir    c     0.387204    0.441076    1.307932    0.000000
./16_33.log:   180  Ir    c     0.387204    0.444443    1.310638    0.000000
./16_34.log:   180  Ir    c     0.387204    0.447810    1.313254    0.000000
./16_35.log:   180  Ir    c     0.387204    0.451177    1.316643    0.000000
./16_36.log:   180  Ir    c     0.387204    0.454544    1.324481    0.000000
./16_37.log:   180  Ir    c     0.387204    0.457911    1.346860    0.000000
./16_38.log:   180  Ir    c     0.387204    0.461278    0.332951    0.000000
./16_39.log:   180  Ir    c     0.387204    0.464645    1.359069    0.000000
./16_40.log:   180  Ir    c     0.387204    0.468012    1.364865    0.000000
./16_41.log:   180  Ir    c     0.387204    0.471379    1.371652    0.000000
./16_42.log:   180  Ir    c     0.387204    0.474746    1.379447    0.000000
./16_43.log:   180  Ir    c     0.387204    0.478113    1.386957    0.000000
./16_44.log:   180  Ir    c     0.387204    0.481480    1.395277    0.000000
./16_45.log:   180  Ir    c     0.387204    0.484847    1.403667    0.000000
./16_46.log:   180  Ir    c     0.387204    0.488214    1.414052    0.000000
./16_47.log:   180  Ir    c     0.387204    0.491581    1.422974    0.000000
./16_48.log:   180  Ir    c     0.387204    0.494948    1.434195    0.000000
./16_49.log:   180  Ir    c     0.387204    0.498315    1.446032    0.000000
./16_50.log:   180  Ir    c     0.387204    0.501682    1.895355    0.000000
./16_51.log:   180  Ir    c     0.387204    0.505049    1.918741    0.000000
./16_52.log:   180  Ir    c     0.387204    0.508416    1.948585    0.000000
./16_53.log:   180  Ir    c     0.387204    0.511783    1.988332    0.000000
./16_54.log:   180  Ir    c     0.387204    0.515150    1.999410    0.000000
./16_55.log:   180  Ir    c     0.387204    0.518517    2.028683    0.000000
./16_56.log:   180  Ir    c     0.387204    0.521884    2.059732    0.000000
./16_57.log:   180  Ir    c     0.387204    0.525251    2.086540    0.000000
./16_58.log:   180  Ir    c     0.387204    0.528618    2.113782    0.000000
./16_59.log:   180  Ir    c     0.387204    0.531985    2.156337    0.000000
./16_60.log:   180  Ir    c     0.387204    0.535352    2.170774    0.000000
./16_61.log:   180  Ir    c     0.387204    0.538719    2.212800    0.000000
./16_62.log:   180  Ir    c     0.387204    0.542086    2.236354    0.000000
./16_63.log:   180  Ir    c     0.387204    0.545453    2.265247    0.000000
./16_64.log:   180  Ir    c     0.387204    0.548820    2.281625    0.000000
./16_65.log:   180  Ir    c     0.387204    0.552187    2.315848    0.000000
./16_66.log:   180  Ir    c     0.387204    0.555554    2.340257    0.000000
./16_67.log:   180  Ir    c     0.387204    0.558921    2.355641    0.000000
./16_68.log:   180  Ir    c     0.387204    0.562288    2.374170    0.000000
./16_69.log:   180  Ir    c     0.387204    0.565655    2.409920    0.000000
./16_70.log:   180  Ir    c     0.387204    0.569022    2.430736    0.000000
./16_71.log:   180  Ir    c     0.387204    0.572389    2.440829    0.000000
./16_72.log:   180  Ir    c     0.387204    0.575756    2.470375    0.000000
./16_73.log:   180  Ir    c     0.387204    0.579123    2.492935    0.000000
./16_74.log:   180  Ir    c     0.387204    0.582490    2.513135    0.000000
./16_75.log:   180  Ir    c     0.387204    0.585857    2.530809    0.000000
./16_76.log:   180  Ir    c     0.387204    0.589224    2.549808    0.000000
./16_77.log:   180  Ir    c     0.387204    0.592591    2.566983    0.000000
./16_78.log:   180  Ir    c     0.387204    0.595958    2.575117    0.000000
./16_79.log:   180  Ir    c     0.387204    0.599325    2.601429    0.000000
./16_80.log:   180  Ir    c     0.387204    0.602692    1.732789    0.000000
./16_81.log:   180  Ir    c     0.387204    0.606059    2.628647    0.000000
./16_82.log:   180  Ir    c     0.387204    0.609426    2.643698    0.000000
./16_83.log:   180  Ir    c     0.387204    0.612793    1.790869    0.000000
./16_84.log:   180  Ir    c     0.387204    0.616160    1.817650    0.000000
./16_85.log:   180  Ir    c     0.387204    0.619527    1.899597    0.000000
./16_86.log:   180  Ir    c     0.387204    0.622894    1.979664    0.000000
./16_87.log:   180  Ir    c     0.387204    0.626261    2.437262    0.000000
./16_88.log:   180  Ir    c     0.387204    0.629628    2.444374    0.000000
./16_89.log:   180  Ir    c     0.387204    0.632995    2.456484    0.000000
./16_90.log:   180  Ir    c     0.387204    0.636362    2.469975    0.000000
./16_91.log:   180  Ir    c     0.387204    0.639729    2.479748    0.000000
./16_92.log:   180  Ir    c     0.387204    0.643096    2.488165    0.000000
./16_93.log:   180  Ir    c     0.387204    0.646463    2.501592    0.000000
./16_94.log:   180  Ir    c     0.387204    0.649830    2.511065    0.000000
./16_95.log:   180  Ir    c     0.387204    0.653197    2.520170    0.000000
./16_96.log:   180  Ir    c     0.387204    0.656564    2.530937    0.000000
./16_97.log:   180  Ir    c     0.387204    0.659931    2.544297    0.000000
./16_98.log:   180  Ir    c     0.387204    0.663298    2.553050    0.000000
./16_99.log:   180  Ir    c     0.387204    0.666666    2.564813    0.000000
./17_0.log:   180  Ir    c     0.390571    0.333333    1.988762    0.000000
./17_1.log:   180  Ir    c     0.390571    0.336699    2.309434    0.000000
./17_2.log:   180  Ir    c     0.390571    0.340066    2.292400    0.000000
./17_3.log:   180  Ir    c     0.390571    0.343433    2.280017    0.000000
./17_4.log:   180  Ir    c     0.390571    0.346800    2.268692    0.000000
./17_5.log:   180  Ir    c     0.390571    0.350167    2.259084    0.000000
./17_6.log:   180  Ir    c     0.390571    0.353534    2.249913    0.000000
./17_7.log:   180  Ir    c     0.390571    0.356901    2.240763    0.000000
./17_8.log:   180  Ir    c     0.390571    0.360268    2.229845    0.000000
./17_9.log:   180  Ir    c     0.390571    0.363635    1.602382    0.000000
./17_10.log:   180  Ir    c     0.390571    0.367002    1.567380    0.000000
./17_11.log:   180  Ir    c     0.390571    0.370369    1.540420    0.000000
./17_12.log:   180  Ir    c     0.390571    0.373736    1.513990    0.000000
./17_13.log:   180  Ir    c     0.390571    0.377103    1.489369    0.000000
./17_14.log:   180  Ir    c     0.390571    0.380470    1.467543    0.000000
./17_15.log:   180  Ir    c     0.390571    0.383837    1.441165    0.000000
./17_16.log:   180  Ir    c     0.390571    0.387204    1.421458    0.000000
./17_17.log:   180  Ir    c     0.390571    0.390571    1.411631    0.000000
./17_18.log:   180  Ir    c     0.390571    0.393938    1.406509    0.000000
./17_19.log:   180  Ir    c     0.390571    0.397305    1.389042    0.000000
./17_20.log:   180  Ir    c     0.390571    0.400672    1.311393    0.000000
./17_21.log:   180  Ir    c     0.390571    0.404039    1.308405    0.000000
./17_22.log:   180  Ir    c     0.390571    0.407406    1.300620    0.000000
./17_23.log:   180  Ir    c     0.390571    0.410773    1.295906    0.000000
./17_24.log:   180  Ir    c     0.390571    0.414140    1.299651    0.000000
./17_25.log:   180  Ir    c     0.390571    0.417507    1.299063    0.000000
./17_26.log:   180  Ir    c     0.390571    0.420874    1.298957    0.000000
./17_27.log:   180  Ir    c     0.390571    0.424241    1.298839    0.000000
./17_28.log:   180  Ir    c     0.390571    0.427608    1.300724    0.000000
./17_29.log:   180  Ir    c     0.390571    0.430975    1.301603    0.000000
./17_30.log:   180  Ir    c     0.390571    0.434342    1.304448    0.000000
./17_31.log:   180  Ir    c     0.390571    0.437709    1.306671    0.000000
./17_32.log:   180  Ir    c     0.390571    0.441076    1.309784    0.000000
./17_33.log:   180  Ir    c     0.390571    0.444443    1.310829    0.000000
./17_34.log:   180  Ir    c     0.390571    0.447810    1.313859    0.000000
./17_35.log:   180  Ir    c     0.390571    0.451177    1.325397    0.000000
./17_36.log:   180  Ir    c     0.390571    0.454544    1.331657    0.000000
./17_37.log:   180  Ir    c     0.390571    0.457911    1.338872    0.000000
./17_38.log:   180  Ir    c     0.390571    0.461278    0.339290    0.000000
./17_39.log:   180  Ir    c     0.390571    0.464645    1.378334    0.000000
./17_40.log:   180  Ir    c     0.390571    0.468012    1.384516    0.000000
./17_41.log:   180  Ir    c     0.390571    0.471379    1.394560    0.000000
./17_42.log:   180  Ir    c     0.390571    0.474746    1.402861    0.000000
./17_43.log:   180  Ir    c     0.390571    0.478113    1.409612    0.000000
./17_44.log:   180  Ir    c     0.390571    0.481480    1.417684    0.000000
./17_45.log:   180  Ir    c     0.390571    0.484847    1.431503    0.000000
./17_46.log:   180  Ir    c     0.390571    0.488214    1.441987    0.000000
./17_47.log:   180  Ir    c     0.390571    0.491581    1.454639    0.000000
./17_48.log:   180  Ir    c     0.390571    0.494948    1.467985    0.000000
./17_49.log:   180  Ir    c     0.390571    0.498315    1.755645    0.000000
./17_50.log:   180  Ir    c     0.390571    0.501682    1.813239    0.000000
./17_51.log:   180  Ir    c     0.390571    0.505049    1.929152    0.000000
./17_52.log:   180  Ir    c     0.390571    0.508416    1.949475    0.000000
./17_53.log:   180  Ir    c     0.390571    0.511783    1.979680    0.000000
./17_54.log:   180  Ir    c     0.390571    0.515150    2.016724    0.000000
./17_55.log:   180  Ir    c     0.390571    0.518517    2.036663    0.000000
./17_56.log:   180  Ir    c     0.390571    0.521884    2.061076    0.000000
./17_57.log:   180  Ir    c     0.390571    0.525251    2.087253    0.000000
./17_58.log:   180  Ir    c     0.390571    0.528618    2.124811    0.000000
./17_59.log:   180  Ir    c     0.390571    0.531985    2.147275    0.000000
./17_60.log:   180  Ir    c     0.390571    0.535352    2.184083    0.000000
./17_61.log:   180  Ir    c     0.390571    0.538719    2.203000    0.000000
./17_62.log:   180  Ir    c     0.390571    0.542086    2.236959    0.000000
./17_63.log:   180  Ir    c     0.390571    0.545453    2.268113    0.000000
./17_64.log:   180  Ir    c     0.390571    0.548820    2.292041    0.000000
./17_65.log:   180  Ir    c     0.390571    0.552187    2.318417    0.000000
./17_66.log:   180  Ir    c     0.390571    0.555554    2.336588    0.000000
./17_67.log:   180  Ir    c     0.390571    0.558921    2.355026    0.000000
./17_68.log:   180  Ir    c     0.390571    0.562288    2.381267    0.000000
./17_69.log:   180  Ir    c     0.390571    0.565655    2.407553    0.000000
./17_70.log:   180  Ir    c     0.390571    0.569022    2.414860    0.000000
./17_71.log:   180  Ir    c     0.390571    0.572389    2.454787    0.000000
./17_72.log:   180  Ir    c     0.390571    0.575756    2.473817    0.000000
./17_73.log:   180  Ir    c     0.390571    0.579123    2.491554    0.000000
./17_74.log:   180  Ir    c     0.390571    0.582490    2.515013    0.000000
./17_75.log:   180  Ir    c     0.390571    0.585857    2.533616    0.000000
./17_76.log:   180  Ir    c     0.390571    0.589224    2.552480    0.000000
./17_77.log:   180  Ir    c     0.390571    0.592591    2.568861    0.000000
./17_78.log:   180  Ir    c     0.390571    0.595958    2.585461    0.000000
./17_79.log:   180  Ir    c     0.390571    0.599325    1.720157    0.000000
./17_80.log:   180  Ir    c     0.390571    0.602692    2.616672    0.000000
./17_81.log:   180  Ir    c     0.390571    0.606059    2.631083    0.000000
./17_82.log:   180  Ir    c     0.390571    0.609426    2.644986    0.000000
./17_83.log:   180  Ir    c     0.390571    0.612793    2.660919    0.000000
./17_84.log:   180  Ir    c     0.390571    0.616160    2.669553    0.000000
./17_85.log:   180  Ir    c     0.390571    0.619527    1.847064    0.000000
./17_86.log:   180  Ir    c     0.390571    0.622894    2.431207    0.000000
./17_87.log:   180  Ir    c     0.390571    0.626261    2.438222    0.000000
./17_88.log:   180  Ir    c     0.390571    0.629628    2.442522    0.000000
./17_89.log:   180  Ir    c     0.390571    0.632995    2.457187    0.000000
./17_90.log:   180  Ir    c     0.390571    0.636362    2.470538    0.000000
./17_91.log:   180  Ir    c     0.390571    0.639729    2.478395    0.000000
./17_92.log:   180  Ir    c     0.390571    0.643096    2.466725    0.000000
./17_93.log:   180  Ir    c     0.390571    0.646463    2.499202    0.000000
./17_94.log:   180  Ir    c     0.390571    0.649830    2.510087    0.000000
./17_95.log:   180  Ir    c     0.390571    0.653197    2.517093    0.000000
./17_96.log:   180  Ir    c     0.390571    0.656564    2.531500    0.000000
./17_97.log:   180  Ir    c     0.390571    0.659931    2.540693    0.000000
./17_98.log:   180  Ir    c     0.390571    0.663298    2.551350    0.000000
./17_99.log:   180  Ir    c     0.390571    0.666666    2.562293    0.000000
./18_0.log:   180  Ir    c     0.393938    0.333333    1.975590    0.000000
./18_1.log:   180  Ir    c     0.393938    0.336699    2.311941    0.000000
./18_2.log:   180  Ir    c     0.393938    0.340066    2.283316    0.000000
./18_3.log:   180  Ir    c     0.393938    0.343433    2.269271    0.000000
./18_4.log:   180  Ir    c     0.393938    0.346800    2.258304    0.000000
./18_5.log:   180  Ir    c     0.393938    0.350167    2.246860    0.000000
./18_6.log:   180  Ir    c     0.393938    0.353534    2.237171    0.000000
./18_7.log:   180  Ir    c     0.393938    0.356901    2.227477    0.000000
./18_8.log:   180  Ir    c     0.393938    0.360268    2.218352    0.000000
./18_9.log:   180  Ir    c     0.393938    0.363635    2.208126    0.000000
./18_10.log:   180  Ir    c     0.393938    0.367002    1.531743    0.000000
./18_11.log:   180  Ir    c     0.393938    0.370369    1.508204    0.000000
./18_12.log:   180  Ir    c     0.393938    0.373736    1.477521    0.000000
./18_13.log:   180  Ir    c     0.393938    0.377103    1.451663    0.000000
./18_14.log:   180  Ir    c     0.393938    0.380470    1.417548    0.000000
./18_15.log:   180  Ir    c     0.393938    0.383837    1.343560    0.000000
./18_16.log:   180  Ir    c     0.393938    0.387204    1.321581    0.000000
./18_17.log:   180  Ir    c     0.393938    0.390571    1.336897    0.000000
./18_18.log:   180  Ir    c     0.393938    0.393938    1.291406    0.000000
./18_19.log:   180  Ir    c     0.393938    0.397305    1.289467    0.000000
./18_20.log:   180  Ir    c     0.393938    0.400672    1.285775    0.000000
./18_21.log:   180  Ir    c     0.393938    0.404039    1.285654    0.000000
./18_22.log:   180  Ir    c     0.393938    0.407406    1.286313    0.000000
./18_23.log:   180  Ir    c     0.393938    0.410773    1.284328    0.000000
./18_24.log:   180  Ir    c     0.393938    0.414140    1.285218    0.000000
./18_25.log:   180  Ir    c     0.393938    0.417507    1.289180    0.000000
./18_26.log:   180  Ir    c     0.393938    0.420874    1.291219    0.000000
./18_27.log:   180  Ir    c     0.393938    0.424241    1.292745    0.000000
./18_28.log:   180  Ir    c     0.393938    0.427608    1.295304    0.000000
./18_29.log:   180  Ir    c     0.393938    0.430975    1.298072    0.000000
./18_30.log:   180  Ir    c     0.393938    0.434342    1.302113    0.000000
./18_31.log:   180  Ir    c     0.393938    0.437709    1.306047    0.000000
./18_32.log:   180  Ir    c     0.393938    0.441076    1.308610    0.000000
./18_33.log:   180  Ir    c     0.393938    0.444443    1.314715    0.000000
./18_34.log:   180  Ir    c     0.393938    0.447810    1.321431    0.000000
./18_35.log:   180  Ir    c     0.393938    0.451177    1.324817    0.000000
./18_36.log:   180  Ir    c     0.393938    0.454544    1.335516    0.000000
./18_37.log:   180  Ir    c     0.393938    0.457911    1.342542    0.000000
./18_38.log:   180  Ir    c     0.393938    0.461278    0.348000    0.000000
./18_39.log:   180  Ir    c     0.393938    0.464645    1.399085    0.000000
./18_40.log:   180  Ir    c     0.393938    0.468012    1.407611    0.000000
./18_41.log:   180  Ir    c     0.393938    0.471379    1.416643    0.000000
./18_42.log:   180  Ir    c     0.393938    0.474746    1.428063    0.000000
./18_43.log:   180  Ir    c     0.393938    0.478113    1.438833    0.000000
./18_44.log:   180  Ir    c     0.393938    0.481480    1.447379    0.000000
./18_45.log:   180  Ir    c     0.393938    0.484847    1.463830    0.000000
./18_46.log:   180  Ir    c     0.393938    0.488214    1.478501    0.000000
./18_47.log:   180  Ir    c     0.393938    0.491581    1.495002    0.000000
./18_48.log:   180  Ir    c     0.393938    0.494948    1.518263    0.000000
./18_49.log:   180  Ir    c     0.393938    0.498315    1.557400    0.000000
./18_50.log:   180  Ir    c     0.393938    0.501682    1.629964    0.000000
./18_51.log:   180  Ir    c     0.393938    0.505049    1.921174    0.000000
./18_52.log:   180  Ir    c     0.393938    0.508416    1.949941    0.000000
./18_53.log:   180  Ir    c     0.393938    0.511783    1.981382    0.000000
./18_54.log:   180  Ir    c     0.393938    0.515150    2.011333    0.000000
./18_55.log:   180  Ir    c     0.393938    0.518517    2.044700    0.000000
./18_56.log:   180  Ir    c     0.393938    0.521884    2.072848    0.000000
./18_57.log:   180  Ir    c     0.393938    0.525251    2.084821    0.000000
./18_58.log:   180  Ir    c     0.393938    0.528618    2.119931    0.000000
./18_59.log:   180  Ir    c     0.393938    0.531985    2.158155    0.000000
./18_60.log:   180  Ir    c     0.393938    0.535352    2.162775    0.000000
./18_61.log:   180  Ir    c     0.393938    0.538719    2.195126    0.000000
./18_62.log:   180  Ir    c     0.393938    0.542086    2.233572    0.000000
./18_63.log:   180  Ir    c     0.393938    0.545453    2.260925    0.000000
./18_64.log:   180  Ir    c     0.393938    0.548820    2.281383    0.000000
./18_65.log:   180  Ir    c     0.393938    0.552187    2.313145    0.000000
./18_66.log:   180  Ir    c     0.393938    0.555554    2.340187    0.000000
./18_67.log:   180  Ir    c     0.393938    0.558921    2.364419    0.000000
./18_68.log:   180  Ir    c     0.393938    0.562288    2.377965    0.000000
./18_69.log:   180  Ir    c     0.393938    0.565655    2.397737    0.000000
./18_70.log:   180  Ir    c     0.393938    0.569022    2.434151    0.000000
./18_71.log:   180  Ir    c     0.393938    0.572389    2.438397    0.000000
./18_72.log:   180  Ir    c     0.393938    0.575756    2.461018    0.000000
./18_73.log:   180  Ir    c     0.393938    0.579123    2.496593    0.000000
./18_74.log:   180  Ir    c     0.393938    0.582490    2.517694    0.000000
./18_75.log:   180  Ir    c     0.393938    0.585857    2.535249    0.000000
./18_76.log:   180  Ir    c     0.393938    0.589224    2.550854    0.000000
./18_77.log:   180  Ir    c     0.393938    0.592591    1.695477    0.000000
./18_78.log:   180  Ir    c     0.393938    0.595958    1.707595    0.000000
./18_79.log:   180  Ir    c     0.393938    0.599325    1.719552    0.000000
./18_80.log:   180  Ir    c     0.393938    0.602692    2.616470    0.000000
./18_81.log:   180  Ir    c     0.393938    0.606059    2.629369    0.000000
./18_82.log:   180  Ir    c     0.393938    0.609426    2.645047    0.000000
./18_83.log:   180  Ir    c     0.393938    0.612793    2.658625    0.000000
./18_84.log:   180  Ir    c     0.393938    0.616160    2.671033    0.000000
./18_85.log:   180  Ir    c     0.393938    0.619527    2.678364    0.000000
./18_86.log:   180  Ir    c     0.393938    0.622894    2.691946    0.000000
./18_87.log:   180  Ir    c     0.393938    0.626261    2.703755    0.000000
./18_88.log:   180  Ir    c     0.393938    0.629628    2.446655    0.000000
./18_89.log:   180  Ir    c     0.393938    0.632995    2.461000    0.000000
./18_90.log:   180  Ir    c     0.393938    0.636362    2.471165    0.000000
./18_91.log:   180  Ir    c     0.393938    0.639729    2.477144    0.000000
./18_92.log:   180  Ir    c     0.393938    0.643096    2.481651    0.000000
./18_93.log:   180  Ir    c     0.393938    0.646463    2.489822    0.000000
./18_94.log:   180  Ir    c     0.393938    0.649830    2.507783    0.000000
./18_95.log:   180  Ir    c     0.393938    0.653197    2.517507    0.000000
./18_96.log:   180  Ir    c     0.393938    0.656564    2.528322    0.000000
./18_97.log:   180  Ir    c     0.393938    0.659931    2.539461    0.000000
./18_98.log:   180  Ir    c     0.393938    0.663298    2.549123    0.000000
./18_99.log:   180  Ir    c     0.393938    0.666666    2.559890    0.000000
./19_0.log:   180  Ir    c     0.397305    0.333333    1.845227    0.000000
./19_1.log:   180  Ir    c     0.397305    0.336699    2.314045    0.000000
./19_2.log:   180  Ir    c     0.397305    0.340066    2.275900    0.000000
./19_3.log:   180  Ir    c     0.397305    0.343433    2.257756    0.000000
./19_4.log:   180  Ir    c     0.397305    0.346800    2.245658    0.000000
./19_5.log:   180  Ir    c     0.397305    0.350167    2.233488    0.000000
./19_6.log:   180  Ir    c     0.397305    0.353534    2.225073    0.000000
./19_7.log:   180  Ir    c     0.397305    0.356901    2.216185    0.000000
./19_8.log:   180  Ir    c     0.397305    0.360268    2.203367    0.000000
./19_9.log:   180  Ir    c     0.397305    0.363635    2.193517    0.000000
./19_10.log:   180  Ir    c     0.397305    0.367002    2.182995    0.000000
./19_11.log:   180  Ir    c     0.397305    0.370369    1.483335    0.000000
./19_12.log:   180  Ir    c     0.397305    0.373736    1.431381    0.000000
./19_13.log:   180  Ir    c     0.397305    0.377103    1.338587    0.000000
./19_14.log:   180  Ir    c     0.397305    0.380470    1.333124    0.000000
./19_15.log:   180  Ir    c     0.397305    0.383837    1.268278    0.000000
./19_16.log:   180  Ir    c     0.397305    0.387204    1.269223    0.000000
./19_17.log:   180  Ir    c     0.397305    0.390571    1.267796    0.000000
./19_18.log:   180  Ir    c     0.397305    0.393938    1.268860    0.000000
./19_19.log:   180  Ir    c     0.397305    0.397305    1.267348    0.000000
./19_20.log:   180  Ir    c     0.397305    0.400672    1.269060    0.000000
./19_21.log:   180  Ir    c     0.397305    0.404039    1.271105    0.000000
./19_22.log:   180  Ir    c     0.397305    0.407406    1.274100    0.000000
./19_23.log:   180  Ir    c     0.397305    0.410773    1.275765    0.000000
./19_24.log:   180  Ir    c     0.397305    0.414140    1.278837    0.000000
./19_25.log:   180  Ir    c     0.397305    0.417507    1.282061    0.000000
./19_26.log:   180  Ir    c     0.397305    0.420874    1.285433    0.000000
./19_27.log:   180  Ir    c     0.397305    0.424241    1.288999    0.000000
./19_28.log:   180  Ir    c     0.397305    0.427608    1.293161    0.000000
./19_29.log:   180  Ir    c     0.397305    0.430975    1.297364    0.000000
./19_30.log:   180  Ir    c     0.397305    0.434342    1.300191    0.000000
./19_31.log:   180  Ir    c     0.397305    0.437709    1.306818    0.000000
./19_32.log:   180  Ir    c     0.397305    0.441076    1.312161    0.000000
./19_33.log:   180  Ir    c     0.397305    0.444443    1.319078    0.000000
./19_34.log:   180  Ir    c     0.397305    0.447810    1.325842    0.000000
./19_35.log:   180  Ir    c     0.397305    0.451177    1.332961    0.000000
./19_36.log:   180  Ir    c     0.397305    0.454544    1.340413    0.000000
./19_37.log:   180  Ir    c     0.397305    0.457911    1.347759    0.000000
./19_38.log:   180  Ir    c     0.397305    0.461278    1.357797    0.000000
./19_39.log:   180  Ir    c     0.397305    0.464645    1.422297    0.000000
./19_40.log:   180  Ir    c     0.397305    0.468012    1.434123    0.000000
./19_41.log:   180  Ir    c     0.397305    0.471379    1.445865    0.000000
./19_42.log:   180  Ir    c     0.397305    0.474746    1.458451    0.000000
./19_43.log:   180  Ir    c     0.397305    0.478113    1.472357    0.000000
./19_44.log:   180  Ir    c     0.397305    0.481480    1.488755    0.000000
./19_45.log:   180  Ir    c     0.397305    0.484847    1.508435    0.000000
./19_46.log:   180  Ir    c     0.397305    0.488214    1.541523    0.000000
./19_47.log:   180  Ir    c     0.397305    0.491581    1.586968    0.000000
./19_48.log:   180  Ir    c     0.397305    0.494948    1.635694    0.000000
./19_49.log:   180  Ir    c     0.397305    0.498315    1.633599    0.000000
./19_50.log:   180  Ir    c     0.397305    0.501682    1.724271    0.000000
./19_51.log:   180  Ir    c     0.397305    0.505049    1.928065    0.000000
./19_52.log:   180  Ir    c     0.397305    0.508416    1.955751    0.000000
./19_53.log:   180  Ir    c     0.397305    0.511783    1.986303    0.000000
./19_54.log:   180  Ir    c     0.397305    0.515150    2.014638    0.000000
./19_55.log:   180  Ir    c     0.397305    0.518517    2.023548    0.000000
./19_56.log:   180  Ir    c     0.397305    0.521884    2.072200    0.000000
./19_57.log:   180  Ir    c     0.397305    0.525251    2.100622    0.000000
./19_58.log:   180  Ir    c     0.397305    0.528618    2.124854    0.000000
./19_59.log:   180  Ir    c     0.397305    0.531985    2.150174    0.000000
./19_60.log:   180  Ir    c     0.397305    0.535352    2.175789    0.000000
./19_61.log:   180  Ir    c     0.397305    0.538719    2.205171    0.000000
./19_62.log:   180  Ir    c     0.397305    0.542086    2.238768    0.000000
./19_63.log:   180  Ir    c     0.397305    0.545453    2.262744    0.000000
./19_64.log:   180  Ir    c     0.397305    0.548820    2.291117    0.000000
./19_65.log:   180  Ir    c     0.397305    0.552187    2.304792    0.000000
./19_66.log:   180  Ir    c     0.397305    0.555554    2.330442    0.000000
./19_67.log:   180  Ir    c     0.397305    0.558921    2.356533    0.000000
./19_68.log:   180  Ir    c     0.397305    0.562288    2.388946    0.000000
./19_69.log:   180  Ir    c     0.397305    0.565655    2.411758    0.000000
./19_70.log:   180  Ir    c     0.397305    0.569022    2.432794    0.000000
./19_71.log:   180  Ir    c     0.397305    0.572389    2.445815    0.000000
./19_72.log:   180  Ir    c     0.397305    0.575756    2.466437    0.000000
./19_73.log:   180  Ir    c     0.397305    0.579123    2.495827    0.000000
./19_74.log:   180  Ir    c     0.397305    0.582490    2.515739    0.000000
./19_75.log:   180  Ir    c     0.397305    0.585857    2.511432    0.000000
./19_76.log:   180  Ir    c     0.397305    0.589224    1.686274    0.000000
./19_77.log:   180  Ir    c     0.397305    0.592591    1.694734    0.000000
./19_78.log:   180  Ir    c     0.397305    0.595958    1.705848    0.000000
./19_79.log:   180  Ir    c     0.397305    0.599325    1.716483    0.000000
./19_80.log:   180  Ir    c     0.397305    0.602692    2.616514    0.000000
./19_81.log:   180  Ir    c     0.397305    0.606059    2.630176    0.000000
./19_82.log:   180  Ir    c     0.397305    0.609426    2.643868    0.000000
./19_83.log:   180  Ir    c     0.397305    0.612793    2.657013    0.000000
./19_84.log:   180  Ir    c     0.397305    0.616160    2.667024    0.000000
./19_85.log:   180  Ir    c     0.397305    0.619527    1.799978    0.000000
./19_86.log:   180  Ir    c     0.397305    0.622894    1.839846    0.000000
./19_87.log:   180  Ir    c     0.397305    0.626261    1.916062    0.000000
./19_88.log:   180  Ir    c     0.397305    0.629628    1.974727    0.000000
./19_89.log:   180  Ir    c     0.397305    0.632995    2.018009    0.000000
./19_90.log:   180  Ir    c     0.397305    0.636362    2.050506    0.000000
./19_91.log:   180  Ir    c     0.397305    0.639729    2.077587    0.000000
./19_92.log:   180  Ir    c     0.397305    0.643096    2.481892    0.000000
./19_93.log:   180  Ir    c     0.397305    0.646463    2.494483    0.000000
./19_94.log:   180  Ir    c     0.397305    0.649830    2.496926    0.000000
./19_95.log:   180  Ir    c     0.397305    0.653197    2.515978    0.000000
./19_96.log:   180  Ir    c     0.397305    0.656564    2.527009    0.000000
./19_97.log:   180  Ir    c     0.397305    0.659931    2.536789    0.000000
./19_98.log:   180  Ir    c     0.397305    0.663298    2.541345    0.000000
./19_99.log:   180  Ir    c     0.397305    0.666666    2.556702    0.000000
./20_0.log:   180  Ir    c     0.400672    0.333333    1.830251    0.000000
./20_1.log:   180  Ir    c     0.400672    0.336699   -0.274961    0.000000
./20_2.log:   180  Ir    c     0.400672    0.340066    2.539795    0.000000
./20_3.log:   180  Ir    c     0.400672    0.343433    2.250248    0.000000
./20_4.log:   180  Ir    c     0.400672    0.346800    2.231278    0.000000
./20_5.log:   180  Ir    c     0.400672    0.350167    2.218305    0.000000
./20_6.log:   180  Ir    c     0.400672    0.353534    2.205639    0.000000
./20_7.log:   180  Ir    c     0.400672    0.356901    2.197441    0.000000
./20_8.log:   180  Ir    c     0.400672    0.360268    2.188722    0.000000
./20_9.log:   180  Ir    c     0.400672    0.363635    2.177200    0.000000
./20_10.log:   180  Ir    c     0.400672    0.367002    2.163143    0.000000
./20_11.log:   180  Ir    c     0.400672    0.370369    2.162006    0.000000
./20_12.log:   180  Ir    c     0.400672    0.373736    2.146880    0.000000
./20_13.log:   180  Ir    c     0.400672    0.377103    1.226737    0.000000
./20_14.log:   180  Ir    c     0.400672    0.380470    1.233010    0.000000
./20_15.log:   180  Ir    c     0.400672    0.383837    1.238401    0.000000
./20_16.log:   180  Ir    c     0.400672    0.387204    1.242632    0.000000
./20_17.log:   180  Ir    c     0.400672    0.390571    1.246679    0.000000
./20_18.log:   180  Ir    c     0.400672    0.393938    1.249921    0.000000
./20_19.log:   180  Ir    c     0.400672    0.397305    1.252767    0.000000
./20_20.log:   180  Ir    c     0.400672    0.400672    1.256738    0.000000
./20_21.log:   180  Ir    c     0.400672    0.404039    1.259876    0.000000
./20_22.log:   180  Ir    c     0.400672    0.407406    1.263785    0.000000
./20_23.log:   180  Ir    c     0.400672    0.410773    1.268026    0.000000
./20_24.log:   180  Ir    c     0.400672    0.414140    1.271906    0.000000
./20_25.log:   180  Ir    c     0.400672    0.417507    1.276554    0.000000
./20_26.log:   180  Ir    c     0.400672    0.420874    1.279983    0.000000
./20_27.log:   180  Ir    c     0.400672    0.424241    1.285768    0.000000
./20_28.log:   180  Ir    c     0.400672    0.427608    1.288215    0.000000
./20_29.log:   180  Ir    c     0.400672    0.430975    1.296867    0.000000
./20_30.log:   180  Ir    c     0.400672    0.434342    1.302500    0.000000
./20_31.log:   180  Ir    c     0.400672    0.437709    1.308803    0.000000
./20_32.log:   180  Ir    c     0.400672    0.441076    1.314891    0.000000
./20_33.log:   180  Ir    c     0.400672    0.444443    1.320946    0.000000
./20_34.log:   180  Ir    c     0.400672    0.447810    1.330086    0.000000
./20_35.log:   180  Ir    c     0.400672    0.451177    1.338015    0.000000
./20_36.log:   180  Ir    c     0.400672    0.454544    1.345337    0.000000
./20_37.log:   180  Ir    c     0.400672    0.457911    1.353920    0.000000
./20_38.log:   180  Ir    c     0.400672    0.461278    1.361718    0.000000
./20_39.log:   180  Ir    c     0.400672    0.464645    0.388067    0.000000
./20_40.log:   180  Ir    c     0.400672    0.468012    1.463043    0.000000
./20_41.log:   180  Ir    c     0.400672    0.471379    1.473949    0.000000
./20_42.log:   180  Ir    c     0.400672    0.474746    1.498491    0.000000
./20_43.log:   180  Ir    c     0.400672    0.478113    1.513253    0.000000
./20_44.log:   180  Ir    c     0.400672    0.481480    1.541082    0.000000
./20_45.log:   180  Ir    c     0.400672    0.484847    1.612873    0.000000
./20_46.log:   180  Ir    c     0.400672    0.488214    1.641637    0.000000
./20_47.log:   180  Ir    c     0.400672    0.491581    1.639703    0.000000
./20_48.log:   180  Ir    c     0.400672    0.494948    1.637400    0.000000
./20_49.log:   180  Ir    c     0.400672    0.498315    1.634963    0.000000
./20_50.log:   180  Ir    c     0.400672    0.501682    1.633273    0.000000
./20_51.log:   180  Ir    c     0.400672    0.505049    1.914686    0.000000
./20_52.log:   180  Ir    c     0.400672    0.508416    1.954972    0.000000
./20_53.log:   180  Ir    c     0.400672    0.511783    1.984184    0.000000
./20_54.log:   180  Ir    c     0.400672    0.515150    2.013227    0.000000
./20_55.log:   180  Ir    c     0.400672    0.518517    2.034049    0.000000
./20_56.log:   180  Ir    c     0.400672    0.521884    2.073562    0.000000
./20_57.log:   180  Ir    c     0.400672    0.525251    2.099421    0.000000
./20_58.log:   180  Ir    c     0.400672    0.528618    2.124428    0.000000
./20_59.log:   180  Ir    c     0.400672    0.531985    2.154973    0.000000
./20_60.log:   180  Ir    c     0.400672    0.535352    2.182575    0.000000
./20_61.log:   180  Ir    c     0.400672    0.538719    2.206977    0.000000
./20_62.log:   180  Ir    c     0.400672    0.542086    2.221355    0.000000
./20_63.log:   180  Ir    c     0.400672    0.545453    2.263207    0.000000
./20_64.log:   180  Ir    c     0.400672    0.548820    2.287894    0.000000
./20_65.log:   180  Ir    c     0.400672    0.552187    2.314617    0.000000
./20_66.log:   180  Ir    c     0.400672    0.555554    2.339279    0.000000
./20_67.log:   180  Ir    c     0.400672    0.558921    2.363717    0.000000
./20_68.log:   180  Ir    c     0.400672    0.562288    2.387309    0.000000
./20_69.log:   180  Ir    c     0.400672    0.565655    2.409310    0.000000
./20_70.log:   180  Ir    c     0.400672    0.569022    2.432441    0.000000
./20_71.log:   180  Ir    c     0.400672    0.572389    2.448645    0.000000
./20_72.log:   180  Ir    c     0.400672    0.575756    2.473482    0.000000
./20_73.log:   180  Ir    c     0.400672    0.579123    2.493123    0.000000
./20_74.log:   180  Ir    c     0.400672    0.582490    2.500504    0.000000
./20_75.log:   180  Ir    c     0.400672    0.585857    1.672685    0.000000
./20_76.log:   180  Ir    c     0.400672    0.589224    1.686800    0.000000
./20_77.log:   180  Ir    c     0.400672    0.592591    1.692036    0.000000
./20_78.log:   180  Ir    c     0.400672    0.595958    1.702762    0.000000
./20_79.log:   180  Ir    c     0.400672    0.599325    1.714942    0.000000
./20_80.log:   180  Ir    c     0.400672    0.602692    1.723441    0.000000
./20_81.log:   180  Ir    c     0.400672    0.606059    1.737333    0.000000
./20_82.log:   180  Ir    c     0.400672    0.609426    1.748076    0.000000
./20_83.log:   180  Ir    c     0.400672    0.612793    1.759773    0.000000
./20_84.log:   180  Ir    c     0.400672    0.616160    1.777405    0.000000
./20_85.log:   180  Ir    c     0.400672    0.619527    1.790098    0.000000
./20_86.log:   180  Ir    c     0.400672    0.622894    1.819353    0.000000
./20_87.log:   180  Ir    c     0.400672    0.626261    1.868424    0.000000
./20_88.log:   180  Ir    c     0.400672    0.629628    1.941582    0.000000
./20_89.log:   180  Ir    c     0.400672    0.632995    1.988323    0.000000
./20_90.log:   180  Ir    c     0.400672    0.636362    2.939949    0.000000
./20_91.log:   180  Ir    c     0.400672    0.639729    2.056274    0.000000
./20_92.log:   180  Ir    c     0.400672    0.643096    2.081887    0.000000
./20_93.log:   180  Ir    c     0.400672    0.646463    2.493704    0.000000
./20_94.log:   180  Ir    c     0.400672    0.649830    2.503111    0.000000
./20_95.log:   180  Ir    c     0.400672    0.653197    2.514625    0.000000
./20_96.log:   180  Ir    c     0.400672    0.656564    2.524137    0.000000
./20_97.log:   180  Ir    c     0.400672    0.659931    2.533806    0.000000
./20_98.log:   180  Ir    c     0.400672    0.663298    2.538565    0.000000
./20_99.log:   180  Ir    c     0.400672    0.666666    2.549107    0.000000
./21_0.log:   180  Ir    c     0.404039    0.333333    2.349206    0.000000
./21_1.log:   180  Ir    c     0.404039    0.336699   -0.251519    0.000000
./21_2.log:   180  Ir    c     0.404039    0.340066   -0.260825    0.000000
./21_3.log:   180  Ir    c     0.404039    0.343433   -0.273668    0.000000
./21_4.log:   180  Ir    c     0.404039    0.346800    2.222410    0.000000
./21_5.log:   180  Ir    c     0.404039    0.350167    2.205225    0.000000
./21_6.log:   180  Ir    c     0.404039    0.353534    2.192905    0.000000
./21_7.log:   180  Ir    c     0.404039    0.356901    2.187844    0.000000
./21_8.log:   180  Ir    c     0.404039    0.360268    2.172830    0.000000
./21_9.log:   180  Ir    c     0.404039    0.363635   -0.355636    0.000000
./21_10.log:   180  Ir    c     0.404039    0.367002    2.152609    0.000000
./21_11.log:   180  Ir    c     0.404039    0.370369    2.144003    0.000000
./21_12.log:   180  Ir    c     0.404039    0.373736   -0.339316    0.000000
./21_13.log:   180  Ir    c     0.404039    0.377103   -0.330877    0.000000
./21_14.log:   180  Ir    c     0.404039    0.380470   -0.321571    0.000000
./21_15.log:   180  Ir    c     0.404039    0.383837    1.211651    0.000000
./21_16.log:   180  Ir    c     0.404039    0.387204    1.220488    0.000000
./21_17.log:   180  Ir    c     0.404039    0.390571    1.229782    0.000000
./21_18.log:   180  Ir    c     0.404039    0.393938    1.240557    0.000000
./21_19.log:   180  Ir    c     0.404039    0.397305    1.241540    0.000000
./21_20.log:   180  Ir    c     0.404039    0.400672    1.245633    0.000000
./21_21.log:   180  Ir    c     0.404039    0.404039    1.250483    0.000000
./21_22.log:   180  Ir    c     0.404039    0.407406    1.256572    0.000000
./21_23.log:   180  Ir    c     0.404039    0.410773    1.261552    0.000000
./21_24.log:   180  Ir    c     0.404039    0.414140    1.267373    0.000000
./21_25.log:   180  Ir    c     0.404039    0.417507    1.273560    0.000000
./21_26.log:   180  Ir    c     0.404039    0.420874    1.277403    0.000000
./21_27.log:   180  Ir    c     0.404039    0.424241    1.284896    0.000000
./21_28.log:   180  Ir    c     0.404039    0.427608    1.291001    0.000000
./21_29.log:   180  Ir    c     0.404039    0.430975    1.297400    0.000000
./21_30.log:   180  Ir    c     0.404039    0.434342    1.303687    0.000000
./21_31.log:   180  Ir    c     0.404039    0.437709    1.311875    0.000000
./21_32.log:   180  Ir    c     0.404039    0.441076    1.318816    0.000000
./21_33.log:   180  Ir    c     0.404039    0.444443    1.326837    0.000000
./21_34.log:   180  Ir    c     0.404039    0.447810    1.334998    0.000000
./21_35.log:   180  Ir    c     0.404039    0.451177    1.343382    0.000000
./21_36.log:   180  Ir    c     0.404039    0.454544    1.351823    0.000000
./21_37.log:   180  Ir    c     0.404039    0.457911    1.359634    0.000000
./21_38.log:   180  Ir    c     0.404039    0.461278    1.368633    0.000000
./21_39.log:   180  Ir    c     0.404039    0.464645    0.400837    0.000000
./21_40.log:   180  Ir    c     0.404039    0.468012    1.384470    0.000000
./21_41.log:   180  Ir    c     0.404039    0.471379    1.533709    0.000000
./21_42.log:   180  Ir    c     0.404039    0.474746    1.375442    0.000000
./21_43.log:   180  Ir    c     0.404039    0.478113    1.631732    0.000000
./21_44.log:   180  Ir    c     0.404039    0.481480    1.646331    0.000000
./21_45.log:   180  Ir    c     0.404039    0.484847    1.645756    0.000000
./21_46.log:   180  Ir    c     0.404039    0.488214    1.644510    0.000000
./21_47.log:   180  Ir    c     0.404039    0.491581    1.641390    0.000000
./21_48.log:   180  Ir    c     0.404039    0.494948    1.639140    0.000000
./21_49.log:   180  Ir    c     0.404039    0.498315    1.636902    0.000000
./21_50.log:   180  Ir    c     0.404039    0.501682    1.634181    0.000000
./21_51.log:   180  Ir    c     0.404039    0.505049    1.868803    0.000000
./21_52.log:   180  Ir    c     0.404039    0.508416    1.631179    0.000000
./21_53.log:   180  Ir    c     0.404039    0.511783    1.986304    0.000000
./21_54.log:   180  Ir    c     0.404039    0.515150    2.014657    0.000000
./21_55.log:   180  Ir    c     0.404039    0.518517    2.038840    0.000000
./21_56.log:   180  Ir    c     0.404039    0.521884    2.061022    0.000000
./21_57.log:   180  Ir    c     0.404039    0.525251    2.090110    0.000000
./21_58.log:   180  Ir    c     0.404039    0.528618    2.125604    0.000000
./21_59.log:   180  Ir    c     0.404039    0.531985    2.142963    0.000000
./21_60.log:   180  Ir    c     0.404039    0.535352    2.180385    0.000000
./21_61.log:   180  Ir    c     0.404039    0.538719    2.206478    0.000000
./21_62.log:   180  Ir    c     0.404039    0.542086    2.231428    0.000000
./21_63.log:   180  Ir    c     0.404039    0.545453    2.241776    0.000000
./21_64.log:   180  Ir    c     0.404039    0.548820    2.261020    0.000000
./21_65.log:   180  Ir    c     0.404039    0.552187    2.312150    0.000000
./21_66.log:   180  Ir    c     0.404039    0.555554    2.336731    0.000000
./21_67.log:   180  Ir    c     0.404039    0.558921    2.345683    0.000000
./21_68.log:   180  Ir    c     0.404039    0.562288    2.385013    0.000000
./21_69.log:   180  Ir    c     0.404039    0.565655    2.407542    0.000000
./21_70.log:   180  Ir    c     0.404039    0.569022    2.420771    0.000000
./21_71.log:   180  Ir    c     0.404039    0.572389    2.443788    0.000000
./21_72.log:   180  Ir    c     0.404039    0.575756    2.472329    0.000000
./21_73.log:   180  Ir    c     0.404039    0.579123    1.650588    0.000000
./21_74.log:   180  Ir    c     0.404039    0.582490    1.665614    0.000000
./21_75.log:   180  Ir    c     0.404039    0.585857    1.671636    0.000000
./21_76.log:   180  Ir    c     0.404039    0.589224    1.682244    0.000000
./21_77.log:   180  Ir    c     0.404039    0.592591    1.692658    0.000000
./21_78.log:   180  Ir    c     0.404039    0.595958    1.703440    0.000000
./21_79.log:   180  Ir    c     0.404039    0.599325    1.712920    0.000000
./21_80.log:   180  Ir    c     0.404039    0.602692    1.724240    0.000000
./21_81.log:   180  Ir    c     0.404039    0.606059    1.734828    0.000000
./21_82.log:   180  Ir    c     0.404039    0.609426    1.745558    0.000000
./21_83.log:   180  Ir    c     0.404039    0.612793    1.756802    0.000000
./21_84.log:   180  Ir    c     0.404039    0.616160    1.770104    0.000000
./21_85.log:   180  Ir    c     0.404039    0.619527    1.782387    0.000000
./21_86.log:   180  Ir    c     0.404039    0.622894    1.959373    0.000000
./21_87.log:   180  Ir    c     0.404039    0.626261    2.395176    0.000000
./21_88.log:   180  Ir    c     0.404039    0.629628    2.542139    0.000000
./21_89.log:   180  Ir    c     0.404039    0.632995    2.929502    0.000000
./21_90.log:   180  Ir    c     0.404039    0.636362    2.938327    0.000000
./21_91.log:   180  Ir    c     0.404039    0.639729    2.945257    0.000000
./21_92.log:   180  Ir    c     0.404039    0.643096    2.947801    0.000000
./21_93.log:   180  Ir    c     0.404039    0.646463    2.493819    0.000000
./21_94.log:   180  Ir    c     0.404039    0.649830    2.502627    0.000000
./21_95.log:   180  Ir    c     0.404039    0.653197    2.511877    0.000000
./21_96.log:   180  Ir    c     0.404039    0.656564    2.520769    0.000000
./21_97.log:   180  Ir    c     0.404039    0.659931    2.530581    0.000000
./21_98.log:   180  Ir    c     0.404039    0.663298    2.540438    0.000000
./21_99.log:   180  Ir    c     0.404039    0.666666    2.544142    0.000000
./22_0.log:   180  Ir    c     0.407406    0.333333    1.766107    0.000000
./22_1.log:   180  Ir    c     0.407406    0.336699   -0.226255    0.000000
./22_2.log:   180  Ir    c     0.407406    0.340066   -0.234368    0.000000
./22_3.log:   180  Ir    c     0.407406    0.343433   -0.242388    0.000000
./22_4.log:   180  Ir    c     0.407406    0.346800   -0.257356    0.000000
./22_5.log:   180  Ir    c     0.407406    0.350167   -0.269597    0.000000
./22_6.log:   180  Ir    c     0.407406    0.353534   -0.282915    0.000000
./22_7.log:   180  Ir    c     0.407406    0.356901   -0.297706    0.000000
./22_8.log:   180  Ir    c     0.407406    0.360268   -0.321394    0.000000
./22_9.log:   180  Ir    c     0.407406    0.363635   -0.331828    0.000000
./22_10.log:   180  Ir    c     0.407406    0.367002   -0.331562    0.000000
./22_11.log:   180  Ir    c     0.407406    0.370369   -0.328178    0.000000
./22_12.log:   180  Ir    c     0.407406    0.373736    1.159872    0.000000
./22_13.log:   180  Ir    c     0.407406    0.377103   -0.314712    0.000000
./22_14.log:   180  Ir    c     0.407406    0.380470   -0.306230    0.000000
./22_15.log:   180  Ir    c     0.407406    0.383837    1.169901    0.000000
./22_16.log:   180  Ir    c     0.407406    0.387204    1.186297    0.000000
./22_17.log:   180  Ir    c     0.407406    0.390571    1.214200    0.000000
./22_18.log:   180  Ir    c     0.407406    0.393938    1.222107    0.000000
./22_19.log:   180  Ir    c     0.407406    0.397305    1.228043    0.000000
./22_20.log:   180  Ir    c     0.407406    0.400672    1.238813    0.000000
./22_21.log:   180  Ir    c     0.407406    0.404039    1.243668    0.000000
./22_22.log:   180  Ir    c     0.407406    0.407406    1.249801    0.000000
./22_23.log:   180  Ir    c     0.407406    0.410773    1.254667    0.000000
./22_24.log:   180  Ir    c     0.407406    0.414140    1.263920    0.000000
./22_25.log:   180  Ir    c     0.407406    0.417507    1.269948    0.000000
./22_26.log:   180  Ir    c     0.407406    0.420874    1.276923    0.000000
./22_27.log:   180  Ir    c     0.407406    0.424241    1.285814    0.000000
./22_28.log:   180  Ir    c     0.407406    0.427608    1.291021    0.000000
./22_29.log:   180  Ir    c     0.407406    0.430975    1.298631    0.000000
./22_30.log:   180  Ir    c     0.407406    0.434342    1.306193    0.000000
./22_31.log:   180  Ir    c     0.407406    0.437709    1.314316    0.000000
./22_32.log:   180  Ir    c     0.407406    0.441076    1.324189    0.000000
./22_33.log:   180  Ir    c     0.407406    0.444443    1.328542    0.000000
./22_34.log:   180  Ir    c     0.407406    0.447810    1.340046    0.000000
./22_35.log:   180  Ir    c     0.407406    0.451177    1.345166    0.000000
./22_36.log:   180  Ir    c     0.407406    0.454544    1.358522    0.000000
./22_37.log:   180  Ir    c     0.407406    0.457911    1.368324    0.000000
./22_38.log:   180  Ir    c     0.407406    0.461278    1.918199    0.000000
./22_39.log:   180  Ir    c     0.407406    0.464645    1.540467    0.000000
./22_40.log:   180  Ir    c     0.407406    0.468012    1.904962    0.000000
./22_41.log:   180  Ir    c     0.407406    0.471379    1.629979    0.000000
./22_42.log:   180  Ir    c     0.407406    0.474746    1.648636    0.000000
./22_43.log:   180  Ir    c     0.407406    0.478113    1.650711    0.000000
./22_44.log:   180  Ir    c     0.407406    0.481480    1.649966    0.000000
./22_45.log:   180  Ir    c     0.407406    0.484847    1.653716    0.000000
./22_46.log:   180  Ir    c     0.407406    0.488214    1.645497    0.000000
./22_47.log:   180  Ir    c     0.407406    0.491581    1.642928    0.000000
./22_48.log:   180  Ir    c     0.407406    0.494948    1.640101    0.000000
./22_49.log:   180  Ir    c     0.407406    0.498315    1.638247    0.000000
./22_50.log:   180  Ir    c     0.407406    0.501682    1.635704    0.000000
./22_51.log:   180  Ir    c     0.407406    0.505049    1.732149    0.000000
./22_52.log:   180  Ir    c     0.407406    0.508416    1.947193    0.000000
./22_53.log:   180  Ir    c     0.407406    0.511783    1.986978    0.000000
./22_54.log:   180  Ir    c     0.407406    0.515150    2.015222    0.000000
./22_55.log:   180  Ir    c     0.407406    0.518517    2.040776    0.000000
./22_56.log:   180  Ir    c     0.407406    0.521884    2.069040    0.000000
./22_57.log:   180  Ir    c     0.407406    0.525251    2.096638    0.000000
./22_58.log:   180  Ir    c     0.407406    0.528618    2.118079    0.000000
./22_59.log:   180  Ir    c     0.407406    0.531985    2.144281    0.000000
./22_60.log:   180  Ir    c     0.407406    0.535352    2.179230    0.000000
./22_61.log:   180  Ir    c     0.407406    0.538719    2.201169    0.000000
./22_62.log:   180  Ir    c     0.407406    0.542086    2.231235    0.000000
./22_63.log:   180  Ir    c     0.407406    0.545453    2.254832    0.000000
./22_64.log:   180  Ir    c     0.407406    0.548820    2.282967    0.000000
./22_65.log:   180  Ir    c     0.407406    0.552187    2.308335    0.000000
./22_66.log:   180  Ir    c     0.407406    0.555554    2.332817    0.000000
./22_67.log:   180  Ir    c     0.407406    0.558921    2.355505    0.000000
./22_68.log:   180  Ir    c     0.407406    0.562288    2.366777    0.000000
./22_69.log:   180  Ir    c     0.407406    0.565655    2.403843    0.000000
./22_70.log:   180  Ir    c     0.407406    0.569022    2.426630    0.000000
./22_71.log:   180  Ir    c     0.407406    0.572389    2.446403    0.000000
./22_72.log:   180  Ir    c     0.407406    0.575756    1.640811    0.000000
./22_73.log:   180  Ir    c     0.407406    0.579123    1.647819    0.000000
./22_74.log:   180  Ir    c     0.407406    0.582490    1.658055    0.000000
./22_75.log:   180  Ir    c     0.407406    0.585857    1.670520    0.000000
./22_76.log:   180  Ir    c     0.407406    0.589224    1.681231    0.000000
./22_77.log:   180  Ir    c     0.407406    0.592591    1.691871    0.000000
./22_78.log:   180  Ir    c     0.407406    0.595958    1.702352    0.000000
./22_79.log:   180  Ir    c     0.407406    0.599325    1.712872    0.000000
./22_80.log:   180  Ir    c     0.407406    0.602692    1.722581    0.000000
./22_81.log:   180  Ir    c     0.407406    0.606059    2.351062    0.000000
./22_82.log:   180  Ir    c     0.407406    0.609426    1.742761    0.000000
./22_83.log:   180  Ir    c     0.407406    0.612793    1.752761    0.000000
./22_84.log:   180  Ir    c     0.407406    0.616160    1.764326    0.000000
./22_85.log:   180  Ir    c     0.407406    0.619527    1.870956    0.000000
./22_86.log:   180  Ir    c     0.407406    0.622894    2.124209    0.000000
./22_87.log:   180  Ir    c     0.407406    0.626261    2.256882    0.000000
./22_88.log:   180  Ir    c     0.407406    0.629628    2.546946    0.000000
./22_89.log:   180  Ir    c     0.407406    0.632995    2.930287    0.000000
./22_90.log:   180  Ir    c     0.407406    0.636362    2.937380    0.000000
./22_91.log:   180  Ir    c     0.407406    0.639729    2.943517    0.000000
./22_92.log:   180  Ir    c     0.407406    0.643096    2.949109    0.000000
./22_93.log:   180  Ir    c     0.407406    0.646463    2.953588    0.000000
./22_94.log:   180  Ir    c     0.407406    0.649830    2.957109    0.000000
./22_95.log:   180  Ir    c     0.407406    0.653197    2.508836    0.000000
./22_96.log:   180  Ir    c     0.407406    0.656564    2.517892    0.000000
./22_97.log:   180  Ir    c     0.407406    0.659931    2.527019    0.000000
./22_98.log:   180  Ir    c     0.407406    0.663298    2.536285    0.000000
./22_99.log:   180  Ir    c     0.407406    0.666666    2.540276    0.000000
./23_0.log:   180  Ir    c     0.410773    0.333333    1.837444    0.000000
./23_1.log:   180  Ir    c     0.410773    0.336699    1.836569    0.000000
./23_2.log:   180  Ir    c     0.410773    0.340066    1.770117    0.000000
./23_3.log:   180  Ir    c     0.410773    0.343433    1.780806    0.000000
./23_4.log:   180  Ir    c     0.410773    0.346800    1.539643    0.000000
./23_5.log:   180  Ir    c     0.410773    0.350167    1.502110    0.000000
./23_6.log:   180  Ir    c     0.410773    0.353534    1.466405    0.000000
./23_7.log:   180  Ir    c     0.410773    0.356901    1.432613    0.000000
./23_8.log:   180  Ir    c     0.410773    0.360268   -0.280714    0.000000
./23_9.log:   180  Ir    c     0.410773    0.363635   -0.304631    0.000000
./23_10.log:   180  Ir    c     0.410773    0.367002   -0.310905    0.000000
./23_11.log:   180  Ir    c     0.410773    0.370369   -0.309986    0.000000
./23_12.log:   180  Ir    c     0.410773    0.373736   -0.306153    0.000000
./23_13.log:   180  Ir    c     0.410773    0.377103   -0.298928    0.000000
./23_14.log:   180  Ir    c     0.410773    0.380470   -0.290592    0.000000
./23_15.log:   180  Ir    c     0.410773    0.383837    0.775218    0.000000
./23_16.log:   180  Ir    c     0.410773    0.387204    1.181632    0.000000
./23_17.log:   180  Ir    c     0.410773    0.390571    1.199400    0.000000
./23_18.log:   180  Ir    c     0.410773    0.393938    1.207342    0.000000
./23_19.log:   180  Ir    c     0.410773    0.397305    1.221374    0.000000
./23_20.log:   180  Ir    c     0.410773    0.400672    1.229370    0.000000
./23_21.log:   180  Ir    c     0.410773    0.404039    1.236161    0.000000
./23_22.log:   180  Ir    c     0.410773    0.407406    1.244775    0.000000
./23_23.log:   180  Ir    c     0.410773    0.410773    1.252572    0.000000
./23_24.log:   180  Ir    c     0.410773    0.414140    1.260330    0.000000
./23_25.log:   180  Ir    c     0.410773    0.417507    1.268254    0.000000
./23_26.log:   180  Ir    c     0.410773    0.420874    1.276481    0.000000
./23_27.log:   180  Ir    c     0.410773    0.424241    1.284390    0.000000
./23_28.log:   180  Ir    c     0.410773    0.427608    1.292447    0.000000
./23_29.log:   180  Ir    c     0.410773    0.430975    1.300424    0.000000
./23_30.log:   180  Ir    c     0.410773    0.434342    1.309210    0.000000
./23_31.log:   180  Ir    c     0.410773    0.437709    1.318187    0.000000
./23_32.log:   180  Ir    c     0.410773    0.441076    1.327103    0.000000
./23_33.log:   180  Ir    c     0.410773    0.444443    1.337561    0.000000
./23_34.log:   180  Ir    c     0.410773    0.447810    1.345842    0.000000
./23_35.log:   180  Ir    c     0.410773    0.451177    1.355439    0.000000
./23_36.log:   180  Ir    c     0.410773    0.454544    1.364490    0.000000
./23_37.log:   180  Ir    c     0.410773    0.457911    1.373828    0.000000
./23_38.log:   180  Ir    c     0.410773    0.461278    1.382633    0.000000
./23_39.log:   180  Ir    c     0.410773    0.464645    1.391196    0.000000
./23_40.log:   180  Ir    c     0.410773    0.468012    1.895939    0.000000
./23_41.log:   180  Ir    c     0.410773    0.471379    1.652563    0.000000
./23_42.log:   180  Ir    c     0.410773    0.474746    1.654616    0.000000
./23_43.log:   180  Ir    c     0.410773    0.478113    1.653958    0.000000
./23_44.log:   180  Ir    c     0.410773    0.481480    1.652473    0.000000
./23_45.log:   180  Ir    c     0.410773    0.484847    1.650333    0.000000
./23_46.log:   180  Ir    c     0.410773    0.488214    1.679029    0.000000
./23_47.log:   180  Ir    c     0.410773    0.491581    1.645100    0.000000
./23_48.log:   180  Ir    c     0.410773    0.494948    1.642184    0.000000
./23_49.log:   180  Ir    c     0.410773    0.498315    1.640142    0.000000
./23_50.log:   180  Ir    c     0.410773    0.501682    1.636889    0.000000
./23_51.log:   180  Ir    c     0.410773    0.505049    1.730606    0.000000
./23_52.log:   180  Ir    c     0.410773    0.508416    1.951870    0.000000
./23_53.log:   180  Ir    c     0.410773    0.511783    1.955186    0.000000
./23_54.log:   180  Ir    c     0.410773    0.515150    1.998174    0.000000
./23_55.log:   180  Ir    c     0.410773    0.518517    2.035997    0.000000
./23_56.log:   180  Ir    c     0.410773    0.521884    1.990352    0.000000
./23_57.log:   180  Ir    c     0.410773    0.525251    2.096950    0.000000
./23_58.log:   180  Ir    c     0.410773    0.528618    2.108595    0.000000
./23_59.log:   180  Ir    c     0.410773    0.531985    2.140959    0.000000
./23_60.log:   180  Ir    c     0.410773    0.535352    2.151919    0.000000
./23_61.log:   180  Ir    c     0.410773    0.538719    2.194405    0.000000
./23_62.log:   180  Ir    c     0.410773    0.542086    2.220015    0.000000
./23_63.log:   180  Ir    c     0.410773    0.545453    2.247635    0.000000
./23_64.log:   180  Ir    c     0.410773    0.548820    2.256160    0.000000
./23_65.log:   180  Ir    c     0.410773    0.552187    2.290135    0.000000
./23_66.log:   180  Ir    c     0.410773    0.555554    2.328270    0.000000
./23_67.log:   180  Ir    c     0.410773    0.558921    2.352687    0.000000
./23_68.log:   180  Ir    c     0.410773    0.562288    2.376513    0.000000
./23_69.log:   180  Ir    c     0.410773    0.565655    2.394791    0.000000
./23_70.log:   180  Ir    c     0.410773    0.569022    2.420260    0.000000
./23_71.log:   180  Ir    c     0.410773    0.572389    2.443180    0.000000
./23_72.log:   180  Ir    c     0.410773    0.575756    2.460638    0.000000
./23_73.log:   180  Ir    c     0.410773    0.579123    1.650617    0.000000
./23_74.log:   180  Ir    c     0.410773    0.582490    1.660598    0.000000
./23_75.log:   180  Ir    c     0.410773    0.585857    1.670390    0.000000
./23_76.log:   180  Ir    c     0.410773    0.589224    1.679297    0.000000
./23_77.log:   180  Ir    c     0.410773    0.592591    1.692264    0.000000
./23_78.log:   180  Ir    c     0.410773    0.595958    1.700834    0.000000
./23_79.log:   180  Ir    c     0.410773    0.599325    1.710857    0.000000
./23_80.log:   180  Ir    c     0.410773    0.602692    1.721005    0.000000
./23_81.log:   180  Ir    c     0.410773    0.606059    2.357507    0.000000
./23_82.log:   180  Ir    c     0.410773    0.609426    1.739083    0.000000
./23_83.log:   180  Ir    c     0.410773    0.612793    1.750185    0.000000
./23_84.log:   180  Ir    c     0.410773    0.616160    2.118438    0.000000
./23_85.log:   180  Ir    c     0.410773    0.619527    2.090225    0.000000
./23_86.log:   180  Ir    c     0.410773    0.622894    2.117352    0.000000
./23_87.log:   180  Ir    c     0.410773    0.626261    2.217509    0.000000
./23_88.log:   180  Ir    c     0.410773    0.629628    2.426345    0.000000
./23_89.log:   180  Ir    c     0.410773    0.632995    2.927858    0.000000
./23_90.log:   180  Ir    c     0.410773    0.636362    2.933748    0.000000
./23_91.log:   180  Ir    c     0.410773    0.639729    2.937417    0.000000
./23_92.log:   180  Ir    c     0.410773    0.643096    2.946111    0.000000
./23_93.log:   180  Ir    c     0.410773    0.646463    2.949744    0.000000
./23_94.log:   180  Ir    c     0.410773    0.649830    2.954157    0.000000
./23_95.log:   180  Ir    c     0.410773    0.653197    2.506646    0.000000
./23_96.log:   180  Ir    c     0.410773    0.656564    2.516246    0.000000
./23_97.log:   180  Ir    c     0.410773    0.659931    2.522702    0.000000
./23_98.log:   180  Ir    c     0.410773    0.663298    2.528901    0.000000
./23_99.log:   180  Ir    c     0.410773    0.666666    2.540859    0.000000
./24_0.log:   180  Ir    c     0.414140    0.333333    1.820566    0.000000
./24_1.log:   180  Ir    c     0.414140    0.336699    1.823814    0.000000
./24_2.log:   180  Ir    c     0.414140    0.340066    1.738265    0.000000
./24_3.log:   180  Ir    c     0.414140    0.343433    1.745230    0.000000
./24_4.log:   180  Ir    c     0.414140    0.346800    1.760395    0.000000
./24_5.log:   180  Ir    c     0.414140    0.350167    1.561571    0.000000
./24_6.log:   180  Ir    c     0.414140    0.353534    1.763751    0.000000
./24_7.log:   180  Ir    c     0.414140    0.356901   -0.239963    0.000000
./24_8.log:   180  Ir    c     0.414140    0.360268   -0.250605    0.000000
./24_9.log:   180  Ir    c     0.414140    0.363635   -0.267254    0.000000
./24_10.log:   180  Ir    c     0.414140    0.367002    0.041978    0.000000
./24_11.log:   180  Ir    c     0.414140    0.370369    0.040541    0.000000
./24_12.log:   180  Ir    c     0.414140    0.373736    0.041778    0.000000
./24_13.log:   180  Ir    c     0.414140    0.377103    0.025173    0.000000
./24_14.log:   180  Ir    c     0.414140    0.380470    0.811392    0.000000
./24_15.log:   180  Ir    c     0.414140    0.383837    0.909963    0.000000
./24_16.log:   180  Ir    c     0.414140    0.387204    0.979825    0.000000
./24_17.log:   180  Ir    c     0.414140    0.390571    1.038369    0.000000
./24_18.log:   180  Ir    c     0.414140    0.393938    1.200071    0.000000
./24_19.log:   180  Ir    c     0.414140    0.397305    1.211369    0.000000
./24_20.log:   180  Ir    c     0.414140    0.400672    1.221889    0.000000
./24_21.log:   180  Ir    c     0.414140    0.404039    1.234667    0.000000
./24_22.log:   180  Ir    c     0.414140    0.407406    1.240386    0.000000
./24_23.log:   180  Ir    c     0.414140    0.410773    1.250423    0.000000
./24_24.log:   180  Ir    c     0.414140    0.414140    1.258404    0.000000
./24_25.log:   180  Ir    c     0.414140    0.417507    1.268304    0.000000
./24_26.log:   180  Ir    c     0.414140    0.420874    1.276008    0.000000
./24_27.log:   180  Ir    c     0.414140    0.424241    1.284505    0.000000
./24_28.log:   180  Ir    c     0.414140    0.427608    1.294896    0.000000
./24_29.log:   180  Ir    c     0.414140    0.430975    1.304152    0.000000
./24_30.log:   180  Ir    c     0.414140    0.434342    1.312618    0.000000
./24_31.log:   180  Ir    c     0.414140    0.437709    1.321786    0.000000
./24_32.log:   180  Ir    c     0.414140    0.441076    1.332829    0.000000
./24_33.log:   180  Ir    c     0.414140    0.444443    1.341202    0.000000
./24_34.log:   180  Ir    c     0.414140    0.447810    1.350598    0.000000
./24_35.log:   180  Ir    c     0.414140    0.451177    1.361449    0.000000
./24_36.log:   180  Ir    c     0.414140    0.454544    1.370976    0.000000
./24_37.log:   180  Ir    c     0.414140    0.457911    1.381174    0.000000
./24_38.log:   180  Ir    c     0.414140    0.461278    1.386837    0.000000
./24_39.log:   180  Ir    c     0.414140    0.464645    1.398760    0.000000
./24_40.log:   180  Ir    c     0.414140    0.468012    1.945216    0.000000
./24_41.log:   180  Ir    c     0.414140    0.471379    1.975934    0.000000
./24_42.log:   180  Ir    c     0.414140    0.474746    1.657753    0.000000
./24_43.log:   180  Ir    c     0.414140    0.478113    1.655954    0.000000
./24_44.log:   180  Ir    c     0.414140    0.481480    1.653450    0.000000
./24_45.log:   180  Ir    c     0.414140    0.484847    1.651044    0.000000
./24_46.log:   180  Ir    c     0.414140    0.488214    1.648501    0.000000
./24_47.log:   180  Ir    c     0.414140    0.491581    1.611946    0.000000
./24_48.log:   180  Ir    c     0.414140    0.494948    1.643368    0.000000
./24_49.log:   180  Ir    c     0.414140    0.498315    1.641011    0.000000
./24_50.log:   180  Ir    c     0.414140    0.501682    1.638699    0.000000
./24_51.log:   180  Ir    c     0.414140    0.505049    1.906851    0.000000
./24_52.log:   180  Ir    c     0.414140    0.508416    1.942814    0.000000
./24_53.log:   180  Ir    c     0.414140    0.511783    1.987971    0.000000
./24_54.log:   180  Ir    c     0.414140    0.515150    2.017402    0.000000
./24_55.log:   180  Ir    c     0.414140    0.518517    2.039251    0.000000
./24_56.log:   180  Ir    c     0.414140    0.521884    2.067529    0.000000
./24_57.log:   180  Ir    c     0.414140    0.525251    2.095929    0.000000
./24_58.log:   180  Ir    c     0.414140    0.528618    2.112698    0.000000
./24_59.log:   180  Ir    c     0.414140    0.531985    2.141602    0.000000
./24_60.log:   180  Ir    c     0.414140    0.535352    2.167893    0.000000
./24_61.log:   180  Ir    c     0.414140    0.538719    2.179215    0.000000
./24_62.log:   180  Ir    c     0.414140    0.542086    2.219470    0.000000
./24_63.log:   180  Ir    c     0.414140    0.545453    2.238941    0.000000
./24_64.log:   180  Ir    c     0.414140    0.548820    2.271570    0.000000
./24_65.log:   180  Ir    c     0.414140    0.552187    2.288975    0.000000
./24_66.log:   180  Ir    c     0.414140    0.555554    2.318128    0.000000
./24_67.log:   180  Ir    c     0.414140    0.558921    2.337757    0.000000
./24_68.log:   180  Ir    c     0.414140    0.562288    2.363061    0.000000
./24_69.log:   180  Ir    c     0.414140    0.565655    2.381587    0.000000
./24_70.log:   180  Ir    c     0.414140    0.569022    2.416239    0.000000
./24_71.log:   180  Ir    c     0.414140    0.572389    2.434386    0.000000
./24_72.log:   180  Ir    c     0.414140    0.575756    2.438631    0.000000
./24_73.log:   180  Ir    c     0.414140    0.579123    1.651423    0.000000
./24_74.log:   180  Ir    c     0.414140    0.582490    1.657952    0.000000
./24_75.log:   180  Ir    c     0.414140    0.585857    1.669104    0.000000
./24_76.log:   180  Ir    c     0.414140    0.589224    1.680941    0.000000
./24_77.log:   180  Ir    c     0.414140    0.592591    1.689397    0.000000
./24_78.log:   180  Ir    c     0.414140    0.595958    1.667623    0.000000
./24_79.log:   180  Ir    c     0.414140    0.599325    2.303856    0.000000
./24_80.log:   180  Ir    c     0.414140    0.602692    2.329511    0.000000
./24_81.log:   180  Ir    c     0.414140    0.606059    2.345850    0.000000
./24_82.log:   180  Ir    c     0.414140    0.609426    1.913091    0.000000
./24_83.log:   180  Ir    c     0.414140    0.612793    2.006013    0.000000
./24_84.log:   180  Ir    c     0.414140    0.616160    2.066955    0.000000
./24_85.log:   180  Ir    c     0.414140    0.619527    2.098682    0.000000
./24_86.log:   180  Ir    c     0.414140    0.622894    2.167781    0.000000
./24_87.log:   180  Ir    c     0.414140    0.626261    2.564228    0.000000
./24_88.log:   180  Ir    c     0.414140    0.629628    2.255288    0.000000
./24_89.log:   180  Ir    c     0.414140    0.632995    2.924608    0.000000
./24_90.log:   180  Ir    c     0.414140    0.636362    2.930582    0.000000
./24_91.log:   180  Ir    c     0.414140    0.639729    2.936285    0.000000
./24_92.log:   180  Ir    c     0.414140    0.643096    2.942162    0.000000
./24_93.log:   180  Ir    c     0.414140    0.646463    2.947268    0.000000
./24_94.log:   180  Ir    c     0.414140    0.649830    2.950332    0.000000
./24_95.log:   180  Ir    c     0.414140    0.653197    2.501906    0.000000
./24_96.log:   180  Ir    c     0.414140    0.656564    2.508263    0.000000
./24_97.log:   180  Ir    c     0.414140    0.659931    2.518195    0.000000
./24_98.log:   180  Ir    c     0.414140    0.663298    2.525691    0.000000
./24_99.log:   180  Ir    c     0.414140    0.666666    2.537044    0.000000
./25_0.log:   180  Ir    c     0.417507    0.333333    1.803310    0.000000
./25_1.log:   180  Ir    c     0.417507    0.336699    1.808675    0.000000
./25_2.log:   180  Ir    c     0.417507    0.340066    1.807530    0.000000
./25_3.log:   180  Ir    c     0.417507    0.343433    1.702285    0.000000
./25_4.log:   180  Ir    c     0.417507    0.346800    1.479177    0.000000
./25_5.log:   180  Ir    c     0.417507    0.350167   -0.191442    0.000000
./25_6.log:   180  Ir    c     0.417507    0.353534   -0.203845    0.000000
./25_7.log:   180  Ir    c     0.417507    0.356901   -0.216148    0.000000
./25_8.log:   180  Ir    c     0.417507    0.360268   -0.226416    0.000000
./25_9.log:   180  Ir    c     0.417507    0.363635    0.082455    0.000000
./25_10.log:   180  Ir    c     0.417507    0.367002    0.086034    0.000000
./25_11.log:   180  Ir    c     0.417507    0.370369    0.088341    0.000000
./25_12.log:   180  Ir    c     0.417507    0.373736    0.088439    0.000000
./25_13.log:   180  Ir    c     0.417507    0.377103    0.083534    0.000000
./25_14.log:   180  Ir    c     0.417507    0.380470    0.898582    0.000000
./25_15.log:   180  Ir    c     0.417507    0.383837    0.950772    0.000000
./25_16.log:   180  Ir    c     0.417507    0.387204    1.010166    0.000000
./25_17.log:   180  Ir    c     0.417507    0.390571    1.093066    0.000000
./25_18.log:   180  Ir    c     0.417507    0.393938    1.192306    0.000000
./25_19.log:   180  Ir    c     0.417507    0.397305    1.204551    0.000000
./25_20.log:   180  Ir    c     0.417507    0.400672    1.216263    0.000000
./25_21.log:   180  Ir    c     0.417507    0.404039    1.226531    0.000000
./25_22.log:   180  Ir    c     0.417507    0.407406    1.237378    0.000000
./25_23.log:   180  Ir    c     0.417507    0.410773    1.248066    0.000000
./25_24.log:   180  Ir    c     0.417507    0.414140    1.258014    0.000000
./25_25.log:   180  Ir    c     0.417507    0.417507    1.267652    0.000000
./25_26.log:   180  Ir    c     0.417507    0.420874    1.275469    0.000000
./25_27.log:   180  Ir    c     0.417507    0.424241    1.286341    0.000000
./25_28.log:   180  Ir    c     0.417507    0.427608    1.296274    0.000000
./25_29.log:   180  Ir    c     0.417507    0.430975    1.306422    0.000000
./25_30.log:   180  Ir    c     0.417507    0.434342    1.316712    0.000000
./25_31.log:   180  Ir    c     0.417507    0.437709    1.327347    0.000000
./25_32.log:   180  Ir    c     0.417507    0.441076    1.338235    0.000000
./25_33.log:   180  Ir    c     0.417507    0.444443    1.346739    0.000000
./25_34.log:   180  Ir    c     0.417507    0.447810    1.360251    0.000000
./25_35.log:   180  Ir    c     0.417507    0.451177    1.367890    0.000000
./25_36.log:   180  Ir    c     0.417507    0.454544    1.378568    0.000000
./25_37.log:   180  Ir    c     0.417507    0.457911    1.388109    0.000000
./25_38.log:   180  Ir    c     0.417507    0.461278    1.397121    0.000000
./25_39.log:   180  Ir    c     0.417507    0.464645    1.405908    0.000000
./25_40.log:   180  Ir    c     0.417507    0.468012    1.952135    0.000000
./25_41.log:   180  Ir    c     0.417507    0.471379    1.979245    0.000000
./25_42.log:   180  Ir    c     0.417507    0.474746    1.649912    0.000000
./25_43.log:   180  Ir    c     0.417507    0.478113    1.657475    0.000000
./25_44.log:   180  Ir    c     0.417507    0.481480    1.655135    0.000000
./25_45.log:   180  Ir    c     0.417507    0.484847    1.653066    0.000000
./25_46.log:   180  Ir    c     0.417507    0.488214    1.649841    0.000000
./25_47.log:   180  Ir    c     0.417507    0.491581    1.675189    0.000000
./25_48.log:   180  Ir    c     0.417507    0.494948    1.644927    0.000000
./25_49.log:   180  Ir    c     0.417507    0.498315    1.643666    0.000000
./25_50.log:   180  Ir    c     0.417507    0.501682    1.640803    0.000000
./25_51.log:   180  Ir    c     0.417507    0.505049    1.638148    0.000000
./25_52.log:   180  Ir    c     0.417507    0.508416    1.918254    0.000000
./25_53.log:   180  Ir    c     0.417507    0.511783    1.871596    0.000000
./25_54.log:   180  Ir    c     0.417507    0.515150    2.001573    0.000000
./25_55.log:   180  Ir    c     0.417507    0.518517    2.047033    0.000000
./25_56.log:   180  Ir    c     0.417507    0.521884    2.041203    0.000000
./25_57.log:   180  Ir    c     0.417507    0.525251    2.099450    0.000000
./25_58.log:   180  Ir    c     0.417507    0.528618    2.124507    0.000000
./25_59.log:   180  Ir    c     0.417507    0.531985    2.138542    0.000000
./25_60.log:   180  Ir    c     0.417507    0.535352    2.173377    0.000000
./25_61.log:   180  Ir    c     0.417507    0.538719    2.192536    0.000000
./25_62.log:   180  Ir    c     0.417507    0.542086    2.214863    0.000000
./25_63.log:   180  Ir    c     0.417507    0.545453    2.238225    0.000000
./25_64.log:   180  Ir    c     0.417507    0.548820    2.267810    0.000000
./25_65.log:   180  Ir    c     0.417507    0.552187    2.287337    0.000000
./25_66.log:   180  Ir    c     0.417507    0.555554    2.316951    0.000000
./25_67.log:   180  Ir    c     0.417507    0.558921    2.336682    0.000000
./25_68.log:   180  Ir    c     0.417507    0.562288    2.362062    0.000000
./25_69.log:   180  Ir    c     0.417507    0.565655    2.378996    0.000000
./25_70.log:   180  Ir    c     0.417507    0.569022    2.410094    0.000000
./25_71.log:   180  Ir    c     0.417507    0.572389    1.633455    0.000000
./25_72.log:   180  Ir    c     0.417507    0.575756    1.642333    0.000000
./25_73.log:   180  Ir    c     0.417507    0.579123    1.650570    0.000000
./25_74.log:   180  Ir    c     0.417507    0.582490    1.661200    0.000000
./25_75.log:   180  Ir    c     0.417507    0.585857    1.670411    0.000000
./25_76.log:   180  Ir    c     0.417507    0.589224    2.137205    0.000000
./25_77.log:   180  Ir    c     0.417507    0.592591    1.689201    0.000000
./25_78.log:   180  Ir    c     0.417507    0.595958    2.262159    0.000000
./25_79.log:   180  Ir    c     0.417507    0.599325    2.290457    0.000000
./25_80.log:   180  Ir    c     0.417507    0.602692    2.324869    0.000000
./25_81.log:   180  Ir    c     0.417507    0.606059    2.348752    0.000000
./25_82.log:   180  Ir    c     0.417507    0.609426    2.364677    0.000000
./25_83.log:   180  Ir    c     0.417507    0.612793    1.949159    0.000000
./25_84.log:   180  Ir    c     0.417507    0.616160    1.779750    0.000000
./25_85.log:   180  Ir    c     0.417507    0.619527    1.799903    0.000000
./25_86.log:   180  Ir    c     0.417507    0.622894    1.828841    0.000000
./25_87.log:   180  Ir    c     0.417507    0.626261    2.222941    0.000000
./25_88.log:   180  Ir    c     0.417507    0.629628    2.736895    0.000000
./25_89.log:   180  Ir    c     0.417507    0.632995    2.917789    0.000000
./25_90.log:   180  Ir    c     0.417507    0.636362    2.927162    0.000000
./25_91.log:   180  Ir    c     0.417507    0.639729    2.933533    0.000000
./25_92.log:   180  Ir    c     0.417507    0.643096    2.938961    0.000000
./25_93.log:   180  Ir    c     0.417507    0.646463    2.943320    0.000000
./25_94.log:   180  Ir    c     0.417507    0.649830    2.946932    0.000000
./25_95.log:   180  Ir    c     0.417507    0.653197    2.496003    0.000000
./25_96.log:   180  Ir    c     0.417507    0.656564    2.506078    0.000000
./25_97.log:   180  Ir    c     0.417507    0.659931    2.514629    0.000000
./25_98.log:   180  Ir    c     0.417507    0.663298    2.523364    0.000000
./25_99.log:   180  Ir    c     0.417507    0.666666    2.533015    0.000000
./26_0.log:   180  Ir    c     0.420874    0.333333    1.696422    0.000000
./26_1.log:   180  Ir    c     0.420874    0.336699    1.637669    0.000000
./26_2.log:   180  Ir    c     0.420874    0.340066    1.785192    0.000000
./26_3.log:   180  Ir    c     0.420874    0.343433    1.664862    0.000000
./26_4.log:   180  Ir    c     0.420874    0.346800    1.664139    0.000000
./26_5.log:   180  Ir    c     0.420874    0.350167   -0.167395    0.000000
./26_6.log:   180  Ir    c     0.420874    0.353534   -0.178652    0.000000
./26_7.log:   180  Ir    c     0.420874    0.356901    0.101508    0.000000
./26_8.log:   180  Ir    c     0.420874    0.360268    0.110963    0.000000
./26_9.log:   180  Ir    c     0.420874    0.363635    0.117142    0.000000
./26_10.log:   180  Ir    c     0.420874    0.367002    0.121196    0.000000
./26_11.log:   180  Ir    c     0.420874    0.370369    0.125413    0.000000
./26_12.log:   180  Ir    c     0.420874    0.373736    0.128527    0.000000
./26_13.log:   180  Ir    c     0.420874    0.377103    0.824719    0.000000
./26_14.log:   180  Ir    c     0.420874    0.380470    0.915962    0.000000
./26_15.log:   180  Ir    c     0.420874    0.383837    0.981635    0.000000
./26_16.log:   180  Ir    c     0.420874    0.387204    1.169264    0.000000
./26_17.log:   180  Ir    c     0.420874    0.390571    1.160293    0.000000
./26_18.log:   180  Ir    c     0.420874    0.393938    1.178058    0.000000
./26_19.log:   180  Ir    c     0.420874    0.397305    1.196313    0.000000
./26_20.log:   180  Ir    c     0.420874    0.400672    1.210887    0.000000
./26_21.log:   180  Ir    c     0.420874    0.404039    1.224721    0.000000
./26_22.log:   180  Ir    c     0.420874    0.407406    1.236805    0.000000
./26_23.log:   180  Ir    c     0.420874    0.410773    1.247712    0.000000
./26_24.log:   180  Ir    c     0.420874    0.414140    1.256594    0.000000
./26_25.log:   180  Ir    c     0.420874    0.417507    1.268050    0.000000
./26_26.log:   180  Ir    c     0.420874    0.420874    1.277868    0.000000
./26_27.log:   180  Ir    c     0.420874    0.424241    1.288497    0.000000
./26_28.log:   180  Ir    c     0.420874    0.427608    1.299046    0.000000
./26_29.log:   180  Ir    c     0.420874    0.430975    1.310123    0.000000
./26_30.log:   180  Ir    c     0.420874    0.434342    1.319706    0.000000
./26_31.log:   180  Ir    c     0.420874    0.437709    1.332310    0.000000
./26_32.log:   180  Ir    c     0.420874    0.441076    1.343466    0.000000
./26_33.log:   180  Ir    c     0.420874    0.444443    1.353990    0.000000
./26_34.log:   180  Ir    c     0.420874    0.447810    1.364359    0.000000
./26_35.log:   180  Ir    c     0.420874    0.451177    1.376507    0.000000
./26_36.log:   180  Ir    c     0.420874    0.454544    1.385709    0.000000
./26_37.log:   180  Ir    c     0.420874    0.457911    1.395565    0.000000
./26_38.log:   180  Ir    c     0.420874    0.461278    1.402037    0.000000
./26_39.log:   180  Ir    c     0.420874    0.464645    1.412466    0.000000
./26_40.log:   180  Ir    c     0.420874    0.468012    1.664310    0.000000
./26_41.log:   180  Ir    c     0.420874    0.471379    1.982465    0.000000
./26_42.log:   180  Ir    c     0.420874    0.474746    2.005044    0.000000
./26_43.log:   180  Ir    c     0.420874    0.478113    1.659601    0.000000
./26_44.log:   180  Ir    c     0.420874    0.481480    1.656730    0.000000
./26_45.log:   180  Ir    c     0.420874    0.484847    1.653992    0.000000
./26_46.log:   180  Ir    c     0.420874    0.488214    1.651380    0.000000
./26_47.log:   180  Ir    c     0.420874    0.491581    1.649204    0.000000
./26_48.log:   180  Ir    c     0.420874    0.494948    1.758419    0.000000
./26_49.log:   180  Ir    c     0.420874    0.498315    1.645192    0.000000
./26_50.log:   180  Ir    c     0.420874    0.501682    1.641704    0.000000
./26_51.log:   180  Ir    c     0.420874    0.505049    1.640815    0.000000
./26_52.log:   180  Ir    c     0.420874    0.508416    1.846044    0.000000
./26_53.log:   180  Ir    c     0.420874    0.511783    1.969357    0.000000
./26_54.log:   180  Ir    c     0.420874    0.515150    2.009731    0.000000
./26_55.log:   180  Ir    c     0.420874    0.518517    2.043168    0.000000
./26_56.log:   180  Ir    c     0.420874    0.521884    2.075214    0.000000
./26_57.log:   180  Ir    c     0.420874    0.525251    2.102343    0.000000
./26_58.log:   180  Ir    c     0.420874    0.528618    2.128053    0.000000
./26_59.log:   180  Ir    c     0.420874    0.531985    2.147267    0.000000
./26_60.log:   180  Ir    c     0.420874    0.535352    2.175066    0.000000
./26_61.log:   180  Ir    c     0.420874    0.538719    2.192057    0.000000
./26_62.log:   180  Ir    c     0.420874    0.542086    2.222008    0.000000
./26_63.log:   180  Ir    c     0.420874    0.545453    2.246761    0.000000
./26_64.log:   180  Ir    c     0.420874    0.548820    2.263626    0.000000
./26_65.log:   180  Ir    c     0.420874    0.552187    2.289734    0.000000
./26_66.log:   180  Ir    c     0.420874    0.555554    2.302710    0.000000
./26_67.log:   180  Ir    c     0.420874    0.558921    2.330436    0.000000
./26_68.log:   180  Ir    c     0.420874    0.562288    2.345815    0.000000
./26_69.log:   180  Ir    c     0.420874    0.565655    1.617311    0.000000
./26_70.log:   180  Ir    c     0.420874    0.569022    1.625660    0.000000
./26_71.log:   180  Ir    c     0.420874    0.572389    1.634613    0.000000
./26_72.log:   180  Ir    c     0.420874    0.575756    1.643936    0.000000
./26_73.log:   180  Ir    c     0.420874    0.579123    1.653108    0.000000
./26_74.log:   180  Ir    c     0.420874    0.582490    1.661679    0.000000
./26_75.log:   180  Ir    c     0.420874    0.585857    1.672534    0.000000
./26_76.log:   180  Ir    c     0.420874    0.589224    1.679673    0.000000
./26_77.log:   180  Ir    c     0.420874    0.592591    1.689333    0.000000
./26_78.log:   180  Ir    c     0.420874    0.595958    2.256845    0.000000
./26_79.log:   180  Ir    c     0.420874    0.599325    2.290338    0.000000
./26_80.log:   180  Ir    c     0.420874    0.602692    2.323107    0.000000
./26_81.log:   180  Ir    c     0.420874    0.606059    2.343922    0.000000
./26_82.log:   180  Ir    c     0.420874    0.609426    2.354975    0.000000
./26_83.log:   180  Ir    c     0.420874    0.612793    1.761534    0.000000
./26_84.log:   180  Ir    c     0.420874    0.616160    2.084431    0.000000
./26_85.log:   180  Ir    c     0.420874    0.619527    1.791525    0.000000
./26_86.log:   180  Ir    c     0.420874    0.622894    1.813617    0.000000
./26_87.log:   180  Ir    c     0.420874    0.626261    2.203566    0.000000
./26_88.log:   180  Ir    c     0.420874    0.629628    2.907442    0.000000
./26_89.log:   180  Ir    c     0.420874    0.632995    2.914293    0.000000
./26_90.log:   180  Ir    c     0.420874    0.636362    2.921319    0.000000
./26_91.log:   180  Ir    c     0.420874    0.639729    2.928515    0.000000
./26_92.log:   180  Ir    c     0.420874    0.643096    2.932409    0.000000
./26_93.log:   180  Ir    c     0.420874    0.646463    2.937869    0.000000
./26_94.log:   180  Ir    c     0.420874    0.649830    2.484747    0.000000
./26_95.log:   180  Ir    c     0.420874    0.653197    2.493182    0.000000
./26_96.log:   180  Ir    c     0.420874    0.656564    2.499934    0.000000
./26_97.log:   180  Ir    c     0.420874    0.659931    2.509833    0.000000
./26_98.log:   180  Ir    c     0.420874    0.663298    2.517887    0.000000
./26_99.log:   180  Ir    c     0.420874    0.666666    2.526173    0.000000
./27_0.log:   180  Ir    c     0.424241    0.333333    1.678323    0.000000
./27_1.log:   180  Ir    c     0.424241    0.336699    1.554233    0.000000
./27_2.log:   180  Ir    c     0.424241    0.340066    1.769997    0.000000
./27_3.log:   180  Ir    c     0.424241    0.343433    1.623412    0.000000
./27_4.log:   180  Ir    c     0.424241    0.346800    1.622428    0.000000
./27_5.log:   180  Ir    c     0.424241    0.350167    0.499668    0.000000
./27_6.log:   180  Ir    c     0.424241    0.353534    0.101904    0.000000
./27_7.log:   180  Ir    c     0.424241    0.356901    0.128907    0.000000
./27_8.log:   180  Ir    c     0.424241    0.360268    0.141318    0.000000
./27_9.log:   180  Ir    c     0.424241    0.363635    0.146312    0.000000
./27_10.log:   180  Ir    c     0.424241    0.367002    0.151597    0.000000
./27_11.log:   180  Ir    c     0.424241    0.370369    0.156852    0.000000
./27_12.log:   180  Ir    c     0.424241    0.373736    0.158493    0.000000
./27_13.log:   180  Ir    c     0.424241    0.377103    0.888442    0.000000
./27_14.log:   180  Ir    c     0.424241    0.380470    0.947681    0.000000
./27_15.log:   180  Ir    c     0.424241    0.383837    1.012492    0.000000
./27_16.log:   180  Ir    c     0.424241    0.387204    1.054370    0.000000
./27_17.log:   180  Ir    c     0.424241    0.390571    1.096973    0.000000
./27_18.log:   180  Ir    c     0.424241    0.393938    1.167579    0.000000
./27_19.log:   180  Ir    c     0.424241    0.397305    1.199580    0.000000
./27_20.log:   180  Ir    c     0.424241    0.400672    1.212430    0.000000
./27_21.log:   180  Ir    c     0.424241    0.404039    1.223413    0.000000
./27_22.log:   180  Ir    c     0.424241    0.407406    1.233437    0.000000
./27_23.log:   180  Ir    c     0.424241    0.410773    1.246442    0.000000
./27_24.log:   180  Ir    c     0.424241    0.414140    1.257759    0.000000
./27_25.log:   180  Ir    c     0.424241    0.417507    1.269921    0.000000
./27_26.log:   180  Ir    c     0.424241    0.420874    1.279766    0.000000
./27_27.log:   180  Ir    c     0.424241    0.424241    1.290651    0.000000
./27_28.log:   180  Ir    c     0.424241    0.427608    1.302693    0.000000
./27_29.log:   180  Ir    c     0.424241    0.430975    1.313391    0.000000
./27_30.log:   180  Ir    c     0.424241    0.434342    1.325992    0.000000
./27_31.log:   180  Ir    c     0.424241    0.437709    1.337798    0.000000
./27_32.log:   180  Ir    c     0.424241    0.441076    1.348940    0.000000
./27_33.log:   180  Ir    c     0.424241    0.444443    1.359750    0.000000
./27_34.log:   180  Ir    c     0.424241    0.447810    1.370625    0.000000
./27_35.log:   180  Ir    c     0.424241    0.451177    1.382449    0.000000
./27_36.log:   180  Ir    c     0.424241    0.454544    1.393580    0.000000
./27_37.log:   180  Ir    c     0.424241    0.457911    1.403118    0.000000
./27_38.log:   180  Ir    c     0.424241    0.461278    1.412770    0.000000
./27_39.log:   180  Ir    c     0.424241    0.464645    1.647490    0.000000
./27_40.log:   180  Ir    c     0.424241    0.468012    1.430531    0.000000
./27_41.log:   180  Ir    c     0.424241    0.471379    1.985552    0.000000
./27_42.log:   180  Ir    c     0.424241    0.474746    2.007703    0.000000
./27_43.log:   180  Ir    c     0.424241    0.478113    1.660156    0.000000
./27_44.log:   180  Ir    c     0.424241    0.481480    1.658742    0.000000
./27_45.log:   180  Ir    c     0.424241    0.484847    1.654910    0.000000
./27_46.log:   180  Ir    c     0.424241    0.488214    1.652772    0.000000
./27_47.log:   180  Ir    c     0.424241    0.491581    1.650568    0.000000
./27_48.log:   180  Ir    c     0.424241    0.494948    1.624168    0.000000
./27_49.log:   180  Ir    c     0.424241    0.498315    1.768367    0.000000
./27_50.log:   180  Ir    c     0.424241    0.501682    1.643479    0.000000
./27_51.log:   180  Ir    c     0.424241    0.505049    1.641206    0.000000
./27_52.log:   180  Ir    c     0.424241    0.508416    1.879890    0.000000
./27_53.log:   180  Ir    c     0.424241    0.511783    1.918015    0.000000
./27_54.log:   180  Ir    c     0.424241    0.515150    1.919864    0.000000
./27_55.log:   180  Ir    c     0.424241    0.518517    1.955313    0.000000
./27_56.log:   180  Ir    c     0.424241    0.521884    2.076694    0.000000
./27_57.log:   180  Ir    c     0.424241    0.525251    2.104830    0.000000
./27_58.log:   180  Ir    c     0.424241    0.528618    2.119770    0.000000
./27_59.log:   180  Ir    c     0.424241    0.531985    2.140962    0.000000
./27_60.log:   180  Ir    c     0.424241    0.535352    2.174159    0.000000
./27_61.log:   180  Ir    c     0.424241    0.538719    2.188737    0.000000
./27_62.log:   180  Ir    c     0.424241    0.542086    2.218287    0.000000
./27_63.log:   180  Ir    c     0.424241    0.545453    2.227679    0.000000
./27_64.log:   180  Ir    c     0.424241    0.548820    2.253483    0.000000
./27_65.log:   180  Ir    c     0.424241    0.552187    2.288059    0.000000
./27_66.log:   180  Ir    c     0.424241    0.555554    2.305002    0.000000
./27_67.log:   180  Ir    c     0.424241    0.558921    1.763244    0.000000
./27_68.log:   180  Ir    c     0.424241    0.562288    1.611096    0.000000
./27_69.log:   180  Ir    c     0.424241    0.565655    1.618476    0.000000
./27_70.log:   180  Ir    c     0.424241    0.569022    1.628253    0.000000
./27_71.log:   180  Ir    c     0.424241    0.572389    1.636518    0.000000
./27_72.log:   180  Ir    c     0.424241    0.575756    1.644385    0.000000
./27_73.log:   180  Ir    c     0.424241    0.579123    1.652548    0.000000
./27_74.log:   180  Ir    c     0.424241    0.582490    1.663156    0.000000
./27_75.log:   180  Ir    c     0.424241    0.585857    2.046837    0.000000
./27_76.log:   180  Ir    c     0.424241    0.589224    2.120533    0.000000
./27_77.log:   180  Ir    c     0.424241    0.592591    2.196765    0.000000
./27_78.log:   180  Ir    c     0.424241    0.595958    2.262051    0.000000
./27_79.log:   180  Ir    c     0.424241    0.599325    2.283978    0.000000
./27_80.log:   180  Ir    c     0.424241    0.602692    2.299500    0.000000
./27_81.log:   180  Ir    c     0.424241    0.606059    2.340782    0.000000
./27_82.log:   180  Ir    c     0.424241    0.609426    2.358828    0.000000
./27_83.log:   180  Ir    c     0.424241    0.612793    2.358120    0.000000
./27_84.log:   180  Ir    c     0.424241    0.616160    1.770785    0.000000
./27_85.log:   180  Ir    c     0.424241    0.619527    1.782144    0.000000
./27_86.log:   180  Ir    c     0.424241    0.622894    1.797692    0.000000
./27_87.log:   180  Ir    c     0.424241    0.626261    1.833668    0.000000
./27_88.log:   180  Ir    c     0.424241    0.629628    2.901369    0.000000
./27_89.log:   180  Ir    c     0.424241    0.632995    2.909281    0.000000
./27_90.log:   180  Ir    c     0.424241    0.636362    2.916371    0.000000
./27_91.log:   180  Ir    c     0.424241    0.639729    2.922354    0.000000
./27_92.log:   180  Ir    c     0.424241    0.643096    2.926471    0.000000
./27_93.log:   180  Ir    c     0.424241    0.646463    2.931023    0.000000
./27_94.log:   180  Ir    c     0.424241    0.649830    2.480668    0.000000
./27_95.log:   180  Ir    c     0.424241    0.653197    2.484964    0.000000
./27_96.log:   180  Ir    c     0.424241    0.656564    2.493564    0.000000
./27_97.log:   180  Ir    c     0.424241    0.659931    2.503864    0.000000
./27_98.log:   180  Ir    c     0.424241    0.663298    2.512177    0.000000
./27_99.log:   180  Ir    c     0.424241    0.666666    2.520743    0.000000
./28_0.log:   180  Ir    c     0.427608    0.333333    1.657932    0.000000
./28_1.log:   180  Ir    c     0.427608    0.336699    1.489678    0.000000
./28_2.log:   180  Ir    c     0.427608    0.340066    1.532425    0.000000
./28_3.log:   180  Ir    c     0.427608    0.343433    1.550970    0.000000
./28_4.log:   180  Ir    c     0.427608    0.346800    0.545300    0.000000
./28_5.log:   180  Ir    c     0.427608    0.350167   -0.123708    0.000000
./28_6.log:   180  Ir    c     0.427608    0.353534    0.117880    0.000000
./28_7.log:   180  Ir    c     0.427608    0.356901    0.156529    0.000000
./28_8.log:   180  Ir    c     0.427608    0.360268    0.164704    0.000000
./28_9.log:   180  Ir    c     0.427608    0.363635    0.167641    0.000000
./28_10.log:   180  Ir    c     0.427608    0.367002    0.178383    0.000000
./28_11.log:   180  Ir    c     0.427608    0.370369    0.184459    0.000000
./28_12.log:   180  Ir    c     0.427608    0.373736    0.875994    0.000000
./28_13.log:   180  Ir    c     0.427608    0.377103    0.909244    0.000000
./28_14.log:   180  Ir    c     0.427608    0.380470    0.973150    0.000000
./28_15.log:   180  Ir    c     0.427608    0.383837    1.029561    0.000000
./28_16.log:   180  Ir    c     0.427608    0.387204    1.068807    0.000000
./28_17.log:   180  Ir    c     0.427608    0.390571    1.122403    0.000000
./28_18.log:   180  Ir    c     0.427608    0.393938    1.178933    0.000000
./28_19.log:   180  Ir    c     0.427608    0.397305    1.190058    0.000000
./28_20.log:   180  Ir    c     0.427608    0.400672    1.206422    0.000000
./28_21.log:   180  Ir    c     0.427608    0.404039    1.219593    0.000000
./28_22.log:   180  Ir    c     0.427608    0.407406    1.233090    0.000000
./28_23.log:   180  Ir    c     0.427608    0.410773    1.245783    0.000000
./28_24.log:   180  Ir    c     0.427608    0.414140    1.257541    0.000000
./28_25.log:   180  Ir    c     0.427608    0.417507    1.269779    0.000000
./28_26.log:   180  Ir    c     0.427608    0.420874    1.281580    0.000000
./28_27.log:   180  Ir    c     0.427608    0.424241    1.293715    0.000000
./28_28.log:   180  Ir    c     0.427608    0.427608    1.306221    0.000000
./28_29.log:   180  Ir    c     0.427608    0.430975    1.318269    0.000000
./28_30.log:   180  Ir    c     0.427608    0.434342    1.330924    0.000000
./28_31.log:   180  Ir    c     0.427608    0.437709    1.343169    0.000000
./28_32.log:   180  Ir    c     0.427608    0.441076    1.355209    0.000000
./28_33.log:   180  Ir    c     0.427608    0.444443    1.366788    0.000000
./28_34.log:   180  Ir    c     0.427608    0.447810    1.378129    0.000000
./28_35.log:   180  Ir    c     0.427608    0.451177    1.388603    0.000000
./28_36.log:   180  Ir    c     0.427608    0.454544    1.400254    0.000000
./28_37.log:   180  Ir    c     0.427608    0.457911    1.410289    0.000000
./28_38.log:   180  Ir    c     0.427608    0.461278    1.420502    0.000000
./28_39.log:   180  Ir    c     0.427608    0.464645    1.428027    0.000000
./28_40.log:   180  Ir    c     0.427608    0.468012    1.963722    0.000000
./28_41.log:   180  Ir    c     0.427608    0.471379    1.988406    0.000000
./28_42.log:   180  Ir    c     0.427608    0.474746    1.713319    0.000000
./28_43.log:   180  Ir    c     0.427608    0.478113    1.661027    0.000000
./28_44.log:   180  Ir    c     0.427608    0.481480    1.658969    0.000000
./28_45.log:   180  Ir    c     0.427608    0.484847    1.657443    0.000000
./28_46.log:   180  Ir    c     0.427608    0.488214    1.655014    0.000000
./28_47.log:   180  Ir    c     0.427608    0.491581    1.628589    0.000000
./28_48.log:   180  Ir    c     0.427608    0.494948    1.628931    0.000000
./28_49.log:   180  Ir    c     0.427608    0.498315    1.783446    0.000000
./28_50.log:   180  Ir    c     0.427608    0.501682    1.822521    0.000000
./28_51.log:   180  Ir    c     0.427608    0.505049    1.643034    0.000000
./28_52.log:   180  Ir    c     0.427608    0.508416    1.641731    0.000000
./28_53.log:   180  Ir    c     0.427608    0.511783    1.893276    0.000000
./28_54.log:   180  Ir    c     0.427608    0.515150    1.959751    0.000000
./28_55.log:   180  Ir    c     0.427608    0.518517    2.017423    0.000000
./28_56.log:   180  Ir    c     0.427608    0.521884    2.075319    0.000000
./28_57.log:   180  Ir    c     0.427608    0.525251    2.094594    0.000000
./28_58.log:   180  Ir    c     0.427608    0.528618    2.113054    0.000000
./28_59.log:   180  Ir    c     0.427608    0.531985    2.140614    0.000000
./28_60.log:   180  Ir    c     0.427608    0.535352    2.165113    0.000000
./28_61.log:   180  Ir    c     0.427608    0.538719    2.199646    0.000000
./28_62.log:   180  Ir    c     0.427608    0.542086    2.212599    0.000000
./28_63.log:   180  Ir    c     0.427608    0.545453    2.240423    0.000000
./28_64.log:   180  Ir    c     0.427608    0.548820    2.268939    0.000000
./28_65.log:   180  Ir    c     0.427608    0.552187    2.276772    0.000000
./28_66.log:   180  Ir    c     0.427608    0.555554    2.297972    0.000000
./28_67.log:   180  Ir    c     0.427608    0.558921    2.312440    0.000000
./28_68.log:   180  Ir    c     0.427608    0.562288    1.613239    0.000000
./28_69.log:   180  Ir    c     0.427608    0.565655    1.622352    0.000000
./28_70.log:   180  Ir    c     0.427608    0.569022    1.630247    0.000000
./28_71.log:   180  Ir    c     0.427608    0.572389    1.772083    0.000000
./28_72.log:   180  Ir    c     0.427608    0.575756    1.793906    0.000000
./28_73.log:   180  Ir    c     0.427608    0.579123    1.824086    0.000000
./28_74.log:   180  Ir    c     0.427608    0.582490    1.875743    0.000000
./28_75.log:   180  Ir    c     0.427608    0.585857    2.012350    0.000000
./28_76.log:   180  Ir    c     0.427608    0.589224    2.108445    0.000000
./28_77.log:   180  Ir    c     0.427608    0.592591    2.195574    0.000000
./28_78.log:   180  Ir    c     0.427608    0.595958    2.246508    0.000000
./28_79.log:   180  Ir    c     0.427608    0.599325    2.269522    0.000000
./28_80.log:   180  Ir    c     0.427608    0.602692    2.299587    0.000000
./28_81.log:   180  Ir    c     0.427608    0.606059    2.332659    0.000000
./28_82.log:   180  Ir    c     0.427608    0.609426    2.351512    0.000000
./28_83.log:   180  Ir    c     0.427608    0.612793    2.362818    0.000000
./28_84.log:   180  Ir    c     0.427608    0.616160    1.764955    0.000000
./28_85.log:   180  Ir    c     0.427608    0.619527    1.774534    0.000000
./28_86.log:   180  Ir    c     0.427608    0.622894    1.795597    0.000000
./28_87.log:   180  Ir    c     0.427608    0.626261    1.808145    0.000000
./28_88.log:   180  Ir    c     0.427608    0.629628    2.891715    0.000000
./28_89.log:   180  Ir    c     0.427608    0.632995    2.902112    0.000000
./28_90.log:   180  Ir    c     0.427608    0.636362    2.908792    0.000000
./28_91.log:   180  Ir    c     0.427608    0.639729    2.914931    0.000000
./28_92.log:   180  Ir    c     0.427608    0.643096    2.920344    0.000000
./28_93.log:   180  Ir    c     0.427608    0.646463    2.464241    0.000000
./28_94.log:   180  Ir    c     0.427608    0.649830    2.475810    0.000000
./28_95.log:   180  Ir    c     0.427608    0.653197    2.483435    0.000000
./28_96.log:   180  Ir    c     0.427608    0.656564    2.491287    0.000000
./28_97.log:   180  Ir    c     0.427608    0.659931    2.497745    0.000000
./28_98.log:   180  Ir    c     0.427608    0.663298    2.505870    0.000000
./28_99.log:   180  Ir    c     0.427608    0.666666    2.513131    0.000000
./29_0.log:   180  Ir    c     0.430975    0.333333    1.622643    0.000000
./29_1.log:   180  Ir    c     0.430975    0.336699    1.422263    0.000000
./29_2.log:   180  Ir    c     0.430975    0.340066    1.620104    0.000000
./29_3.log:   180  Ir    c     0.430975    0.343433    1.282247    0.000000
./29_4.log:   180  Ir    c     0.430975    0.346800    0.416322    0.000000
./29_5.log:   180  Ir    c     0.430975    0.350167    0.480838    0.000000
./29_6.log:   180  Ir    c     0.430975    0.353534   -0.108834    0.000000
./29_7.log:   180  Ir    c     0.430975    0.356901    0.178232    0.000000
./29_8.log:   180  Ir    c     0.430975    0.360268    0.186949    0.000000
./29_9.log:   180  Ir    c     0.430975    0.363635    0.194389    0.000000
./29_10.log:   180  Ir    c     0.430975    0.367002    0.199780    0.000000
./29_11.log:   180  Ir    c     0.430975    0.370369    0.207768    0.000000
./29_12.log:   180  Ir    c     0.430975    0.373736    0.864377    0.000000
./29_13.log:   180  Ir    c     0.430975    0.377103    0.933441    0.000000
./29_14.log:   180  Ir    c     0.430975    0.380470   -0.200877    0.000000
./29_15.log:   180  Ir    c     0.430975    0.383837   -0.194859    0.000000
./29_16.log:   180  Ir    c     0.430975    0.387204   -0.190192    0.000000
./29_17.log:   180  Ir    c     0.430975    0.390571   -0.181776    0.000000
./29_18.log:   180  Ir    c     0.430975    0.393938   -0.172157    0.000000
./29_19.log:   180  Ir    c     0.430975    0.397305   -0.161344    0.000000
./29_20.log:   180  Ir    c     0.430975    0.400672   -0.149729    0.000000
./29_21.log:   180  Ir    c     0.430975    0.404039    1.219324    0.000000
./29_22.log:   180  Ir    c     0.430975    0.407406    1.232043    0.000000
./29_23.log:   180  Ir    c     0.430975    0.410773    1.245664    0.000000
./29_24.log:   180  Ir    c     0.430975    0.414140    1.259147    0.000000
./29_25.log:   180  Ir    c     0.430975    0.417507    1.271428    0.000000
./29_26.log:   180  Ir    c     0.430975    0.420874    1.284352    0.000000
./29_27.log:   180  Ir    c     0.430975    0.424241    1.296629    0.000000
./29_28.log:   180  Ir    c     0.430975    0.427608    1.308909    0.000000
./29_29.log:   180  Ir    c     0.430975    0.430975    1.318313    0.000000
./29_30.log:   180  Ir    c     0.430975    0.434342    1.334620    0.000000
./29_31.log:   180  Ir    c     0.430975    0.437709    1.349263    0.000000
./29_32.log:   180  Ir    c     0.430975    0.441076    1.361198    0.000000
./29_33.log:   180  Ir    c     0.430975    0.444443    1.372676    0.000000
./29_34.log:   180  Ir    c     0.430975    0.447810    1.385220    0.000000
./29_35.log:   180  Ir    c     0.430975    0.451177    1.396866    0.000000
./29_36.log:   180  Ir    c     0.430975    0.454544    1.406964    0.000000
./29_37.log:   180  Ir    c     0.430975    0.457911    1.418198    0.000000
./29_38.log:   180  Ir    c     0.430975    0.461278    1.428285    0.000000
./29_39.log:   180  Ir    c     0.430975    0.464645    1.437814    0.000000
./29_40.log:   180  Ir    c     0.430975    0.468012    1.964718    0.000000
./29_41.log:   180  Ir    c     0.430975    0.471379    1.992356    0.000000
./29_42.log:   180  Ir    c     0.430975    0.474746    1.664754    0.000000
./29_43.log:   180  Ir    c     0.430975    0.478113    2.031497    0.000000
./29_44.log:   180  Ir    c     0.430975    0.481480    1.660149    0.000000
./29_45.log:   180  Ir    c     0.430975    0.484847    1.657779    0.000000
./29_46.log:   180  Ir    c     0.430975    0.488214    1.655468    0.000000
./29_47.log:   180  Ir    c     0.430975    0.491581    1.653175    0.000000
./29_48.log:   180  Ir    c     0.430975    0.494948    1.633881    0.000000
./29_49.log:   180  Ir    c     0.430975    0.498315    1.649028    0.000000
./29_50.log:   180  Ir    c     0.430975    0.501682    1.646639    0.000000
./29_51.log:   180  Ir    c     0.430975    0.505049    1.841117    0.000000
./29_52.log:   180  Ir    c     0.430975    0.508416    1.643172    0.000000
./29_53.log:   180  Ir    c     0.430975    0.511783    1.641017    0.000000
./29_54.log:   180  Ir    c     0.430975    0.515150    1.948342    0.000000
./29_55.log:   180  Ir    c     0.430975    0.518517    2.015535    0.000000
./29_56.log:   180  Ir    c     0.430975    0.521884    2.046599    0.000000
./29_57.log:   180  Ir    c     0.430975    0.525251    2.077315    0.000000
./29_58.log:   180  Ir    c     0.430975    0.528618    2.133652    0.000000
./29_59.log:   180  Ir    c     0.430975    0.531985    2.147407    0.000000
./29_60.log:   180  Ir    c     0.430975    0.535352    2.179974    0.000000
./29_61.log:   180  Ir    c     0.430975    0.538719    2.201468    0.000000
./29_62.log:   180  Ir    c     0.430975    0.542086    2.197863    0.000000
./29_63.log:   180  Ir    c     0.430975    0.545453    2.242917    0.000000
./29_64.log:   180  Ir    c     0.430975    0.548820    2.261326    0.000000
./29_65.log:   180  Ir    c     0.430975    0.552187    2.279915    0.000000
./29_66.log:   180  Ir    c     0.430975    0.555554    2.297699    0.000000
./29_67.log:   180  Ir    c     0.430975    0.558921    1.608581    0.000000
./29_68.log:   180  Ir    c     0.430975    0.562288    1.616925    0.000000
./29_69.log:   180  Ir    c     0.430975    0.565655    1.618562    0.000000
./29_70.log:   180  Ir    c     0.430975    0.569022    1.631734    0.000000
./29_71.log:   180  Ir    c     0.430975    0.572389    1.640739    0.000000
./29_72.log:   180  Ir    c     0.430975    0.575756    1.800511    0.000000
./29_73.log:   180  Ir    c     0.430975    0.579123    1.829368    0.000000
./29_74.log:   180  Ir    c     0.430975    0.582490    1.872075    0.000000
./29_75.log:   180  Ir    c     0.430975    0.585857    1.985270    0.000000
./29_76.log:   180  Ir    c     0.430975    0.589224    2.080948    0.000000
./29_77.log:   180  Ir    c     0.430975    0.592591    2.160626    0.000000
./29_78.log:   180  Ir    c     0.430975    0.595958    2.231572    0.000000
./29_79.log:   180  Ir    c     0.430975    0.599325    2.265128    0.000000
./29_80.log:   180  Ir    c     0.430975    0.602692    2.291934    0.000000
./29_81.log:   180  Ir    c     0.430975    0.606059    2.326939    0.000000
./29_82.log:   180  Ir    c     0.430975    0.609426    2.340536    0.000000
./29_83.log:   180  Ir    c     0.430975    0.612793    2.365488    0.000000
./29_84.log:   180  Ir    c     0.430975    0.616160    2.381146    0.000000
./29_85.log:   180  Ir    c     0.430975    0.619527    1.768508    0.000000
./29_86.log:   180  Ir    c     0.430975    0.622894    1.779503    0.000000
./29_87.log:   180  Ir    c     0.430975    0.626261    1.795865    0.000000
./29_88.log:   180  Ir    c     0.430975    0.629628    2.883773    0.000000
./29_89.log:   180  Ir    c     0.430975    0.632995    2.893349    0.000000
./29_90.log:   180  Ir    c     0.430975    0.636362    2.900603    0.000000
./29_91.log:   180  Ir    c     0.430975    0.639729    2.906483    0.000000
./29_92.log:   180  Ir    c     0.430975    0.643096    2.456460    0.000000
./29_93.log:   180  Ir    c     0.430975    0.646463    2.462527    0.000000
./29_94.log:   180  Ir    c     0.430975    0.649830    2.470696    0.000000
./29_95.log:   180  Ir    c     0.430975    0.653197    2.478848    0.000000
./29_96.log:   180  Ir    c     0.430975    0.656564    2.485760    0.000000
./29_97.log:   180  Ir    c     0.430975    0.659931    2.494470    0.000000
./29_98.log:   180  Ir    c     0.430975    0.663298    2.501530    0.000000
./29_99.log:   180  Ir    c     0.430975    0.666666    2.507547    0.000000
./30_0.log:   180  Ir    c     0.434342    0.333333    1.288788    0.000000
./30_1.log:   180  Ir    c     0.434342    0.336699    1.512313    0.000000
./30_2.log:   180  Ir    c     0.434342    0.340066   -0.068831    0.000000
./30_3.log:   180  Ir    c     0.434342    0.343433   -0.070077    0.000000
./30_4.log:   180  Ir    c     0.434342    0.346800   -0.075453    0.000000
./30_5.log:   180  Ir    c     0.434342    0.350167    0.543487    0.000000
./30_6.log:   180  Ir    c     0.434342    0.353534   -0.085449    0.000000
./30_7.log:   180  Ir    c     0.434342    0.356901   -0.092936    0.000000
./30_8.log:   180  Ir    c     0.434342    0.360268   -0.102600    0.000000
./30_9.log:   180  Ir    c     0.434342    0.363635   -0.113919    0.000000
./30_10.log:   180  Ir    c     0.434342    0.367002   -0.124168    0.000000
./30_11.log:   180  Ir    c     0.434342    0.370369   -0.141515    0.000000
./30_12.log:   180  Ir    c     0.434342    0.373736   -0.155423    0.000000
./30_13.log:   180  Ir    c     0.434342    0.377103   -0.170068    0.000000
./30_14.log:   180  Ir    c     0.434342    0.380470   -0.182631    0.000000
./30_15.log:   180  Ir    c     0.434342    0.383837   -0.182112    0.000000
./30_16.log:   180  Ir    c     0.434342    0.387204   -0.177921    0.000000
./30_17.log:   180  Ir    c     0.434342    0.390571   -0.168800    0.000000
./30_18.log:   180  Ir    c     0.434342    0.393938   -0.159635    0.000000
./30_19.log:   180  Ir    c     0.434342    0.397305   -0.150338    0.000000
./30_20.log:   180  Ir    c     0.434342    0.400672   -0.137454    0.000000
./30_21.log:   180  Ir    c     0.434342    0.404039    1.216593    0.000000
./30_22.log:   180  Ir    c     0.434342    0.407406   -0.112026    0.000000
./30_23.log:   180  Ir    c     0.434342    0.410773   -0.098170    0.000000
./30_24.log:   180  Ir    c     0.434342    0.414140    1.259901    0.000000
./30_25.log:   180  Ir    c     0.434342    0.417507    1.274238    0.000000
./30_26.log:   180  Ir    c     0.434342    0.420874    1.286895    0.000000
./30_27.log:   180  Ir    c     0.434342    0.424241    1.300444    0.000000
./30_28.log:   180  Ir    c     0.434342    0.427608    1.312591    0.000000
./30_29.log:   180  Ir    c     0.434342    0.430975    1.327313    0.000000
./30_30.log:   180  Ir    c     0.434342    0.434342    1.341358    0.000000
./30_31.log:   180  Ir    c     0.434342    0.437709    1.354542    0.000000
./30_32.log:   180  Ir    c     0.434342    0.441076    1.367140    0.000000
./30_33.log:   180  Ir    c     0.434342    0.444443    1.380030    0.000000
./30_34.log:   180  Ir    c     0.434342    0.447810    1.392106    0.000000
./30_35.log:   180  Ir    c     0.434342    0.451177    1.404976    0.000000
./30_36.log:   180  Ir    c     0.434342    0.454544    1.414023    0.000000
./30_37.log:   180  Ir    c     0.434342    0.457911    1.424388    0.000000
./30_38.log:   180  Ir    c     0.434342    0.461278    1.436000    0.000000
./30_39.log:   180  Ir    c     0.434342    0.464645    1.445809    0.000000
./30_40.log:   180  Ir    c     0.434342    0.468012    1.968438    0.000000
./30_41.log:   180  Ir    c     0.434342    0.471379    1.995201    0.000000
./30_42.log:   180  Ir    c     0.434342    0.474746    2.014209    0.000000
./30_43.log:   180  Ir    c     0.434342    0.478113    2.032778    0.000000
./30_44.log:   180  Ir    c     0.434342    0.481480    2.050529    0.000000
./30_45.log:   180  Ir    c     0.434342    0.484847    1.658979    0.000000
./30_46.log:   180  Ir    c     0.434342    0.488214    1.656732    0.000000
./30_47.log:   180  Ir    c     0.434342    0.491581    1.638866    0.000000
./30_48.log:   180  Ir    c     0.434342    0.494948    1.639029    0.000000
./30_49.log:   180  Ir    c     0.434342    0.498315    1.665156    0.000000
./30_50.log:   180  Ir    c     0.434342    0.501682    1.838427    0.000000
./30_51.log:   180  Ir    c     0.434342    0.505049    1.842809    0.000000
./30_52.log:   180  Ir    c     0.434342    0.508416    1.863210    0.000000
./30_53.log:   180  Ir    c     0.434342    0.511783    1.643242    0.000000
./30_54.log:   180  Ir    c     0.434342    0.515150    1.641142    0.000000
./30_55.log:   180  Ir    c     0.434342    0.518517    1.975078    0.000000
./30_56.log:   180  Ir    c     0.434342    0.521884    2.057731    0.000000
./30_57.log:   180  Ir    c     0.434342    0.525251    2.099059    0.000000
./30_58.log:   180  Ir    c     0.434342    0.528618    2.126344    0.000000
./30_59.log:   180  Ir    c     0.434342    0.531985    2.158958    0.000000
./30_60.log:   180  Ir    c     0.434342    0.535352    2.173390    0.000000
./30_61.log:   180  Ir    c     0.434342    0.538719    2.191750    0.000000
./30_62.log:   180  Ir    c     0.434342    0.542086    2.219410    0.000000
./30_63.log:   180  Ir    c     0.434342    0.545453    2.243641    0.000000
./30_64.log:   180  Ir    c     0.434342    0.548820    2.255830    0.000000
./30_65.log:   180  Ir    c     0.434342    0.552187    1.593434    0.000000
./30_66.log:   180  Ir    c     0.434342    0.555554    1.601569    0.000000
./30_67.log:   180  Ir    c     0.434342    0.558921    2.320421    0.000000
./30_68.log:   180  Ir    c     0.434342    0.562288    1.620458    0.000000
./30_69.log:   180  Ir    c     0.434342    0.565655    1.765736    0.000000
./30_70.log:   180  Ir    c     0.434342    0.569022    1.484427    0.000000
./30_71.log:   180  Ir    c     0.434342    0.572389    1.643198    0.000000
./30_72.log:   180  Ir    c     0.434342    0.575756    1.620620    0.000000
./30_73.log:   180  Ir    c     0.434342    0.579123    1.625997    0.000000
./30_74.log:   180  Ir    c     0.434342    0.582490    1.889930    0.000000
./30_75.log:   180  Ir    c     0.434342    0.585857    1.948874    0.000000
./30_76.log:   180  Ir    c     0.434342    0.589224    2.082750    0.000000
./30_77.log:   180  Ir    c     0.434342    0.592591    2.145800    0.000000
./30_78.log:   180  Ir    c     0.434342    0.595958    2.224827    0.000000
./30_79.log:   180  Ir    c     0.434342    0.599325    2.223919    0.000000
./30_80.log:   180  Ir    c     0.434342    0.602692    2.292683    0.000000
./30_81.log:   180  Ir    c     0.434342    0.606059    2.311121    0.000000
./30_82.log:   180  Ir    c     0.434342    0.609426    2.342004    0.000000
./30_83.log:   180  Ir    c     0.434342    0.612793    2.360079    0.000000
./30_84.log:   180  Ir    c     0.434342    0.616160    2.367230    0.000000
./30_85.log:   180  Ir    c     0.434342    0.619527    1.764943    0.000000
./30_86.log:   180  Ir    c     0.434342    0.622894    1.770711    0.000000
./30_87.log:   180  Ir    c     0.434342    0.626261    1.789479    0.000000
./30_88.log:   180  Ir    c     0.434342    0.629628    2.875580    0.000000
./30_89.log:   180  Ir    c     0.434342    0.632995    2.884797    0.000000
./30_90.log:   180  Ir    c     0.434342    0.636362    2.891378    0.000000
./30_91.log:   180  Ir    c     0.434342    0.639729    2.897762    0.000000
./30_92.log:   180  Ir    c     0.434342    0.643096    2.451383    0.000000
./30_93.log:   180  Ir    c     0.434342    0.646463    2.455343    0.000000
./30_94.log:   180  Ir    c     0.434342    0.649830    2.462529    0.000000
./30_95.log:   180  Ir    c     0.434342    0.653197    2.472631    0.000000
./30_96.log:   180  Ir    c     0.434342    0.656564    2.479347    0.000000
./30_97.log:   180  Ir    c     0.434342    0.659931    2.486094    0.000000
./30_98.log:   180  Ir    c     0.434342    0.663298    2.494221    0.000000
./30_99.log:   180  Ir    c     0.434342    0.666666    2.493925    0.000000
./31_0.log:   180  Ir    c     0.437709    0.333333   -0.053231    0.000000
./31_1.log:   180  Ir    c     0.437709    0.336699   -0.052387    0.000000
./31_2.log:   180  Ir    c     0.437709    0.340066   -0.053450    0.000000
./31_3.log:   180  Ir    c     0.437709    0.343433   -0.055802    0.000000
./31_4.log:   180  Ir    c     0.437709    0.346800   -0.057721    0.000000
./31_5.log:   180  Ir    c     0.437709    0.350167   -0.060940    0.000000
./31_6.log:   180  Ir    c     0.437709    0.353534   -0.064304    0.000000
./31_7.log:   180  Ir    c     0.437709    0.356901   -0.070804    0.000000
./31_8.log:   180  Ir    c     0.437709    0.360268   -0.078015    0.000000
./31_9.log:   180  Ir    c     0.437709    0.363635   -0.090271    0.000000
./31_10.log:   180  Ir    c     0.437709    0.367002   -0.099175    0.000000
./31_11.log:   180  Ir    c     0.437709    0.370369   -0.113888    0.000000
./31_12.log:   180  Ir    c     0.437709    0.373736   -0.128587    0.000000
./31_13.log:   180  Ir    c     0.437709    0.377103   -0.142901    0.000000
./31_14.log:   180  Ir    c     0.437709    0.380470   -0.161438    0.000000
./31_15.log:   180  Ir    c     0.437709    0.383837   -0.166932    0.000000
./31_16.log:   180  Ir    c     0.437709    0.387204   -0.160335    0.000000
./31_17.log:   180  Ir    c     0.437709    0.390571   -0.156147    0.000000
./31_18.log:   180  Ir    c     0.437709    0.393938   -0.146596    0.000000
./31_19.log:   180  Ir    c     0.437709    0.397305   -0.135928    0.000000
./31_20.log:   180  Ir    c     0.437709    0.400672   -0.125190    0.000000
./31_21.log:   180  Ir    c     0.437709    0.404039   -0.112898    0.000000
./31_22.log:   180  Ir    c     0.437709    0.407406   -0.100424    0.000000
./31_23.log:   180  Ir    c     0.437709    0.410773   -0.085788    0.000000
./31_24.log:   180  Ir    c     0.437709    0.414140    1.157756    0.000000
./31_25.log:   180  Ir    c     0.437709    0.417507    1.295460    0.000000
./31_26.log:   180  Ir    c     0.437709    0.420874    1.289439    0.000000
./31_27.log:   180  Ir    c     0.437709    0.424241    1.305181    0.000000
./31_28.log:   180  Ir    c     0.437709    0.427608    1.317742    0.000000
./31_29.log:   180  Ir    c     0.437709    0.430975    1.332506    0.000000
./31_30.log:   180  Ir    c     0.437709    0.434342    1.346644    0.000000
./31_31.log:   180  Ir    c     0.437709    0.437709    1.360377    0.000000
./31_32.log:   180  Ir    c     0.437709    0.441076    1.374432    0.000000
./31_33.log:   180  Ir    c     0.437709    0.444443    1.386629    0.000000
./31_34.log:   180  Ir    c     0.437709    0.447810    1.398854    0.000000
./31_35.log:   180  Ir    c     0.437709    0.451177    1.411124    0.000000
./31_36.log:   180  Ir    c     0.437709    0.454544    1.422293    0.000000
./31_37.log:   180  Ir    c     0.437709    0.457911    1.434668    0.000000
./31_38.log:   180  Ir    c     0.437709    0.461278    1.443761    0.000000
./31_39.log:   180  Ir    c     0.437709    0.464645    1.453755    0.000000
./31_40.log:   180  Ir    c     0.437709    0.468012    1.972486    0.000000
./31_41.log:   180  Ir    c     0.437709    0.471379    1.995244    0.000000
./31_42.log:   180  Ir    c     0.437709    0.474746    2.014706    0.000000
./31_43.log:   180  Ir    c     0.437709    0.478113    1.487640    0.000000
./31_44.log:   180  Ir    c     0.437709    0.481480    2.051875    0.000000
./31_45.log:   180  Ir    c     0.437709    0.484847    2.120170    0.000000
./31_46.log:   180  Ir    c     0.437709    0.488214    1.658655    0.000000
./31_47.log:   180  Ir    c     0.437709    0.491581    1.656274    0.000000
./31_48.log:   180  Ir    c     0.437709    0.494948    1.653744    0.000000
./31_49.log:   180  Ir    c     0.437709    0.498315    1.674162    0.000000
./31_50.log:   180  Ir    c     0.437709    0.501682    1.574722    0.000000
./31_51.log:   180  Ir    c     0.437709    0.505049    1.647753    0.000000
./31_52.log:   180  Ir    c     0.437709    0.508416    1.868593    0.000000
./31_53.log:   180  Ir    c     0.437709    0.511783    1.889511    0.000000
./31_54.log:   180  Ir    c     0.437709    0.515150    1.643898    0.000000
./31_55.log:   180  Ir    c     0.437709    0.518517    1.641536    0.000000
./31_56.log:   180  Ir    c     0.437709    0.521884    1.930691    0.000000
./31_57.log:   180  Ir    c     0.437709    0.525251    2.064031    0.000000
./31_58.log:   180  Ir    c     0.437709    0.528618    2.127645    0.000000
./31_59.log:   180  Ir    c     0.437709    0.531985    2.162905    0.000000
./31_60.log:   180  Ir    c     0.437709    0.535352    2.167045    0.000000
./31_61.log:   180  Ir    c     0.437709    0.538719    2.202837    0.000000
./31_62.log:   180  Ir    c     0.437709    0.542086    2.224145    0.000000
./31_63.log:   180  Ir    c     0.437709    0.545453    2.227184    0.000000
./31_64.log:   180  Ir    c     0.437709    0.548820    2.254915    0.000000
./31_65.log:   180  Ir    c     0.437709    0.552187    1.595145    0.000000
./31_66.log:   180  Ir    c     0.437709    0.555554    1.606826    0.000000
./31_67.log:   180  Ir    c     0.437709    0.558921    1.614821    0.000000
./31_68.log:   180  Ir    c     0.437709    0.562288    1.624212    0.000000
./31_69.log:   180  Ir    c     0.437709    0.565655    1.774208    0.000000
./31_70.log:   180  Ir    c     0.437709    0.569022    1.639735    0.000000
./31_71.log:   180  Ir    c     0.437709    0.572389    1.646140    0.000000
./31_72.log:   180  Ir    c     0.437709    0.575756    1.806017    0.000000
./31_73.log:   180  Ir    c     0.437709    0.579123    1.834839    0.000000
./31_74.log:   180  Ir    c     0.437709    0.582490    1.867676    0.000000
./31_75.log:   180  Ir    c     0.437709    0.585857    1.932501    0.000000
./31_76.log:   180  Ir    c     0.437709    0.589224    2.034673    0.000000
./31_77.log:   180  Ir    c     0.437709    0.592591    2.172048    0.000000
./31_78.log:   180  Ir    c     0.437709    0.595958    2.222240    0.000000
./31_79.log:   180  Ir    c     0.437709    0.599325    2.237700    0.000000
./31_80.log:   180  Ir    c     0.437709    0.602692    2.260788    0.000000
./31_81.log:   180  Ir    c     0.437709    0.606059    2.309704    0.000000
./31_82.log:   180  Ir    c     0.437709    0.609426    2.338538    0.000000
./31_83.log:   180  Ir    c     0.437709    0.612793    2.320174    0.000000
./31_84.log:   180  Ir    c     0.437709    0.616160    2.356052    0.000000
./31_85.log:   180  Ir    c     0.437709    0.619527    2.378829    0.000000
./31_86.log:   180  Ir    c     0.437709    0.622894    1.766283    0.000000
./31_87.log:   180  Ir    c     0.437709    0.626261    1.775851    0.000000
./31_88.log:   180  Ir    c     0.437709    0.629628    2.865215    0.000000
./31_89.log:   180  Ir    c     0.437709    0.632995    2.872889    0.000000
./31_90.log:   180  Ir    c     0.437709    0.636362    2.879003    0.000000
./31_91.log:   180  Ir    c     0.437709    0.639729    2.439347    0.000000
./31_92.log:   180  Ir    c     0.437709    0.643096    2.446285    0.000000
./31_93.log:   180  Ir    c     0.437709    0.646463    2.452194    0.000000
./31_94.log:   180  Ir    c     0.437709    0.649830    2.459960    0.000000
./31_95.log:   180  Ir    c     0.437709    0.653197    2.466655    0.000000
./31_96.log:   180  Ir    c     0.437709    0.656564    2.473156    0.000000
./31_97.log:   180  Ir    c     0.437709    0.659931    2.479948    0.000000
./31_98.log:   180  Ir    c     0.437709    0.663298    2.470013    0.000000
./31_99.log:   180  Ir    c     0.437709    0.666666    2.472424    0.000000
./32_0.log:   180  Ir    c     0.441076    0.333333   -0.037011    0.000000
./32_1.log:   180  Ir    c     0.441076    0.336699   -0.035807    0.000000
./32_2.log:   180  Ir    c     0.441076    0.340066   -0.037944    0.000000
./32_3.log:   180  Ir    c     0.441076    0.343433   -0.040028    0.000000
./32_4.log:   180  Ir    c     0.441076    0.346800   -0.040902    0.000000
./32_5.log:   180  Ir    c     0.441076    0.350167   -0.043113    0.000000
./32_6.log:   180  Ir    c     0.441076    0.353534   -0.047233    0.000000
./32_7.log:   180  Ir    c     0.441076    0.356901   -0.052782    0.000000
./32_8.log:   180  Ir    c     0.441076    0.360268   -0.055814    0.000000
./32_9.log:   180  Ir    c     0.441076    0.363635   -0.064628    0.000000
./32_10.log:   180  Ir    c     0.441076    0.367002   -0.071553    0.000000
./32_11.log:   180  Ir    c     0.441076    0.370369   -0.083213    0.000000
./32_12.log:   180  Ir    c     0.441076    0.373736   -0.097846    0.000000
./32_13.log:   180  Ir    c     0.441076    0.377103   -0.113399    0.000000
./32_14.log:   180  Ir    c     0.441076    0.380470   -0.136233    0.000000
./32_15.log:   180  Ir    c     0.441076    0.383837   -0.149872    0.000000
./32_16.log:   180  Ir    c     0.441076    0.387204   -0.149106    0.000000
./32_17.log:   180  Ir    c     0.441076    0.390571   -0.142975    0.000000
./32_18.log:   180  Ir    c     0.441076    0.393938   -0.134373    0.000000
./32_19.log:   180  Ir    c     0.441076    0.397305   -0.123716    0.000000
./32_20.log:   180  Ir    c     0.441076    0.400672   -0.112878    0.000000
./32_21.log:   180  Ir    c     0.441076    0.404039   -0.100368    0.000000
./32_22.log:   180  Ir    c     0.441076    0.407406   -0.087384    0.000000
./32_23.log:   180  Ir    c     0.441076    0.410773   -0.073305    0.000000
./32_24.log:   180  Ir    c     0.441076    0.414140    1.197306    0.000000
./32_25.log:   180  Ir    c     0.441076    0.417507    1.322296    0.000000
./32_26.log:   180  Ir    c     0.441076    0.420874    1.387881    0.000000
./32_27.log:   180  Ir    c     0.441076    0.424241    1.307519    0.000000
./32_28.log:   180  Ir    c     0.441076    0.427608    1.322128    0.000000
./32_29.log:   180  Ir    c     0.441076    0.430975    1.337505    0.000000
./32_30.log:   180  Ir    c     0.441076    0.434342    1.351883    0.000000
./32_31.log:   180  Ir    c     0.441076    0.437709    1.366786    0.000000
./32_32.log:   180  Ir    c     0.441076    0.441076    1.380633    0.000000
./32_33.log:   180  Ir    c     0.441076    0.444443    1.393571    0.000000
./32_34.log:   180  Ir    c     0.441076    0.447810    1.405662    0.000000
./32_35.log:   180  Ir    c     0.441076    0.451177    1.418470    0.000000
./32_36.log:   180  Ir    c     0.441076    0.454544    1.431426    0.000000
./32_37.log:   180  Ir    c     0.441076    0.457911    1.441162    0.000000
./32_38.log:   180  Ir    c     0.441076    0.461278    1.450797    0.000000
./32_39.log:   180  Ir    c     0.441076    0.464645    1.462174    0.000000
./32_40.log:   180  Ir    c     0.441076    0.468012    1.974429    0.000000
./32_41.log:   180  Ir    c     0.441076    0.471379    1.998016    0.000000
./32_42.log:   180  Ir    c     0.441076    0.474746    2.016571    0.000000
./32_43.log:   180  Ir    c     0.441076    0.478113    2.034134    0.000000
./32_44.log:   180  Ir    c     0.441076    0.481480    2.051216    0.000000
./32_45.log:   180  Ir    c     0.441076    0.484847    2.066839    0.000000
./32_46.log:   180  Ir    c     0.441076    0.488214    2.226720    0.000000
./32_47.log:   180  Ir    c     0.441076    0.491581    1.658068    0.000000
./32_48.log:   180  Ir    c     0.441076    0.494948    1.681975    0.000000
./32_49.log:   180  Ir    c     0.441076    0.498315    1.652961    0.000000
./32_50.log:   180  Ir    c     0.441076    0.501682    1.651181    0.000000
./32_51.log:   180  Ir    c     0.441076    0.505049    1.559494    0.000000
./32_52.log:   180  Ir    c     0.441076    0.508416    1.878011    0.000000
./32_53.log:   180  Ir    c     0.441076    0.511783    1.646903    0.000000
./32_54.log:   180  Ir    c     0.441076    0.515150    1.913473    0.000000
./32_55.log:   180  Ir    c     0.441076    0.518517    1.643297    0.000000
./32_56.log:   180  Ir    c     0.441076    0.521884    1.954153    0.000000
./32_57.log:   180  Ir    c     0.441076    0.525251    2.022360    0.000000
./32_58.log:   180  Ir    c     0.441076    0.528618    1.978547    0.000000
./32_59.log:   180  Ir    c     0.441076    0.531985    2.142954    0.000000
./32_60.log:   180  Ir    c     0.441076    0.535352    2.186160    0.000000
./32_61.log:   180  Ir    c     0.441076    0.538719    2.207880    0.000000
./32_62.log:   180  Ir    c     0.441076    0.542086    2.227961    0.000000
./32_63.log:   180  Ir    c     0.441076    0.545453    2.245227    0.000000
./32_64.log:   180  Ir    c     0.441076    0.548820    2.263404    0.000000
./32_65.log:   180  Ir    c     0.441076    0.552187    1.598649    0.000000
./32_66.log:   180  Ir    c     0.441076    0.555554    1.609096    0.000000
./32_67.log:   180  Ir    c     0.441076    0.558921    1.620808    0.000000
./32_68.log:   180  Ir    c     0.441076    0.562288    1.622178    0.000000
./32_69.log:   180  Ir    c     0.441076    0.565655    1.782625    0.000000
./32_70.log:   180  Ir    c     0.441076    0.569022    1.790984    0.000000
./32_71.log:   180  Ir    c     0.441076    0.572389    1.794771    0.000000
./32_72.log:   180  Ir    c     0.441076    0.575756    1.818946    0.000000
./32_73.log:   180  Ir    c     0.441076    0.579123    1.836311    0.000000
./32_74.log:   180  Ir    c     0.441076    0.582490    1.861206    0.000000
./32_75.log:   180  Ir    c     0.441076    0.585857    1.919309    0.000000
./32_76.log:   180  Ir    c     0.441076    0.589224    2.018941    0.000000
./32_77.log:   180  Ir    c     0.441076    0.592591    2.166039    0.000000
./32_78.log:   180  Ir    c     0.441076    0.595958    2.208085    0.000000
./32_79.log:   180  Ir    c     0.441076    0.599325    2.232123    0.000000
./32_80.log:   180  Ir    c     0.441076    0.602692    2.273680    0.000000
./32_81.log:   180  Ir    c     0.441076    0.606059    2.311809    0.000000
./32_82.log:   180  Ir    c     0.441076    0.609426    2.331335    0.000000
./32_83.log:   180  Ir    c     0.441076    0.612793    2.336428    0.000000
./32_84.log:   180  Ir    c     0.441076    0.616160    2.333468    0.000000
./32_85.log:   180  Ir    c     0.441076    0.619527    2.353984    0.000000
./32_86.log:   180  Ir    c     0.441076    0.622894    1.761693    0.000000
./32_87.log:   180  Ir    c     0.441076    0.626261    2.244436    0.000000
./32_88.log:   180  Ir    c     0.441076    0.629628    2.847932    0.000000
./32_89.log:   180  Ir    c     0.441076    0.632995    2.861960    0.000000
./32_90.log:   180  Ir    c     0.441076    0.636362    2.427908    0.000000
./32_91.log:   180  Ir    c     0.441076    0.639729    2.434145    0.000000
./32_92.log:   180  Ir    c     0.441076    0.643096    2.437960    0.000000
./32_93.log:   180  Ir    c     0.441076    0.646463    2.443863    0.000000
./32_94.log:   180  Ir    c     0.441076    0.649830    2.454365    0.000000
./32_95.log:   180  Ir    c     0.441076    0.653197    2.460838    0.000000
./32_96.log:   180  Ir    c     0.441076    0.656564    2.466282    0.000000
./32_97.log:   180  Ir    c     0.441076    0.659931    2.472582    0.000000
./32_98.log:   180  Ir    c     0.441076    0.663298    2.463611    0.000000
./32_99.log:   180  Ir    c     0.441076    0.666666    2.475105    0.000000
./33_0.log:   180  Ir    c     0.444443    0.333333   -0.022702    0.000000
./33_1.log:   180  Ir    c     0.444443    0.336699   -0.022756    0.000000
./33_2.log:   180  Ir    c     0.444443    0.340066   -0.023186    0.000000
./33_3.log:   180  Ir    c     0.444443    0.343433   -0.022112    0.000000
./33_4.log:   180  Ir    c     0.444443    0.346800   -0.024820    0.000000
./33_5.log:   180  Ir    c     0.444443    0.350167   -0.026369    0.000000
./33_6.log:   180  Ir    c     0.444443    0.353534   -0.027963    0.000000
./33_7.log:   180  Ir    c     0.444443    0.356901   -0.034525    0.000000
./33_8.log:   180  Ir    c     0.444443    0.360268   -0.034774    0.000000
./33_9.log:   180  Ir    c     0.444443    0.363635   -0.039286    0.000000
./33_10.log:   180  Ir    c     0.444443    0.367002   -0.045713    0.000000
./33_11.log:   180  Ir    c     0.444443    0.370369   -0.055607    0.000000
./33_12.log:   180  Ir    c     0.444443    0.373736   -0.065080    0.000000
./33_13.log:   180  Ir    c     0.444443    0.377103   -0.080144    0.000000
./33_14.log:   180  Ir    c     0.444443    0.380470   -0.101241    0.000000
./33_15.log:   180  Ir    c     0.444443    0.383837   -0.126546    0.000000
./33_16.log:   180  Ir    c     0.444443    0.387204   -0.133521    0.000000
./33_17.log:   180  Ir    c     0.444443    0.390571   -0.128784    0.000000
./33_18.log:   180  Ir    c     0.444443    0.393938   -0.118864    0.000000
./33_19.log:   180  Ir    c     0.444443    0.397305   -0.110349    0.000000
./33_20.log:   180  Ir    c     0.444443    0.400672   -0.101032    0.000000
./33_21.log:   180  Ir    c     0.444443    0.404039   -0.088134    0.000000
./33_22.log:   180  Ir    c     0.444443    0.407406   -0.074792    0.000000
./33_23.log:   180  Ir    c     0.444443    0.410773   -0.060467    0.000000
./33_24.log:   180  Ir    c     0.444443    0.414140    1.259590    0.000000
./33_25.log:   180  Ir    c     0.444443    0.417507    1.350809    0.000000
./33_26.log:   180  Ir    c     0.444443    0.420874    1.402259    0.000000
./33_27.log:   180  Ir    c     0.444443    0.424241    1.464027    0.000000
./33_28.log:   180  Ir    c     0.444443    0.427608    1.327608    0.000000
./33_29.log:   180  Ir    c     0.444443    0.430975    1.342351    0.000000
./33_30.log:   180  Ir    c     0.444443    0.434342    1.357989    0.000000
./33_31.log:   180  Ir    c     0.444443    0.437709    1.372310    0.000000
./33_32.log:   180  Ir    c     0.444443    0.441076    1.386423    0.000000
./33_33.log:   180  Ir    c     0.444443    0.444443    1.400200    0.000000
./33_34.log:   180  Ir    c     0.444443    0.447810    1.413178    0.000000
./33_35.log:   180  Ir    c     0.444443    0.451177    1.425889    0.000000
./33_36.log:   180  Ir    c     0.444443    0.454544    1.438468    0.000000
./33_37.log:   180  Ir    c     0.444443    0.457911    1.448933    0.000000
./33_38.log:   180  Ir    c     0.444443    0.461278    1.459527    0.000000
./33_39.log:   180  Ir    c     0.444443    0.464645    1.469662    0.000000
./33_40.log:   180  Ir    c     0.444443    0.468012    1.975305    0.000000
./33_41.log:   180  Ir    c     0.444443    0.471379    1.997874    0.000000
./33_42.log:   180  Ir    c     0.444443    0.474746    1.667969    0.000000
./33_43.log:   180  Ir    c     0.444443    0.478113    2.164273    0.000000
./33_44.log:   180  Ir    c     0.444443    0.481480    2.095272    0.000000
./33_45.log:   180  Ir    c     0.444443    0.484847    2.207363    0.000000
./33_46.log:   180  Ir    c     0.444443    0.488214    1.659972    0.000000
./33_47.log:   180  Ir    c     0.444443    0.491581    1.658031    0.000000
./33_48.log:   180  Ir    c     0.444443    0.494948    1.656097    0.000000
./33_49.log:   180  Ir    c     0.444443    0.498315    1.688718    0.000000
./33_50.log:   180  Ir    c     0.444443    0.501682    1.652411    0.000000
./33_51.log:   180  Ir    c     0.444443    0.505049    1.690097    0.000000
./33_52.log:   180  Ir    c     0.444443    0.508416    1.877877    0.000000
./33_53.log:   180  Ir    c     0.444443    0.511783    1.897973    0.000000
./33_54.log:   180  Ir    c     0.444443    0.515150    1.646032    0.000000
./33_55.log:   180  Ir    c     0.444443    0.518517    1.937648    0.000000
./33_56.log:   180  Ir    c     0.444443    0.521884    1.644666    0.000000
./33_57.log:   180  Ir    c     0.444443    0.525251    1.957659    0.000000
./33_58.log:   180  Ir    c     0.444443    0.528618    2.056441    0.000000
./33_59.log:   180  Ir    c     0.444443    0.531985    2.158881    0.000000
./33_60.log:   180  Ir    c     0.444443    0.535352    2.182136    0.000000
./33_61.log:   180  Ir    c     0.444443    0.538719    2.209738    0.000000
./33_62.log:   180  Ir    c     0.444443    0.542086    2.229081    0.000000
./33_63.log:   180  Ir    c     0.444443    0.545453    2.249395    0.000000
./33_64.log:   180  Ir    c     0.444443    0.548820    1.766308    0.000000
./33_65.log:   180  Ir    c     0.444443    0.552187    1.769854    0.000000
./33_66.log:   180  Ir    c     0.444443    0.555554    1.772534    0.000000
./33_67.log:   180  Ir    c     0.444443    0.558921    1.629557    0.000000
./33_68.log:   180  Ir    c     0.444443    0.562288    1.776211    0.000000
./33_69.log:   180  Ir    c     0.444443    0.565655    1.783521    0.000000
./33_70.log:   180  Ir    c     0.444443    0.569022    1.790506    0.000000
./33_71.log:   180  Ir    c     0.444443    0.572389    1.810840    0.000000
./33_72.log:   180  Ir    c     0.444443    0.575756    1.806578    0.000000
./33_73.log:   180  Ir    c     0.444443    0.579123    1.841085    0.000000
./33_74.log:   180  Ir    c     0.444443    0.582490    1.865022    0.000000
./33_75.log:   180  Ir    c     0.444443    0.585857    1.906962    0.000000
./33_76.log:   180  Ir    c     0.444443    0.589224    2.006630    0.000000
./33_77.log:   180  Ir    c     0.444443    0.592591    2.133111    0.000000
./33_78.log:   180  Ir    c     0.444443    0.595958    2.200903    0.000000
./33_79.log:   180  Ir    c     0.444443    0.599325    2.234165    0.000000
./33_80.log:   180  Ir    c     0.444443    0.602692    2.222031    0.000000
./33_81.log:   180  Ir    c     0.444443    0.606059    2.292492    0.000000
./33_82.log:   180  Ir    c     0.444443    0.609426    2.319203    0.000000
./33_83.log:   180  Ir    c     0.444443    0.612793    2.326438    0.000000
./33_84.log:   180  Ir    c     0.444443    0.616160    2.352825    0.000000
./33_85.log:   180  Ir    c     0.444443    0.619527    2.364218    0.000000
./33_86.log:   180  Ir    c     0.444443    0.622894    2.353679    0.000000
./33_87.log:   180  Ir    c     0.444443    0.626261    2.317564    0.000000
./33_88.log:   180  Ir    c     0.444443    0.629628    2.228377    0.000000
./33_89.log:   180  Ir    c     0.444443    0.632995    2.397953    0.000000
./33_90.log:   180  Ir    c     0.444443    0.636362    2.418297    0.000000
./33_91.log:   180  Ir    c     0.444443    0.639729    2.428332    0.000000
./33_92.log:   180  Ir    c     0.444443    0.643096    2.434980    0.000000
./33_93.log:   180  Ir    c     0.444443    0.646463    2.440660    0.000000
./33_94.log:   180  Ir    c     0.444443    0.649830    2.447980    0.000000
./33_95.log:   180  Ir    c     0.444443    0.653197    2.454131    0.000000
./33_96.log:   180  Ir    c     0.444443    0.656564    2.461923    0.000000
./33_97.log:   180  Ir    c     0.444443    0.659931    2.451286    0.000000
./33_98.log:   180  Ir    c     0.444443    0.663298    2.468708    0.000000
./33_99.log:   180  Ir    c     0.444443    0.666666    2.475525    0.000000
./34_0.log:   180  Ir    c     0.447810    0.333333   -0.009016    0.000000
./34_1.log:   180  Ir    c     0.447810    0.336699   -0.008952    0.000000
./34_2.log:   180  Ir    c     0.447810    0.340066   -0.010329    0.000000
./34_3.log:   180  Ir    c     0.447810    0.343433   -0.009276    0.000000
./34_4.log:   180  Ir    c     0.447810    0.346800   -0.010755    0.000000
./34_5.log:   180  Ir    c     0.447810    0.350167   -0.010462    0.000000
./34_6.log:   180  Ir    c     0.447810    0.353534   -0.011700    0.000000
./34_7.log:   180  Ir    c     0.447810    0.356901   -0.013349    0.000000
./34_8.log:   180  Ir    c     0.447810    0.360268   -0.015878    0.000000
./34_9.log:   180  Ir    c     0.447810    0.363635   -0.018158    0.000000
./34_10.log:   180  Ir    c     0.447810    0.367002   -0.022001    0.000000
./34_11.log:   180  Ir    c     0.447810    0.370369   -0.027122    0.000000
./34_12.log:   180  Ir    c     0.447810    0.373736   -0.034155    0.000000
./34_13.log:   180  Ir    c     0.447810    0.377103   -0.044297    0.000000
./34_14.log:   180  Ir    c     0.447810    0.380470   -0.059527    0.000000
./34_15.log:   180  Ir    c     0.447810    0.383837   -0.085528    0.000000
./34_16.log:   180  Ir    c     0.447810    0.387204   -0.113166    0.000000
./34_17.log:   180  Ir    c     0.447810    0.390571   -0.115241    0.000000
./34_18.log:   180  Ir    c     0.447810    0.393938   -0.104899    0.000000
./34_19.log:   180  Ir    c     0.447810    0.397305   -0.099194    0.000000
./34_20.log:   180  Ir    c     0.447810    0.400672   -0.088790    0.000000
./34_21.log:   180  Ir    c     0.447810    0.404039   -0.076347    0.000000
./34_22.log:   180  Ir    c     0.447810    0.407406   -0.061945    0.000000
./34_23.log:   180  Ir    c     0.447810    0.410773   -0.048078    0.000000
./34_24.log:   180  Ir    c     0.447810    0.414140    1.272328    0.000000
./34_25.log:   180  Ir    c     0.447810    0.417507    1.358258    0.000000
./34_26.log:   180  Ir    c     0.447810    0.420874    1.419108    0.000000
./34_27.log:   180  Ir    c     0.447810    0.424241    1.461751    0.000000
./34_28.log:   180  Ir    c     0.447810    0.427608    1.504291    0.000000
./34_29.log:   180  Ir    c     0.447810    0.430975    1.347560    0.000000
./34_30.log:   180  Ir    c     0.447810    0.434342    1.362645    0.000000
./34_31.log:   180  Ir    c     0.447810    0.437709    1.377781    0.000000
./34_32.log:   180  Ir    c     0.447810    0.441076    1.393849    0.000000
./34_33.log:   180  Ir    c     0.447810    0.444443    1.406947    0.000000
./34_34.log:   180  Ir    c     0.447810    0.447810    1.420530    0.000000
./34_35.log:   180  Ir    c     0.447810    0.451177    1.433426    0.000000
./34_36.log:   180  Ir    c     0.447810    0.454544    1.446798    0.000000
./34_37.log:   180  Ir    c     0.447810    0.457911    1.456734    0.000000
./34_38.log:   180  Ir    c     0.447810    0.461278    1.467012    0.000000
./34_39.log:   180  Ir    c     0.447810    0.464645    1.959564    0.000000
./34_40.log:   180  Ir    c     0.447810    0.468012    1.972877    0.000000
./34_41.log:   180  Ir    c     0.447810    0.471379    2.012160    0.000000
./34_42.log:   180  Ir    c     0.447810    0.474746    2.041196    0.000000
./34_43.log:   180  Ir    c     0.447810    0.478113    2.093174    0.000000
./34_44.log:   180  Ir    c     0.447810    0.481480    2.123889    0.000000
./34_45.log:   180  Ir    c     0.447810    0.484847    2.164206    0.000000
./34_46.log:   180  Ir    c     0.447810    0.488214    2.228851    0.000000
./34_47.log:   180  Ir    c     0.447810    0.491581    2.242120    0.000000
./34_48.log:   180  Ir    c     0.447810    0.494948    1.657142    0.000000
./34_49.log:   180  Ir    c     0.447810    0.498315    1.655302    0.000000
./34_50.log:   180  Ir    c     0.447810    0.501682    1.847610    0.000000
./34_51.log:   180  Ir    c     0.447810    0.505049    1.652015    0.000000
./34_52.log:   180  Ir    c     0.447810    0.508416    1.650490    0.000000
./34_53.log:   180  Ir    c     0.447810    0.511783    1.900580    0.000000
./34_54.log:   180  Ir    c     0.447810    0.515150    1.917382    0.000000
./34_55.log:   180  Ir    c     0.447810    0.518517    1.646483    0.000000
./34_56.log:   180  Ir    c     0.447810    0.521884    1.959363    0.000000
./34_57.log:   180  Ir    c     0.447810    0.525251    1.977105    0.000000
./34_58.log:   180  Ir    c     0.447810    0.528618    1.964758    0.000000
./34_59.log:   180  Ir    c     0.447810    0.531985    2.090326    0.000000
./34_60.log:   180  Ir    c     0.447810    0.535352    2.176657    0.000000
./34_61.log:   180  Ir    c     0.447810    0.538719    2.202971    0.000000
./34_62.log:   180  Ir    c     0.447810    0.542086    1.511317    0.000000
./34_63.log:   180  Ir    c     0.447810    0.545453    1.507372    0.000000
./34_64.log:   180  Ir    c     0.447810    0.548820    1.503252    0.000000
./34_65.log:   180  Ir    c     0.447810    0.552187    1.778729    0.000000
./34_66.log:   180  Ir    c     0.447810    0.555554    1.781289    0.000000
./34_67.log:   180  Ir    c     0.447810    0.558921    1.786584    0.000000
./34_68.log:   180  Ir    c     0.447810    0.562288    1.790647    0.000000
./34_69.log:   180  Ir    c     0.447810    0.565655    1.790507    0.000000
./34_70.log:   180  Ir    c     0.447810    0.569022    1.806593    0.000000
./34_71.log:   180  Ir    c     0.447810    0.572389    1.814858    0.000000
./34_72.log:   180  Ir    c     0.447810    0.575756    1.830326    0.000000
./34_73.log:   180  Ir    c     0.447810    0.579123    1.842753    0.000000
./34_74.log:   180  Ir    c     0.447810    0.582490    1.866612    0.000000
./34_75.log:   180  Ir    c     0.447810    0.585857    1.902127    0.000000
./34_76.log:   180  Ir    c     0.447810    0.589224    1.969947    0.000000
./34_77.log:   180  Ir    c     0.447810    0.592591    2.110745    0.000000
./34_78.log:   180  Ir    c     0.447810    0.595958    2.193496    0.000000
./34_79.log:   180  Ir    c     0.447810    0.599325    2.245569    0.000000
./34_80.log:   180  Ir    c     0.447810    0.602692    2.271176    0.000000
./34_81.log:   180  Ir    c     0.447810    0.606059    2.288544    0.000000
./34_82.log:   180  Ir    c     0.447810    0.609426    2.311907    0.000000
./34_83.log:   180  Ir    c     0.447810    0.612793    2.325271    0.000000
./34_84.log:   180  Ir    c     0.447810    0.616160    2.349585    0.000000
./34_85.log:   180  Ir    c     0.447810    0.619527    2.347461    0.000000
./34_86.log:   180  Ir    c     0.447810    0.622894    2.370938    0.000000
./34_87.log:   180  Ir    c     0.447810    0.626261    2.391592    0.000000
./34_88.log:   180  Ir    c     0.447810    0.629628    2.390312    0.000000
./34_89.log:   180  Ir    c     0.447810    0.632995    2.400176    0.000000
./34_90.log:   180  Ir    c     0.447810    0.636362    2.414828    0.000000
./34_91.log:   180  Ir    c     0.447810    0.639729    2.424497    0.000000
./34_92.log:   180  Ir    c     0.447810    0.643096    2.422328    0.000000
./34_93.log:   180  Ir    c     0.447810    0.646463    2.434813    0.000000
./34_94.log:   180  Ir    c     0.447810    0.649830    2.434946    0.000000
./34_95.log:   180  Ir    c     0.447810    0.653197    2.439750    0.000000
./34_96.log:   180  Ir    c     0.447810    0.656564    2.450685    0.000000
./34_97.log:   180  Ir    c     0.447810    0.659931    2.450312    0.000000
./34_98.log:   180  Ir    c     0.447810    0.663298    2.461614    0.000000
./34_99.log:   180  Ir    c     0.447810    0.666666    2.467989    0.000000
./35_0.log:   180  Ir    c     0.451177    0.333333    0.246466    0.000000
./35_1.log:   180  Ir    c     0.451177    0.336699    0.004964    0.000000
./35_2.log:   180  Ir    c     0.451177    0.340066    0.004278    0.000000
./35_3.log:   180  Ir    c     0.451177    0.343433    0.003245    0.000000
./35_4.log:   180  Ir    c     0.451177    0.346800    0.004298    0.000000
./35_5.log:   180  Ir    c     0.451177    0.350167    0.004196    0.000000
./35_6.log:   180  Ir    c     0.451177    0.353534    0.003849    0.000000
./35_7.log:   180  Ir    c     0.451177    0.356901    0.003217    0.000000
./35_8.log:   180  Ir    c     0.451177    0.360268    0.002562    0.000000
./35_9.log:   180  Ir    c     0.451177    0.363635    0.002170    0.000000
./35_10.log:   180  Ir    c     0.451177    0.367002   -0.000698    0.000000
./35_11.log:   180  Ir    c     0.451177    0.370369   -0.003272    0.000000
./35_12.log:   180  Ir    c     0.451177    0.373736   -0.006342    0.000000
./35_13.log:   180  Ir    c     0.451177    0.377103   -0.012175    0.000000
./35_14.log:   180  Ir    c     0.451177    0.380470   -0.020884    0.000000
./35_15.log:   180  Ir    c     0.451177    0.383837   -0.033428    0.000000
./35_16.log:   180  Ir    c     0.451177    0.387204   -0.065417    0.000000
./35_17.log:   180  Ir    c     0.451177    0.390571   -0.097875    0.000000
./35_18.log:   180  Ir    c     0.451177    0.393938   -0.093986    0.000000
./35_19.log:   180  Ir    c     0.451177    0.397305   -0.085662    0.000000
./35_20.log:   180  Ir    c     0.451177    0.400672   -0.075977    0.000000
./35_21.log:   180  Ir    c     0.451177    0.404039   -0.062422    0.000000
./35_22.log:   180  Ir    c     0.451177    0.407406   -0.050590    0.000000
./35_23.log:   180  Ir    c     0.451177    0.410773   -0.034757    0.000000
./35_24.log:   180  Ir    c     0.451177    0.414140    1.288870    0.000000
./35_25.log:   180  Ir    c     0.451177    0.417507    1.371313    0.000000
./35_26.log:   180  Ir    c     0.451177    0.420874    1.426222    0.000000
./35_27.log:   180  Ir    c     0.451177    0.424241    1.472610    0.000000
./35_28.log:   180  Ir    c     0.451177    0.427608    1.505040    0.000000
./35_29.log:   180  Ir    c     0.451177    0.430975    1.543820    0.000000
./35_30.log:   180  Ir    c     0.451177    0.434342    1.369776    0.000000
./35_31.log:   180  Ir    c     0.451177    0.437709    1.384580    0.000000
./35_32.log:   180  Ir    c     0.451177    0.441076    1.399457    0.000000
./35_33.log:   180  Ir    c     0.451177    0.444443    1.414073    0.000000
./35_34.log:   180  Ir    c     0.451177    0.447810    1.427815    0.000000
./35_35.log:   180  Ir    c     0.451177    0.451177    1.440836    0.000000
./35_36.log:   180  Ir    c     0.451177    0.454544    1.453121    0.000000
./35_37.log:   180  Ir    c     0.451177    0.457911    1.464770    0.000000
./35_38.log:   180  Ir    c     0.451177    0.461278    1.475237    0.000000
./35_39.log:   180  Ir    c     0.451177    0.464645    1.954217    0.000000
./35_40.log:   180  Ir    c     0.451177    0.468012    2.000695    0.000000
./35_41.log:   180  Ir    c     0.451177    0.471379    2.089061    0.000000
./35_42.log:   180  Ir    c     0.451177    0.474746    2.083648    0.000000
./35_43.log:   180  Ir    c     0.451177    0.478113    1.667828    0.000000
./35_44.log:   180  Ir    c     0.451177    0.481480    2.190960    0.000000
./35_45.log:   180  Ir    c     0.451177    0.484847    2.209764    0.000000
./35_46.log:   180  Ir    c     0.451177    0.488214    2.128633    0.000000
./35_47.log:   180  Ir    c     0.451177    0.491581    2.242712    0.000000
./35_48.log:   180  Ir    c     0.451177    0.494948    2.254887    0.000000
./35_49.log:   180  Ir    c     0.451177    0.498315    1.656194    0.000000
./35_50.log:   180  Ir    c     0.451177    0.501682    1.555704    0.000000
./35_51.log:   180  Ir    c     0.451177    0.505049    1.573213    0.000000
./35_52.log:   180  Ir    c     0.451177    0.508416    1.651658    0.000000
./35_53.log:   180  Ir    c     0.451177    0.511783    1.650599    0.000000
./35_54.log:   180  Ir    c     0.451177    0.515150    1.923052    0.000000
./35_55.log:   180  Ir    c     0.451177    0.518517    1.938778    0.000000
./35_56.log:   180  Ir    c     0.451177    0.521884    1.958620    0.000000
./35_57.log:   180  Ir    c     0.451177    0.525251    1.977613    0.000000
./35_58.log:   180  Ir    c     0.451177    0.528618    2.012706    0.000000
./35_59.log:   180  Ir    c     0.451177    0.531985    2.058756    0.000000
./35_60.log:   180  Ir    c     0.451177    0.535352    2.175973    0.000000
./35_61.log:   180  Ir    c     0.451177    0.538719    2.207461    0.000000
./35_62.log:   180  Ir    c     0.451177    0.542086    1.512628    0.000000
./35_63.log:   180  Ir    c     0.451177    0.545453    1.508554    0.000000
./35_64.log:   180  Ir    c     0.451177    0.548820    1.780990    0.000000
./35_65.log:   180  Ir    c     0.451177    0.552187    1.786686    0.000000
./35_66.log:   180  Ir    c     0.451177    0.555554    1.789758    0.000000
./35_67.log:   180  Ir    c     0.451177    0.558921    1.792814    0.000000
./35_68.log:   180  Ir    c     0.451177    0.562288    1.797317    0.000000
./35_69.log:   180  Ir    c     0.451177    0.565655    1.798129    0.000000
./35_70.log:   180  Ir    c     0.451177    0.569022    1.807156    0.000000
./35_71.log:   180  Ir    c     0.451177    0.572389    1.819872    0.000000
./35_72.log:   180  Ir    c     0.451177    0.575756    1.826342    0.000000
./35_73.log:   180  Ir    c     0.451177    0.579123    1.842145    0.000000
./35_74.log:   180  Ir    c     0.451177    0.582490    1.866552    0.000000
./35_75.log:   180  Ir    c     0.451177    0.585857    1.901296    0.000000
./35_76.log:   180  Ir    c     0.451177    0.589224    1.969019    0.000000
./35_77.log:   180  Ir    c     0.451177    0.592591    2.095959    0.000000
./35_78.log:   180  Ir    c     0.451177    0.595958    2.187165    0.000000
./35_79.log:   180  Ir    c     0.451177    0.599325    2.236990    0.000000
./35_80.log:   180  Ir    c     0.451177    0.602692    2.251730    0.000000
./35_81.log:   180  Ir    c     0.451177    0.606059    2.282471    0.000000
./35_82.log:   180  Ir    c     0.451177    0.609426    2.309190    0.000000
./35_83.log:   180  Ir    c     0.451177    0.612793    2.333027    0.000000
./35_84.log:   180  Ir    c     0.451177    0.616160    2.337706    0.000000
./35_85.log:   180  Ir    c     0.451177    0.619527    2.351474    0.000000
./35_86.log:   180  Ir    c     0.451177    0.622894    2.374345    0.000000
./35_87.log:   180  Ir    c     0.451177    0.626261    2.384775    0.000000
./35_88.log:   180  Ir    c     0.451177    0.629628    2.524925    0.000000
./35_89.log:   180  Ir    c     0.451177    0.632995    2.405596    0.000000
./35_90.log:   180  Ir    c     0.451177    0.636362    2.405798    0.000000
./35_91.log:   180  Ir    c     0.451177    0.639729    2.417256    0.000000
./35_92.log:   180  Ir    c     0.451177    0.643096    2.421194    0.000000
./35_93.log:   180  Ir    c     0.451177    0.646463    2.429955    0.000000
./35_94.log:   180  Ir    c     0.451177    0.649830    2.427683    0.000000
./35_95.log:   180  Ir    c     0.451177    0.653197    2.421980    0.000000
./35_96.log:   180  Ir    c     0.451177    0.656564    2.445297    0.000000
./35_97.log:   180  Ir    c     0.451177    0.659931    2.439406    0.000000
./35_98.log:   180  Ir    c     0.451177    0.663298    2.451826    0.000000
./35_99.log:   180  Ir    c     0.451177    0.666666    2.463451    0.000000
./36_0.log:   180  Ir    c     0.454544    0.333333    0.259169    0.000000
./36_1.log:   180  Ir    c     0.454544    0.336699    1.178875    0.000000
./36_2.log:   180  Ir    c     0.454544    0.340066    0.016803    0.000000
./36_3.log:   180  Ir    c     0.454544    0.343433    0.017199    0.000000
./36_4.log:   180  Ir    c     0.454544    0.346800    0.017599    0.000000
./36_5.log:   180  Ir    c     0.454544    0.350167    0.017197    0.000000
./36_6.log:   180  Ir    c     0.454544    0.353534    0.018268    0.000000
./36_7.log:   180  Ir    c     0.454544    0.356901    0.018501    0.000000
./36_8.log:   180  Ir    c     0.454544    0.360268    0.018601    0.000000
./36_9.log:   180  Ir    c     0.454544    0.363635    0.018651    0.000000
./36_10.log:   180  Ir    c     0.454544    0.367002    0.018621    0.000000
./36_11.log:   180  Ir    c     0.454544    0.370369    0.017723    0.000000
./36_12.log:   180  Ir    c     0.454544    0.373736    0.016680    0.000000
./36_13.log:   180  Ir    c     0.454544    0.377103    0.014871    0.000000
./36_14.log:   180  Ir    c     0.454544    0.380470    0.011572    0.000000
./36_15.log:   180  Ir    c     0.454544    0.383837    0.006647    0.000000
./36_16.log:   180  Ir    c     0.454544    0.387204   -0.001455    0.000000
./36_17.log:   180  Ir    c     0.454544    0.390571   -0.033408    0.000000
./36_18.log:   180  Ir    c     0.454544    0.393938   -0.071269    0.000000
./36_19.log:   180  Ir    c     0.454544    0.397305   -0.070482    0.000000
./36_20.log:   180  Ir    c     0.454544    0.400672   -0.060920    0.000000
./36_21.log:   180  Ir    c     0.454544    0.404039   -0.048647    0.000000
./36_22.log:   180  Ir    c     0.454544    0.407406   -0.034879    0.000000
./36_23.log:   180  Ir    c     0.454544    0.410773    1.155738    0.000000
./36_24.log:   180  Ir    c     0.454544    0.414140    1.313037    0.000000
./36_25.log:   180  Ir    c     0.454544    0.417507    1.378148    0.000000
./36_26.log:   180  Ir    c     0.454544    0.420874    1.433737    0.000000
./36_27.log:   180  Ir    c     0.454544    0.424241    1.473143    0.000000
./36_28.log:   180  Ir    c     0.454544    0.427608    1.509996    0.000000
./36_29.log:   180  Ir    c     0.454544    0.430975    1.545653    0.000000
./36_30.log:   180  Ir    c     0.454544    0.434342    1.790614    0.000000
./36_31.log:   180  Ir    c     0.454544    0.437709    1.386331    0.000000
./36_32.log:   180  Ir    c     0.454544    0.441076    1.406385    0.000000
./36_33.log:   180  Ir    c     0.454544    0.444443    1.421139    0.000000
./36_34.log:   180  Ir    c     0.454544    0.447810    1.435159    0.000000
./36_35.log:   180  Ir    c     0.454544    0.451177    1.447810    0.000000
./36_36.log:   180  Ir    c     0.454544    0.454544    1.460926    0.000000
./36_37.log:   180  Ir    c     0.454544    0.457911    1.471570    0.000000
./36_38.log:   180  Ir    c     0.454544    0.461278    1.483234    0.000000
./36_39.log:   180  Ir    c     0.454544    0.464645    1.955974    0.000000
./36_40.log:   180  Ir    c     0.454544    0.468012    2.081902    0.000000
./36_41.log:   180  Ir    c     0.454544    0.471379    2.125163    0.000000
./36_42.log:   180  Ir    c     0.454544    0.474746    2.134167    0.000000
./36_43.log:   180  Ir    c     0.454544    0.478113    1.665722    0.000000
./36_44.log:   180  Ir    c     0.454544    0.481480    2.191892    0.000000
./36_45.log:   180  Ir    c     0.454544    0.484847    2.215462    0.000000
./36_46.log:   180  Ir    c     0.454544    0.488214    2.224536    0.000000
./36_47.log:   180  Ir    c     0.454544    0.491581    2.238661    0.000000
./36_48.log:   180  Ir    c     0.454544    0.494948    1.658685    0.000000
./36_49.log:   180  Ir    c     0.454544    0.498315    2.263325    0.000000
./36_50.log:   180  Ir    c     0.454544    0.501682    2.274882    0.000000
./36_51.log:   180  Ir    c     0.454544    0.505049    1.621501    0.000000
./36_52.log:   180  Ir    c     0.454544    0.508416    1.653016    0.000000
./36_53.log:   180  Ir    c     0.454544    0.511783    1.651859    0.000000
./36_54.log:   180  Ir    c     0.454544    0.515150    1.650896    0.000000
./36_55.log:   180  Ir    c     0.454544    0.518517    1.942242    0.000000
./36_56.log:   180  Ir    c     0.454544    0.521884    1.959661    0.000000
./36_57.log:   180  Ir    c     0.454544    0.525251    1.976124    0.000000
./36_58.log:   180  Ir    c     0.454544    0.528618    1.997374    0.000000
./36_59.log:   180  Ir    c     0.454544    0.531985    2.030767    0.000000
./36_60.log:   180  Ir    c     0.454544    0.535352    2.100012    0.000000
./36_61.log:   180  Ir    c     0.454544    0.538719    1.517577    0.000000
./36_62.log:   180  Ir    c     0.454544    0.542086    1.514341    0.000000
./36_63.log:   180  Ir    c     0.454544    0.545453    1.789974    0.000000
./36_64.log:   180  Ir    c     0.454544    0.548820    1.791379    0.000000
./36_65.log:   180  Ir    c     0.454544    0.552187    1.793774    0.000000
./36_66.log:   180  Ir    c     0.454544    0.555554    1.796137    0.000000
./36_67.log:   180  Ir    c     0.454544    0.558921    1.800070    0.000000
./36_68.log:   180  Ir    c     0.454544    0.562288    1.804370    0.000000
./36_69.log:   180  Ir    c     0.454544    0.565655    1.808981    0.000000
./36_70.log:   180  Ir    c     0.454544    0.569022    1.814082    0.000000
./36_71.log:   180  Ir    c     0.454544    0.572389    1.822694    0.000000
./36_72.log:   180  Ir    c     0.454544    0.575756    1.833106    0.000000
./36_73.log:   180  Ir    c     0.454544    0.579123    1.849061    0.000000
./36_74.log:   180  Ir    c     0.454544    0.582490    1.867460    0.000000
./36_75.log:   180  Ir    c     0.454544    0.585857    1.898285    0.000000
./36_76.log:   180  Ir    c     0.454544    0.589224    1.944313    0.000000
./36_77.log:   180  Ir    c     0.454544    0.592591    2.049109    0.000000
./36_78.log:   180  Ir    c     0.454544    0.595958    2.193740    0.000000
./36_79.log:   180  Ir    c     0.454544    0.599325    2.234162    0.000000
./36_80.log:   180  Ir    c     0.454544    0.602692    2.257327    0.000000
./36_81.log:   180  Ir    c     0.454544    0.606059    2.297630    0.000000
./36_82.log:   180  Ir    c     0.454544    0.609426    2.309716    0.000000
./36_83.log:   180  Ir    c     0.454544    0.612793    2.328187    0.000000
./36_84.log:   180  Ir    c     0.454544    0.616160    2.350287    0.000000
./36_85.log:   180  Ir    c     0.454544    0.619527    2.363716    0.000000
./36_86.log:   180  Ir    c     0.454544    0.622894    2.372904    0.000000
./36_87.log:   180  Ir    c     0.454544    0.626261    2.381172    0.000000
./36_88.log:   180  Ir    c     0.454544    0.629628    2.395614    0.000000
./36_89.log:   180  Ir    c     0.454544    0.632995    2.402747    0.000000
./36_90.log:   180  Ir    c     0.454544    0.636362    2.402618    0.000000
./36_91.log:   180  Ir    c     0.454544    0.639729    2.416014    0.000000
./36_92.log:   180  Ir    c     0.454544    0.643096    2.415915    0.000000
./36_93.log:   180  Ir    c     0.454544    0.646463    2.423969    0.000000
./36_94.log:   180  Ir    c     0.454544    0.649830    2.401679    0.000000
./36_95.log:   180  Ir    c     0.454544    0.653197    2.431996    0.000000
./36_96.log:   180  Ir    c     0.454544    0.656564    2.445109    0.000000
./36_97.log:   180  Ir    c     0.454544    0.659931    2.449850    0.000000
./36_98.log:   180  Ir    c     0.454544    0.663298    2.447423    0.000000
./36_99.log:   180  Ir    c     0.454544    0.666666    2.456605    0.000000
./37_0.log:   180  Ir    c     0.457911    0.333333    0.025380    0.000000
./37_1.log:   180  Ir    c     0.457911    0.336699    0.028827    0.000000
./37_2.log:   180  Ir    c     0.457911    0.340066    0.028540    0.000000
./37_3.log:   180  Ir    c     0.457911    0.343433    0.028504    0.000000
./37_4.log:   180  Ir    c     0.457911    0.346800    0.030133    0.000000
./37_5.log:   180  Ir    c     0.457911    0.350167    0.030684    0.000000
./37_6.log:   180  Ir    c     0.457911    0.353534    0.033540    0.000000
./37_7.log:   180  Ir    c     0.457911    0.356901    0.032421    0.000000
./37_8.log:   180  Ir    c     0.457911    0.360268    0.033864    0.000000
./37_9.log:   180  Ir    c     0.457911    0.363635    0.036188    0.000000
./37_10.log:   180  Ir    c     0.457911    0.367002    0.035237    0.000000
./37_11.log:   180  Ir    c     0.457911    0.370369    0.036029    0.000000
./37_12.log:   180  Ir    c     0.457911    0.373736    0.036926    0.000000
./37_13.log:   180  Ir    c     0.457911    0.377103    0.036883    0.000000
./37_14.log:   180  Ir    c     0.457911    0.380470    0.036713    0.000000
./37_15.log:   180  Ir    c     0.457911    0.383837    0.035837    0.000000
./37_16.log:   180  Ir    c     0.457911    0.387204    0.034048    0.000000
./37_17.log:   180  Ir    c     0.457911    0.390571    0.029517    0.000000
./37_18.log:   180  Ir    c     0.457911    0.393938    0.018731    0.000000
./37_19.log:   180  Ir    c     0.457911    0.397305   -0.027613    0.000000
./37_20.log:   180  Ir    c     0.457911    0.400672   -0.042513    0.000000
./37_21.log:   180  Ir    c     0.457911    0.404039   -0.032955    0.000000
./37_22.log:   180  Ir    c     0.457911    0.407406   -0.019784    0.000000
./37_23.log:   180  Ir    c     0.457911    0.410773    1.197364    0.000000
./37_24.log:   180  Ir    c     0.457911    0.414140    1.324375    0.000000
./37_25.log:   180  Ir    c     0.457911    0.417507    1.379857    0.000000
./37_26.log:   180  Ir    c     0.457911    0.420874    1.432373    0.000000
./37_27.log:   180  Ir    c     0.457911    0.424241    1.476513    0.000000
./37_28.log:   180  Ir    c     0.457911    0.427608    1.513234    0.000000
./37_29.log:   180  Ir    c     0.457911    0.430975    1.545831    0.000000
./37_30.log:   180  Ir    c     0.457911    0.434342    1.849645    0.000000
./37_31.log:   180  Ir    c     0.457911    0.437709    1.833990    0.000000
./37_32.log:   180  Ir    c     0.457911    0.441076    1.413428    0.000000
./37_33.log:   180  Ir    c     0.457911    0.444443    1.428390    0.000000
./37_34.log:   180  Ir    c     0.457911    0.447810    1.443752    0.000000
./37_35.log:   180  Ir    c     0.457911    0.451177    1.455907    0.000000
./37_36.log:   180  Ir    c     0.457911    0.454544    1.468939    0.000000
./37_37.log:   180  Ir    c     0.457911    0.457911    1.480625    0.000000
./37_38.log:   180  Ir    c     0.457911    0.461278    1.491585    0.000000
./37_39.log:   180  Ir    c     0.457911    0.464645    2.052673    0.000000
./37_40.log:   180  Ir    c     0.457911    0.468012    2.100438    0.000000
./37_41.log:   180  Ir    c     0.457911    0.471379    2.128801    0.000000
./37_42.log:   180  Ir    c     0.457911    0.474746    2.156124    0.000000
./37_43.log:   180  Ir    c     0.457911    0.478113    2.175518    0.000000
./37_44.log:   180  Ir    c     0.457911    0.481480    1.665700    0.000000
./37_45.log:   180  Ir    c     0.457911    0.484847    2.206581    0.000000
./37_46.log:   180  Ir    c     0.457911    0.488214    2.221314    0.000000
./37_47.log:   180  Ir    c     0.457911    0.491581    2.236923    0.000000
./37_48.log:   180  Ir    c     0.457911    0.494948    2.248176    0.000000
./37_49.log:   180  Ir    c     0.457911    0.498315    2.258513    0.000000
./37_50.log:   180  Ir    c     0.457911    0.501682    2.308744    0.000000
./37_51.log:   180  Ir    c     0.457911    0.505049    1.656680    0.000000
./37_52.log:   180  Ir    c     0.457911    0.508416    1.731270    0.000000
./37_53.log:   180  Ir    c     0.457911    0.511783    1.654213    0.000000
./37_54.log:   180  Ir    c     0.457911    0.515150    1.820749    0.000000
./37_55.log:   180  Ir    c     0.457911    0.518517    1.652316    0.000000
./37_56.log:   180  Ir    c     0.457911    0.521884    2.318128    0.000000
./37_57.log:   180  Ir    c     0.457911    0.525251    1.650889    0.000000
./37_58.log:   180  Ir    c     0.457911    0.528618    2.326232    0.000000
./37_59.log:   180  Ir    c     0.457911    0.531985    2.019846    0.000000
./37_60.log:   180  Ir    c     0.457911    0.535352    1.614658    0.000000
./37_61.log:   180  Ir    c     0.457911    0.538719    1.795040    0.000000
./37_62.log:   180  Ir    c     0.457911    0.542086    1.796370    0.000000
./37_63.log:   180  Ir    c     0.457911    0.545453    1.795020    0.000000
./37_64.log:   180  Ir    c     0.457911    0.548820    1.798382    0.000000
./37_65.log:   180  Ir    c     0.457911    0.552187    1.800486    0.000000
./37_66.log:   180  Ir    c     0.457911    0.555554    1.796720    0.000000
./37_67.log:   180  Ir    c     0.457911    0.558921    1.805960    0.000000
./37_68.log:   180  Ir    c     0.457911    0.562288    1.809769    0.000000
./37_69.log:   180  Ir    c     0.457911    0.565655    1.814603    0.000000
./37_70.log:   180  Ir    c     0.457911    0.569022    1.820672    0.000000
./37_71.log:   180  Ir    c     0.457911    0.572389    1.828217    0.000000
./37_72.log:   180  Ir    c     0.457911    0.575756    1.837609    0.000000
./37_73.log:   180  Ir    c     0.457911    0.579123    1.845686    0.000000
./37_74.log:   180  Ir    c     0.457911    0.582490    1.868752    0.000000
./37_75.log:   180  Ir    c     0.457911    0.585857    1.895341    0.000000
./37_76.log:   180  Ir    c     0.457911    0.589224    1.941387    0.000000
./37_77.log:   180  Ir    c     0.457911    0.592591    2.056937    0.000000
./37_78.log:   180  Ir    c     0.457911    0.595958    2.205991    0.000000
./37_79.log:   180  Ir    c     0.457911    0.599325    2.164727    0.000000
./37_80.log:   180  Ir    c     0.457911    0.602692    2.263824    0.000000
./37_81.log:   180  Ir    c     0.457911    0.606059    2.291963    0.000000
./37_82.log:   180  Ir    c     0.457911    0.609426    2.315698    0.000000
./37_83.log:   180  Ir    c     0.457911    0.612793    2.323145    0.000000
./37_84.log:   180  Ir    c     0.457911    0.616160    2.347698    0.000000
./37_85.log:   180  Ir    c     0.457911    0.619527    2.361817    0.000000
./37_86.log:   180  Ir    c     0.457911    0.622894    2.373317    0.000000
./37_87.log:   180  Ir    c     0.457911    0.626261    2.383362    0.000000
./37_88.log:   180  Ir    c     0.457911    0.629628    2.388340    0.000000
./37_89.log:   180  Ir    c     0.457911    0.632995    2.401059    0.000000
./37_90.log:   180  Ir    c     0.457911    0.636362    2.406514    0.000000
./37_91.log:   180  Ir    c     0.457911    0.639729    2.402940    0.000000
./37_92.log:   180  Ir    c     0.457911    0.643096    2.413904    0.000000
./37_93.log:   180  Ir    c     0.457911    0.646463    2.418168    0.000000
./37_94.log:   180  Ir    c     0.457911    0.649830    2.417756    0.000000
./37_95.log:   180  Ir    c     0.457911    0.653197   -0.304229    0.000000
./37_96.log:   180  Ir    c     0.457911    0.656564    2.438451    0.000000
./37_97.log:   180  Ir    c     0.457911    0.659931    2.443935    0.000000
./37_98.log:   180  Ir    c     0.457911    0.663298    2.449185    0.000000
./37_99.log:   180  Ir    c     0.457911    0.666666    2.455464    0.000000
./38_0.log:   180  Ir    c     0.461278    0.333333    0.281283    0.000000
./38_1.log:   180  Ir    c     0.461278    0.336699    1.209092    0.000000
./38_2.log:   180  Ir    c     0.461278    0.340066    0.039073    0.000000
./38_3.log:   180  Ir    c     0.461278    0.343433    0.040769    0.000000
./38_4.log:   180  Ir    c     0.461278    0.346800    0.041284    0.000000
./38_5.log:   180  Ir    c     0.461278    0.350167    0.042408    0.000000
./38_6.log:   180  Ir    c     0.461278    0.353534    0.043696    0.000000
./38_7.log:   180  Ir    c     0.461278    0.356901    0.045178    0.000000
./38_8.log:   180  Ir    c     0.461278    0.360268    0.045567    0.000000
./38_9.log:   180  Ir    c     0.461278    0.363635    0.048257    0.000000
./38_10.log:   180  Ir    c     0.461278    0.367002    0.050119    0.000000
./38_11.log:   180  Ir    c     0.461278    0.370369    0.051512    0.000000
./38_12.log:   180  Ir    c     0.461278    0.373736    0.053723    0.000000
./38_13.log:   180  Ir    c     0.461278    0.377103    0.055384    0.000000
./38_14.log:   180  Ir    c     0.461278    0.380470    0.057066    0.000000
./38_15.log:   180  Ir    c     0.461278    0.383837    0.060302    0.000000
./38_16.log:   180  Ir    c     0.461278    0.387204    0.059842    0.000000
./38_17.log:   180  Ir    c     0.461278    0.390571    0.061334    0.000000
./38_18.log:   180  Ir    c     0.461278    0.393938    0.072152    0.000000
./38_19.log:   180  Ir    c     0.461278    0.397305    0.079946    0.000000
./38_20.log:   180  Ir    c     0.461278    0.400672    0.080780    0.000000
./38_21.log:   180  Ir    c     0.461278    0.404039    0.020496    0.000000
./38_22.log:   180  Ir    c     0.461278    0.407406   -0.001356    0.000000
./38_23.log:   180  Ir    c     0.461278    0.410773    1.222882    0.000000
./38_24.log:   180  Ir    c     0.461278    0.414140    1.331054    0.000000
./38_25.log:   180  Ir    c     0.461278    0.417507    1.390087    0.000000
./38_26.log:   180  Ir    c     0.461278    0.420874    1.436232    0.000000
./38_27.log:   180  Ir    c     0.461278    0.424241    1.478761    0.000000
./38_28.log:   180  Ir    c     0.461278    0.427608    1.510650    0.000000
./38_29.log:   180  Ir    c     0.461278    0.430975    1.546412    0.000000
./38_30.log:   180  Ir    c     0.461278    0.434342    1.870500    0.000000
./38_31.log:   180  Ir    c     0.461278    0.437709    1.918507    0.000000
./38_32.log:   180  Ir    c     0.461278    0.441076    1.419129    0.000000
./38_33.log:   180  Ir    c     0.461278    0.444443    1.435638    0.000000
./38_34.log:   180  Ir    c     0.461278    0.447810    1.450376    0.000000
./38_35.log:   180  Ir    c     0.461278    0.451177    1.465229    0.000000
./38_36.log:   180  Ir    c     0.461278    0.454544    1.477034    0.000000
./38_37.log:   180  Ir    c     0.461278    0.457911    1.488713    0.000000
./38_38.log:   180  Ir    c     0.461278    0.461278    2.051910    0.000000
./38_39.log:   180  Ir    c     0.461278    0.464645    2.079467    0.000000
./38_40.log:   180  Ir    c     0.461278    0.468012    2.107104    0.000000
./38_41.log:   180  Ir    c     0.461278    0.471379    2.127975    0.000000
./38_42.log:   180  Ir    c     0.461278    0.474746    2.155717    0.000000
./38_43.log:   180  Ir    c     0.461278    0.478113    2.178992    0.000000
./38_44.log:   180  Ir    c     0.461278    0.481480    1.665705    0.000000
./38_45.log:   180  Ir    c     0.461278    0.484847    1.665303    0.000000
./38_46.log:   180  Ir    c     0.461278    0.488214    2.216721    0.000000
./38_47.log:   180  Ir    c     0.461278    0.491581    2.232731    0.000000
./38_48.log:   180  Ir    c     0.461278    0.494948    2.217266    0.000000
./38_49.log:   180  Ir    c     0.461278    0.498315    2.247394    0.000000
./38_50.log:   180  Ir    c     0.461278    0.501682    1.847423    0.000000
./38_51.log:   180  Ir    c     0.461278    0.505049    1.812917    0.000000
./38_52.log:   180  Ir    c     0.461278    0.508416    1.814523    0.000000
./38_53.log:   180  Ir    c     0.461278    0.511783    1.654046    0.000000
./38_54.log:   180  Ir    c     0.461278    0.515150    1.653557    0.000000
./38_55.log:   180  Ir    c     0.461278    0.518517    1.815565    0.000000
./38_56.log:   180  Ir    c     0.461278    0.521884    1.814239    0.000000
./38_57.log:   180  Ir    c     0.461278    0.525251    1.652892    0.000000
./38_58.log:   180  Ir    c     0.461278    0.528618    1.809876    0.000000
./38_59.log:   180  Ir    c     0.461278    0.531985    1.812113    0.000000
./38_60.log:   180  Ir    c     0.461278    0.535352    1.801483    0.000000
./38_61.log:   180  Ir    c     0.461278    0.538719    1.799185    0.000000
./38_62.log:   180  Ir    c     0.461278    0.542086    1.802477    0.000000
./38_63.log:   180  Ir    c     0.461278    0.545453    1.798566    0.000000
./38_64.log:   180  Ir    c     0.461278    0.548820    1.804523    0.000000
./38_65.log:   180  Ir    c     0.461278    0.552187    1.804780    0.000000
./38_66.log:   180  Ir    c     0.461278    0.555554    1.804748    0.000000
./38_67.log:   180  Ir    c     0.461278    0.558921    1.811402    0.000000
./38_68.log:   180  Ir    c     0.461278    0.562288    1.813784    0.000000
./38_69.log:   180  Ir    c     0.461278    0.565655    1.818892    0.000000
./38_70.log:   180  Ir    c     0.461278    0.569022    1.825200    0.000000
./38_71.log:   180  Ir    c     0.461278    0.572389    1.831939    0.000000
./38_72.log:   180  Ir    c     0.461278    0.575756    1.840652    0.000000
./38_73.log:   180  Ir    c     0.461278    0.579123    1.853113    0.000000
./38_74.log:   180  Ir    c     0.461278    0.582490    1.869414    0.000000
./38_75.log:   180  Ir    c     0.461278    0.585857    1.889610    0.000000
./38_76.log:   180  Ir    c     0.461278    0.589224    1.938474    0.000000
./38_77.log:   180  Ir    c     0.461278    0.592591    2.059846    0.000000
./38_78.log:   180  Ir    c     0.461278    0.595958    2.154942    0.000000
./38_79.log:   180  Ir    c     0.461278    0.599325    2.213806    0.000000
./38_80.log:   180  Ir    c     0.461278    0.602692    2.261236    0.000000
./38_81.log:   180  Ir    c     0.461278    0.606059    2.294443    0.000000
./38_82.log:   180  Ir    c     0.461278    0.609426    2.310825    0.000000
./38_83.log:   180  Ir    c     0.461278    0.612793    2.338064    0.000000
./38_84.log:   180  Ir    c     0.461278    0.616160    2.339272    0.000000
./38_85.log:   180  Ir    c     0.461278    0.619527    2.360709    0.000000
./38_86.log:   180  Ir    c     0.461278    0.622894    2.344375    0.000000
./38_87.log:   180  Ir    c     0.461278    0.626261    2.381634    0.000000
./38_88.log:   180  Ir    c     0.461278    0.629628    2.381319    0.000000
./38_89.log:   180  Ir    c     0.461278    0.632995    2.385648    0.000000
./38_90.log:   180  Ir    c     0.461278    0.636362    2.404109    0.000000
./38_91.log:   180  Ir    c     0.461278    0.639729    2.402881    0.000000
./38_92.log:   180  Ir    c     0.461278    0.643096    2.414816    0.000000
./38_93.log:   180  Ir    c     0.461278    0.646463    2.397520    0.000000
./38_94.log:   180  Ir    c     0.461278    0.649830    2.420683    0.000000
./38_95.log:   180  Ir    c     0.461278    0.653197    2.428703    0.000000
./38_96.log:   180  Ir    c     0.461278    0.656564    2.431635    0.000000
./38_97.log:   180  Ir    c     0.461278    0.659931    2.437687    0.000000
./38_98.log:   180  Ir    c     0.461278    0.663298    2.443604    0.000000
./38_99.log:   180  Ir    c     0.461278    0.666666    2.449010    0.000000
./39_0.log:   180  Ir    c     0.464645    0.333333    0.291756    0.000000
./39_1.log:   180  Ir    c     0.464645    0.336699    0.048527    0.000000
./39_2.log:   180  Ir    c     0.464645    0.340066    0.049446    0.000000
./39_3.log:   180  Ir    c     0.464645    0.343433    0.050582    0.000000
./39_4.log:   180  Ir    c     0.464645    0.346800    0.051958    0.000000
./39_5.log:   180  Ir    c     0.464645    0.350167    0.053133    0.000000
./39_6.log:   180  Ir    c     0.464645    0.353534    0.054771    0.000000
./39_7.log:   180  Ir    c     0.464645    0.356901    0.056591    0.000000
./39_8.log:   180  Ir    c     0.464645    0.360268    0.058848    0.000000
./39_9.log:   180  Ir    c     0.464645    0.363635    0.060594    0.000000
./39_10.log:   180  Ir    c     0.464645    0.367002    0.063119    0.000000
./39_11.log:   180  Ir    c     0.464645    0.370369    0.066103    0.000000
./39_12.log:   180  Ir    c     0.464645    0.373736    0.068086    0.000000
./39_13.log:   180  Ir    c     0.464645    0.377103    0.070974    0.000000
./39_14.log:   180  Ir    c     0.464645    0.380470    0.072333    0.000000
./39_15.log:   180  Ir    c     0.464645    0.383837    0.076834    0.000000
./39_16.log:   180  Ir    c     0.464645    0.387204    0.080084    0.000000
./39_17.log:   180  Ir    c     0.464645    0.390571    0.084216    0.000000
./39_18.log:   180  Ir    c     0.464645    0.393938    0.091947    0.000000
./39_19.log:   180  Ir    c     0.464645    0.397305    0.113038    0.000000
./39_20.log:   180  Ir    c     0.464645    0.400672    0.132153    0.000000
./39_21.log:   180  Ir    c     0.464645    0.404039    0.140724    0.000000
./39_22.log:   180  Ir    c     0.464645    0.407406    0.150784    0.000000
./39_23.log:   180  Ir    c     0.464645    0.410773    1.244384    0.000000
./39_24.log:   180  Ir    c     0.464645    0.414140    1.339201    0.000000
./39_25.log:   180  Ir    c     0.464645    0.417507    1.393326    0.000000
./39_26.log:   180  Ir    c     0.464645    0.420874    1.439479    0.000000
./39_27.log:   180  Ir    c     0.464645    0.424241    1.475722    0.000000
./39_28.log:   180  Ir    c     0.464645    0.427608    1.512595    0.000000
./39_29.log:   180  Ir    c     0.464645    0.430975    1.544278    0.000000
./39_30.log:   180  Ir    c     0.464645    0.434342    1.868070    0.000000
./39_31.log:   180  Ir    c     0.464645    0.437709    1.918119    0.000000
./39_32.log:   180  Ir    c     0.464645    0.441076    1.945497    0.000000
./39_33.log:   180  Ir    c     0.464645    0.444443    1.441723    0.000000
./39_34.log:   180  Ir    c     0.464645    0.447810    1.456760    0.000000
./39_35.log:   180  Ir    c     0.464645    0.451177    1.474514    0.000000
./39_36.log:   180  Ir    c     0.464645    0.454544    1.485203    0.000000
./39_37.log:   180  Ir    c     0.464645    0.457911    1.645425    0.000000
./39_38.log:   180  Ir    c     0.464645    0.461278    2.071920    0.000000
./39_39.log:   180  Ir    c     0.464645    0.464645    2.080959    0.000000
./39_40.log:   180  Ir    c     0.464645    0.468012    2.108165    0.000000
./39_41.log:   180  Ir    c     0.464645    0.471379    2.129896    0.000000
./39_42.log:   180  Ir    c     0.464645    0.474746    2.153420    0.000000
./39_43.log:   180  Ir    c     0.464645    0.478113    2.167774    0.000000
./39_44.log:   180  Ir    c     0.464645    0.481480    2.188172    0.000000
./39_45.log:   180  Ir    c     0.464645    0.484847    1.663201    0.000000
./39_46.log:   180  Ir    c     0.464645    0.488214    2.211491    0.000000
./39_47.log:   180  Ir    c     0.464645    0.491581    2.206353    0.000000
./39_48.log:   180  Ir    c     0.464645    0.494948    1.811480    0.000000
./39_49.log:   180  Ir    c     0.464645    0.498315    2.281158    0.000000
./39_50.log:   180  Ir    c     0.464645    0.501682    2.240469    0.000000
./39_51.log:   180  Ir    c     0.464645    0.505049    1.800593    0.000000
./39_52.log:   180  Ir    c     0.464645    0.508416    1.810714    0.000000
./39_53.log:   180  Ir    c     0.464645    0.511783    1.592651    0.000000
./39_54.log:   180  Ir    c     0.464645    0.515150    1.811907    0.000000
./39_55.log:   180  Ir    c     0.464645    0.518517    1.811524    0.000000
./39_56.log:   180  Ir    c     0.464645    0.521884    1.810486    0.000000
./39_57.log:   180  Ir    c     0.464645    0.525251    1.810037    0.000000
./39_58.log:   180  Ir    c     0.464645    0.528618    2.342131    0.000000
./39_59.log:   180  Ir    c     0.464645    0.531985    1.803487    0.000000
./39_60.log:   180  Ir    c     0.464645    0.535352    1.807894    0.000000
./39_61.log:   180  Ir    c     0.464645    0.538719    1.809206    0.000000
./39_62.log:   180  Ir    c     0.464645    0.542086    1.808430    0.000000
./39_63.log:   180  Ir    c     0.464645    0.545453    1.809380    0.000000
./39_64.log:   180  Ir    c     0.464645    0.548820    1.808358    0.000000
./39_65.log:   180  Ir    c     0.464645    0.552187    1.811783    0.000000
./39_66.log:   180  Ir    c     0.464645    0.555554    1.810092    0.000000
./39_67.log:   180  Ir    c     0.464645    0.558921    1.813863    0.000000
./39_68.log:   180  Ir    c     0.464645    0.562288    1.819814    0.000000
./39_69.log:   180  Ir    c     0.464645    0.565655    1.820245    0.000000
./39_70.log:   180  Ir    c     0.464645    0.569022    1.828010    0.000000
./39_71.log:   180  Ir    c     0.464645    0.572389    1.835473    0.000000
./39_72.log:   180  Ir    c     0.464645    0.575756    1.844136    0.000000
./39_73.log:   180  Ir    c     0.464645    0.579123    1.853209    0.000000
./39_74.log:   180  Ir    c     0.464645    0.582490    1.870440    0.000000
./39_75.log:   180  Ir    c     0.464645    0.585857    1.893293    0.000000
./39_76.log:   180  Ir    c     0.464645    0.589224    1.925812    0.000000
./39_77.log:   180  Ir    c     0.464645    0.592591    2.036234    0.000000
./39_78.log:   180  Ir    c     0.464645    0.595958    2.229266    0.000000
./39_79.log:   180  Ir    c     0.464645    0.599325    2.255434    0.000000
./39_80.log:   180  Ir    c     0.464645    0.602692    2.270676    0.000000
./39_81.log:   180  Ir    c     0.464645    0.606059    2.290668    0.000000
./39_82.log:   180  Ir    c     0.464645    0.609426    2.301022    0.000000
./39_83.log:   180  Ir    c     0.464645    0.612793    2.327400    0.000000
./39_84.log:   180  Ir    c     0.464645    0.616160    2.344725    0.000000
./39_85.log:   180  Ir    c     0.464645    0.619527    2.362400    0.000000
./39_86.log:   180  Ir    c     0.464645    0.622894    2.369917    0.000000
./39_87.log:   180  Ir    c     0.464645    0.626261    2.380515    0.000000
./39_88.log:   180  Ir    c     0.464645    0.629628    2.388813    0.000000
./39_89.log:   180  Ir    c     0.464645    0.632995    2.401483    0.000000
./39_90.log:   180  Ir    c     0.464645    0.636362    2.400275    0.000000
./39_91.log:   180  Ir    c     0.464645    0.639729    2.392665    0.000000
./39_92.log:   180  Ir    c     0.464645    0.643096    2.406966    0.000000
./39_93.log:   180  Ir    c     0.464645    0.646463    2.399468    0.000000
./39_94.log:   180  Ir    c     0.464645    0.649830    2.416584    0.000000
./39_95.log:   180  Ir    c     0.464645    0.653197    2.424638    0.000000
./39_96.log:   180  Ir    c     0.464645    0.656564    2.430727    0.000000
./39_97.log:   180  Ir    c     0.464645    0.659931    2.434160    0.000000
./39_98.log:   180  Ir    c     0.464645    0.663298    2.438358    0.000000
./39_99.log:   180  Ir    c     0.464645    0.666666    2.440502    0.000000
./40_0.log:   180  Ir    c     0.468012    0.333333    0.301774    0.000000
./40_1.log:   180  Ir    c     0.468012    0.336699    0.057700    0.000000
./40_2.log:   180  Ir    c     0.468012    0.340066    0.057406    0.000000
./40_3.log:   180  Ir    c     0.468012    0.343433    0.059775    0.000000
./40_4.log:   180  Ir    c     0.468012    0.346800    0.061170    0.000000
./40_5.log:   180  Ir    c     0.468012    0.350167    0.062567    0.000000
./40_6.log:   180  Ir    c     0.468012    0.353534    0.064666    0.000000
./40_7.log:   180  Ir    c     0.468012    0.356901    0.067453    0.000000
./40_8.log:   180  Ir    c     0.468012    0.360268    0.069112    0.000000
./40_9.log:   180  Ir    c     0.468012    0.363635    0.071502    0.000000
./40_10.log:   180  Ir    c     0.468012    0.367002    0.075887    0.000000
./40_11.log:   180  Ir    c     0.468012    0.370369    0.077473    0.000000
./40_12.log:   180  Ir    c     0.468012    0.373736    0.082156    0.000000
./40_13.log:   180  Ir    c     0.468012    0.377103    0.084040    0.000000
./40_14.log:   180  Ir    c     0.468012    0.380470    0.087028    0.000000
./40_15.log:   180  Ir    c     0.468012    0.383837    0.091663    0.000000
./40_16.log:   180  Ir    c     0.468012    0.387204    0.095752    0.000000
./40_17.log:   180  Ir    c     0.468012    0.390571    0.101368    0.000000
./40_18.log:   180  Ir    c     0.468012    0.393938    0.110538    0.000000
./40_19.log:   180  Ir    c     0.468012    0.397305    0.134561    0.000000
./40_20.log:   180  Ir    c     0.468012    0.400672    0.162755    0.000000
./40_21.log:   180  Ir    c     0.468012    0.404039    0.185352    0.000000
./40_22.log:   180  Ir    c     0.468012    0.407406    0.208623    0.000000
./40_23.log:   180  Ir    c     0.468012    0.410773    1.245089    0.000000
./40_24.log:   180  Ir    c     0.468012    0.414140    1.339004    0.000000
./40_25.log:   180  Ir    c     0.468012    0.417507    1.392733    0.000000
./40_26.log:   180  Ir    c     0.468012    0.420874    1.439469    0.000000
./40_27.log:   180  Ir    c     0.468012    0.424241    1.478289    0.000000
./40_28.log:   180  Ir    c     0.468012    0.427608    1.513266    0.000000
./40_29.log:   180  Ir    c     0.468012    0.430975    1.539121    0.000000
./40_30.log:   180  Ir    c     0.468012    0.434342    1.876066    0.000000
./40_31.log:   180  Ir    c     0.468012    0.437709    1.594774    0.000000
./40_32.log:   180  Ir    c     0.468012    0.441076    1.950144    0.000000
./40_33.log:   180  Ir    c     0.468012    0.444443    1.635254    0.000000
./40_34.log:   180  Ir    c     0.468012    0.447810    1.465402    0.000000
./40_35.log:   180  Ir    c     0.468012    0.451177    1.481611    0.000000
./40_36.log:   180  Ir    c     0.468012    0.454544    1.494158    0.000000
./40_37.log:   180  Ir    c     0.468012    0.457911    1.506393    0.000000
./40_38.log:   180  Ir    c     0.468012    0.461278    2.057027    0.000000
./40_39.log:   180  Ir    c     0.468012    0.464645    2.083691    0.000000
./40_40.log:   180  Ir    c     0.468012    0.468012    2.106567    0.000000
./40_41.log:   180  Ir    c     0.468012    0.471379    2.127408    0.000000
./40_42.log:   180  Ir    c     0.468012    0.474746    2.147809    0.000000
./40_43.log:   180  Ir    c     0.468012    0.478113    2.163931    0.000000
./40_44.log:   180  Ir    c     0.468012    0.481480    2.180868    0.000000
./40_45.log:   180  Ir    c     0.468012    0.484847    1.663073    0.000000
./40_46.log:   180  Ir    c     0.468012    0.488214    1.660790    0.000000
./40_47.log:   180  Ir    c     0.468012    0.491581    2.209485    0.000000
./40_48.log:   180  Ir    c     0.468012    0.494948    2.223111    0.000000
./40_49.log:   180  Ir    c     0.468012    0.498315    1.788695    0.000000
./40_50.log:   180  Ir    c     0.468012    0.501682    2.220723    0.000000
./40_51.log:   180  Ir    c     0.468012    0.505049    1.817123    0.000000
./40_52.log:   180  Ir    c     0.468012    0.508416    1.772526    0.000000
./40_53.log:   180  Ir    c     0.468012    0.511783    1.808875    0.000000
./40_54.log:   180  Ir    c     0.468012    0.515150    1.806578    0.000000
./40_55.log:   180  Ir    c     0.468012    0.518517    1.808873    0.000000
./40_56.log:   180  Ir    c     0.468012    0.521884    2.424490    0.000000
./40_57.log:   180  Ir    c     0.468012    0.525251    1.806070    0.000000
./40_58.log:   180  Ir    c     0.468012    0.528618    1.804042    0.000000
./40_59.log:   180  Ir    c     0.468012    0.531985    2.102719    0.000000
./40_60.log:   180  Ir    c     0.468012    0.535352    1.813479    0.000000
./40_61.log:   180  Ir    c     0.468012    0.538719    1.809995    0.000000
./40_62.log:   180  Ir    c     0.468012    0.542086    1.812219    0.000000
./40_63.log:   180  Ir    c     0.468012    0.545453    1.815015    0.000000
./40_64.log:   180  Ir    c     0.468012    0.548820    1.814464    0.000000
./40_65.log:   180  Ir    c     0.468012    0.552187    1.816726    0.000000
./40_66.log:   180  Ir    c     0.468012    0.555554    1.817997    0.000000
./40_67.log:   180  Ir    c     0.468012    0.558921    1.814952    0.000000
./40_68.log:   180  Ir    c     0.468012    0.562288    1.821206    0.000000
./40_69.log:   180  Ir    c     0.468012    0.565655    1.827841    0.000000
./40_70.log:   180  Ir    c     0.468012    0.569022    1.832431    0.000000
./40_71.log:   180  Ir    c     0.468012    0.572389    1.837353    0.000000
./40_72.log:   180  Ir    c     0.468012    0.575756    1.841188    0.000000
./40_73.log:   180  Ir    c     0.468012    0.579123    1.853450    0.000000
./40_74.log:   180  Ir    c     0.468012    0.582490    1.872717    0.000000
./40_75.log:   180  Ir    c     0.468012    0.585857    1.897132    0.000000
./40_76.log:   180  Ir    c     0.468012    0.589224    1.938663    0.000000
./40_77.log:   180  Ir    c     0.468012    0.592591    2.027196    0.000000
./40_78.log:   180  Ir    c     0.468012    0.595958    2.210361    0.000000
./40_79.log:   180  Ir    c     0.468012    0.599325    2.262796    0.000000
./40_80.log:   180  Ir    c     0.468012    0.602692    2.279887    0.000000
./40_81.log:   180  Ir    c     0.468012    0.606059    2.304269    0.000000
./40_82.log:   180  Ir    c     0.468012    0.609426    2.319968    0.000000
./40_83.log:   180  Ir    c     0.468012    0.612793    2.335144    0.000000
./40_84.log:   180  Ir    c     0.468012    0.616160    2.341779    0.000000
./40_85.log:   180  Ir    c     0.468012    0.619527    2.359088    0.000000
./40_86.log:   180  Ir    c     0.468012    0.622894    2.364956    0.000000
./40_87.log:   180  Ir    c     0.468012    0.626261    2.372216    0.000000
./40_88.log:   180  Ir    c     0.468012    0.629628    2.385700    0.000000
./40_89.log:   180  Ir    c     0.468012    0.632995    2.395001    0.000000
./40_90.log:   180  Ir    c     0.468012    0.636362    2.401098    0.000000
./40_91.log:   180  Ir    c     0.468012    0.639729    2.406178    0.000000
./40_92.log:   180  Ir    c     0.468012    0.643096    2.410606    0.000000
./40_93.log:   180  Ir    c     0.468012    0.646463    2.399758    0.000000
./40_94.log:   180  Ir    c     0.468012    0.649830    2.415678    0.000000
./40_95.log:   180  Ir    c     0.468012    0.653197    2.417087    0.000000
./40_96.log:   180  Ir    c     0.468012    0.656564    2.425036    0.000000
./40_97.log:   180  Ir    c     0.468012    0.659931   -0.282879    0.000000
./40_98.log:   180  Ir    c     0.468012    0.663298    2.432304    0.000000
./40_99.log:   180  Ir    c     0.468012    0.666666    2.436381    0.000000
./41_0.log:   180  Ir    c     0.471379    0.333333    0.311332    0.000000
./41_1.log:   180  Ir    c     0.471379    0.336699    0.780235    0.000000
./41_2.log:   180  Ir    c     0.471379    0.340066    0.066767    0.000000
./41_3.log:   180  Ir    c     0.471379    0.343433    0.066737    0.000000
./41_4.log:   180  Ir    c     0.471379    0.346800    0.313730    0.000000
./41_5.log:   180  Ir    c     0.471379    0.350167    0.071617    0.000000
./41_6.log:   180  Ir    c     0.471379    0.353534    0.072984    0.000000
./41_7.log:   180  Ir    c     0.471379    0.356901    0.075722    0.000000
./41_8.log:   180  Ir    c     0.471379    0.360268    0.078266    0.000000
./41_9.log:   180  Ir    c     0.471379    0.363635    0.081743    0.000000
./41_10.log:   180  Ir    c     0.471379    0.367002    0.084165    0.000000
./41_11.log:   180  Ir    c     0.471379    0.370369    0.087070    0.000000
./41_12.log:   180  Ir    c     0.471379    0.373736    0.091442    0.000000
./41_13.log:   180  Ir    c     0.471379    0.377103    0.095010    0.000000
./41_14.log:   180  Ir    c     0.471379    0.380470    0.099163    0.000000
./41_15.log:   180  Ir    c     0.471379    0.383837    0.104319    0.000000
./41_16.log:   180  Ir    c     0.471379    0.387204    0.108913    0.000000
./41_17.log:   180  Ir    c     0.471379    0.390571    0.115235    0.000000
./41_18.log:   180  Ir    c     0.471379    0.393938    0.124870    0.000000
./41_19.log:   180  Ir    c     0.471379    0.397305    0.147975    0.000000
./41_20.log:   180  Ir    c     0.471379    0.400672    0.184474    0.000000
./41_21.log:   180  Ir    c     0.471379    0.404039    0.212821    0.000000
./41_22.log:   180  Ir    c     0.471379    0.407406    0.240066    0.000000
./41_23.log:   180  Ir    c     0.471379    0.410773    1.258028    0.000000
./41_24.log:   180  Ir    c     0.471379    0.414140    1.335170    0.000000
./41_25.log:   180  Ir    c     0.471379    0.417507    1.392380    0.000000
./41_26.log:   180  Ir    c     0.471379    0.420874    1.441915    0.000000
./41_27.log:   180  Ir    c     0.471379    0.424241    1.477067    0.000000
./41_28.log:   180  Ir    c     0.471379    0.427608    1.510734    0.000000
./41_29.log:   180  Ir    c     0.471379    0.430975    1.541249    0.000000
./41_30.log:   180  Ir    c     0.471379    0.434342    1.875873    0.000000
./41_31.log:   180  Ir    c     0.471379    0.437709    1.913198    0.000000
./41_32.log:   180  Ir    c     0.471379    0.441076    1.944692    0.000000
./41_33.log:   180  Ir    c     0.471379    0.444443    1.969229    0.000000
./41_34.log:   180  Ir    c     0.471379    0.447810    1.841227    0.000000
./41_35.log:   180  Ir    c     0.471379    0.451177    1.490593    0.000000
./41_36.log:   180  Ir    c     0.471379    0.454544    1.505272    0.000000
./41_37.log:   180  Ir    c     0.471379    0.457911    1.519121    0.000000
./41_38.log:   180  Ir    c     0.471379    0.461278    2.058658    0.000000
./41_39.log:   180  Ir    c     0.471379    0.464645    2.083145    0.000000
./41_40.log:   180  Ir    c     0.471379    0.468012    2.104085    0.000000
./41_41.log:   180  Ir    c     0.471379    0.471379    2.123624    0.000000
./41_42.log:   180  Ir    c     0.471379    0.474746    2.141990    0.000000
./41_43.log:   180  Ir    c     0.471379    0.478113    2.157220    0.000000
./41_44.log:   180  Ir    c     0.471379    0.481480    2.170623    0.000000
./41_45.log:   180  Ir    c     0.471379    0.484847    2.185877    0.000000
./41_46.log:   180  Ir    c     0.471379    0.488214    1.658726    0.000000
./41_47.log:   180  Ir    c     0.471379    0.491581    2.206436    0.000000
./41_48.log:   180  Ir    c     0.471379    0.494948    1.710312    0.000000
./41_49.log:   180  Ir    c     0.471379    0.498315    1.775097    0.000000
./41_50.log:   180  Ir    c     0.471379    0.501682    2.240997    0.000000
./41_51.log:   180  Ir    c     0.471379    0.505049    2.259877    0.000000
./41_52.log:   180  Ir    c     0.471379    0.508416    1.767375    0.000000
./41_53.log:   180  Ir    c     0.471379    0.511783    1.654330    0.000000
./41_54.log:   180  Ir    c     0.471379    0.515150    1.807155    0.000000
./41_55.log:   180  Ir    c     0.471379    0.518517    1.806889    0.000000
./41_56.log:   180  Ir    c     0.471379    0.521884    1.806327    0.000000
./41_57.log:   180  Ir    c     0.471379    0.525251    1.804057    0.000000
./41_58.log:   180  Ir    c     0.471379    0.528618    2.355484    0.000000
./41_59.log:   180  Ir    c     0.471379    0.531985    2.357011    0.000000
./41_60.log:   180  Ir    c     0.471379    0.535352    1.818386    0.000000
./41_61.log:   180  Ir    c     0.471379    0.538719    1.809328    0.000000
./41_62.log:   180  Ir    c     0.471379    0.542086    1.818981    0.000000
./41_63.log:   180  Ir    c     0.471379    0.545453    1.819302    0.000000
./41_64.log:   180  Ir    c     0.471379    0.548820    1.819963    0.000000
./41_65.log:   180  Ir    c     0.471379    0.552187    1.819783    0.000000
./41_66.log:   180  Ir    c     0.471379    0.555554    1.822163    0.000000
./41_67.log:   180  Ir    c     0.471379    0.558921    1.824896    0.000000
./41_68.log:   180  Ir    c     0.471379    0.562288    1.823528    0.000000
./41_69.log:   180  Ir    c     0.471379    0.565655    1.828974    0.000000
./41_70.log:   180  Ir    c     0.471379    0.569022    1.835171    0.000000
./41_71.log:   180  Ir    c     0.471379    0.572389    1.841325    0.000000
./41_72.log:   180  Ir    c     0.471379    0.575756    1.849749    0.000000
./41_73.log:   180  Ir    c     0.471379    0.579123    1.860329    0.000000
./41_74.log:   180  Ir    c     0.471379    0.582490    1.874942    0.000000
./41_75.log:   180  Ir    c     0.471379    0.585857    1.896788    0.000000
./41_76.log:   180  Ir    c     0.471379    0.589224    1.935789    0.000000
./41_77.log:   180  Ir    c     0.471379    0.592591    2.024484    0.000000
./41_78.log:   180  Ir    c     0.471379    0.595958    2.184275    0.000000
./41_79.log:   180  Ir    c     0.471379    0.599325    2.271526    0.000000
./41_80.log:   180  Ir    c     0.471379    0.602692    2.291797    0.000000
./41_81.log:   180  Ir    c     0.471379    0.606059    2.297690    0.000000
./41_82.log:   180  Ir    c     0.471379    0.609426    2.328794    0.000000
./41_83.log:   180  Ir    c     0.471379    0.612793    2.337155    0.000000
./41_84.log:   180  Ir    c     0.471379    0.616160    2.337460    0.000000
./41_85.log:   180  Ir    c     0.471379    0.619527    2.360709    0.000000
./41_86.log:   180  Ir    c     0.471379    0.622894    2.370826    0.000000
./41_87.log:   180  Ir    c     0.471379    0.626261    2.374482    0.000000
./41_88.log:   180  Ir    c     0.471379    0.629628    2.377538    0.000000
./41_89.log:   180  Ir    c     0.471379    0.632995    2.387434    0.000000
./41_90.log:   180  Ir    c     0.471379    0.636362    2.390540    0.000000
./41_91.log:   180  Ir    c     0.471379    0.639729    2.404589    0.000000
./41_92.log:   180  Ir    c     0.471379    0.643096    2.409504    0.000000
./41_93.log:   180  Ir    c     0.471379    0.646463    2.411746    0.000000
./41_94.log:   180  Ir    c     0.471379    0.649830    2.412861    0.000000
./41_95.log:   180  Ir    c     0.471379    0.653197    2.405635    0.000000
./41_96.log:   180  Ir    c     0.471379    0.656564    2.412753    0.000000
./41_97.log:   180  Ir    c     0.471379    0.659931   -0.221668    0.000000
./41_98.log:   180  Ir    c     0.471379    0.663298    2.428363    0.000000
./41_99.log:   180  Ir    c     0.471379    0.666666    2.432473    0.000000
./42_0.log:   180  Ir    c     0.474746    0.333333    0.320457    0.000000
./42_1.log:   180  Ir    c     0.474746    0.336699    0.320842    0.000000
./42_2.log:   180  Ir    c     0.474746    0.340066    0.074316    0.000000
./42_3.log:   180  Ir    c     0.474746    0.343433    0.075781    0.000000
./42_4.log:   180  Ir    c     0.474746    0.346800    0.078285    0.000000
./42_5.log:   180  Ir    c     0.474746    0.350167    0.078905    0.000000
./42_6.log:   180  Ir    c     0.474746    0.353534    0.082284    0.000000
./42_7.log:   180  Ir    c     0.474746    0.356901    0.085343    0.000000
./42_8.log:   180  Ir    c     0.474746    0.360268    0.086401    0.000000
./42_9.log:   180  Ir    c     0.474746    0.363635    0.089144    0.000000
./42_10.log:   180  Ir    c     0.474746    0.367002    0.092844    0.000000
./42_11.log:   180  Ir    c     0.474746    0.370369    0.095594    0.000000
./42_12.log:   180  Ir    c     0.474746    0.373736    0.100717    0.000000
./42_13.log:   180  Ir    c     0.474746    0.377103    0.104072    0.000000
./42_14.log:   180  Ir    c     0.474746    0.380470    0.108641    0.000000
./42_15.log:   180  Ir    c     0.474746    0.383837    0.113662    0.000000
./42_16.log:   180  Ir    c     0.474746    0.387204    0.120204    0.000000
./42_17.log:   180  Ir    c     0.474746    0.390571    0.126206    0.000000
./42_18.log:   180  Ir    c     0.474746    0.393938    0.137254    0.000000
./42_19.log:   180  Ir    c     0.474746    0.397305    0.157722    0.000000
./42_20.log:   180  Ir    c     0.474746    0.400672    0.198035    0.000000
./42_21.log:   180  Ir    c     0.474746    0.404039    0.232241    0.000000
./42_22.log:   180  Ir    c     0.474746    0.407406    0.263175    0.000000
./42_23.log:   180  Ir    c     0.474746    0.410773    1.253316    0.000000
./42_24.log:   180  Ir    c     0.474746    0.414140    1.332927    0.000000
./42_25.log:   180  Ir    c     0.474746    0.417507    1.390282    0.000000
./42_26.log:   180  Ir    c     0.474746    0.420874    1.435760    0.000000
./42_27.log:   180  Ir    c     0.474746    0.424241    1.474184    0.000000
./42_28.log:   180  Ir    c     0.474746    0.427608    1.508332    0.000000
./42_29.log:   180  Ir    c     0.474746    0.430975    1.789463    0.000000
./42_30.log:   180  Ir    c     0.474746    0.434342    1.871395    0.000000
./42_31.log:   180  Ir    c     0.474746    0.437709    1.908292    0.000000
./42_32.log:   180  Ir    c     0.474746    0.441076    1.937799    0.000000
./42_33.log:   180  Ir    c     0.474746    0.444443    1.956800    0.000000
./42_34.log:   180  Ir    c     0.474746    0.447810    1.822945    0.000000
./42_35.log:   180  Ir    c     0.474746    0.451177    1.665982    0.000000
./42_36.log:   180  Ir    c     0.474746    0.454544    1.712195    0.000000
./42_37.log:   180  Ir    c     0.474746    0.457911    1.714302    0.000000
./42_38.log:   180  Ir    c     0.474746    0.461278    2.059360    0.000000
./42_39.log:   180  Ir    c     0.474746    0.464645    2.079554    0.000000
./42_40.log:   180  Ir    c     0.474746    0.468012    2.099979    0.000000
./42_41.log:   180  Ir    c     0.474746    0.471379    2.120697    0.000000
./42_42.log:   180  Ir    c     0.474746    0.474746    2.135666    0.000000
./42_43.log:   180  Ir    c     0.474746    0.478113    2.150298    0.000000
./42_44.log:   180  Ir    c     0.474746    0.481480    2.167698    0.000000
./42_45.log:   180  Ir    c     0.474746    0.484847    1.792270    0.000000
./42_46.log:   180  Ir    c     0.474746    0.488214    2.187264    0.000000
./42_47.log:   180  Ir    c     0.474746    0.491581    2.197108    0.000000
./42_48.log:   180  Ir    c     0.474746    0.494948    1.766301    0.000000
./42_49.log:   180  Ir    c     0.474746    0.498315    1.807565    0.000000
./42_50.log:   180  Ir    c     0.474746    0.501682    2.223344    0.000000
./42_51.log:   180  Ir    c     0.474746    0.505049    2.344374    0.000000
./42_52.log:   180  Ir    c     0.474746    0.508416    1.823609    0.000000
./42_53.log:   180  Ir    c     0.474746    0.511783    1.755759    0.000000
./42_54.log:   180  Ir    c     0.474746    0.515150    2.419092    0.000000
./42_55.log:   180  Ir    c     0.474746    0.518517    1.805453    0.000000
./42_56.log:   180  Ir    c     0.474746    0.521884    1.804804    0.000000
./42_57.log:   180  Ir    c     0.474746    0.525251    1.804617    0.000000
./42_58.log:   180  Ir    c     0.474746    0.528618    2.360659    0.000000
./42_59.log:   180  Ir    c     0.474746    0.531985    2.351834    0.000000
./42_60.log:   180  Ir    c     0.474746    0.535352    2.357805    0.000000
./42_61.log:   180  Ir    c     0.474746    0.538719    1.824629    0.000000
./42_62.log:   180  Ir    c     0.474746    0.542086    1.814949    0.000000
./42_63.log:   180  Ir    c     0.474746    0.545453    1.821767    0.000000
./42_64.log:   180  Ir    c     0.474746    0.548820    1.820879    0.000000
./42_65.log:   180  Ir    c     0.474746    0.552187    1.824722    0.000000
./42_66.log:   180  Ir    c     0.474746    0.555554    1.816891    0.000000
./42_67.log:   180  Ir    c     0.474746    0.558921    1.828303    0.000000
./42_68.log:   180  Ir    c     0.474746    0.562288    1.828465    0.000000
./42_69.log:   180  Ir    c     0.474746    0.565655    1.834498    0.000000
./42_70.log:   180  Ir    c     0.474746    0.569022    1.841504    0.000000
./42_71.log:   180  Ir    c     0.474746    0.572389    1.844693    0.000000
./42_72.log:   180  Ir    c     0.474746    0.575756    1.852353    0.000000
./42_73.log:   180  Ir    c     0.474746    0.579123    1.862609    0.000000
./42_74.log:   180  Ir    c     0.474746    0.582490    1.874631    0.000000
./42_75.log:   180  Ir    c     0.474746    0.585857    1.900078    0.000000
./42_76.log:   180  Ir    c     0.474746    0.589224    1.929005    0.000000
./42_77.log:   180  Ir    c     0.474746    0.592591    2.082536    0.000000
./42_78.log:   180  Ir    c     0.474746    0.595958    2.231357    0.000000
./42_79.log:   180  Ir    c     0.474746    0.599325    2.262622    0.000000
./42_80.log:   180  Ir    c     0.474746    0.602692    2.295009    0.000000
./42_81.log:   180  Ir    c     0.474746    0.606059    2.313228    0.000000
./42_82.log:   180  Ir    c     0.474746    0.609426    2.326681    0.000000
./42_83.log:   180  Ir    c     0.474746    0.612793    2.339248    0.000000
./42_84.log:   180  Ir    c     0.474746    0.616160    2.350910    0.000000
./42_85.log:   180  Ir    c     0.474746    0.619527    2.351633    0.000000
./42_86.log:   180  Ir    c     0.474746    0.622894    2.369929    0.000000
./42_87.log:   180  Ir    c     0.474746    0.626261    2.379966    0.000000
./42_88.log:   180  Ir    c     0.474746    0.629628    2.382992    0.000000
./42_89.log:   180  Ir    c     0.474746    0.632995    2.393081    0.000000
./42_90.log:   180  Ir    c     0.474746    0.636362    2.400272    0.000000
./42_91.log:   180  Ir    c     0.474746    0.639729    2.395053    0.000000
./42_92.log:   180  Ir    c     0.474746    0.643096    2.401637    0.000000
./42_93.log:   180  Ir    c     0.474746    0.646463    2.401632    0.000000
./42_94.log:   180  Ir    c     0.474746    0.649830   -0.096941    0.000000
./42_95.log:   180  Ir    c     0.474746    0.653197    2.407028    0.000000
./42_96.log:   180  Ir    c     0.474746    0.656564    2.419812    0.000000
./42_97.log:   180  Ir    c     0.474746    0.659931   -0.094319    0.000000
./42_98.log:   180  Ir    c     0.474746    0.663298    2.423561    0.000000
./42_99.log:   180  Ir    c     0.474746    0.666666    2.432274    0.000000
./43_0.log:   180  Ir    c     0.478113    0.333333    0.328673    0.000000
./43_1.log:   180  Ir    c     0.478113    0.336699    0.080398    0.000000
./43_2.log:   180  Ir    c     0.478113    0.340066    0.080583    0.000000
./43_3.log:   180  Ir    c     0.478113    0.343433    0.081888    0.000000
./43_4.log:   180  Ir    c     0.478113    0.346800    0.083540    0.000000
./43_5.log:   180  Ir    c     0.478113    0.350167    0.085523    0.000000
./43_6.log:   180  Ir    c     0.478113    0.353534    0.286101    0.000000
./43_7.log:   180  Ir    c     0.478113    0.356901    0.090235    0.000000
./43_8.log:   180  Ir    c     0.478113    0.360268    0.093159    0.000000
./43_9.log:   180  Ir    c     0.478113    0.363635    0.097643    0.000000
./43_10.log:   180  Ir    c     0.478113    0.367002    0.098904    0.000000
./43_11.log:   180  Ir    c     0.478113    0.370369    0.102943    0.000000
./43_12.log:   180  Ir    c     0.478113    0.373736    0.106324    0.000000
./43_13.log:   180  Ir    c     0.478113    0.377103    0.111505    0.000000
./43_14.log:   180  Ir    c     0.478113    0.380470    0.116343    0.000000
./43_15.log:   180  Ir    c     0.478113    0.383837    0.122445    0.000000
./43_16.log:   180  Ir    c     0.478113    0.387204    0.127751    0.000000
./43_17.log:   180  Ir    c     0.478113    0.390571    0.135144    0.000000
./43_18.log:   180  Ir    c     0.478113    0.393938    0.145981    0.000000
./43_19.log:   180  Ir    c     0.478113    0.397305    0.164057    0.000000
./43_20.log:   180  Ir    c     0.478113    0.400672    0.203756    0.000000
./43_21.log:   180  Ir    c     0.478113    0.404039    0.242484    0.000000
./43_22.log:   180  Ir    c     0.478113    0.407406    0.279819    0.000000
./43_23.log:   180  Ir    c     0.478113    0.410773    1.246791    0.000000
./43_24.log:   180  Ir    c     0.478113    0.414140    1.330072    0.000000
./43_25.log:   180  Ir    c     0.478113    0.417507    1.381927    0.000000
./43_26.log:   180  Ir    c     0.478113    0.420874    1.431840    0.000000
./43_27.log:   180  Ir    c     0.478113    0.424241    1.467054    0.000000
./43_28.log:   180  Ir    c     0.478113    0.427608    1.503806    0.000000
./43_29.log:   180  Ir    c     0.478113    0.430975    1.803266    0.000000
./43_30.log:   180  Ir    c     0.478113    0.434342    1.866792    0.000000
./43_31.log:   180  Ir    c     0.478113    0.437709    1.829494    0.000000
./43_32.log:   180  Ir    c     0.478113    0.441076    1.927006    0.000000
./43_33.log:   180  Ir    c     0.478113    0.444443    1.953058    0.000000
./43_34.log:   180  Ir    c     0.478113    0.447810    1.644462    0.000000
./43_35.log:   180  Ir    c     0.478113    0.451177    1.849495    0.000000
./43_36.log:   180  Ir    c     0.478113    0.454544    1.523538    0.000000
./43_37.log:   180  Ir    c     0.478113    0.457911    1.715153    0.000000
./43_38.log:   180  Ir    c     0.478113    0.461278    1.715823    0.000000
./43_39.log:   180  Ir    c     0.478113    0.464645    2.076237    0.000000
./43_40.log:   180  Ir    c     0.478113    0.468012    2.094249    0.000000
./43_41.log:   180  Ir    c     0.478113    0.471379    2.111280    0.000000
./43_42.log:   180  Ir    c     0.478113    0.474746    2.124380    0.000000
./43_43.log:   180  Ir    c     0.478113    0.478113    2.143239    0.000000
./43_44.log:   180  Ir    c     0.478113    0.481480    2.155113    0.000000
./43_45.log:   180  Ir    c     0.478113    0.484847    2.166641    0.000000
./43_46.log:   180  Ir    c     0.478113    0.488214    2.254666    0.000000
./43_47.log:   180  Ir    c     0.478113    0.491581    1.769294    0.000000
./43_48.log:   180  Ir    c     0.478113    0.494948    2.194355    0.000000
./43_49.log:   180  Ir    c     0.478113    0.498315    1.758450    0.000000
./43_50.log:   180  Ir    c     0.478113    0.501682    2.331226    0.000000
./43_51.log:   180  Ir    c     0.478113    0.505049    1.813139    0.000000
./43_52.log:   180  Ir    c     0.478113    0.508416    2.260563    0.000000
./43_53.log:   180  Ir    c     0.478113    0.511783    2.391544    0.000000
./43_54.log:   180  Ir    c     0.478113    0.515150    1.916137    0.000000
./43_55.log:   180  Ir    c     0.478113    0.518517    1.666278    0.000000
./43_56.log:   180  Ir    c     0.478113    0.521884    1.806143    0.000000
./43_57.log:   180  Ir    c     0.478113    0.525251    2.363512    0.000000
./43_58.log:   180  Ir    c     0.478113    0.528618    1.636052    0.000000
./43_59.log:   180  Ir    c     0.478113    0.531985    2.358798    0.000000
./43_60.log:   180  Ir    c     0.478113    0.535352    2.354585    0.000000
./43_61.log:   180  Ir    c     0.478113    0.538719    1.823494    0.000000
./43_62.log:   180  Ir    c     0.478113    0.542086    1.826767    0.000000
./43_63.log:   180  Ir    c     0.478113    0.545453    1.823855    0.000000
./43_64.log:   180  Ir    c     0.478113    0.548820    1.828164    0.000000
./43_65.log:   180  Ir    c     0.478113    0.552187    1.824236    0.000000
./43_66.log:   180  Ir    c     0.478113    0.555554    1.830411    0.000000
./43_67.log:   180  Ir    c     0.478113    0.558921    1.832263    0.000000
./43_68.log:   180  Ir    c     0.478113    0.562288    1.829522    0.000000
./43_69.log:   180  Ir    c     0.478113    0.565655    1.833177    0.000000
./43_70.log:   180  Ir    c     0.478113    0.569022    1.838531    0.000000
./43_71.log:   180  Ir    c     0.478113    0.572389    1.847524    0.000000
./43_72.log:   180  Ir    c     0.478113    0.575756    1.844052    0.000000
./43_73.log:   180  Ir    c     0.478113    0.579123    1.860308    0.000000
./43_74.log:   180  Ir    c     0.478113    0.582490    1.879147    0.000000
./43_75.log:   180  Ir    c     0.478113    0.585857    1.899099    0.000000
./43_76.log:   180  Ir    c     0.478113    0.589224    1.942248    0.000000
./43_77.log:   180  Ir    c     0.478113    0.592591    2.006482    0.000000
./43_78.log:   180  Ir    c     0.478113    0.595958    2.251307    0.000000
./43_79.log:   180  Ir    c     0.478113    0.599325    2.277557    0.000000
./43_80.log:   180  Ir    c     0.478113    0.602692    2.298637    0.000000
./43_81.log:   180  Ir    c     0.478113    0.606059    2.317658    0.000000
./43_82.log:   180  Ir    c     0.478113    0.609426    2.329813    0.000000
./43_83.log:   180  Ir    c     0.478113    0.612793    2.341622    0.000000
./43_84.log:   180  Ir    c     0.478113    0.616160    2.353268    0.000000
./43_85.log:   180  Ir    c     0.478113    0.619527    2.359609    0.000000
./43_86.log:   180  Ir    c     0.478113    0.622894    2.372678    0.000000
./43_87.log:   180  Ir    c     0.478113    0.626261    2.380019    0.000000
./43_88.log:   180  Ir    c     0.478113    0.629628    2.387045    0.000000
./43_89.log:   180  Ir    c     0.478113    0.632995    2.394210    0.000000
./43_90.log:   180  Ir    c     0.478113    0.636362    2.399710    0.000000
./43_91.log:   180  Ir    c     0.478113    0.639729    2.395554    0.000000
./43_92.log:   180  Ir    c     0.478113    0.643096    2.406046    0.000000
./43_93.log:   180  Ir    c     0.478113    0.646463    2.406128    0.000000
./43_94.log:   180  Ir    c     0.478113    0.649830    2.411026    0.000000
./43_95.log:   180  Ir    c     0.478113    0.653197    2.415143    0.000000
./43_96.log:   180  Ir    c     0.478113    0.656564    2.418647    0.000000
./43_97.log:   180  Ir    c     0.478113    0.659931    2.419895    0.000000
./43_98.log:   180  Ir    c     0.478113    0.663298    2.414743    0.000000
./43_99.log:   180  Ir    c     0.478113    0.666666    2.426886    0.000000
./44_0.log:   180  Ir    c     0.481480    0.333333    2.597080    0.000000
./44_1.log:   180  Ir    c     0.481480    0.336699    2.714725    0.000000
./44_2.log:   180  Ir    c     0.481480    0.340066    0.086184    0.000000
./44_3.log:   180  Ir    c     0.481480    0.343433    0.087792    0.000000
./44_4.log:   180  Ir    c     0.481480    0.346800    0.088723    0.000000
./44_5.log:   180  Ir    c     0.481480    0.350167    0.341304    0.000000
./44_6.log:   180  Ir    c     0.481480    0.353534    0.094162    0.000000
./44_7.log:   180  Ir    c     0.481480    0.356901    0.094890    0.000000
./44_8.log:   180  Ir    c     0.481480    0.360268    0.097870    0.000000
./44_9.log:   180  Ir    c     0.481480    0.363635    0.102157    0.000000
./44_10.log:   180  Ir    c     0.481480    0.367002    0.104152    0.000000
./44_11.log:   180  Ir    c     0.481480    0.370369    0.108584    0.000000
./44_12.log:   180  Ir    c     0.481480    0.373736    0.112776    0.000000
./44_13.log:   180  Ir    c     0.481480    0.377103    0.117354    0.000000
./44_14.log:   180  Ir    c     0.481480    0.380470    0.122359    0.000000
./44_15.log:   180  Ir    c     0.481480    0.383837    0.128231    0.000000
./44_16.log:   180  Ir    c     0.481480    0.387204    0.133689    0.000000
./44_17.log:   180  Ir    c     0.481480    0.390571    0.142808    0.000000
./44_18.log:   180  Ir    c     0.481480    0.393938    0.152686    0.000000
./44_19.log:   180  Ir    c     0.481480    0.397305    0.171748    0.000000
./44_20.log:   180  Ir    c     0.481480    0.400672    0.207755    0.000000
./44_21.log:   180  Ir    c     0.481480    0.404039    0.257165    0.000000
./44_22.log:   180  Ir    c     0.481480    0.407406    0.293668    0.000000
./44_23.log:   180  Ir    c     0.481480    0.410773    1.232744    0.000000
./44_24.log:   180  Ir    c     0.481480    0.414140    1.323017    0.000000
./44_25.log:   180  Ir    c     0.481480    0.417507    1.380849    0.000000
./44_26.log:   180  Ir    c     0.481480    0.420874    1.426370    0.000000
./44_27.log:   180  Ir    c     0.481480    0.424241    1.462818    0.000000
./44_28.log:   180  Ir    c     0.481480    0.427608    1.800716    0.000000
./44_29.log:   180  Ir    c     0.481480    0.430975    1.829824    0.000000
./44_30.log:   180  Ir    c     0.481480    0.434342    1.787412    0.000000
./44_31.log:   180  Ir    c     0.481480    0.437709    1.810413    0.000000
./44_32.log:   180  Ir    c     0.481480    0.441076    1.599653    0.000000
./44_33.log:   180  Ir    c     0.481480    0.444443    1.620912    0.000000
./44_34.log:   180  Ir    c     0.481480    0.447810    1.640605    0.000000
./44_35.log:   180  Ir    c     0.481480    0.451177    1.846770    0.000000
./44_36.log:   180  Ir    c     0.481480    0.454544    1.673744    0.000000
./44_37.log:   180  Ir    c     0.481480    0.457911    1.715613    0.000000
./44_38.log:   180  Ir    c     0.481480    0.461278    1.482182    0.000000
./44_39.log:   180  Ir    c     0.481480    0.464645    1.778616    0.000000
./44_40.log:   180  Ir    c     0.481480    0.468012    2.088469    0.000000
./44_41.log:   180  Ir    c     0.481480    0.471379    2.103961    0.000000
./44_42.log:   180  Ir    c     0.481480    0.474746    2.120058    0.000000
./44_43.log:   180  Ir    c     0.481480    0.478113    2.135352    0.000000
./44_44.log:   180  Ir    c     0.481480    0.481480    1.746639    0.000000
./44_45.log:   180  Ir    c     0.481480    0.484847    1.750025    0.000000
./44_46.log:   180  Ir    c     0.481480    0.488214    2.164470    0.000000
./44_47.log:   180  Ir    c     0.481480    0.491581    2.215632    0.000000
./44_48.log:   180  Ir    c     0.481480    0.494948    2.181704    0.000000
./44_49.log:   180  Ir    c     0.481480    0.498315    2.188266    0.000000
./44_50.log:   180  Ir    c     0.481480    0.501682    1.759598    0.000000
./44_51.log:   180  Ir    c     0.481480    0.505049    2.357836    0.000000
./44_52.log:   180  Ir    c     0.481480    0.508416    2.377141    0.000000
./44_53.log:   180  Ir    c     0.481480    0.511783    2.392937    0.000000
./44_54.log:   180  Ir    c     0.481480    0.515150    2.419957    0.000000
./44_55.log:   180  Ir    c     0.481480    0.518517    1.893184    0.000000
./44_56.log:   180  Ir    c     0.481480    0.521884    1.651307    0.000000
./44_57.log:   180  Ir    c     0.481480    0.525251    1.821763    0.000000
./44_58.log:   180  Ir    c     0.481480    0.528618    2.361264    0.000000
./44_59.log:   180  Ir    c     0.481480    0.531985    2.361995    0.000000
./44_60.log:   180  Ir    c     0.481480    0.535352    1.830788    0.000000
./44_61.log:   180  Ir    c     0.481480    0.538719    1.830691    0.000000
./44_62.log:   180  Ir    c     0.481480    0.542086    2.126856    0.000000
./44_63.log:   180  Ir    c     0.481480    0.545453    1.831006    0.000000
./44_64.log:   180  Ir    c     0.481480    0.548820    1.831711    0.000000
./44_65.log:   180  Ir    c     0.481480    0.552187    1.832354    0.000000
./44_66.log:   180  Ir    c     0.481480    0.555554    1.832639    0.000000
./44_67.log:   180  Ir    c     0.481480    0.558921    1.830005    0.000000
./44_68.log:   180  Ir    c     0.481480    0.562288    1.834660    0.000000
./44_69.log:   180  Ir    c     0.481480    0.565655    1.839360    0.000000
./44_70.log:   180  Ir    c     0.481480    0.569022    1.844274    0.000000
./44_71.log:   180  Ir    c     0.481480    0.572389    1.849020    0.000000
./44_72.log:   180  Ir    c     0.481480    0.575756    1.857064    0.000000
./44_73.log:   180  Ir    c     0.481480    0.579123    1.868584    0.000000
./44_74.log:   180  Ir    c     0.481480    0.582490    1.883292    0.000000
./44_75.log:   180  Ir    c     0.481480    0.585857    1.904585    0.000000
./44_76.log:   180  Ir    c     0.481480    0.589224    1.936112    0.000000
./44_77.log:   180  Ir    c     0.481480    0.592591    2.099288    0.000000
./44_78.log:   180  Ir    c     0.481480    0.595958    2.271756    0.000000
./44_79.log:   180  Ir    c     0.481480    0.599325    2.280476    0.000000
./44_80.log:   180  Ir    c     0.481480    0.602692    2.293722    0.000000
./44_81.log:   180  Ir    c     0.481480    0.606059    2.321582    0.000000
./44_82.log:   180  Ir    c     0.481480    0.609426    2.321760    0.000000
./44_83.log:   180  Ir    c     0.481480    0.612793    2.344253    0.000000
./44_84.log:   180  Ir    c     0.481480    0.616160    2.353695    0.000000
./44_85.log:   180  Ir    c     0.481480    0.619527    2.357642    0.000000
./44_86.log:   180  Ir    c     0.481480    0.622894    2.318462    0.000000
./44_87.log:   180  Ir    c     0.481480    0.626261    2.379384    0.000000
./44_88.log:   180  Ir    c     0.481480    0.629628    2.380673    0.000000
./44_89.log:   180  Ir    c     0.481480    0.632995    2.394460    0.000000
./44_90.log:   180  Ir    c     0.481480    0.636362    2.397355    0.000000
./44_91.log:   180  Ir    c     0.481480    0.639729    2.403462    0.000000
./44_92.log:   180  Ir    c     0.481480    0.643096    2.408502    0.000000
./44_93.log:   180  Ir    c     0.481480    0.646463    2.406273    0.000000
./44_94.log:   180  Ir    c     0.481480    0.649830    2.409045    0.000000
./44_95.log:   180  Ir    c     0.481480    0.653197    2.409882    0.000000
./44_96.log:   180  Ir    c     0.481480    0.656564    2.415358    0.000000
./44_97.log:   180  Ir    c     0.481480    0.659931    2.412573    0.000000
./44_98.log:   180  Ir    c     0.481480    0.663298    2.415595    0.000000
./44_99.log:   180  Ir    c     0.481480    0.666666    2.421469    0.000000
./45_0.log:   180  Ir    c     0.484847    0.333333    0.089796    0.000000
./45_1.log:   180  Ir    c     0.484847    0.336699    0.090178    0.000000
./45_2.log:   180  Ir    c     0.484847    0.340066    0.090706    0.000000
./45_3.log:   180  Ir    c     0.484847    0.343433    2.168628    0.000000
./45_4.log:   180  Ir    c     0.484847    0.346800    0.304700    0.000000
./45_5.log:   180  Ir    c     0.484847    0.350167    0.094868    0.000000
./45_6.log:   180  Ir    c     0.484847    0.353534    0.097257    0.000000
./45_7.log:   180  Ir    c     0.484847    0.356901    0.098662    0.000000
./45_8.log:   180  Ir    c     0.484847    0.360268    0.102458    0.000000
./45_9.log:   180  Ir    c     0.484847    0.363635    0.869650    0.000000
./45_10.log:   180  Ir    c     0.484847    0.367002    0.108329    0.000000
./45_11.log:   180  Ir    c     0.484847    0.370369    0.112417    0.000000
./45_12.log:   180  Ir    c     0.484847    0.373736    0.116723    0.000000
./45_13.log:   180  Ir    c     0.484847    0.377103    0.121803    0.000000
./45_14.log:   180  Ir    c     0.484847    0.380470    0.127678    0.000000
./45_15.log:   180  Ir    c     0.484847    0.383837    0.132642    0.000000
./45_16.log:   180  Ir    c     0.484847    0.387204    0.140595    0.000000
./45_17.log:   180  Ir    c     0.484847    0.390571    0.146807    0.000000
./45_18.log:   180  Ir    c     0.484847    0.393938    0.156551    0.000000
./45_19.log:   180  Ir    c     0.484847    0.397305    0.173483    0.000000
./45_20.log:   180  Ir    c     0.484847    0.400672    0.210135    0.000000
./45_21.log:   180  Ir    c     0.484847    0.404039    0.258619    0.000000
./45_22.log:   180  Ir    c     0.484847    0.407406    0.304816    0.000000
./45_23.log:   180  Ir    c     0.484847    0.410773    1.218376    0.000000
./45_24.log:   180  Ir    c     0.484847    0.414140    1.315284    0.000000
./45_25.log:   180  Ir    c     0.484847    0.417507    1.376118    0.000000
./45_26.log:   180  Ir    c     0.484847    0.420874    1.418806    0.000000
./45_27.log:   180  Ir    c     0.484847    0.424241    1.459231    0.000000
./45_28.log:   180  Ir    c     0.484847    0.427608    1.732479    0.000000
./45_29.log:   180  Ir    c     0.484847    0.430975    1.798575    0.000000
./45_30.log:   180  Ir    c     0.484847    0.434342    1.766888    0.000000
./45_31.log:   180  Ir    c     0.484847    0.437709    1.564628    0.000000
./45_32.log:   180  Ir    c     0.484847    0.441076    1.789677    0.000000
./45_33.log:   180  Ir    c     0.484847    0.444443    1.615336    0.000000
./45_34.log:   180  Ir    c     0.484847    0.447810    1.633193    0.000000
./45_35.log:   180  Ir    c     0.484847    0.451177    1.842289    0.000000
./45_36.log:   180  Ir    c     0.484847    0.454544    1.669465    0.000000
./45_37.log:   180  Ir    c     0.484847    0.457911    1.683009    0.000000
./45_38.log:   180  Ir    c     0.484847    0.461278    1.482951    0.000000
./45_39.log:   180  Ir    c     0.484847    0.464645    1.491477    0.000000
./45_40.log:   180  Ir    c     0.484847    0.468012    2.080494    0.000000
./45_41.log:   180  Ir    c     0.484847    0.471379    1.808584    0.000000
./45_42.log:   180  Ir    c     0.484847    0.474746    2.110364    0.000000
./45_43.log:   180  Ir    c     0.484847    0.478113    1.755230    0.000000
./45_44.log:   180  Ir    c     0.484847    0.481480    1.757154    0.000000
./45_45.log:   180  Ir    c     0.484847    0.484847    2.143682    0.000000
./45_46.log:   180  Ir    c     0.484847    0.488214    1.782702    0.000000
./45_47.log:   180  Ir    c     0.484847    0.491581    2.281068    0.000000
./45_48.log:   180  Ir    c     0.484847    0.494948    2.299497    0.000000
./45_49.log:   180  Ir    c     0.484847    0.498315    1.905467    0.000000
./45_50.log:   180  Ir    c     0.484847    0.501682    1.824933    0.000000
./45_51.log:   180  Ir    c     0.484847    0.505049    2.363506    0.000000
./45_52.log:   180  Ir    c     0.484847    0.508416    2.380822    0.000000
./45_53.log:   180  Ir    c     0.484847    0.511783    2.378333    0.000000
./45_54.log:   180  Ir    c     0.484847    0.515150    2.275654    0.000000
./45_55.log:   180  Ir    c     0.484847    0.518517    2.279425    0.000000
./45_56.log:   180  Ir    c     0.484847    0.521884    1.987831    0.000000
./45_57.log:   180  Ir    c     0.484847    0.525251    2.032363    0.000000
./45_58.log:   180  Ir    c     0.484847    0.528618    1.834607    0.000000
./45_59.log:   180  Ir    c     0.484847    0.531985    2.343805    0.000000
./45_60.log:   180  Ir    c     0.484847    0.535352    1.833923    0.000000
./45_61.log:   180  Ir    c     0.484847    0.538719    1.830193    0.000000
./45_62.log:   180  Ir    c     0.484847    0.542086    1.831686    0.000000
./45_63.log:   180  Ir    c     0.484847    0.545453    1.833789    0.000000
./45_64.log:   180  Ir    c     0.484847    0.548820    1.623637    0.000000
./45_65.log:   180  Ir    c     0.484847    0.552187    1.620523    0.000000
./45_66.log:   180  Ir    c     0.484847    0.555554    1.617184    0.000000
./45_67.log:   180  Ir    c     0.484847    0.558921    1.838404    0.000000
./45_68.log:   180  Ir    c     0.484847    0.562288    1.840179    0.000000
./45_69.log:   180  Ir    c     0.484847    0.565655    1.840549    0.000000
./45_70.log:   180  Ir    c     0.484847    0.569022    1.841713    0.000000
./45_71.log:   180  Ir    c     0.484847    0.572389    1.847852    0.000000
./45_72.log:   180  Ir    c     0.484847    0.575756    1.857627    0.000000
./45_73.log:   180  Ir    c     0.484847    0.579123    1.868954    0.000000
./45_74.log:   180  Ir    c     0.484847    0.582490    1.876636    0.000000
./45_75.log:   180  Ir    c     0.484847    0.585857    1.910962    0.000000
./45_76.log:   180  Ir    c     0.484847    0.589224    1.962948    0.000000
./45_77.log:   180  Ir    c     0.484847    0.592591    2.105897    0.000000
./45_78.log:   180  Ir    c     0.484847    0.595958    2.259030    0.000000
./45_79.log:   180  Ir    c     0.484847    0.599325    2.285444    0.000000
./45_80.log:   180  Ir    c     0.484847    0.602692    2.320211    0.000000
./45_81.log:   180  Ir    c     0.484847    0.606059    2.326446    0.000000
./45_82.log:   180  Ir    c     0.484847    0.609426    2.334430    0.000000
./45_83.log:   180  Ir    c     0.484847    0.612793    2.342171    0.000000
./45_84.log:   180  Ir    c     0.484847    0.616160    2.347658    0.000000
./45_85.log:   180  Ir    c     0.484847    0.619527    2.363717    0.000000
./45_86.log:   180  Ir    c     0.484847    0.622894    2.377440    0.000000
./45_87.log:   180  Ir    c     0.484847    0.626261    2.381793    0.000000
./45_88.log:   180  Ir    c     0.484847    0.629628    2.374536    0.000000
./45_89.log:   180  Ir    c     0.484847    0.632995    2.392160    0.000000
./45_90.log:   180  Ir    c     0.484847    0.636362    2.399044    0.000000
./45_91.log:   180  Ir    c     0.484847    0.639729    2.403494    0.000000
./45_92.log:   180  Ir    c     0.484847    0.643096    2.401484    0.000000
./45_93.log:   180  Ir    c     0.484847    0.646463    2.408050    0.000000
./45_94.log:   180  Ir    c     0.484847    0.649830    2.394714    0.000000
./45_95.log:   180  Ir    c     0.484847    0.653197    2.411397    0.000000
./45_96.log:   180  Ir    c     0.484847    0.656564    2.407564    0.000000
./45_97.log:   180  Ir    c     0.484847    0.659931    2.414645    0.000000
./45_98.log:   180  Ir    c     0.484847    0.663298   -0.069486    0.000000
./45_99.log:   180  Ir    c     0.484847    0.666666   -0.066797    0.000000
./46_0.log:   180  Ir    c     0.488214    0.333333    0.137789    0.000000
./46_1.log:   180  Ir    c     0.488214    0.336699    0.137574    0.000000
./46_2.log:   180  Ir    c     0.488214    0.340066    0.303017    0.000000
./46_3.log:   180  Ir    c     0.488214    0.343433    0.264735    0.000000
./46_4.log:   180  Ir    c     0.488214    0.346800    0.096515    0.000000
./46_5.log:   180  Ir    c     0.488214    0.350167    0.097791    0.000000
./46_6.log:   180  Ir    c     0.488214    0.353534    0.100533    0.000000
./46_7.log:   180  Ir    c     0.488214    0.356901    0.104709    0.000000
./46_8.log:   180  Ir    c     0.488214    0.360268    0.106387    0.000000
./46_9.log:   180  Ir    c     0.488214    0.363635    0.108559    0.000000
./46_10.log:   180  Ir    c     0.488214    0.367002    0.112159    0.000000
./46_11.log:   180  Ir    c     0.488214    0.370369    0.115994    0.000000
./46_12.log:   180  Ir    c     0.488214    0.373736    0.120122    0.000000
./46_13.log:   180  Ir    c     0.488214    0.377103    0.125918    0.000000
./46_14.log:   180  Ir    c     0.488214    0.380470    0.128610    0.000000
./46_15.log:   180  Ir    c     0.488214    0.383837    0.136005    0.000000
./46_16.log:   180  Ir    c     0.488214    0.387204    0.143671    0.000000
./46_17.log:   180  Ir    c     0.488214    0.390571    0.150124    0.000000
./46_18.log:   180  Ir    c     0.488214    0.393938    0.160643    0.000000
./46_19.log:   180  Ir    c     0.488214    0.397305    0.174285    0.000000
./46_20.log:   180  Ir    c     0.488214    0.400672    0.210410    0.000000
./46_21.log:   180  Ir    c     0.488214    0.404039    0.257551    0.000000
./46_22.log:   180  Ir    c     0.488214    0.407406    0.309233    0.000000
./46_23.log:   180  Ir    c     0.488214    0.410773    1.198182    0.000000
./46_24.log:   180  Ir    c     0.488214    0.414140    1.302724    0.000000
./46_25.log:   180  Ir    c     0.488214    0.417507    1.364454    0.000000
./46_26.log:   180  Ir    c     0.488214    0.420874    1.410430    0.000000
./46_27.log:   180  Ir    c     0.488214    0.424241    1.447184    0.000000
./46_28.log:   180  Ir    c     0.488214    0.427608    1.753487    0.000000
./46_29.log:   180  Ir    c     0.488214    0.430975    1.739421    0.000000
./46_30.log:   180  Ir    c     0.488214    0.434342    1.540022    0.000000
./46_31.log:   180  Ir    c     0.488214    0.437709    1.761173    0.000000
./46_32.log:   180  Ir    c     0.488214    0.441076    1.782412    0.000000
./46_33.log:   180  Ir    c     0.488214    0.444443    1.799870    0.000000
./46_34.log:   180  Ir    c     0.488214    0.447810    1.820051    0.000000
./46_35.log:   180  Ir    c     0.488214    0.451177    1.837007    0.000000
./46_36.log:   180  Ir    c     0.488214    0.454544    1.661869    0.000000
./46_37.log:   180  Ir    c     0.488214    0.457911    1.678019    0.000000
./46_38.log:   180  Ir    c     0.488214    0.461278    1.695034    0.000000
./46_39.log:   180  Ir    c     0.488214    0.464645    1.630467    0.000000
./46_40.log:   180  Ir    c     0.488214    0.468012    2.071050    0.000000
./46_41.log:   180  Ir    c     0.488214    0.471379    1.721212    0.000000
./46_42.log:   180  Ir    c     0.488214    0.474746    1.717705    0.000000
./46_43.log:   180  Ir    c     0.488214    0.478113    1.760488    0.000000
./46_44.log:   180  Ir    c     0.488214    0.481480    1.734370    0.000000
./46_45.log:   180  Ir    c     0.488214    0.484847    2.130336    0.000000
./46_46.log:   180  Ir    c     0.488214    0.488214    1.794446    0.000000
./46_47.log:   180  Ir    c     0.488214    0.491581    1.809921    0.000000
./46_48.log:   180  Ir    c     0.488214    0.494948    1.817466    0.000000
./46_49.log:   180  Ir    c     0.488214    0.498315    1.770732    0.000000
./46_50.log:   180  Ir    c     0.488214    0.501682    1.758396    0.000000
./46_51.log:   180  Ir    c     0.488214    0.505049    2.364969    0.000000
./46_52.log:   180  Ir    c     0.488214    0.508416    2.390544    0.000000
./46_53.log:   180  Ir    c     0.488214    0.511783    2.415444    0.000000
./46_54.log:   180  Ir    c     0.488214    0.515150    2.428462    0.000000
./46_55.log:   180  Ir    c     0.488214    0.518517    1.981397    0.000000
./46_56.log:   180  Ir    c     0.488214    0.521884    2.468139    0.000000
./46_57.log:   180  Ir    c     0.488214    0.525251    2.289515    0.000000
./46_58.log:   180  Ir    c     0.488214    0.528618    1.646372    0.000000
./46_59.log:   180  Ir    c     0.488214    0.531985    2.330260    0.000000
./46_60.log:   180  Ir    c     0.488214    0.535352    2.330694    0.000000
./46_61.log:   180  Ir    c     0.488214    0.538719    1.836414    0.000000
./46_62.log:   180  Ir    c     0.488214    0.542086    1.833893    0.000000
./46_63.log:   180  Ir    c     0.488214    0.545453    1.650717    0.000000
./46_64.log:   180  Ir    c     0.488214    0.548820    1.630888    0.000000
./46_65.log:   180  Ir    c     0.488214    0.552187    1.629125    0.000000
./46_66.log:   180  Ir    c     0.488214    0.555554    1.626260    0.000000
./46_67.log:   180  Ir    c     0.488214    0.558921    1.625098    0.000000
./46_68.log:   180  Ir    c     0.488214    0.562288    1.842490    0.000000
./46_69.log:   180  Ir    c     0.488214    0.565655    1.842376    0.000000
./46_70.log:   180  Ir    c     0.488214    0.569022    1.849434    0.000000
./46_71.log:   180  Ir    c     0.488214    0.572389    1.853732    0.000000
./46_72.log:   180  Ir    c     0.488214    0.575756    1.860786    0.000000
./46_73.log:   180  Ir    c     0.488214    0.579123    1.871515    0.000000
./46_74.log:   180  Ir    c     0.488214    0.582490    1.884793    0.000000
./46_75.log:   180  Ir    c     0.488214    0.585857    1.908841    0.000000
./46_76.log:   180  Ir    c     0.488214    0.589224    1.962152    0.000000
./46_77.log:   180  Ir    c     0.488214    0.592591    2.232662    0.000000
./46_78.log:   180  Ir    c     0.488214    0.595958    2.253086    0.000000
./46_79.log:   180  Ir    c     0.488214    0.599325    2.284688    0.000000
./46_80.log:   180  Ir    c     0.488214    0.602692    2.319524    0.000000
./46_81.log:   180  Ir    c     0.488214    0.606059    2.328902    0.000000
./46_82.log:   180  Ir    c     0.488214    0.609426    2.339813    0.000000
./46_83.log:   180  Ir    c     0.488214    0.612793    2.330413    0.000000
./46_84.log:   180  Ir    c     0.488214    0.616160    2.359615    0.000000
./46_85.log:   180  Ir    c     0.488214    0.619527    2.365396    0.000000
./46_86.log:   180  Ir    c     0.488214    0.622894    2.361841    0.000000
./46_87.log:   180  Ir    c     0.488214    0.626261    2.383046    0.000000
./46_88.log:   180  Ir    c     0.488214    0.629628    2.377612    0.000000
./46_89.log:   180  Ir    c     0.488214    0.632995    2.382159    0.000000
./46_90.log:   180  Ir    c     0.488214    0.636362    2.385239    0.000000
./46_91.log:   180  Ir    c     0.488214    0.639729    2.403701    0.000000
./46_92.log:   180  Ir    c     0.488214    0.643096    2.398108    0.000000
./46_93.log:   180  Ir    c     0.488214    0.646463    2.398659    0.000000
./46_94.log:   180  Ir    c     0.488214    0.649830    2.399606    0.000000
./46_95.log:   180  Ir    c     0.488214    0.653197    2.399295    0.000000
./46_96.log:   180  Ir    c     0.488214    0.656564    2.410414    0.000000
./46_97.log:   180  Ir    c     0.488214    0.659931    2.417165    0.000000
./46_98.log:   180  Ir    c     0.488214    0.663298    2.402817    0.000000
./46_99.log:   180  Ir    c     0.488214    0.666666    2.418538    0.000000
./47_0.log:   180  Ir    c     0.491581    0.333333    0.095656    0.000000
./47_1.log:   180  Ir    c     0.491581    0.336699    2.660429    0.000000
./47_2.log:   180  Ir    c     0.491581    0.340066    0.097266    0.000000
./47_3.log:   180  Ir    c     0.491581    0.343433    0.360829    0.000000
./47_4.log:   180  Ir    c     0.491581    0.346800    0.099337    0.000000
./47_5.log:   180  Ir    c     0.491581    0.350167    0.267298    0.000000
./47_6.log:   180  Ir    c     0.491581    0.353534    0.270516    0.000000
./47_7.log:   180  Ir    c     0.491581    0.356901    0.104298    0.000000
./47_8.log:   180  Ir    c     0.491581    0.360268    0.107904    0.000000
./47_9.log:   180  Ir    c     0.491581    0.363635    0.110750    0.000000
./47_10.log:   180  Ir    c     0.491581    0.367002    0.114094    0.000000
./47_11.log:   180  Ir    c     0.491581    0.370369    0.117837    0.000000
./47_12.log:   180  Ir    c     0.491581    0.373736    0.122053    0.000000
./47_13.log:   180  Ir    c     0.491581    0.377103    0.126762    0.000000
./47_14.log:   180  Ir    c     0.491581    0.380470    0.185414    0.000000
./47_15.log:   180  Ir    c     0.491581    0.383837    0.137716    0.000000
./47_16.log:   180  Ir    c     0.491581    0.387204    0.144183    0.000000
./47_17.log:   180  Ir    c     0.491581    0.390571    0.152206    0.000000
./47_18.log:   180  Ir    c     0.491581    0.393938    0.160798    0.000000
./47_19.log:   180  Ir    c     0.491581    0.397305    0.176155    0.000000
./47_20.log:   180  Ir    c     0.491581    0.400672    0.206166    0.000000
./47_21.log:   180  Ir    c     0.491581    0.404039    0.262738    0.000000
./47_22.log:   180  Ir    c     0.491581    0.407406    0.306157    0.000000
./47_23.log:   180  Ir    c     0.491581    0.410773    0.350452    0.000000
./47_24.log:   180  Ir    c     0.491581    0.414140    1.296432    0.000000
./47_25.log:   180  Ir    c     0.491581    0.417507    1.351060    0.000000
./47_26.log:   180  Ir    c     0.491581    0.420874    1.399459    0.000000
./47_27.log:   180  Ir    c     0.491581    0.424241    1.439664    0.000000
./47_28.log:   180  Ir    c     0.491581    0.427608    1.696843    0.000000
./47_29.log:   180  Ir    c     0.491581    0.430975    1.710503    0.000000
./47_30.log:   180  Ir    c     0.491581    0.434342    1.534691    0.000000
./47_31.log:   180  Ir    c     0.491581    0.437709    1.557967    0.000000
./47_32.log:   180  Ir    c     0.491581    0.441076    1.769667    0.000000
./47_33.log:   180  Ir    c     0.491581    0.444443    1.792099    0.000000
./47_34.log:   180  Ir    c     0.491581    0.447810    1.809864    0.000000
./47_35.log:   180  Ir    c     0.491581    0.451177    1.829597    0.000000
./47_36.log:   180  Ir    c     0.491581    0.454544    1.656285    0.000000
./47_37.log:   180  Ir    c     0.491581    0.457911    1.671110    0.000000
./47_38.log:   180  Ir    c     0.491581    0.461278    1.686925    0.000000
./47_39.log:   180  Ir    c     0.491581    0.464645    1.794373    0.000000
./47_40.log:   180  Ir    c     0.491581    0.468012    1.498445    0.000000
./47_41.log:   180  Ir    c     0.491581    0.471379    2.075983    0.000000
./47_42.log:   180  Ir    c     0.491581    0.474746    1.714730    0.000000
./47_43.log:   180  Ir    c     0.491581    0.478113    1.723754    0.000000
./47_44.log:   180  Ir    c     0.491581    0.481480    1.725529    0.000000
./47_45.log:   180  Ir    c     0.491581    0.484847    1.733062    0.000000
./47_46.log:   180  Ir    c     0.491581    0.488214    1.803479    0.000000
./47_47.log:   180  Ir    c     0.491581    0.491581    1.817353    0.000000
./47_48.log:   180  Ir    c     0.491581    0.494948    1.825067    0.000000
./47_49.log:   180  Ir    c     0.491581    0.498315    1.831925    0.000000
./47_50.log:   180  Ir    c     0.491581    0.501682    2.350058    0.000000
./47_51.log:   180  Ir    c     0.491581    0.505049    1.762040    0.000000
./47_52.log:   180  Ir    c     0.491581    0.508416    2.389629    0.000000
./47_53.log:   180  Ir    c     0.491581    0.511783    2.405293    0.000000
./47_54.log:   180  Ir    c     0.491581    0.515150    2.436779    0.000000
./47_55.log:   180  Ir    c     0.491581    0.518517    2.476494    0.000000
./47_56.log:   180  Ir    c     0.491581    0.521884    2.491201    0.000000
./47_57.log:   180  Ir    c     0.491581    0.525251    1.664918    0.000000
./47_58.log:   180  Ir    c     0.491581    0.528618    1.656935    0.000000
./47_59.log:   180  Ir    c     0.491581    0.531985    1.653620    0.000000
./47_60.log:   180  Ir    c     0.491581    0.535352    2.008029    0.000000
./47_61.log:   180  Ir    c     0.491581    0.538719    1.650677    0.000000
./47_62.log:   180  Ir    c     0.491581    0.542086    1.640816    0.000000
./47_63.log:   180  Ir    c     0.491581    0.545453    1.644034    0.000000
./47_64.log:   180  Ir    c     0.491581    0.548820    1.640776    0.000000
./47_65.log:   180  Ir    c     0.491581    0.552187    1.639856    0.000000
./47_66.log:   180  Ir    c     0.491581    0.555554    1.637930    0.000000
./47_67.log:   180  Ir    c     0.491581    0.558921    1.636060    0.000000
./47_68.log:   180  Ir    c     0.491581    0.562288    1.844371    0.000000
./47_69.log:   180  Ir    c     0.491581    0.565655    1.845906    0.000000
./47_70.log:   180  Ir    c     0.491581    0.569022    1.848041    0.000000
./47_71.log:   180  Ir    c     0.491581    0.572389    1.853034    0.000000
./47_72.log:   180  Ir    c     0.491581    0.575756    1.862587    0.000000
./47_73.log:   180  Ir    c     0.491581    0.579123    1.873074    0.000000
./47_74.log:   180  Ir    c     0.491581    0.582490    1.880041    0.000000
./47_75.log:   180  Ir    c     0.491581    0.585857    1.906544    0.000000
./47_76.log:   180  Ir    c     0.491581    0.589224    2.054052    0.000000
./47_77.log:   180  Ir    c     0.491581    0.592591    2.205199    0.000000
./47_78.log:   180  Ir    c     0.491581    0.595958    2.286794    0.000000
./47_79.log:   180  Ir    c     0.491581    0.599325    2.287993    0.000000
./47_80.log:   180  Ir    c     0.491581    0.602692    2.323119    0.000000
./47_81.log:   180  Ir    c     0.491581    0.606059    2.336400    0.000000
./47_82.log:   180  Ir    c     0.491581    0.609426    2.346114    0.000000
./47_83.log:   180  Ir    c     0.491581    0.612793    2.349570    0.000000
./47_84.log:   180  Ir    c     0.491581    0.616160    2.362024    0.000000
./47_85.log:   180  Ir    c     0.491581    0.619527    2.366846    0.000000
./47_86.log:   180  Ir    c     0.491581    0.622894    2.365591    0.000000
./47_87.log:   180  Ir    c     0.491581    0.626261    2.372927    0.000000
./47_88.log:   180  Ir    c     0.491581    0.629628    2.390612    0.000000
./47_89.log:   180  Ir    c     0.491581    0.632995    2.387757    0.000000
./47_90.log:   180  Ir    c     0.491581    0.636362    2.386067    0.000000
./47_91.log:   180  Ir    c     0.491581    0.639729    2.397094    0.000000
./47_92.log:   180  Ir    c     0.491581    0.643096    2.391777    0.000000
./47_93.log:   180  Ir    c     0.491581    0.646463    2.406227    0.000000
./47_94.log:   180  Ir    c     0.491581    0.649830    2.405082    0.000000
./47_95.log:   180  Ir    c     0.491581    0.653197    2.412490    0.000000
./47_96.log:   180  Ir    c     0.491581    0.656564    2.412107    0.000000
./47_97.log:   180  Ir    c     0.491581    0.659931    2.413152    0.000000
./47_98.log:   180  Ir    c     0.491581    0.663298   -0.046032    0.000000
./47_99.log:   180  Ir    c     0.491581    0.666666    2.434012    0.000000
./48_0.log:   180  Ir    c     0.494948    0.333333    0.098652    0.000000
./48_1.log:   180  Ir    c     0.494948    0.336699    0.099283    0.000000
./48_2.log:   180  Ir    c     0.494948    0.340066    0.099094    0.000000
./48_3.log:   180  Ir    c     0.494948    0.343433    0.100126    0.000000
./48_4.log:   180  Ir    c     0.494948    0.346800    0.100864    0.000000
./48_5.log:   180  Ir    c     0.494948    0.350167    0.103092    0.000000
./48_6.log:   180  Ir    c     0.494948    0.353534    0.103181    0.000000
./48_7.log:   180  Ir    c     0.494948    0.356901    0.106218    0.000000
./48_8.log:   180  Ir    c     0.494948    0.360268    0.107219    0.000000
./48_9.log:   180  Ir    c     0.494948    0.363635    0.111761    0.000000
./48_10.log:   180  Ir    c     0.494948    0.367002    0.115153    0.000000
./48_11.log:   180  Ir    c     0.494948    0.370369    0.118729    0.000000
./48_12.log:   180  Ir    c     0.494948    0.373736    0.122722    0.000000
./48_13.log:   180  Ir    c     0.494948    0.377103    0.128923    0.000000
./48_14.log:   180  Ir    c     0.494948    0.380470    0.132794    0.000000
./48_15.log:   180  Ir    c     0.494948    0.383837    0.138702    0.000000
./48_16.log:   180  Ir    c     0.494948    0.387204    0.464860    0.000000
./48_17.log:   180  Ir    c     0.494948    0.390571    0.152378    0.000000
./48_18.log:   180  Ir    c     0.494948    0.393938    0.162261    0.000000
./48_19.log:   180  Ir    c     0.494948    0.397305    0.174329    0.000000
./48_20.log:   180  Ir    c     0.494948    0.400672    0.200034    0.000000
./48_21.log:   180  Ir    c     0.494948    0.404039    0.257216    0.000000
./48_22.log:   180  Ir    c     0.494948    0.407406    0.301921    0.000000
./48_23.log:   180  Ir    c     0.494948    0.410773    0.342702    0.000000
./48_24.log:   180  Ir    c     0.494948    0.414140    1.263802    0.000000
./48_25.log:   180  Ir    c     0.494948    0.417507    1.332746    0.000000
./48_26.log:   180  Ir    c     0.494948    0.420874    1.379940    0.000000
./48_27.log:   180  Ir    c     0.494948    0.424241    1.679915    0.000000
./48_28.log:   180  Ir    c     0.494948    0.427608    1.680433    0.000000
./48_29.log:   180  Ir    c     0.494948    0.430975    1.693878    0.000000
./48_30.log:   180  Ir    c     0.494948    0.434342    1.520880    0.000000
./48_31.log:   180  Ir    c     0.494948    0.437709    1.736559    0.000000
./48_32.log:   180  Ir    c     0.494948    0.441076    1.760082    0.000000
./48_33.log:   180  Ir    c     0.494948    0.444443    1.592692    0.000000
./48_34.log:   180  Ir    c     0.494948    0.447810    1.791581    0.000000
./48_35.log:   180  Ir    c     0.494948    0.451177    1.632816    0.000000
./48_36.log:   180  Ir    c     0.494948    0.454544    1.649788    0.000000
./48_37.log:   180  Ir    c     0.494948    0.457911    1.666230    0.000000
./48_38.log:   180  Ir    c     0.494948    0.461278    1.680069    0.000000
./48_39.log:   180  Ir    c     0.494948    0.464645    1.694246    0.000000
./48_40.log:   180  Ir    c     0.494948    0.468012    1.629634    0.000000
./48_41.log:   180  Ir    c     0.494948    0.471379    2.069157    0.000000
./48_42.log:   180  Ir    c     0.494948    0.474746    1.763044    0.000000
./48_43.log:   180  Ir    c     0.494948    0.478113    1.712038    0.000000
./48_44.log:   180  Ir    c     0.494948    0.481480    1.723269    0.000000
./48_45.log:   180  Ir    c     0.494948    0.484847    1.845565    0.000000
./48_46.log:   180  Ir    c     0.494948    0.488214    1.806977    0.000000
./48_47.log:   180  Ir    c     0.494948    0.491581    1.775138    0.000000
./48_48.log:   180  Ir    c     0.494948    0.494948    1.843689    0.000000
./48_49.log:   180  Ir    c     0.494948    0.498315    1.848558    0.000000
./48_50.log:   180  Ir    c     0.494948    0.501682    2.343755    0.000000
./48_51.log:   180  Ir    c     0.494948    0.505049    2.239728    0.000000
./48_52.log:   180  Ir    c     0.494948    0.508416    2.318341    0.000000
./48_53.log:   180  Ir    c     0.494948    0.511783    2.256838    0.000000
./48_54.log:   180  Ir    c     0.494948    0.515150    2.432461    0.000000
./48_55.log:   180  Ir    c     0.494948    0.518517    2.448795    0.000000
./48_56.log:   180  Ir    c     0.494948    0.521884    2.544196    0.000000
./48_57.log:   180  Ir    c     0.494948    0.525251    2.001772    0.000000
./48_58.log:   180  Ir    c     0.494948    0.528618    2.009674    0.000000
./48_59.log:   180  Ir    c     0.494948    0.531985    1.664888    0.000000
./48_60.log:   180  Ir    c     0.494948    0.535352    1.661974    0.000000
./48_61.log:   180  Ir    c     0.494948    0.538719    1.658223    0.000000
./48_62.log:   180  Ir    c     0.494948    0.542086    1.656780    0.000000
./48_63.log:   180  Ir    c     0.494948    0.545453    1.653580    0.000000
./48_64.log:   180  Ir    c     0.494948    0.548820    1.651247    0.000000
./48_65.log:   180  Ir    c     0.494948    0.552187    1.649367    0.000000
./48_66.log:   180  Ir    c     0.494948    0.555554    1.648215    0.000000
./48_67.log:   180  Ir    c     0.494948    0.558921    1.647545    0.000000
./48_68.log:   180  Ir    c     0.494948    0.562288    1.839315    0.000000
./48_69.log:   180  Ir    c     0.494948    0.565655    1.849474    0.000000
./48_70.log:   180  Ir    c     0.494948    0.569022    1.852906    0.000000
./48_71.log:   180  Ir    c     0.494948    0.572389    1.848328    0.000000
./48_72.log:   180  Ir    c     0.494948    0.575756    1.857056    0.000000
./48_73.log:   180  Ir    c     0.494948    0.579123    1.877023    0.000000
./48_74.log:   180  Ir    c     0.494948    0.582490    1.899622    0.000000
./48_75.log:   180  Ir    c     0.494948    0.585857    1.922160    0.000000
./48_76.log:   180  Ir    c     0.494948    0.589224    2.060355    0.000000
./48_77.log:   180  Ir    c     0.494948    0.592591    2.277467    0.000000
./48_78.log:   180  Ir    c     0.494948    0.595958    2.293857    0.000000
./48_79.log:   180  Ir    c     0.494948    0.599325    2.308725    0.000000
./48_80.log:   180  Ir    c     0.494948    0.602692    2.324958    0.000000
./48_81.log:   180  Ir    c     0.494948    0.606059    2.341321    0.000000
./48_82.log:   180  Ir    c     0.494948    0.609426    2.347806    0.000000
./48_83.log:   180  Ir    c     0.494948    0.612793    2.353905    0.000000
./48_84.log:   180  Ir    c     0.494948    0.616160    2.358436    0.000000
./48_85.log:   180  Ir    c     0.494948    0.619527    2.338882    0.000000
./48_86.log:   180  Ir    c     0.494948    0.622894    2.354492    0.000000
./48_87.log:   180  Ir    c     0.494948    0.626261    2.381284    0.000000
./48_88.log:   180  Ir    c     0.494948    0.629628    2.390454    0.000000
./48_89.log:   180  Ir    c     0.494948    0.632995    2.388973    0.000000
./48_90.log:   180  Ir    c     0.494948    0.636362   -0.016431    0.000000
./48_91.log:   180  Ir    c     0.494948    0.639729    2.406675    0.000000
./48_92.log:   180  Ir    c     0.494948    0.643096    2.385564    0.000000
./48_93.log:   180  Ir    c     0.494948    0.646463    2.407534    0.000000
./48_94.log:   180  Ir    c     0.494948    0.649830    2.407467    0.000000
./48_95.log:   180  Ir    c     0.494948    0.653197    2.406892    0.000000
./48_96.log:   180  Ir    c     0.494948    0.656564    2.416759    0.000000
./48_97.log:   180  Ir    c     0.494948    0.659931   -0.024616    0.000000
./48_98.log:   180  Ir    c     0.494948    0.663298    2.411421    0.000000
./48_99.log:   180  Ir    c     0.494948    0.666666    0.739618    0.000000
./49_0.log:   180  Ir    c     0.498315    0.333333    0.100870    0.000000
./49_1.log:   180  Ir    c     0.498315    0.336699    0.098653    0.000000
./49_2.log:   180  Ir    c     0.498315    0.340066    0.098859    0.000000
./49_3.log:   180  Ir    c     0.498315    0.343433    0.196197    0.000000
./49_4.log:   180  Ir    c     0.498315    0.346800    0.101476    0.000000
./49_5.log:   180  Ir    c     0.498315    0.350167    0.197073    0.000000
./49_6.log:   180  Ir    c     0.498315    0.353534    0.105109    0.000000
./49_7.log:   180  Ir    c     0.498315    0.356901    0.106461    0.000000
./49_8.log:   180  Ir    c     0.498315    0.360268    0.108846    0.000000
./49_9.log:   180  Ir    c     0.498315    0.363635    0.112396    0.000000
./49_10.log:   180  Ir    c     0.498315    0.367002    0.114801    0.000000
./49_11.log:   180  Ir    c     0.498315    0.370369    0.157264    0.000000
./49_12.log:   180  Ir    c     0.498315    0.373736    0.123187    0.000000
./49_13.log:   180  Ir    c     0.498315    0.377103    0.169322    0.000000
./49_14.log:   180  Ir    c     0.498315    0.380470    0.131907    0.000000
./49_15.log:   180  Ir    c     0.498315    0.383837    0.137570    0.000000
./49_16.log:   180  Ir    c     0.498315    0.387204    0.145081    0.000000
./49_17.log:   180  Ir    c     0.498315    0.390571    0.151406    0.000000
./49_18.log:   180  Ir    c     0.498315    0.393938    0.160506    0.000000
./49_19.log:   180  Ir    c     0.498315    0.397305    0.173490    0.000000
./49_20.log:   180  Ir    c     0.498315    0.400672    0.195728    0.000000
./49_21.log:   180  Ir    c     0.498315    0.404039    0.306410    0.000000
./49_22.log:   180  Ir    c     0.498315    0.407406    0.302064    0.000000
./49_23.log:   180  Ir    c     0.498315    0.410773    0.339283    0.000000
./49_24.log:   180  Ir    c     0.498315    0.414140    1.227897    0.000000
./49_25.log:   180  Ir    c     0.498315    0.417507    1.315562    0.000000
./49_26.log:   180  Ir    c     0.498315    0.420874    1.371405    0.000000
./49_27.log:   180  Ir    c     0.498315    0.424241    1.641679    0.000000
./49_28.log:   180  Ir    c     0.498315    0.427608    1.659099    0.000000
./49_29.log:   180  Ir    c     0.498315    0.430975    1.677791    0.000000
./49_30.log:   180  Ir    c     0.498315    0.434342    1.698933    0.000000
./49_31.log:   180  Ir    c     0.498315    0.437709    1.724466    0.000000
./49_32.log:   180  Ir    c     0.498315    0.441076    1.563741    0.000000
./49_33.log:   180  Ir    c     0.498315    0.444443    1.583437    0.000000
./49_34.log:   180  Ir    c     0.498315    0.447810    1.606360    0.000000
./49_35.log:   180  Ir    c     0.498315    0.451177    1.623562    0.000000
./49_36.log:   180  Ir    c     0.498315    0.454544    1.641541    0.000000
./49_37.log:   180  Ir    c     0.498315    0.457911    1.659508    0.000000
./49_38.log:   180  Ir    c     0.498315    0.461278    1.675020    0.000000
./49_39.log:   180  Ir    c     0.498315    0.464645    1.689369    0.000000
./49_40.log:   180  Ir    c     0.498315    0.468012    1.702814    0.000000
./49_41.log:   180  Ir    c     0.498315    0.471379    1.502388    0.000000
./49_42.log:   180  Ir    c     0.498315    0.474746    1.780887    0.000000
./49_43.log:   180  Ir    c     0.498315    0.478113    1.793927    0.000000
./49_44.log:   180  Ir    c     0.498315    0.481480    1.817325    0.000000
./49_45.log:   180  Ir    c     0.498315    0.484847    1.822251    0.000000
./49_46.log:   180  Ir    c     0.498315    0.488214    1.735543    0.000000
./49_47.log:   180  Ir    c     0.498315    0.491581    1.830777    0.000000
./49_48.log:   180  Ir    c     0.498315    0.494948    1.781377    0.000000
./49_49.log:   180  Ir    c     0.498315    0.498315    1.834177    0.000000
./49_50.log:   180  Ir    c     0.498315    0.501682    1.794469    0.000000
./49_51.log:   180  Ir    c     0.498315    0.505049    2.376477    0.000000
./49_52.log:   180  Ir    c     0.498315    0.508416    1.765094    0.000000
./49_53.log:   180  Ir    c     0.498315    0.511783    1.767773    0.000000
./49_54.log:   180  Ir    c     0.498315    0.515150    2.433699    0.000000
./49_55.log:   180  Ir    c     0.498315    0.518517    1.950380    0.000000
./49_56.log:   180  Ir    c     0.498315    0.521884    2.560026    0.000000
./49_57.log:   180  Ir    c     0.498315    0.525251    1.882286    0.000000
./49_58.log:   180  Ir    c     0.498315    0.528618    1.961757    0.000000
./49_59.log:   180  Ir    c     0.498315    0.531985    1.683240    0.000000
./49_60.log:   180  Ir    c     0.498315    0.535352    1.671113    0.000000
./49_61.log:   180  Ir    c     0.498315    0.538719    1.666406    0.000000
./49_62.log:   180  Ir    c     0.498315    0.542086    1.665144    0.000000
./49_63.log:   180  Ir    c     0.498315    0.545453    1.663440    0.000000
./49_64.log:   180  Ir    c     0.498315    0.548820    1.658619    0.000000
./49_65.log:   180  Ir    c     0.498315    0.552187    1.656093    0.000000
./49_66.log:   180  Ir    c     0.498315    0.555554    1.660542    0.000000
./49_67.log:   180  Ir    c     0.498315    0.558921    1.657249    0.000000
./49_68.log:   180  Ir    c     0.498315    0.562288    1.847363    0.000000
./49_69.log:   180  Ir    c     0.498315    0.565655    1.848787    0.000000
./49_70.log:   180  Ir    c     0.498315    0.569022    1.847444    0.000000
./49_71.log:   180  Ir    c     0.498315    0.572389    1.859425    0.000000
./49_72.log:   180  Ir    c     0.498315    0.575756    1.875335    0.000000
./49_73.log:   180  Ir    c     0.498315    0.579123    1.876834    0.000000
./49_74.log:   180  Ir    c     0.498315    0.582490    1.894488    0.000000
./49_75.log:   180  Ir    c     0.498315    0.585857    1.927003    0.000000
./49_76.log:   180  Ir    c     0.498315    0.589224    2.216790    0.000000
./49_77.log:   180  Ir    c     0.498315    0.592591    2.290580    0.000000
./49_78.log:   180  Ir    c     0.498315    0.595958    2.311161    0.000000
./49_79.log:   180  Ir    c     0.498315    0.599325    2.324342    0.000000
./49_80.log:   180  Ir    c     0.498315    0.602692    2.325154    0.000000
./49_81.log:   180  Ir    c     0.498315    0.606059    2.338935    0.000000
./49_82.log:   180  Ir    c     0.498315    0.609426    2.356444    0.000000
./49_83.log:   180  Ir    c     0.498315    0.612793    2.356008    0.000000
./49_84.log:   180  Ir    c     0.498315    0.616160    2.365754    0.000000
./49_85.log:   180  Ir    c     0.498315    0.619527    2.357037    0.000000
./49_86.log:   180  Ir    c     0.498315    0.622894    2.635134    0.000000
./49_87.log:   180  Ir    c     0.498315    0.626261    2.388721    0.000000
./49_88.log:   180  Ir    c     0.498315    0.629628    2.391398    0.000000
./49_89.log:   180  Ir    c     0.498315    0.632995    2.398637    0.000000
./49_90.log:   180  Ir    c     0.498315    0.636362    2.401077    0.000000
./49_91.log:   180  Ir    c     0.498315    0.639729    2.406691    0.000000
./49_92.log:   180  Ir    c     0.498315    0.643096    2.406005    0.000000
./49_93.log:   180  Ir    c     0.498315    0.646463    2.394792    0.000000
./49_94.log:   180  Ir    c     0.498315    0.649830    2.403623    0.000000
./49_95.log:   180  Ir    c     0.498315    0.653197    2.414717    0.000000
./49_96.log:   180  Ir    c     0.498315    0.656564    2.416488    0.000000
./49_97.log:   180  Ir    c     0.498315    0.659931    2.417728    0.000000
./49_98.log:   180  Ir    c     0.498315    0.663298    2.409305    0.000000
./49_99.log:   180  Ir    c     0.498315    0.666666    2.410337    0.000000
./50_0.log:   180  Ir    c     0.501682    0.333333    0.099371    0.000000
./50_1.log:   180  Ir    c     0.501682    0.336699    0.135260    0.000000
./50_2.log:   180  Ir    c     0.501682    0.340066    0.099975    0.000000
./50_3.log:   180  Ir    c     0.501682    0.343433    0.376300    0.000000
./50_4.log:   180  Ir    c     0.501682    0.346800    0.101229    0.000000
./50_5.log:   180  Ir    c     0.501682    0.350167    0.101839    0.000000
./50_6.log:   180  Ir    c     0.501682    0.353534    0.103788    0.000000
./50_7.log:   180  Ir    c     0.501682    0.356901    0.105970    0.000000
./50_8.log:   180  Ir    c     0.501682    0.360268    0.108933    0.000000
./50_9.log:   180  Ir    c     0.501682    0.363635    0.110571    0.000000
./50_10.log:   180  Ir    c     0.501682    0.367002    0.113601    0.000000
./50_11.log:   180  Ir    c     0.501682    0.370369    0.117084    0.000000
./50_12.log:   180  Ir    c     0.501682    0.373736    0.120882    0.000000
./50_13.log:   180  Ir    c     0.501682    0.377103    1.195205    0.000000
./50_14.log:   180  Ir    c     0.501682    0.380470    0.130121    0.000000
./50_15.log:   180  Ir    c     0.501682    0.383837    0.891020    0.000000
./50_16.log:   180  Ir    c     0.501682    0.387204    1.099922    0.000000
./50_17.log:   180  Ir    c     0.501682    0.390571    1.156267    0.000000
./50_18.log:   180  Ir    c     0.501682    0.393938    1.167010    0.000000
./50_19.log:   180  Ir    c     0.501682    0.397305    0.169934    0.000000
./50_20.log:   180  Ir    c     0.501682    0.400672    0.374800    0.000000
./50_21.log:   180  Ir    c     0.501682    0.404039    0.234088    0.000000
./50_22.log:   180  Ir    c     0.501682    0.407406    0.318307    0.000000
./50_23.log:   180  Ir    c     0.501682    0.410773    0.334779    0.000000
./50_24.log:   180  Ir    c     0.501682    0.414140    1.245030    0.000000
./50_25.log:   180  Ir    c     0.501682    0.417507    0.367790    0.000000
./50_26.log:   180  Ir    c     0.501682    0.420874    1.346123    0.000000
./50_27.log:   180  Ir    c     0.501682    0.424241    1.606134    0.000000
./50_28.log:   180  Ir    c     0.501682    0.427608    1.634444    0.000000
./50_29.log:   180  Ir    c     0.501682    0.430975    1.658895    0.000000
./50_30.log:   180  Ir    c     0.501682    0.434342    1.683851    0.000000
./50_31.log:   180  Ir    c     0.501682    0.437709    1.527677    0.000000
./50_32.log:   180  Ir    c     0.501682    0.441076    1.552727    0.000000
./50_33.log:   180  Ir    c     0.501682    0.444443    1.575528    0.000000
./50_34.log:   180  Ir    c     0.501682    0.447810    1.596466    0.000000
./50_35.log:   180  Ir    c     0.501682    0.451177    1.615624    0.000000
./50_36.log:   180  Ir    c     0.501682    0.454544    1.633938    0.000000
./50_37.log:   180  Ir    c     0.501682    0.457911    1.651922    0.000000
./50_38.log:   180  Ir    c     0.501682    0.461278    1.668070    0.000000
./50_39.log:   180  Ir    c     0.501682    0.464645    1.683005    0.000000
./50_40.log:   180  Ir    c     0.501682    0.468012    1.696907    0.000000
./50_41.log:   180  Ir    c     0.501682    0.471379    1.627821    0.000000
./50_42.log:   180  Ir    c     0.501682    0.474746    1.794533    0.000000
./50_43.log:   180  Ir    c     0.501682    0.478113    1.804880    0.000000
./50_44.log:   180  Ir    c     0.501682    0.481480    1.808990    0.000000
./50_45.log:   180  Ir    c     0.501682    0.484847    1.804562    0.000000
./50_46.log:   180  Ir    c     0.501682    0.488214    1.733698    0.000000
./50_47.log:   180  Ir    c     0.501682    0.491581    1.819695    0.000000
./50_48.log:   180  Ir    c     0.501682    0.494948    1.823428    0.000000
./50_49.log:   180  Ir    c     0.501682    0.498315    1.829187    0.000000
./50_50.log:   180  Ir    c     0.501682    0.501682    1.837218    0.000000
./50_51.log:   180  Ir    c     0.501682    0.505049    1.849124    0.000000
./50_52.log:   180  Ir    c     0.501682    0.508416    2.376495    0.000000
./50_53.log:   180  Ir    c     0.501682    0.511783    2.416288    0.000000
./50_54.log:   180  Ir    c     0.501682    0.515150    2.445248    0.000000
./50_55.log:   180  Ir    c     0.501682    0.518517    2.255177    0.000000
./50_56.log:   180  Ir    c     0.501682    0.521884    1.933673    0.000000
./50_57.log:   180  Ir    c     0.501682    0.525251    1.687541    0.000000
./50_58.log:   180  Ir    c     0.501682    0.528618    1.810744    0.000000
./50_59.log:   180  Ir    c     0.501682    0.531985    1.673785    0.000000
./50_60.log:   180  Ir    c     0.501682    0.535352    1.679861    0.000000
./50_61.log:   180  Ir    c     0.501682    0.538719    1.678279    0.000000
./50_62.log:   180  Ir    c     0.501682    0.542086    1.675647    0.000000
./50_63.log:   180  Ir    c     0.501682    0.545453    1.662760    0.000000
./50_64.log:   180  Ir    c     0.501682    0.548820    1.669389    0.000000
./50_65.log:   180  Ir    c     0.501682    0.552187    1.674068    0.000000
./50_66.log:   180  Ir    c     0.501682    0.555554    1.670772    0.000000
./50_67.log:   180  Ir    c     0.501682    0.558921    1.664089    0.000000
./50_68.log:   180  Ir    c     0.501682    0.562288    1.662950    0.000000
./50_69.log:   180  Ir    c     0.501682    0.565655    1.848912    0.000000
./50_70.log:   180  Ir    c     0.501682    0.569022    1.856585    0.000000
./50_71.log:   180  Ir    c     0.501682    0.572389    1.859221    0.000000
./50_72.log:   180  Ir    c     0.501682    0.575756    1.854376    0.000000
./50_73.log:   180  Ir    c     0.501682    0.579123    1.881656    0.000000
./50_74.log:   180  Ir    c     0.501682    0.582490    1.899363    0.000000
./50_75.log:   180  Ir    c     0.501682    0.585857    1.926475    0.000000
./50_76.log:   180  Ir    c     0.501682    0.589224    2.250520    0.000000
./50_77.log:   180  Ir    c     0.501682    0.592591    2.295264    0.000000
./50_78.log:   180  Ir    c     0.501682    0.595958    2.314195    0.000000
./50_79.log:   180  Ir    c     0.501682    0.599325    2.332709    0.000000
./50_80.log:   180  Ir    c     0.501682    0.602692    2.341349    0.000000
./50_81.log:   180  Ir    c     0.501682    0.606059    2.340237    0.000000
./50_82.log:   180  Ir    c     0.501682    0.609426    2.345073    0.000000
./50_83.log:   180  Ir    c     0.501682    0.612793    2.356123    0.000000
./50_84.log:   180  Ir    c     0.501682    0.616160    2.368770    0.000000
./50_85.log:   180  Ir    c     0.501682    0.619527    2.360842    0.000000
./50_86.log:   180  Ir    c     0.501682    0.622894    2.385053    0.000000
./50_87.log:   180  Ir    c     0.501682    0.626261    2.389881    0.000000
./50_88.log:   180  Ir    c     0.501682    0.629628    2.394196    0.000000
./50_89.log:   180  Ir    c     0.501682    0.632995    2.398103    0.000000
./50_90.log:   180  Ir    c     0.501682    0.636362    2.404721    0.000000
./50_91.log:   180  Ir    c     0.501682    0.639729    2.402776    0.000000
./50_92.log:   180  Ir    c     0.501682    0.643096    1.197462    0.000000
./50_93.log:   180  Ir    c     0.501682    0.646463    2.405643    0.000000
./50_94.log:   180  Ir    c     0.501682    0.649830    0.925999    0.000000
./50_95.log:   180  Ir    c     0.501682    0.653197    2.410795    0.000000
./50_96.log:   180  Ir    c     0.501682    0.656564    2.417043    0.000000
./50_97.log:   180  Ir    c     0.501682    0.659931    2.411485    0.000000
./50_98.log:   180  Ir    c     0.501682    0.663298    0.002841    0.000000
./50_99.log:   180  Ir    c     0.501682    0.666666    0.005054    0.000000
./51_0.log:   180  Ir    c     0.505049    0.333333    0.134886    0.000000
./51_1.log:   180  Ir    c     0.505049    0.336699    0.133153    0.000000
./51_2.log:   180  Ir    c     0.505049    0.340066    0.134760    0.000000
./51_3.log:   180  Ir    c     0.505049    0.343433    0.134995    0.000000
./51_4.log:   180  Ir    c     0.505049    0.346800    0.135650    0.000000
./51_5.log:   180  Ir    c     0.505049    0.350167    0.174726    0.000000
./51_6.log:   180  Ir    c     0.505049    0.353534    0.102276    0.000000
./51_7.log:   180  Ir    c     0.505049    0.356901    0.139768    0.000000
./51_8.log:   180  Ir    c     0.505049    0.360268    0.106439    0.000000
./51_9.log:   180  Ir    c     0.505049    0.363635    0.108778    0.000000
./51_10.log:   180  Ir    c     0.505049    0.367002    0.111625    0.000000
./51_11.log:   180  Ir    c     0.505049    0.370369    0.114639    0.000000
./51_12.log:   180  Ir    c     0.505049    0.373736    0.851355    0.000000
./51_13.log:   180  Ir    c     0.505049    0.377103    1.183493    0.000000
./51_14.log:   180  Ir    c     0.505049    0.380470    0.128501    0.000000
./51_15.log:   180  Ir    c     0.505049    0.383837    0.881115    0.000000
./51_16.log:   180  Ir    c     0.505049    0.387204    0.897827    0.000000
./51_17.log:   180  Ir    c     0.505049    0.390571    0.919713    0.000000
./51_18.log:   180  Ir    c     0.505049    0.393938    0.152339    0.000000
./51_19.log:   180  Ir    c     0.505049    0.397305    0.165557    0.000000
./51_20.log:   180  Ir    c     0.505049    0.400672    0.280360    0.000000
./51_21.log:   180  Ir    c     0.505049    0.404039    0.296417    0.000000
./51_22.log:   180  Ir    c     0.505049    0.407406    0.312685    0.000000
./51_23.log:   180  Ir    c     0.505049    0.410773    0.329215    0.000000
./51_24.log:   180  Ir    c     0.505049    0.414140    0.346690    0.000000
./51_25.log:   180  Ir    c     0.505049    0.417507    0.361089    0.000000
./51_26.log:   180  Ir    c     0.505049    0.420874    0.378867    0.000000
./51_27.log:   180  Ir    c     0.505049    0.424241    1.368409    0.000000
./51_28.log:   180  Ir    c     0.505049    0.427608    1.413834    0.000000
./51_29.log:   180  Ir    c     0.505049    0.430975    1.634633    0.000000
./51_30.log:   180  Ir    c     0.505049    0.434342    1.484373    0.000000
./51_31.log:   180  Ir    c     0.505049    0.437709    1.514475    0.000000
./51_32.log:   180  Ir    c     0.505049    0.441076    1.540590    0.000000
./51_33.log:   180  Ir    c     0.505049    0.444443    1.565493    0.000000
./51_34.log:   180  Ir    c     0.505049    0.447810    1.586782    0.000000
./51_35.log:   180  Ir    c     0.505049    0.451177    1.607108    0.000000
./51_36.log:   180  Ir    c     0.505049    0.454544    1.625051    0.000000
./51_37.log:   180  Ir    c     0.505049    0.457911    1.644144    0.000000
./51_38.log:   180  Ir    c     0.505049    0.461278    1.661095    0.000000
./51_39.log:   180  Ir    c     0.505049    0.464645    1.674389    0.000000
./51_40.log:   180  Ir    c     0.505049    0.468012    1.688999    0.000000
./51_41.log:   180  Ir    c     0.505049    0.471379    1.704227    0.000000
./51_42.log:   180  Ir    c     0.505049    0.474746    1.510089    0.000000
./51_43.log:   180  Ir    c     0.505049    0.478113    1.704993    0.000000
./51_44.log:   180  Ir    c     0.505049    0.481480    1.816540    0.000000
./51_45.log:   180  Ir    c     0.505049    0.484847    1.819190    0.000000
./51_46.log:   180  Ir    c     0.505049    0.488214    2.269287    0.000000
./51_47.log:   180  Ir    c     0.505049    0.491581    1.824216    0.000000
./51_48.log:   180  Ir    c     0.505049    0.494948    2.317601    0.000000
./51_49.log:   180  Ir    c     0.505049    0.498315    1.821098    0.000000
./51_50.log:   180  Ir    c     0.505049    0.501682    2.218960    0.000000
./51_51.log:   180  Ir    c     0.505049    0.505049    2.380175    0.000000
./51_52.log:   180  Ir    c     0.505049    0.508416    2.399693    0.000000
./51_53.log:   180  Ir    c     0.505049    0.511783    2.238296    0.000000
./51_54.log:   180  Ir    c     0.505049    0.515150    2.441601    0.000000
./51_55.log:   180  Ir    c     0.505049    0.518517    2.250592    0.000000
./51_56.log:   180  Ir    c     0.505049    0.521884    1.909653    0.000000
./51_57.log:   180  Ir    c     0.505049    0.525251    1.831117    0.000000
./51_58.log:   180  Ir    c     0.505049    0.528618    1.697458    0.000000
./51_59.log:   180  Ir    c     0.505049    0.531985    1.672833    0.000000
./51_60.log:   180  Ir    c     0.505049    0.535352    1.690449    0.000000
./51_61.log:   180  Ir    c     0.505049    0.538719    1.690631    0.000000
./51_62.log:   180  Ir    c     0.505049    0.542086    1.667788    0.000000
./51_63.log:   180  Ir    c     0.505049    0.545453    1.692799    0.000000
./51_64.log:   180  Ir    c     0.505049    0.548820    1.688613    0.000000
./51_65.log:   180  Ir    c     0.505049    0.552187    1.687376    0.000000
./51_66.log:   180  Ir    c     0.505049    0.555554    1.627435    0.000000
./51_67.log:   180  Ir    c     0.505049    0.558921    1.866106    0.000000
./51_68.log:   180  Ir    c     0.505049    0.562288    1.673450    0.000000
./51_69.log:   180  Ir    c     0.505049    0.565655    1.841353    0.000000
./51_70.log:   180  Ir    c     0.505049    0.569022    1.854372    0.000000
./51_71.log:   180  Ir    c     0.505049    0.572389    1.860934    0.000000
./51_72.log:   180  Ir    c     0.505049    0.575756    1.862919    0.000000
./51_73.log:   180  Ir    c     0.505049    0.579123    1.882358    0.000000
./51_74.log:   180  Ir    c     0.505049    0.582490    1.902903    0.000000
./51_75.log:   180  Ir    c     0.505049    0.585857    1.953042    0.000000
./51_76.log:   180  Ir    c     0.505049    0.589224    1.963885    0.000000
./51_77.log:   180  Ir    c     0.505049    0.592591    2.305427    0.000000
./51_78.log:   180  Ir    c     0.505049    0.595958    2.318143    0.000000
./51_79.log:   180  Ir    c     0.505049    0.599325    2.336006    0.000000
./51_80.log:   180  Ir    c     0.505049    0.602692    2.344344    0.000000
./51_81.log:   180  Ir    c     0.505049    0.606059    2.355212    0.000000
./51_82.log:   180  Ir    c     0.505049    0.609426    2.344677    0.000000
./51_83.log:   180  Ir    c     0.505049    0.612793    2.368895    0.000000
./51_84.log:   180  Ir    c     0.505049    0.616160    2.340593    0.000000
./51_85.log:   180  Ir    c     0.505049    0.619527    2.376466    0.000000
./51_86.log:   180  Ir    c     0.505049    0.622894    2.383054    0.000000
./51_87.log:   180  Ir    c     0.505049    0.626261    2.393935    0.000000
./51_88.log:   180  Ir    c     0.505049    0.629628    2.381880    0.000000
./51_89.log:   180  Ir    c     0.505049    0.632995    2.392964    0.000000
./51_90.log:   180  Ir    c     0.505049    0.636362    2.400564    0.000000
./51_91.log:   180  Ir    c     0.505049    0.639729    2.406727    0.000000
./51_92.log:   180  Ir    c     0.505049    0.643096    2.405240    0.000000
./51_93.log:   180  Ir    c     0.505049    0.646463    1.213587    0.000000
./51_94.log:   180  Ir    c     0.505049    0.649830    2.418268    0.000000
./51_95.log:   180  Ir    c     0.505049    0.653197    2.410625    0.000000
./51_96.log:   180  Ir    c     0.505049    0.656564    0.554478    0.000000
./51_97.log:   180  Ir    c     0.505049    0.659931    0.009980    0.000000
./51_98.log:   180  Ir    c     0.505049    0.663298    0.012181    0.000000
./51_99.log:   180  Ir    c     0.505049    0.666666    0.016205    0.000000
./52_0.log:   180  Ir    c     0.508416    0.333333    0.133156    0.000000
./52_1.log:   180  Ir    c     0.508416    0.336699    0.132666    0.000000
./52_2.log:   180  Ir    c     0.508416    0.340066    0.132708    0.000000
./52_3.log:   180  Ir    c     0.508416    0.343433    0.132774    0.000000
./52_4.log:   180  Ir    c     0.508416    0.346800    0.133291    0.000000
./52_5.log:   180  Ir    c     0.508416    0.350167    0.134081    0.000000
./52_6.log:   180  Ir    c     0.508416    0.353534    0.135381    0.000000
./52_7.log:   180  Ir    c     0.508416    0.356901    0.136333    0.000000
./52_8.log:   180  Ir    c     0.508416    0.360268    0.139520    0.000000
./52_9.log:   180  Ir    c     0.508416    0.363635    0.141112    0.000000
./52_10.log:   180  Ir    c     0.508416    0.367002    0.107832    0.000000
./52_11.log:   180  Ir    c     0.508416    0.370369    0.112075    0.000000
./52_12.log:   180  Ir    c     0.508416    0.373736    0.114936    0.000000
./52_13.log:   180  Ir    c     0.508416    0.377103    0.851575    0.000000
[truncated: 368,053 more chars]
