# Supplementary material for: Real-time insight into the multistage mechanism of nanoparticle exsolution from a perovskite host surface
Source: Nat Commun. 2023 Mar 29;14:1754. doi: 10.1038/s41467-023-37212-6 (PMC10060596; doi:10.1038/s41467-023-37212-6)
Supplement: Supplementary file 6 — Source Data [file 41467_2023_37212_MOESM6_ESM.zip › Raw_data/SI Figure3/coords_Ir.txt]

./0_0.log:   181  Ir    c     0.333333    0.333333    1.809839    0.000000
./0_1.log:   181  Ir    c     0.333333    0.336699    2.904153    0.000000
./0_2.log:   181  Ir    c     0.333333    0.340066    2.897588    0.000000
./0_3.log:   181  Ir    c     0.333333    0.343433    2.890286    0.000000
./0_4.log:   181  Ir    c     0.333333    0.346800    2.876965    0.000000
./0_5.log:   181  Ir    c     0.333333    0.350167    2.874830    0.000000
./0_6.log:   181  Ir    c     0.333333    0.353534    2.863709    0.000000
./0_7.log:   181  Ir    c     0.333333    0.356901    2.854883    0.000000
./0_8.log:   181  Ir    c     0.333333    0.360268    2.848893    0.000000
./0_9.log:   181  Ir    c     0.333333    0.363635    2.840914    0.000000
./0_10.log:   181  Ir    c     0.333333    0.367002    2.831466    0.000000
./0_11.log:   181  Ir    c     0.333333    0.370369    2.821554    0.000000
./0_12.log:   181  Ir    c     0.333333    0.373736    2.811369    0.000000
./0_13.log:   181  Ir    c     0.333333    0.377103    2.801186    0.000000
./0_14.log:   181  Ir    c     0.333333    0.380470    2.790626    0.000000
./0_15.log:   181  Ir    c     0.333333    0.383837    2.779803    0.000000
./0_16.log:   181  Ir    c     0.333333    0.387204    2.769571    0.000000
./0_17.log:   181  Ir    c     0.333333    0.390571    2.758590    0.000000
./0_18.log:   181  Ir    c     0.333333    0.393938    2.749309    0.000000
./0_19.log:   181  Ir    c     0.333333    0.397305    2.734533    0.000000
./0_20.log:   181  Ir    c     0.333333    0.400672    2.725310    0.000000
./0_21.log:   181  Ir    c     0.333333    0.404039    2.716999    0.000000
./0_22.log:   181  Ir    c     0.333333    0.407406    2.708586    0.000000
./0_23.log:   181  Ir    c     0.333333    0.410773    2.700564    0.000000
./0_24.log:   181  Ir    c     0.333333    0.414140    2.694552    0.000000
./0_25.log:   181  Ir    c     0.333333    0.417507    2.687628    0.000000
./0_26.log:   181  Ir    c     0.333333    0.420874    2.684080    0.000000
./0_27.log:   181  Ir    c     0.333333    0.424241    2.673549    0.000000
./0_28.log:   181  Ir    c     0.333333    0.427608    2.669798    0.000000
./0_29.log:   181  Ir    c     0.333333    0.430975    2.659121    0.000000
./0_30.log:   181  Ir    c     0.333333    0.434342    2.646995    0.000000
./0_31.log:   181  Ir    c     0.333333    0.437709    2.657977    0.000000
./0_32.log:   181  Ir    c     0.333333    0.441076    2.659346    0.000000
./0_33.log:   181  Ir    c     0.333333    0.444443    2.652350    0.000000
./0_34.log:   181  Ir    c     0.333333    0.447810    2.655332    0.000000
./0_35.log:   181  Ir    c     0.333333    0.451177    2.652708    0.000000
./0_36.log:   181  Ir    c     0.333333    0.454544    2.651611    0.000000
./0_37.log:   181  Ir    c     0.333333    0.457911    2.650128    0.000000
./0_38.log:   181  Ir    c     0.333333    0.461278    2.648499    0.000000
./0_39.log:   181  Ir    c     0.333333    0.464645    2.646413    0.000000
./0_40.log:   181  Ir    c     0.333333    0.468012    2.646577    0.000000
./0_41.log:   181  Ir    c     0.333333    0.471379    2.645545    0.000000
./0_42.log:   181  Ir    c     0.333333    0.474746    2.644894    0.000000
./0_43.log:   181  Ir    c     0.333333    0.478113    2.645598    0.000000
./0_44.log:   181  Ir    c     0.333333    0.481480    2.642353    0.000000
./0_45.log:   181  Ir    c     0.333333    0.484847    2.645176    0.000000
./0_46.log:   181  Ir    c     0.333333    0.488214    2.644300    0.000000
./0_47.log:   181  Ir    c     0.333333    0.491581    2.643709    0.000000
./0_48.log:   181  Ir    c     0.333333    0.494948    2.643404    0.000000
./0_49.log:   181  Ir    c     0.333333    0.498315    2.642707    0.000000
./0_50.log:   181  Ir    c     0.333333    0.501682    2.642706    0.000000
./0_51.log:   181  Ir    c     0.333333    0.505049    2.643341    0.000000
./0_52.log:   181  Ir    c     0.333333    0.508416    2.643702    0.000000
./0_53.log:   181  Ir    c     0.333333    0.511783    2.644295    0.000000
./0_54.log:   181  Ir    c     0.333333    0.515150    2.645153    0.000000
./0_55.log:   181  Ir    c     0.333333    0.518517    2.642351    0.000000
./0_56.log:   181  Ir    c     0.333333    0.521884    2.644442    0.000000
./0_57.log:   181  Ir    c     0.333333    0.525251    2.644888    0.000000
./0_58.log:   181  Ir    c     0.333333    0.528618    2.644552    0.000000
./0_59.log:   181  Ir    c     0.333333    0.531985    2.646507    0.000000
./0_60.log:   181  Ir    c     0.333333    0.535352    2.646416    0.000000
./0_61.log:   181  Ir    c     0.333333    0.538719    2.648498    0.000000
./0_62.log:   181  Ir    c     0.333333    0.542086    2.650128    0.000000
./0_63.log:   181  Ir    c     0.333333    0.545453    2.651610    0.000000
./0_64.log:   181  Ir    c     0.333333    0.548820    2.652702    0.000000
./0_65.log:   181  Ir    c     0.333333    0.552187    2.655341    0.000000
./0_66.log:   181  Ir    c     0.333333    0.555554    2.655507    0.000000
./0_67.log:   181  Ir    c     0.333333    0.558921    2.658710    0.000000
./0_68.log:   181  Ir    c     0.333333    0.562288    2.657974    0.000000
./0_69.log:   181  Ir    c     0.333333    0.565655    2.646849    0.000000
./0_70.log:   181  Ir    c     0.333333    0.569022    2.659121    0.000000
./0_71.log:   181  Ir    c     0.333333    0.572389    2.669434    0.000000
./0_72.log:   181  Ir    c     0.333333    0.575756    2.673547    0.000000
./0_73.log:   181  Ir    c     0.333333    0.579123    2.684078    0.000000
./0_74.log:   181  Ir    c     0.333333    0.582490    2.687398    0.000000
./0_75.log:   181  Ir    c     0.333333    0.585857    2.694541    0.000000
./0_76.log:   181  Ir    c     0.333333    0.589224    2.700462    0.000000
./0_77.log:   181  Ir    c     0.333333    0.592591    2.705824    0.000000
./0_78.log:   181  Ir    c     0.333333    0.595958    2.716992    0.000000
./0_79.log:   181  Ir    c     0.333333    0.599325    2.725864    0.000000
./0_80.log:   181  Ir    c     0.333333    0.602692    2.735703    0.000000
./0_81.log:   181  Ir    c     0.333333    0.606059    2.749300    0.000000
./0_82.log:   181  Ir    c     0.333333    0.609426    2.758582    0.000000
./0_83.log:   181  Ir    c     0.333333    0.612793    2.768700    0.000000
./0_84.log:   181  Ir    c     0.333333    0.616160    2.779794    0.000000
./0_85.log:   181  Ir    c     0.333333    0.619527    2.790618    0.000000
./0_86.log:   181  Ir    c     0.333333    0.622894    2.801177    0.000000
./0_87.log:   181  Ir    c     0.333333    0.626261    2.811360    0.000000
./0_88.log:   181  Ir    c     0.333333    0.629628    2.821587    0.000000
./0_89.log:   181  Ir    c     0.333333    0.632995    2.831458    0.000000
./0_90.log:   181  Ir    c     0.333333    0.636362    2.840905    0.000000
./0_91.log:   181  Ir    c     0.333333    0.639729    2.848970    0.000000
./0_92.log:   181  Ir    c     0.333333    0.643096    2.854877    0.000000
./0_93.log:   181  Ir    c     0.333333    0.646463    2.863699    0.000000
./0_94.log:   181  Ir    c     0.333333    0.649830    2.874820    0.000000
./0_95.log:   181  Ir    c     0.333333    0.653197    2.881701    0.000000
./0_96.log:   181  Ir    c     0.333333    0.656564    2.890236    0.000000
./0_97.log:   181  Ir    c     0.333333    0.659931    2.897581    0.000000
./0_98.log:   181  Ir    c     0.333333    0.663298    2.904146    0.000000
./0_99.log:   181  Ir    c     0.333333    0.666666    1.809835    0.000000
./1_0.log:   181  Ir    c     0.336699    0.333333    2.904153    0.000000
./1_1.log:   181  Ir    c     0.336699    0.336699    2.880950    0.000000
./1_2.log:   181  Ir    c     0.336699    0.340066    2.872173    0.000000
./1_3.log:   181  Ir    c     0.336699    0.343433    2.258493    0.000000
./1_4.log:   181  Ir    c     0.336699    0.346800    2.883493    0.000000
./1_5.log:   181  Ir    c     0.336699    0.350167    2.874646    0.000000
./1_6.log:   181  Ir    c     0.336699    0.353534    2.866257    0.000000
./1_7.log:   181  Ir    c     0.336699    0.356901    2.858156    0.000000
./1_8.log:   181  Ir    c     0.336699    0.360268    2.850037    0.000000
./1_9.log:   181  Ir    c     0.336699    0.363635    2.841196    0.000000
./1_10.log:   181  Ir    c     0.336699    0.367002    2.831357    0.000000
./1_11.log:   181  Ir    c     0.336699    0.370369    2.821453    0.000000
./1_12.log:   181  Ir    c     0.336699    0.373736    2.813226    0.000000
./1_13.log:   181  Ir    c     0.336699    0.377103    2.802213    0.000000
./1_14.log:   181  Ir    c     0.336699    0.380470    2.791399    0.000000
./1_15.log:   181  Ir    c     0.336699    0.383837    2.779787    0.000000
./1_16.log:   181  Ir    c     0.336699    0.387204    2.769346    0.000000
./1_17.log:   181  Ir    c     0.336699    0.390571    2.757206    0.000000
./1_18.log:   181  Ir    c     0.336699    0.393938    2.749423    0.000000
./1_19.log:   181  Ir    c     0.336699    0.397305    2.735169    0.000000
./1_20.log:   181  Ir    c     0.336699    0.400672    2.728491    0.000000
./1_21.log:   181  Ir    c     0.336699    0.404039    2.719088    0.000000
./1_22.log:   181  Ir    c     0.336699    0.407406    2.711136    0.000000
./1_23.log:   181  Ir    c     0.336699    0.410773    2.703923    0.000000
./1_24.log:   181  Ir    c     0.336699    0.414140    2.695233    0.000000
./1_25.log:   181  Ir    c     0.336699    0.417507    2.693085    0.000000
./1_26.log:   181  Ir    c     0.336699    0.420874    2.687733    0.000000
./1_27.log:   181  Ir    c     0.336699    0.424241    2.681126    0.000000
./1_28.log:   181  Ir    c     0.336699    0.427608    2.676878    0.000000
./1_29.log:   181  Ir    c     0.336699    0.430975    2.673423    0.000000
./1_30.log:   181  Ir    c     0.336699    0.434342    2.669159    0.000000
./1_31.log:   181  Ir    c     0.336699    0.437709    2.663813    0.000000
./1_32.log:   181  Ir    c     0.336699    0.441076    2.660367    0.000000
./1_33.log:   181  Ir    c     0.336699    0.444443    2.659482    0.000000
./1_34.log:   181  Ir    c     0.336699    0.447810    2.656918    0.000000
./1_35.log:   181  Ir    c     0.336699    0.451177    2.654517    0.000000
./1_36.log:   181  Ir    c     0.336699    0.454544    2.649497    0.000000
./1_37.log:   181  Ir    c     0.336699    0.457911    2.650357    0.000000
./1_38.log:   181  Ir    c     0.336699    0.461278    2.649545    0.000000
./1_39.log:   181  Ir    c     0.336699    0.464645    2.648369    0.000000
./1_40.log:   181  Ir    c     0.336699    0.468012    2.647068    0.000000
./1_41.log:   181  Ir    c     0.336699    0.471379    2.646437    0.000000
./1_42.log:   181  Ir    c     0.336699    0.474746    2.645082    0.000000
./1_43.log:   181  Ir    c     0.336699    0.478113    2.644952    0.000000
./1_44.log:   181  Ir    c     0.336699    0.481480    2.643917    0.000000
./1_45.log:   181  Ir    c     0.336699    0.484847    2.643367    0.000000
./1_46.log:   181  Ir    c     0.336699    0.488214    2.643807    0.000000
./1_47.log:   181  Ir    c     0.336699    0.491581    2.640436    0.000000
./1_48.log:   181  Ir    c     0.336699    0.494948    2.642809    0.000000
./1_49.log:   181  Ir    c     0.336699    0.498315    2.637960    0.000000
./1_50.log:   181  Ir    c     0.336699    0.501682    2.637481    0.000000
./1_51.log:   181  Ir    c     0.336699    0.505049    2.642815    0.000000
./1_52.log:   181  Ir    c     0.336699    0.508416    2.640436    0.000000
./1_53.log:   181  Ir    c     0.336699    0.511783    2.643801    0.000000
./1_54.log:   181  Ir    c     0.336699    0.515150    2.643793    0.000000
./1_55.log:   181  Ir    c     0.336699    0.518517    2.643920    0.000000
./1_56.log:   181  Ir    c     0.336699    0.521884    2.645265    0.000000
./1_57.log:   181  Ir    c     0.336699    0.525251    2.645080    0.000000
./1_58.log:   181  Ir    c     0.336699    0.528618    2.646224    0.000000
./1_59.log:   181  Ir    c     0.336699    0.531985    2.647067    0.000000
./1_60.log:   181  Ir    c     0.336699    0.535352    2.648367    0.000000
./1_61.log:   181  Ir    c     0.336699    0.538719    2.649544    0.000000
./1_62.log:   181  Ir    c     0.336699    0.542086    2.650361    0.000000
./1_63.log:   181  Ir    c     0.336699    0.545453    2.647446    0.000000
./1_64.log:   181  Ir    c     0.336699    0.548820    2.654571    0.000000
./1_65.log:   181  Ir    c     0.336699    0.552187    2.656941    0.000000
./1_66.log:   181  Ir    c     0.336699    0.555554    2.659539    0.000000
./1_67.log:   181  Ir    c     0.336699    0.558921    2.662394    0.000000
./1_68.log:   181  Ir    c     0.336699    0.562288    2.665787    0.000000
./1_69.log:   181  Ir    c     0.336699    0.565655    2.669155    0.000000
./1_70.log:   181  Ir    c     0.336699    0.569022    2.673746    0.000000
./1_71.log:   181  Ir    c     0.336699    0.572389    2.675826    0.000000
./1_72.log:   181  Ir    c     0.336699    0.575756    2.682197    0.000000
./1_73.log:   181  Ir    c     0.336699    0.579123    2.687728    0.000000
./1_74.log:   181  Ir    c     0.336699    0.582490    2.692035    0.000000
./1_75.log:   181  Ir    c     0.336699    0.585857    2.695228    0.000000
./1_76.log:   181  Ir    c     0.336699    0.589224    2.704052    0.000000
./1_77.log:   181  Ir    c     0.336699    0.592591    2.711128    0.000000
./1_78.log:   181  Ir    c     0.336699    0.595958    2.719082    0.000000
./1_79.log:   181  Ir    c     0.336699    0.599325    2.727699    0.000000
./1_80.log:   181  Ir    c     0.336699    0.602692    2.739275    0.000000
./1_81.log:   181  Ir    c     0.336699    0.606059    2.748204    0.000000
./1_82.log:   181  Ir    c     0.336699    0.609426    2.756962    0.000000
./1_83.log:   181  Ir    c     0.336699    0.612793    2.768981    0.000000
./1_84.log:   181  Ir    c     0.336699    0.616160    2.779915    0.000000
./1_85.log:   181  Ir    c     0.336699    0.619527    2.790872    0.000000
./1_86.log:   181  Ir    c     0.336699    0.622894    2.802203    0.000000
./1_87.log:   181  Ir    c     0.336699    0.626261    2.809791    0.000000
./1_88.log:   181  Ir    c     0.336699    0.629628    2.821662    0.000000
./1_89.log:   181  Ir    c     0.336699    0.632995    2.831349    0.000000
./1_90.log:   181  Ir    c     0.336699    0.636362    2.841179    0.000000
./1_91.log:   181  Ir    c     0.336699    0.639729    2.850029    0.000000
./1_92.log:   181  Ir    c     0.336699    0.643096    2.858151    0.000000
./1_93.log:   181  Ir    c     0.336699    0.646463    2.866249    0.000000
./1_94.log:   181  Ir    c     0.336699    0.649830    2.875562    0.000000
./1_95.log:   181  Ir    c     0.336699    0.653197    2.876355    0.000000
./1_96.log:   181  Ir    c     0.336699    0.656564    2.258468    0.000000
./1_97.log:   181  Ir    c     0.336699    0.659931    2.875495    0.000000
./1_98.log:   181  Ir    c     0.336699    0.663298    2.881434    0.000000
./1_99.log:   181  Ir    c     0.336699    0.666666    2.904153    0.000000
./2_0.log:   181  Ir    c     0.340066    0.333333    2.897588    0.000000
./2_1.log:   181  Ir    c     0.340066    0.336699    2.872178    0.000000
./2_2.log:   181  Ir    c     0.340066    0.340066    2.883211    0.000000
./2_3.log:   181  Ir    c     0.340066    0.343433    2.870922    0.000000
./2_4.log:   181  Ir    c     0.340066    0.346800    2.260930    0.000000
./2_5.log:   181  Ir    c     0.340066    0.350167    2.871212    0.000000
./2_6.log:   181  Ir    c     0.340066    0.353534    2.862815    0.000000
./2_7.log:   181  Ir    c     0.340066    0.356901    2.855716    0.000000
./2_8.log:   181  Ir    c     0.340066    0.360268    2.850286    0.000000
./2_9.log:   181  Ir    c     0.340066    0.363635    2.841143    0.000000
./2_10.log:   181  Ir    c     0.340066    0.367002    2.831830    0.000000
./2_11.log:   181  Ir    c     0.340066    0.370369    2.821838    0.000000
./2_12.log:   181  Ir    c     0.340066    0.373736    2.811831    0.000000
./2_13.log:   181  Ir    c     0.340066    0.377103    2.802818    0.000000
./2_14.log:   181  Ir    c     0.340066    0.380470    2.788810    0.000000
./2_15.log:   181  Ir    c     0.340066    0.383837    2.778327    0.000000
./2_16.log:   181  Ir    c     0.340066    0.387204    2.767497    0.000000
./2_17.log:   181  Ir    c     0.340066    0.390571    2.757032    0.000000
./2_18.log:   181  Ir    c     0.340066    0.393938    2.745578    0.000000
./2_19.log:   181  Ir    c     0.340066    0.397305    2.737779    0.000000
./2_20.log:   181  Ir    c     0.340066    0.400672    2.737361    0.000000
./2_21.log:   181  Ir    c     0.340066    0.404039    2.723209    0.000000
./2_22.log:   181  Ir    c     0.340066    0.407406    2.717304    0.000000
./2_23.log:   181  Ir    c     0.340066    0.410773    2.709656    0.000000
./2_24.log:   181  Ir    c     0.340066    0.414140    2.706862    0.000000
./2_25.log:   181  Ir    c     0.340066    0.417507    2.698238    0.000000
./2_26.log:   181  Ir    c     0.340066    0.420874    2.693194    0.000000
./2_27.log:   181  Ir    c     0.340066    0.424241    2.691775    0.000000
./2_28.log:   181  Ir    c     0.340066    0.427608    2.687254    0.000000
./2_29.log:   181  Ir    c     0.340066    0.430975    2.678307    0.000000
./2_30.log:   181  Ir    c     0.340066    0.434342    2.675433    0.000000
./2_31.log:   181  Ir    c     0.340066    0.437709    2.672437    0.000000
./2_32.log:   181  Ir    c     0.340066    0.441076    2.668377    0.000000
./2_33.log:   181  Ir    c     0.340066    0.444443    2.662526    0.000000
./2_34.log:   181  Ir    c     0.340066    0.447810    2.653826    0.000000
./2_35.log:   181  Ir    c     0.340066    0.451177    2.657339    0.000000
./2_36.log:   181  Ir    c     0.340066    0.454544    2.655925    0.000000
./2_37.log:   181  Ir    c     0.340066    0.457911    2.653490    0.000000
./2_38.log:   181  Ir    c     0.340066    0.461278    2.651646    0.000000
./2_39.log:   181  Ir    c     0.340066    0.464645    2.649932    0.000000
./2_40.log:   181  Ir    c     0.340066    0.468012    2.648458    0.000000
./2_41.log:   181  Ir    c     0.340066    0.471379    2.648177    0.000000
./2_42.log:   181  Ir    c     0.340066    0.474746    2.646079    0.000000
./2_43.log:   181  Ir    c     0.340066    0.478113    2.644922    0.000000
./2_44.log:   181  Ir    c     0.340066    0.481480    2.644404    0.000000
./2_45.log:   181  Ir    c     0.340066    0.484847    2.644013    0.000000
./2_46.log:   181  Ir    c     0.340066    0.488214    2.642297    0.000000
./2_47.log:   181  Ir    c     0.340066    0.491581    2.641804    0.000000
./2_48.log:   181  Ir    c     0.340066    0.494948    2.642609    0.000000
./2_49.log:   181  Ir    c     0.340066    0.498315    2.641586    0.000000
./2_50.log:   181  Ir    c     0.340066    0.501682    2.641586    0.000000
./2_51.log:   181  Ir    c     0.340066    0.505049    2.642522    0.000000
./2_52.log:   181  Ir    c     0.340066    0.508416    2.641804    0.000000
./2_53.log:   181  Ir    c     0.340066    0.511783    2.642286    0.000000
./2_54.log:   181  Ir    c     0.340066    0.515150    2.644013    0.000000
./2_55.log:   181  Ir    c     0.340066    0.518517    2.644387    0.000000
./2_56.log:   181  Ir    c     0.340066    0.521884    2.644860    0.000000
./2_57.log:   181  Ir    c     0.340066    0.525251    2.646238    0.000000
./2_58.log:   181  Ir    c     0.340066    0.528618    2.648172    0.000000
./2_59.log:   181  Ir    c     0.340066    0.531985    2.648457    0.000000
./2_60.log:   181  Ir    c     0.340066    0.535352    2.649779    0.000000
./2_61.log:   181  Ir    c     0.340066    0.538719    2.649067    0.000000
./2_62.log:   181  Ir    c     0.340066    0.542086    2.654185    0.000000
./2_63.log:   181  Ir    c     0.340066    0.545453    2.655272    0.000000
./2_64.log:   181  Ir    c     0.340066    0.548820    2.656035    0.000000
./2_65.log:   181  Ir    c     0.340066    0.552187    2.654198    0.000000
./2_66.log:   181  Ir    c     0.340066    0.555554    2.662521    0.000000
./2_67.log:   181  Ir    c     0.340066    0.558921    2.668369    0.000000
./2_68.log:   181  Ir    c     0.340066    0.562288    2.675851    0.000000
./2_69.log:   181  Ir    c     0.340066    0.565655    2.678508    0.000000
./2_70.log:   181  Ir    c     0.340066    0.569022    2.681042    0.000000
./2_71.log:   181  Ir    c     0.340066    0.572389    2.687248    0.000000
./2_72.log:   181  Ir    c     0.340066    0.575756    2.692070    0.000000
./2_73.log:   181  Ir    c     0.340066    0.579123    2.693013    0.000000
./2_74.log:   181  Ir    c     0.340066    0.582490    2.698212    0.000000
./2_75.log:   181  Ir    c     0.340066    0.585857    2.706857    0.000000
./2_76.log:   181  Ir    c     0.340066    0.589224    2.709648    0.000000
./2_77.log:   181  Ir    c     0.340066    0.592591    2.717157    0.000000
./2_78.log:   181  Ir    c     0.340066    0.595958    2.723522    0.000000
./2_79.log:   181  Ir    c     0.340066    0.599325    2.733521    0.000000
./2_80.log:   181  Ir    c     0.340066    0.602692    2.737773    0.000000
./2_81.log:   181  Ir    c     0.340066    0.606059    2.745746    0.000000
./2_82.log:   181  Ir    c     0.340066    0.609426    2.757022    0.000000
./2_83.log:   181  Ir    c     0.340066    0.612793    2.767502    0.000000
./2_84.log:   181  Ir    c     0.340066    0.616160    2.778328    0.000000
./2_85.log:   181  Ir    c     0.340066    0.619527    2.788798    0.000000
./2_86.log:   181  Ir    c     0.340066    0.622894    2.802396    0.000000
./2_87.log:   181  Ir    c     0.340066    0.626261    2.811826    0.000000
./2_88.log:   181  Ir    c     0.340066    0.629628    2.821224    0.000000
./2_89.log:   181  Ir    c     0.340066    0.632995    2.831818    0.000000
./2_90.log:   181  Ir    c     0.340066    0.636362    2.841134    0.000000
./2_91.log:   181  Ir    c     0.340066    0.639729    2.850279    0.000000
./2_92.log:   181  Ir    c     0.340066    0.643096    2.856121    0.000000
./2_93.log:   181  Ir    c     0.340066    0.646463    2.862629    0.000000
./2_94.log:   181  Ir    c     0.340066    0.649830    2.871502    0.000000
./2_95.log:   181  Ir    c     0.340066    0.653197    2.260931    0.000000
./2_96.log:   181  Ir    c     0.340066    0.656564    2.880621    0.000000
./2_97.log:   181  Ir    c     0.340066    0.659931    2.882957    0.000000
./2_98.log:   181  Ir    c     0.340066    0.663298    2.872051    0.000000
./2_99.log:   181  Ir    c     0.340066    0.666666    2.897588    0.000000
./3_0.log:   181  Ir    c     0.343433    0.333333    2.890287    0.000000
./3_1.log:   181  Ir    c     0.343433    0.336699    2.258493    0.000000
./3_2.log:   181  Ir    c     0.343433    0.340066    2.870922    0.000000
./3_3.log:   181  Ir    c     0.343433    0.343433    2.878799    0.000000
./3_4.log:   181  Ir    c     0.343433    0.346800    2.877390    0.000000
./3_5.log:   181  Ir    c     0.343433    0.350167    2.868642    0.000000
./3_6.log:   181  Ir    c     0.343433    0.353534    2.866878    0.000000
./3_7.log:   181  Ir    c     0.343433    0.356901    2.855811    0.000000
./3_8.log:   181  Ir    c     0.343433    0.360268    2.845825    0.000000
./3_9.log:   181  Ir    c     0.343433    0.363635    2.837258    0.000000
./3_10.log:   181  Ir    c     0.343433    0.367002    2.832353    0.000000
./3_11.log:   181  Ir    c     0.343433    0.370369    2.820863    0.000000
./3_12.log:   181  Ir    c     0.343433    0.373736    2.810138    0.000000
./3_13.log:   181  Ir    c     0.343433    0.377103    2.799980    0.000000
./3_14.log:   181  Ir    c     0.343433    0.380470    2.788489    0.000000
./3_15.log:   181  Ir    c     0.343433    0.383837    2.778750    0.000000
./3_16.log:   181  Ir    c     0.343433    0.387204    2.767372    0.000000
./3_17.log:   181  Ir    c     0.343433    0.390571    2.756717    0.000000
./3_18.log:   181  Ir    c     0.343433    0.393938    2.746033    0.000000
./3_19.log:   181  Ir    c     0.343433    0.397305    2.741138    0.000000
./3_20.log:   181  Ir    c     0.343433    0.400672    2.733741    0.000000
./3_21.log:   181  Ir    c     0.343433    0.404039    2.727252    0.000000
./3_22.log:   181  Ir    c     0.343433    0.407406    2.724487    0.000000
./3_23.log:   181  Ir    c     0.343433    0.410773    2.714978    0.000000
./3_24.log:   181  Ir    c     0.343433    0.414140    2.715804    0.000000
./3_25.log:   181  Ir    c     0.343433    0.417507    2.710812    0.000000
./3_26.log:   181  Ir    c     0.343433    0.420874    2.706914    0.000000
./3_27.log:   181  Ir    c     0.343433    0.424241    2.697625    0.000000
./3_28.log:   181  Ir    c     0.343433    0.427608    2.693403    0.000000
./3_29.log:   181  Ir    c     0.343433    0.430975    2.684786    0.000000
./3_30.log:   181  Ir    c     0.343433    0.434342    2.684790    0.000000
./3_31.log:   181  Ir    c     0.343433    0.437709    2.677954    0.000000
./3_32.log:   181  Ir    c     0.343433    0.441076    2.672851    0.000000
./3_33.log:   181  Ir    c     0.343433    0.444443    2.671673    0.000000
./3_34.log:   181  Ir    c     0.343433    0.447810    2.666914    0.000000
./3_35.log:   181  Ir    c     0.343433    0.451177    2.664032    0.000000
./3_36.log:   181  Ir    c     0.343433    0.454544    2.643551    0.000000
./3_37.log:   181  Ir    c     0.343433    0.457911    2.655860    0.000000
./3_38.log:   181  Ir    c     0.343433    0.461278    2.653102    0.000000
./3_39.log:   181  Ir    c     0.343433    0.464645    2.652028    0.000000
./3_40.log:   181  Ir    c     0.343433    0.468012    2.649837    0.000000
./3_41.log:   181  Ir    c     0.343433    0.471379    2.648609    0.000000
./3_42.log:   181  Ir    c     0.343433    0.474746    2.647536    0.000000
./3_43.log:   181  Ir    c     0.343433    0.478113    2.645680    0.000000
./3_44.log:   181  Ir    c     0.343433    0.481480    2.645426    0.000000
./3_45.log:   181  Ir    c     0.343433    0.484847    2.644438    0.000000
./3_46.log:   181  Ir    c     0.343433    0.488214    2.644012    0.000000
./3_47.log:   181  Ir    c     0.343433    0.491581    2.643117    0.000000
./3_48.log:   181  Ir    c     0.343433    0.494948    2.642507    0.000000
./3_49.log:   181  Ir    c     0.343433    0.498315    2.643822    0.000000
./3_50.log:   181  Ir    c     0.343433    0.501682    2.643818    0.000000
./3_51.log:   181  Ir    c     0.343433    0.505049    2.642504    0.000000
./3_52.log:   181  Ir    c     0.343433    0.508416    2.643107    0.000000
./3_53.log:   181  Ir    c     0.343433    0.511783    2.644012    0.000000
./3_54.log:   181  Ir    c     0.343433    0.515150    2.644438    0.000000
./3_55.log:   181  Ir    c     0.343433    0.518517    2.644630    0.000000
./3_56.log:   181  Ir    c     0.343433    0.521884    2.645666    0.000000
./3_57.log:   181  Ir    c     0.343433    0.525251    2.647351    0.000000
./3_58.log:   181  Ir    c     0.343433    0.528618    2.648369    0.000000
./3_59.log:   181  Ir    c     0.343433    0.531985    2.650197    0.000000
./3_60.log:   181  Ir    c     0.343433    0.535352    2.652028    0.000000
./3_61.log:   181  Ir    c     0.343433    0.538719    2.653104    0.000000
./3_62.log:   181  Ir    c     0.343433    0.542086    2.655878    0.000000
./3_63.log:   181  Ir    c     0.343433    0.545453    2.653634    0.000000
./3_64.log:   181  Ir    c     0.343433    0.548820    2.661726    0.000000
./3_65.log:   181  Ir    c     0.343433    0.552187    2.666840    0.000000
./3_66.log:   181  Ir    c     0.343433    0.555554    2.672282    0.000000
./3_67.log:   181  Ir    c     0.343433    0.558921    2.672908    0.000000
./3_68.log:   181  Ir    c     0.343433    0.562288    2.677963    0.000000
./3_69.log:   181  Ir    c     0.343433    0.565655    2.684789    0.000000
./3_70.log:   181  Ir    c     0.343433    0.569022    2.684801    0.000000
./3_71.log:   181  Ir    c     0.343433    0.572389    2.693391    0.000000
./3_72.log:   181  Ir    c     0.343433    0.575756    2.697945    0.000000
./3_73.log:   181  Ir    c     0.343433    0.579123    2.706895    0.000000
./3_74.log:   181  Ir    c     0.343433    0.582490    2.710808    0.000000
./3_75.log:   181  Ir    c     0.343433    0.585857    2.715805    0.000000
./3_76.log:   181  Ir    c     0.343433    0.589224    2.720173    0.000000
./3_77.log:   181  Ir    c     0.343433    0.592591    2.724483    0.000000
./3_78.log:   181  Ir    c     0.343433    0.595958    2.727671    0.000000
./3_79.log:   181  Ir    c     0.343433    0.599325    2.733777    0.000000
./3_80.log:   181  Ir    c     0.343433    0.602692    2.741111    0.000000
./3_81.log:   181  Ir    c     0.343433    0.606059    2.746024    0.000000
./3_82.log:   181  Ir    c     0.343433    0.609426    2.756757    0.000000
./3_83.log:   181  Ir    c     0.343433    0.612793    2.767785    0.000000
./3_84.log:   181  Ir    c     0.343433    0.616160    2.778727    0.000000
./3_85.log:   181  Ir    c     0.343433    0.619527    2.788570    0.000000
./3_86.log:   181  Ir    c     0.343433    0.622894    2.799954    0.000000
./3_87.log:   181  Ir    c     0.343433    0.626261    2.810209    0.000000
./3_88.log:   181  Ir    c     0.343433    0.629628    2.820846    0.000000
./3_89.log:   181  Ir    c     0.343433    0.632995    2.832379    0.000000
./3_90.log:   181  Ir    c     0.343433    0.636362    2.839368    0.000000
./3_91.log:   181  Ir    c     0.343433    0.639729    2.843980    0.000000
./3_92.log:   181  Ir    c     0.343433    0.643096    2.856629    0.000000
./3_93.log:   181  Ir    c     0.343433    0.646463    2.867668    0.000000
./3_94.log:   181  Ir    c     0.343433    0.649830    2.867129    0.000000
./3_95.log:   181  Ir    c     0.343433    0.653197    2.877366    0.000000
./3_96.log:   181  Ir    c     0.343433    0.656564    2.878736    0.000000
./3_97.log:   181  Ir    c     0.343433    0.659931    2.880639    0.000000
./3_98.log:   181  Ir    c     0.343433    0.663298    2.258688    0.000000
./3_99.log:   181  Ir    c     0.343433    0.666666    2.890274    0.000000
./4_0.log:   181  Ir    c     0.346800    0.333333    2.876966    0.000000
./4_1.log:   181  Ir    c     0.346800    0.336699    2.883493    0.000000
./4_2.log:   181  Ir    c     0.346800    0.340066    2.260931    0.000000
./4_3.log:   181  Ir    c     0.346800    0.343433    2.877390    0.000000
./4_4.log:   181  Ir    c     0.346800    0.346800    2.855390    0.000000
./4_5.log:   181  Ir    c     0.346800    0.350167    2.874606    0.000000
./4_6.log:   181  Ir    c     0.346800    0.353534    2.870334    0.000000
./4_7.log:   181  Ir    c     0.346800    0.356901    2.866757    0.000000
./4_8.log:   181  Ir    c     0.346800    0.360268    2.851297    0.000000
./4_9.log:   181  Ir    c     0.346800    0.363635    2.839117    0.000000
./4_10.log:   181  Ir    c     0.346800    0.367002    2.823676    0.000000
./4_11.log:   181  Ir    c     0.346800    0.370369    2.820012    0.000000
./4_12.log:   181  Ir    c     0.346800    0.373736    2.810168    0.000000
./4_13.log:   181  Ir    c     0.346800    0.377103    2.800937    0.000000
./4_14.log:   181  Ir    c     0.346800    0.380470    2.790904    0.000000
./4_15.log:   181  Ir    c     0.346800    0.383837    2.779061    0.000000
./4_16.log:   181  Ir    c     0.346800    0.387204    2.769446    0.000000
./4_17.log:   181  Ir    c     0.346800    0.390571    2.757451    0.000000
./4_18.log:   181  Ir    c     0.346800    0.393938    2.751918    0.000000
./4_19.log:   181  Ir    c     0.346800    0.397305    2.744677    0.000000
./4_20.log:   181  Ir    c     0.346800    0.400672    2.740408    0.000000
./4_21.log:   181  Ir    c     0.346800    0.404039    2.738747    0.000000
./4_22.log:   181  Ir    c     0.346800    0.407406    2.732448    0.000000
./4_23.log:   181  Ir    c     0.346800    0.410773    2.725430    0.000000
./4_24.log:   181  Ir    c     0.346800    0.414140    2.724052    0.000000
./4_25.log:   181  Ir    c     0.346800    0.417507    2.718971    0.000000
./4_26.log:   181  Ir    c     0.346800    0.420874    2.715213    0.000000
./4_27.log:   181  Ir    c     0.346800    0.424241    2.709077    0.000000
./4_28.log:   181  Ir    c     0.346800    0.427608    2.704440    0.000000
./4_29.log:   181  Ir    c     0.346800    0.430975    2.697826    0.000000
./4_30.log:   181  Ir    c     0.346800    0.434342    2.695146    0.000000
./4_31.log:   181  Ir    c     0.346800    0.437709    2.684978    0.000000
./4_32.log:   181  Ir    c     0.346800    0.441076    2.680098    0.000000
./4_33.log:   181  Ir    c     0.346800    0.444443    2.666471    0.000000
./4_34.log:   181  Ir    c     0.346800    0.447810    2.661892    0.000000
./4_35.log:   181  Ir    c     0.346800    0.451177    2.667696    0.000000
./4_36.log:   181  Ir    c     0.346800    0.454544    2.664832    0.000000
./4_37.log:   181  Ir    c     0.346800    0.457911    2.658491    0.000000
./4_38.log:   181  Ir    c     0.346800    0.461278    2.658939    0.000000
./4_39.log:   181  Ir    c     0.346800    0.464645    2.655261    0.000000
./4_40.log:   181  Ir    c     0.346800    0.468012    2.654162    0.000000
./4_41.log:   181  Ir    c     0.346800    0.471379    2.651142    0.000000
./4_42.log:   181  Ir    c     0.346800    0.474746    2.649146    0.000000
./4_43.log:   181  Ir    c     0.346800    0.478113    2.648124    0.000000
./4_44.log:   181  Ir    c     0.346800    0.481480    2.646890    0.000000
./4_45.log:   181  Ir    c     0.346800    0.484847    2.645806    0.000000
./4_46.log:   181  Ir    c     0.346800    0.488214    2.645830    0.000000
./4_47.log:   181  Ir    c     0.346800    0.491581    2.644402    0.000000
./4_48.log:   181  Ir    c     0.346800    0.494948    2.642949    0.000000
./4_49.log:   181  Ir    c     0.346800    0.498315    2.644038    0.000000
./4_50.log:   181  Ir    c     0.346800    0.501682    2.644038    0.000000
./4_51.log:   181  Ir    c     0.346800    0.505049    2.642945    0.000000
./4_52.log:   181  Ir    c     0.346800    0.508416    2.644369    0.000000
./4_53.log:   181  Ir    c     0.346800    0.511783    2.645842    0.000000
./4_54.log:   181  Ir    c     0.346800    0.515150    2.645804    0.000000
./4_55.log:   181  Ir    c     0.346800    0.518517    2.646747    0.000000
./4_56.log:   181  Ir    c     0.346800    0.521884    2.648088    0.000000
./4_57.log:   181  Ir    c     0.346800    0.525251    2.649144    0.000000
./4_58.log:   181  Ir    c     0.346800    0.528618    2.651140    0.000000
./4_59.log:   181  Ir    c     0.346800    0.531985    2.654149    0.000000
./4_60.log:   181  Ir    c     0.346800    0.535352    2.655311    0.000000
./4_61.log:   181  Ir    c     0.346800    0.538719    2.658934    0.000000
./4_62.log:   181  Ir    c     0.346800    0.542086    2.660872    0.000000
./4_63.log:   181  Ir    c     0.346800    0.545453    2.665896    0.000000
./4_64.log:   181  Ir    c     0.346800    0.548820    2.667071    0.000000
./4_65.log:   181  Ir    c     0.346800    0.552187    2.663506    0.000000
./4_66.log:   181  Ir    c     0.346800    0.555554    2.665823    0.000000
./4_67.log:   181  Ir    c     0.346800    0.558921    2.680060    0.000000
./4_68.log:   181  Ir    c     0.346800    0.562288    2.689221    0.000000
./4_69.log:   181  Ir    c     0.346800    0.565655    2.694301    0.000000
./4_70.log:   181  Ir    c     0.346800    0.569022    2.697858    0.000000
./4_71.log:   181  Ir    c     0.346800    0.572389    2.704436    0.000000
./4_72.log:   181  Ir    c     0.346800    0.575756    2.709066    0.000000
./4_73.log:   181  Ir    c     0.346800    0.579123    2.714520    0.000000
./4_74.log:   181  Ir    c     0.346800    0.582490    2.718967    0.000000
./4_75.log:   181  Ir    c     0.346800    0.585857    2.724051    0.000000
./4_76.log:   181  Ir    c     0.346800    0.589224    2.725425    0.000000
./4_77.log:   181  Ir    c     0.346800    0.592591    2.732444    0.000000
./4_78.log:   181  Ir    c     0.346800    0.595958    2.738747    0.000000
./4_79.log:   181  Ir    c     0.346800    0.599325    2.740404    0.000000
./4_80.log:   181  Ir    c     0.346800    0.602692    2.744696    0.000000
./4_81.log:   181  Ir    c     0.346800    0.606059    2.751911    0.000000
./4_82.log:   181  Ir    c     0.346800    0.609426    2.757444    0.000000
./4_83.log:   181  Ir    c     0.346800    0.612793    2.769440    0.000000
./4_84.log:   181  Ir    c     0.346800    0.616160    2.779051    0.000000
./4_85.log:   181  Ir    c     0.346800    0.619527    2.790825    0.000000
./4_86.log:   181  Ir    c     0.346800    0.622894    2.801257    0.000000
./4_87.log:   181  Ir    c     0.346800    0.626261    2.810115    0.000000
./4_88.log:   181  Ir    c     0.346800    0.629628    2.819884    0.000000
./4_89.log:   181  Ir    c     0.346800    0.632995    2.823691    0.000000
./4_90.log:   181  Ir    c     0.346800    0.636362    2.841698    0.000000
./4_91.log:   181  Ir    c     0.346800    0.639729    2.845427    0.000000
./4_92.log:   181  Ir    c     0.346800    0.643096    2.865976    0.000000
./4_93.log:   181  Ir    c     0.346800    0.646463    2.862486    0.000000
./4_94.log:   181  Ir    c     0.346800    0.649830    2.873901    0.000000
./4_95.log:   181  Ir    c     0.346800    0.653197    2.855843    0.000000
./4_96.log:   181  Ir    c     0.346800    0.656564    2.877286    0.000000
./4_97.log:   181  Ir    c     0.346800    0.659931    2.260928    0.000000
./4_98.log:   181  Ir    c     0.346800    0.663298    2.877539    0.000000
./4_99.log:   181  Ir    c     0.346800    0.666666    2.876966    0.000000
./5_0.log:   181  Ir    c     0.350167    0.333333    2.874830    0.000000
./5_1.log:   181  Ir    c     0.350167    0.336699    2.874646    0.000000
./5_2.log:   181  Ir    c     0.350167    0.340066    2.871212    0.000000
./5_3.log:   181  Ir    c     0.350167    0.343433    2.868636    0.000000
./5_4.log:   181  Ir    c     0.350167    0.346800    2.874606    0.000000
./5_5.log:   181  Ir    c     0.350167    0.350167    2.855734    0.000000
./5_6.log:   181  Ir    c     0.350167    0.353534    2.847625    0.000000
./5_7.log:   181  Ir    c     0.350167    0.356901    2.852745    0.000000
./5_8.log:   181  Ir    c     0.350167    0.360268    2.863599    0.000000
./5_9.log:   181  Ir    c     0.350167    0.363635    2.865092    0.000000
./5_10.log:   181  Ir    c     0.350167    0.367002    2.248018    0.000000
./5_11.log:   181  Ir    c     0.350167    0.370369    2.823783    0.000000
./5_12.log:   181  Ir    c     0.350167    0.373736    2.812713    0.000000
./5_13.log:   181  Ir    c     0.350167    0.377103    2.800679    0.000000
./5_14.log:   181  Ir    c     0.350167    0.380470    2.789778    0.000000
./5_15.log:   181  Ir    c     0.350167    0.383837    2.779766    0.000000
./5_16.log:   181  Ir    c     0.350167    0.387204    2.770530    0.000000
./5_17.log:   181  Ir    c     0.350167    0.390571    2.761050    0.000000
./5_18.log:   181  Ir    c     0.350167    0.393938    2.755518    0.000000
./5_19.log:   181  Ir    c     0.350167    0.397305    2.750615    0.000000
./5_20.log:   181  Ir    c     0.350167    0.400672    2.746189    0.000000
./5_21.log:   181  Ir    c     0.350167    0.404039    2.739368    0.000000
./5_22.log:   181  Ir    c     0.350167    0.407406    2.738958    0.000000
./5_23.log:   181  Ir    c     0.350167    0.410773    2.728798    0.000000
./5_24.log:   181  Ir    c     0.350167    0.414140    2.731613    0.000000
./5_25.log:   181  Ir    c     0.350167    0.417507    2.722063    0.000000
./5_26.log:   181  Ir    c     0.350167    0.420874    2.719415    0.000000
./5_27.log:   181  Ir    c     0.350167    0.424241    2.714624    0.000000
./5_28.log:   181  Ir    c     0.350167    0.427608    2.711408    0.000000
./5_29.log:   181  Ir    c     0.350167    0.430975    2.701864    0.000000
./5_30.log:   181  Ir    c     0.350167    0.434342    2.699330    0.000000
./5_31.log:   181  Ir    c     0.350167    0.437709    2.689945    0.000000
./5_32.log:   181  Ir    c     0.350167    0.441076    2.690648    0.000000
./5_33.log:   181  Ir    c     0.350167    0.444443    2.684508    0.000000
./5_34.log:   181  Ir    c     0.350167    0.447810    2.691253    0.000000
./5_35.log:   181  Ir    c     0.350167    0.451177    2.677484    0.000000
./5_36.log:   181  Ir    c     0.350167    0.454544    2.671630    0.000000
./5_37.log:   181  Ir    c     0.350167    0.457911    2.664717    0.000000
./5_38.log:   181  Ir    c     0.350167    0.461278    2.663279    0.000000
./5_39.log:   181  Ir    c     0.350167    0.464645    2.660464    0.000000
./5_40.log:   181  Ir    c     0.350167    0.468012    2.657555    0.000000
./5_41.log:   181  Ir    c     0.350167    0.471379    2.652546    0.000000
./5_42.log:   181  Ir    c     0.350167    0.474746    2.651157    0.000000
./5_43.log:   181  Ir    c     0.350167    0.478113    2.650000    0.000000
./5_44.log:   181  Ir    c     0.350167    0.481480    2.648767    0.000000
./5_45.log:   181  Ir    c     0.350167    0.484847    2.645966    0.000000
./5_46.log:   181  Ir    c     0.350167    0.488214    2.646205    0.000000
./5_47.log:   181  Ir    c     0.350167    0.491581    2.645654    0.000000
./5_48.log:   181  Ir    c     0.350167    0.494948    2.645373    0.000000
./5_49.log:   181  Ir    c     0.350167    0.498315    2.645129    0.000000
./5_50.log:   181  Ir    c     0.350167    0.501682    2.645131    0.000000
./5_51.log:   181  Ir    c     0.350167    0.505049    2.645367    0.000000
./5_52.log:   181  Ir    c     0.350167    0.508416    2.645654    0.000000
./5_53.log:   181  Ir    c     0.350167    0.511783    2.646244    0.000000
./5_54.log:   181  Ir    c     0.350167    0.515150    2.645608    0.000000
./5_55.log:   181  Ir    c     0.350167    0.518517    2.648293    0.000000
./5_56.log:   181  Ir    c     0.350167    0.521884    2.649998    0.000000
./5_57.log:   181  Ir    c     0.350167    0.525251    2.651502    0.000000
./5_58.log:   181  Ir    c     0.350167    0.528618    2.652867    0.000000
./5_59.log:   181  Ir    c     0.350167    0.531985    2.657550    0.000000
./5_60.log:   181  Ir    c     0.350167    0.535352    2.660461    0.000000
./5_61.log:   181  Ir    c     0.350167    0.538719    2.663278    0.000000
./5_62.log:   181  Ir    c     0.350167    0.542086    2.664662    0.000000
./5_63.log:   181  Ir    c     0.350167    0.545453    2.671872    0.000000
./5_64.log:   181  Ir    c     0.350167    0.548820    2.673726    0.000000
./5_65.log:   181  Ir    c     0.350167    0.552187    2.684761    0.000000
./5_66.log:   181  Ir    c     0.350167    0.555554    2.684793    0.000000
./5_67.log:   181  Ir    c     0.350167    0.558921    2.689784    0.000000
./5_68.log:   181  Ir    c     0.350167    0.562288    2.688502    0.000000
./5_69.log:   181  Ir    c     0.350167    0.565655    2.699324    0.000000
./5_70.log:   181  Ir    c     0.350167    0.569022    2.701925    0.000000
./5_71.log:   181  Ir    c     0.350167    0.572389    2.711304    0.000000
./5_72.log:   181  Ir    c     0.350167    0.575756    2.714620    0.000000
./5_73.log:   181  Ir    c     0.350167    0.579123    2.719418    0.000000
./5_74.log:   181  Ir    c     0.350167    0.582490    2.722043    0.000000
./5_75.log:   181  Ir    c     0.350167    0.585857    2.730495    0.000000
./5_76.log:   181  Ir    c     0.350167    0.589224    2.729385    0.000000
./5_77.log:   181  Ir    c     0.350167    0.592591    2.738954    0.000000
./5_78.log:   181  Ir    c     0.350167    0.595958    2.739290    0.000000
./5_79.log:   181  Ir    c     0.350167    0.599325    2.743016    0.000000
./5_80.log:   181  Ir    c     0.350167    0.602692    2.750609    0.000000
./5_81.log:   181  Ir    c     0.350167    0.606059    2.755513    0.000000
./5_82.log:   181  Ir    c     0.350167    0.609426    2.761090    0.000000
./5_83.log:   181  Ir    c     0.350167    0.612793    2.770520    0.000000
./5_84.log:   181  Ir    c     0.350167    0.616160    2.779756    0.000000
./5_85.log:   181  Ir    c     0.350167    0.619527    2.789616    0.000000
./5_86.log:   181  Ir    c     0.350167    0.622894    2.800684    0.000000
./5_87.log:   181  Ir    c     0.350167    0.626261    2.812699    0.000000
./5_88.log:   181  Ir    c     0.350167    0.629628    2.822943    0.000000
./5_89.log:   181  Ir    c     0.350167    0.632995    2.248017    0.000000
./5_90.log:   181  Ir    c     0.350167    0.636362    2.865199    0.000000
./5_91.log:   181  Ir    c     0.350167    0.639729    2.861912    0.000000
./5_92.log:   181  Ir    c     0.350167    0.643096    2.851120    0.000000
./5_93.log:   181  Ir    c     0.350167    0.646463    2.850716    0.000000
./5_94.log:   181  Ir    c     0.350167    0.649830    2.851138    0.000000
./5_95.log:   181  Ir    c     0.350167    0.653197    2.874768    0.000000
./5_96.log:   181  Ir    c     0.350167    0.656564    2.865242    0.000000
./5_97.log:   181  Ir    c     0.350167    0.659931    2.870835    0.000000
./5_98.log:   181  Ir    c     0.350167    0.663298    2.875050    0.000000
./5_99.log:   181  Ir    c     0.350167    0.666666    2.874824    0.000000
./6_0.log:   181  Ir    c     0.353534    0.333333    2.863703    0.000000
./6_1.log:   181  Ir    c     0.353534    0.336699    2.866257    0.000000
./6_2.log:   181  Ir    c     0.353534    0.340066    2.862817    0.000000
./6_3.log:   181  Ir    c     0.353534    0.343433    2.866881    0.000000
./6_4.log:   181  Ir    c     0.353534    0.346800    2.870334    0.000000
./6_5.log:   181  Ir    c     0.353534    0.350167    2.847617    0.000000
./6_6.log:   181  Ir    c     0.353534    0.353534    2.848560    0.000000
./6_7.log:   181  Ir    c     0.353534    0.356901    2.847072    0.000000
./6_8.log:   181  Ir    c     0.353534    0.360268    2.860019    0.000000
./6_9.log:   181  Ir    c     0.353534    0.363635    2.859262    0.000000
./6_10.log:   181  Ir    c     0.353534    0.367002    2.853976    0.000000
./6_11.log:   181  Ir    c     0.353534    0.370369    2.851911    0.000000
./6_12.log:   181  Ir    c     0.353534    0.373736    2.812806    0.000000
./6_13.log:   181  Ir    c     0.353534    0.377103    2.802963    0.000000
./6_14.log:   181  Ir    c     0.353534    0.380470    2.793431    0.000000
./6_15.log:   181  Ir    c     0.353534    0.383837    2.780515    0.000000
./6_16.log:   181  Ir    c     0.353534    0.387204    2.772283    0.000000
./6_17.log:   181  Ir    c     0.353534    0.390571    2.762576    0.000000
./6_18.log:   181  Ir    c     0.353534    0.393938    2.760019    0.000000
./6_19.log:   181  Ir    c     0.353534    0.397305    2.756030    0.000000
./6_20.log:   181  Ir    c     0.353534    0.400672    2.754845    0.000000
./6_21.log:   181  Ir    c     0.353534    0.404039    2.748569    0.000000
./6_22.log:   181  Ir    c     0.353534    0.407406    2.744864    0.000000
./6_23.log:   181  Ir    c     0.353534    0.410773    2.740698    0.000000
./6_24.log:   181  Ir    c     0.353534    0.414140    2.736674    0.000000
./6_25.log:   181  Ir    c     0.353534    0.417507    2.732428    0.000000
./6_26.log:   181  Ir    c     0.353534    0.420874    2.726225    0.000000
./6_27.log:   181  Ir    c     0.353534    0.424241    2.722518    0.000000
./6_28.log:   181  Ir    c     0.353534    0.427608    2.718233    0.000000
./6_29.log:   181  Ir    c     0.353534    0.430975    2.714673    0.000000
./6_30.log:   181  Ir    c     0.353534    0.434342    2.690429    0.000000
./6_31.log:   181  Ir    c     0.353534    0.437709    2.695184    0.000000
./6_32.log:   181  Ir    c     0.353534    0.441076    2.703747    0.000000
./6_33.log:   181  Ir    c     0.353534    0.444443    2.692814    0.000000
./6_34.log:   181  Ir    c     0.353534    0.447810    2.674703    0.000000
./6_35.log:   181  Ir    c     0.353534    0.451177    2.680721    0.000000
./6_36.log:   181  Ir    c     0.353534    0.454544    2.676597    0.000000
./6_37.log:   181  Ir    c     0.353534    0.457911    2.670951    0.000000
./6_38.log:   181  Ir    c     0.353534    0.461278    2.668818    0.000000
./6_39.log:   181  Ir    c     0.353534    0.464645    2.663171    0.000000
./6_40.log:   181  Ir    c     0.353534    0.468012    2.657700    0.000000
./6_41.log:   181  Ir    c     0.353534    0.471379    2.656230    0.000000
./6_42.log:   181  Ir    c     0.353534    0.474746    2.653783    0.000000
./6_43.log:   181  Ir    c     0.353534    0.478113    2.652416    0.000000
./6_44.log:   181  Ir    c     0.353534    0.481480    2.651031    0.000000
./6_45.log:   181  Ir    c     0.353534    0.484847    2.649395    0.000000
./6_46.log:   181  Ir    c     0.353534    0.488214    2.647003    0.000000
./6_47.log:   181  Ir    c     0.353534    0.491581    2.647158    0.000000
./6_48.log:   181  Ir    c     0.353534    0.494948    2.647258    0.000000
./6_49.log:   181  Ir    c     0.353534    0.498315    2.646092    0.000000
./6_50.log:   181  Ir    c     0.353534    0.501682    2.646044    0.000000
./6_51.log:   181  Ir    c     0.353534    0.505049    2.647330    0.000000
./6_52.log:   181  Ir    c     0.353534    0.508416    2.647814    0.000000
./6_53.log:   181  Ir    c     0.353534    0.511783    2.647127    0.000000
./6_54.log:   181  Ir    c     0.353534    0.515150    2.649391    0.000000
./6_55.log:   181  Ir    c     0.353534    0.518517    2.651054    0.000000
./6_56.log:   181  Ir    c     0.353534    0.521884    2.652900    0.000000
./6_57.log:   181  Ir    c     0.353534    0.525251    2.653747    0.000000
./6_58.log:   181  Ir    c     0.353534    0.528618    2.656996    0.000000
./6_59.log:   181  Ir    c     0.353534    0.531985    2.657208    0.000000
./6_60.log:   181  Ir    c     0.353534    0.535352    2.664899    0.000000
./6_61.log:   181  Ir    c     0.353534    0.538719    2.665624    0.000000
./6_62.log:   181  Ir    c     0.353534    0.542086    2.672553    0.000000
./6_63.log:   181  Ir    c     0.353534    0.545453    2.676505    0.000000
./6_64.log:   181  Ir    c     0.353534    0.548820    2.680699    0.000000
./6_65.log:   181  Ir    c     0.353534    0.552187    2.674703    0.000000
./6_66.log:   181  Ir    c     0.353534    0.555554    2.687038    0.000000
./6_67.log:   181  Ir    c     0.353534    0.558921    2.703829    0.000000
./6_68.log:   181  Ir    c     0.353534    0.562288    2.695186    0.000000
./6_69.log:   181  Ir    c     0.353534    0.565655    2.708357    0.000000
./6_70.log:   181  Ir    c     0.353534    0.569022    2.714673    0.000000
./6_71.log:   181  Ir    c     0.353534    0.572389    2.718229    0.000000
./6_72.log:   181  Ir    c     0.353534    0.575756    2.722548    0.000000
./6_73.log:   181  Ir    c     0.353534    0.579123    2.726224    0.000000
./6_74.log:   181  Ir    c     0.353534    0.582490    2.732427    0.000000
./6_75.log:   181  Ir    c     0.353534    0.585857    2.736890    0.000000
./6_76.log:   181  Ir    c     0.353534    0.589224    2.741041    0.000000
./6_77.log:   181  Ir    c     0.353534    0.592591    2.744860    0.000000
./6_78.log:   181  Ir    c     0.353534    0.595958    2.748681    0.000000
./6_79.log:   181  Ir    c     0.353534    0.599325    2.752768    0.000000
./6_80.log:   181  Ir    c     0.353534    0.602692    2.756026    0.000000
./6_81.log:   181  Ir    c     0.353534    0.606059    2.760016    0.000000
./6_82.log:   181  Ir    c     0.353534    0.609426    2.762589    0.000000
./6_83.log:   181  Ir    c     0.353534    0.612793    2.771141    0.000000
./6_84.log:   181  Ir    c     0.353534    0.616160    2.780482    0.000000
./6_85.log:   181  Ir    c     0.353534    0.619527    2.793444    0.000000
./6_86.log:   181  Ir    c     0.353534    0.622894    2.802985    0.000000
./6_87.log:   181  Ir    c     0.353534    0.626261    2.812080    0.000000
./6_88.log:   181  Ir    c     0.353534    0.629628    2.855346    0.000000
./6_89.log:   181  Ir    c     0.353534    0.632995    2.858193    0.000000
./6_90.log:   181  Ir    c     0.353534    0.636362    2.859065    0.000000
./6_91.log:   181  Ir    c     0.353534    0.639729    2.863515    0.000000
./6_92.log:   181  Ir    c     0.353534    0.643096    2.855611    0.000000
./6_93.log:   181  Ir    c     0.353534    0.646463    2.862048    0.000000
./6_94.log:   181  Ir    c     0.353534    0.649830    2.847546    0.000000
./6_95.log:   181  Ir    c     0.353534    0.653197    2.870676    0.000000
./6_96.log:   181  Ir    c     0.353534    0.656564    2.866760    0.000000
./6_97.log:   181  Ir    c     0.353534    0.659931    2.862862    0.000000
./6_98.log:   181  Ir    c     0.353534    0.663298    2.866272    0.000000
./6_99.log:   181  Ir    c     0.353534    0.666666    2.863708    0.000000
./7_0.log:   181  Ir    c     0.356901    0.333333    2.854883    0.000000
./7_1.log:   181  Ir    c     0.356901    0.336699    2.858156    0.000000
./7_2.log:   181  Ir    c     0.356901    0.340066    2.859140    0.000000
./7_3.log:   181  Ir    c     0.356901    0.343433    2.855328    0.000000
./7_4.log:   181  Ir    c     0.356901    0.346800    2.866772    0.000000
./7_5.log:   181  Ir    c     0.356901    0.350167    2.852809    0.000000
./7_6.log:   181  Ir    c     0.356901    0.353534    2.847072    0.000000
./7_7.log:   181  Ir    c     0.356901    0.356901    2.858078    0.000000
./7_8.log:   181  Ir    c     0.356901    0.360268    2.855817    0.000000
./7_9.log:   181  Ir    c     0.356901    0.363635    2.854494    0.000000
./7_10.log:   181  Ir    c     0.356901    0.367002    2.853497    0.000000
./7_11.log:   181  Ir    c     0.356901    0.370369    2.846700    0.000000
./7_12.log:   181  Ir    c     0.356901    0.373736    2.235368    0.000000
./7_13.log:   181  Ir    c     0.356901    0.377103    2.803442    0.000000
./7_14.log:   181  Ir    c     0.356901    0.380470    2.792667    0.000000
./7_15.log:   181  Ir    c     0.356901    0.383837    2.782257    0.000000
./7_16.log:   181  Ir    c     0.356901    0.387204    2.775572    0.000000
./7_17.log:   181  Ir    c     0.356901    0.390571    2.768628    0.000000
./7_18.log:   181  Ir    c     0.356901    0.393938    2.764421    0.000000
./7_19.log:   181  Ir    c     0.356901    0.397305    2.762396    0.000000
./7_20.log:   181  Ir    c     0.356901    0.400672    2.758670    0.000000
./7_21.log:   181  Ir    c     0.356901    0.404039    2.756263    0.000000
./7_22.log:   181  Ir    c     0.356901    0.407406    2.750028    0.000000
./7_23.log:   181  Ir    c     0.356901    0.410773    2.751368    0.000000
./7_24.log:   181  Ir    c     0.356901    0.414140    2.740209    0.000000
./7_25.log:   181  Ir    c     0.356901    0.417507    2.737809    0.000000
./7_26.log:   181  Ir    c     0.356901    0.420874    2.729800    0.000000
./7_27.log:   181  Ir    c     0.356901    0.424241    2.729062    0.000000
./7_28.log:   181  Ir    c     0.356901    0.427608    2.723803    0.000000
./7_29.log:   181  Ir    c     0.356901    0.430975    2.717745    0.000000
./7_30.log:   181  Ir    c     0.356901    0.434342    2.713472    0.000000
./7_31.log:   181  Ir    c     0.356901    0.437709    2.711753    0.000000
./7_32.log:   181  Ir    c     0.356901    0.441076    2.707546    0.000000
./7_33.log:   181  Ir    c     0.356901    0.444443    2.695616    0.000000
./7_34.log:   181  Ir    c     0.356901    0.447810    2.693623    0.000000
./7_35.log:   181  Ir    c     0.356901    0.451177    2.687158    0.000000
./7_36.log:   181  Ir    c     0.356901    0.454544    2.678988    0.000000
./7_37.log:   181  Ir    c     0.356901    0.457911    2.674772    0.000000
./7_38.log:   181  Ir    c     0.356901    0.461278    2.672159    0.000000
./7_39.log:   181  Ir    c     0.356901    0.464645    2.666245    0.000000
./7_40.log:   181  Ir    c     0.356901    0.468012    2.664352    0.000000
./7_41.log:   181  Ir    c     0.356901    0.471379    2.659245    0.000000
./7_42.log:   181  Ir    c     0.356901    0.474746    2.658744    0.000000
./7_43.log:   181  Ir    c     0.356901    0.478113    2.655988    0.000000
./7_44.log:   181  Ir    c     0.356901    0.481480    2.652510    0.000000
./7_45.log:   181  Ir    c     0.356901    0.484847    2.652210    0.000000
./7_46.log:   181  Ir    c     0.356901    0.488214    2.649854    0.000000
./7_47.log:   181  Ir    c     0.356901    0.491581    2.648277    0.000000
./7_48.log:   181  Ir    c     0.356901    0.494948    2.648150    0.000000
./7_49.log:   181  Ir    c     0.356901    0.498315    2.647603    0.000000
./7_50.log:   181  Ir    c     0.356901    0.501682    2.647839    0.000000
./7_51.log:   181  Ir    c     0.356901    0.505049    2.648149    0.000000
./7_52.log:   181  Ir    c     0.356901    0.508416    2.648262    0.000000
./7_53.log:   181  Ir    c     0.356901    0.511783    2.649871    0.000000
./7_54.log:   181  Ir    c     0.356901    0.515150    2.652202    0.000000
./7_55.log:   181  Ir    c     0.356901    0.518517    2.652512    0.000000
./7_56.log:   181  Ir    c     0.356901    0.521884    2.654394    0.000000
./7_57.log:   181  Ir    c     0.356901    0.525251    2.658742    0.000000
./7_58.log:   181  Ir    c     0.356901    0.528618    2.658299    0.000000
./7_59.log:   181  Ir    c     0.356901    0.531985    2.664347    0.000000
./7_60.log:   181  Ir    c     0.356901    0.535352    2.671119    0.000000
./7_61.log:   181  Ir    c     0.356901    0.538719    2.672151    0.000000
./7_62.log:   181  Ir    c     0.356901    0.542086    2.677176    0.000000
./7_63.log:   181  Ir    c     0.356901    0.545453    2.681083    0.000000
./7_64.log:   181  Ir    c     0.356901    0.548820    2.687802    0.000000
./7_65.log:   181  Ir    c     0.356901    0.552187    2.699328    0.000000
./7_66.log:   181  Ir    c     0.356901    0.555554    2.692873    0.000000
./7_67.log:   181  Ir    c     0.356901    0.558921    2.703369    0.000000
./7_68.log:   181  Ir    c     0.356901    0.562288    2.711633    0.000000
./7_69.log:   181  Ir    c     0.356901    0.565655    2.713467    0.000000
./7_70.log:   181  Ir    c     0.356901    0.569022    2.718032    0.000000
./7_71.log:   181  Ir    c     0.356901    0.572389    2.723798    0.000000
./7_72.log:   181  Ir    c     0.356901    0.575756    2.729061    0.000000
./7_73.log:   181  Ir    c     0.356901    0.579123    2.733850    0.000000
./7_74.log:   181  Ir    c     0.356901    0.582490    2.736782    0.000000
./7_75.log:   181  Ir    c     0.356901    0.585857    2.740209    0.000000
./7_76.log:   181  Ir    c     0.356901    0.589224    2.744047    0.000000
./7_77.log:   181  Ir    c     0.356901    0.592591    2.750025    0.000000
./7_78.log:   181  Ir    c     0.356901    0.595958    2.756270    0.000000
./7_79.log:   181  Ir    c     0.356901    0.599325    2.758669    0.000000
./7_80.log:   181  Ir    c     0.356901    0.602692    2.762392    0.000000
./7_81.log:   181  Ir    c     0.356901    0.606059    2.764418    0.000000
./7_82.log:   181  Ir    c     0.356901    0.609426    2.768637    0.000000
./7_83.log:   181  Ir    c     0.356901    0.612793    2.767913    0.000000
./7_84.log:   181  Ir    c     0.356901    0.616160    2.782246    0.000000
./7_85.log:   181  Ir    c     0.356901    0.619527    2.792658    0.000000
./7_86.log:   181  Ir    c     0.356901    0.622894    2.803859    0.000000
./7_87.log:   181  Ir    c     0.356901    0.626261    2.235189    0.000000
./7_88.log:   181  Ir    c     0.356901    0.629628    2.847043    0.000000
./7_89.log:   181  Ir    c     0.356901    0.632995    2.852117    0.000000
./7_90.log:   181  Ir    c     0.356901    0.636362    2.853531    0.000000
./7_91.log:   181  Ir    c     0.356901    0.639729    2.857846    0.000000
./7_92.log:   181  Ir    c     0.356901    0.643096    2.858641    0.000000
./7_93.log:   181  Ir    c     0.356901    0.646463    2.846065    0.000000
./7_94.log:   181  Ir    c     0.356901    0.649830    2.850634    0.000000
./7_95.log:   181  Ir    c     0.356901    0.653197    2.865883    0.000000
./7_96.log:   181  Ir    c     0.356901    0.656564    2.859295    0.000000
./7_97.log:   181  Ir    c     0.356901    0.659931    2.855714    0.000000
./7_98.log:   181  Ir    c     0.356901    0.663298    2.858159    0.000000
./7_99.log:   181  Ir    c     0.356901    0.666666    2.854706    0.000000
./8_0.log:   181  Ir    c     0.360268    0.333333    2.848986    0.000000
./8_1.log:   181  Ir    c     0.360268    0.336699    2.850098    0.000000
./8_2.log:   181  Ir    c     0.360268    0.340066    2.850286    0.000000
./8_3.log:   181  Ir    c     0.360268    0.343433    2.845824    0.000000
./8_4.log:   181  Ir    c     0.360268    0.346800    2.851297    0.000000
./8_5.log:   181  Ir    c     0.360268    0.350167    2.863597    0.000000
./8_6.log:   181  Ir    c     0.360268    0.353534    2.860026    0.000000
./8_7.log:   181  Ir    c     0.360268    0.356901    2.857845    0.000000
./8_8.log:   181  Ir    c     0.360268    0.360268    2.856119    0.000000
./8_9.log:   181  Ir    c     0.360268    0.363635    2.850920    0.000000
./8_10.log:   181  Ir    c     0.360268    0.367002    2.846686    0.000000
./8_11.log:   181  Ir    c     0.360268    0.370369    2.844038    0.000000
./8_12.log:   181  Ir    c     0.360268    0.373736    2.843611    0.000000
./8_13.log:   181  Ir    c     0.360268    0.377103    2.830670    0.000000
./8_14.log:   181  Ir    c     0.360268    0.380470    2.826904    0.000000
./8_15.log:   181  Ir    c     0.360268    0.383837    2.783212    0.000000
./8_16.log:   181  Ir    c     0.360268    0.387204    2.777130    0.000000
./8_17.log:   181  Ir    c     0.360268    0.390571    2.770698    0.000000
./8_18.log:   181  Ir    c     0.360268    0.393938    2.767033    0.000000
./8_19.log:   181  Ir    c     0.360268    0.397305    2.764923    0.000000
./8_20.log:   181  Ir    c     0.360268    0.400672    2.759797    0.000000
./8_21.log:   181  Ir    c     0.360268    0.404039    2.760700    0.000000
./8_22.log:   181  Ir    c     0.360268    0.407406    2.754577    0.000000
./8_23.log:   181  Ir    c     0.360268    0.410773    2.750850    0.000000
./8_24.log:   181  Ir    c     0.360268    0.414140    2.747136    0.000000
./8_25.log:   181  Ir    c     0.360268    0.417507    2.740670    0.000000
./8_26.log:   181  Ir    c     0.360268    0.420874    2.739034    0.000000
./8_27.log:   181  Ir    c     0.360268    0.424241    2.734234    0.000000
./8_28.log:   181  Ir    c     0.360268    0.427608    2.728475    0.000000
./8_29.log:   181  Ir    c     0.360268    0.430975    2.723511    0.000000
./8_30.log:   181  Ir    c     0.360268    0.434342    2.718434    0.000000
./8_31.log:   181  Ir    c     0.360268    0.437709    2.713299    0.000000
./8_32.log:   181  Ir    c     0.360268    0.441076    2.707833    0.000000
./8_33.log:   181  Ir    c     0.360268    0.444443    2.704978    0.000000
./8_34.log:   181  Ir    c     0.360268    0.447810    2.691272    0.000000
./8_35.log:   181  Ir    c     0.360268    0.451177    2.692618    0.000000
./8_36.log:   181  Ir    c     0.360268    0.454544    2.684754    0.000000
./8_37.log:   181  Ir    c     0.360268    0.457911    2.681669    0.000000
./8_38.log:   181  Ir    c     0.360268    0.461278    2.678039    0.000000
./8_39.log:   181  Ir    c     0.360268    0.464645    2.671917    0.000000
./8_40.log:   181  Ir    c     0.360268    0.468012    2.668218    0.000000
./8_41.log:   181  Ir    c     0.360268    0.471379    2.665649    0.000000
./8_42.log:   181  Ir    c     0.360268    0.474746    2.661981    0.000000
./8_43.log:   181  Ir    c     0.360268    0.478113    2.658650    0.000000
./8_44.log:   181  Ir    c     0.360268    0.481480    2.654816    0.000000
./8_45.log:   181  Ir    c     0.360268    0.484847    2.654253    0.000000
./8_46.log:   181  Ir    c     0.360268    0.488214    2.652448    0.000000
./8_47.log:   181  Ir    c     0.360268    0.491581    2.651121    0.000000
./8_48.log:   181  Ir    c     0.360268    0.494948    2.650564    0.000000
./8_49.log:   181  Ir    c     0.360268    0.498315    2.649799    0.000000
./8_50.log:   181  Ir    c     0.360268    0.501682    2.650066    0.000000
./8_51.log:   181  Ir    c     0.360268    0.505049    2.650236    0.000000
./8_52.log:   181  Ir    c     0.360268    0.508416    2.651120    0.000000
./8_53.log:   181  Ir    c     0.360268    0.511783    2.652295    0.000000
./8_54.log:   181  Ir    c     0.360268    0.515150    2.654251    0.000000
./8_55.log:   181  Ir    c     0.360268    0.518517    2.655405    0.000000
./8_56.log:   181  Ir    c     0.360268    0.521884    2.657569    0.000000
./8_57.log:   181  Ir    c     0.360268    0.525251    2.661082    0.000000
./8_58.log:   181  Ir    c     0.360268    0.528618    2.665646    0.000000
./8_59.log:   181  Ir    c     0.360268    0.531985    2.667608    0.000000
./8_60.log:   181  Ir    c     0.360268    0.535352    2.673826    0.000000
./8_61.log:   181  Ir    c     0.360268    0.538719    2.677006    0.000000
./8_62.log:   181  Ir    c     0.360268    0.542086    2.681613    0.000000
./8_63.log:   181  Ir    c     0.360268    0.545453    2.684752    0.000000
./8_64.log:   181  Ir    c     0.360268    0.548820    2.692552    0.000000
./8_65.log:   181  Ir    c     0.360268    0.552187    2.690828    0.000000
./8_66.log:   181  Ir    c     0.360268    0.555554    2.705865    0.000000
./8_67.log:   181  Ir    c     0.360268    0.558921    2.707865    0.000000
./8_68.log:   181  Ir    c     0.360268    0.562288    2.713294    0.000000
./8_69.log:   181  Ir    c     0.360268    0.565655    2.718271    0.000000
./8_70.log:   181  Ir    c     0.360268    0.569022    2.723507    0.000000
./8_71.log:   181  Ir    c     0.360268    0.572389    2.727966    0.000000
./8_72.log:   181  Ir    c     0.360268    0.575756    2.734229    0.000000
./8_73.log:   181  Ir    c     0.360268    0.579123    2.739028    0.000000
./8_74.log:   181  Ir    c     0.360268    0.582490    2.740637    0.000000
./8_75.log:   181  Ir    c     0.360268    0.585857    2.746523    0.000000
./8_76.log:   181  Ir    c     0.360268    0.589224    2.743216    0.000000
./8_77.log:   181  Ir    c     0.360268    0.592591    2.754428    0.000000
./8_78.log:   181  Ir    c     0.360268    0.595958    2.760863    0.000000
./8_79.log:   181  Ir    c     0.360268    0.599325    2.759642    0.000000
./8_80.log:   181  Ir    c     0.360268    0.602692    2.764920    0.000000
./8_81.log:   181  Ir    c     0.360268    0.606059    2.767032    0.000000
./8_82.log:   181  Ir    c     0.360268    0.609426    2.770696    0.000000
./8_83.log:   181  Ir    c     0.360268    0.612793    2.777129    0.000000
./8_84.log:   181  Ir    c     0.360268    0.616160    2.784822    0.000000
./8_85.log:   181  Ir    c     0.360268    0.619527    2.826162    0.000000
./8_86.log:   181  Ir    c     0.360268    0.622894    2.832899    0.000000
./8_87.log:   181  Ir    c     0.360268    0.626261    2.842731    0.000000
./8_88.log:   181  Ir    c     0.360268    0.629628    2.844034    0.000000
./8_89.log:   181  Ir    c     0.360268    0.632995    2.846804    0.000000
./8_90.log:   181  Ir    c     0.360268    0.636362    2.855009    0.000000
./8_91.log:   181  Ir    c     0.360268    0.639729    2.856667    0.000000
./8_92.log:   181  Ir    c     0.360268    0.643096    2.857084    0.000000
./8_93.log:   181  Ir    c     0.360268    0.646463    2.860575    0.000000
./8_94.log:   181  Ir    c     0.360268    0.649830    2.863101    0.000000
./8_95.log:   181  Ir    c     0.360268    0.653197    2.848411    0.000000
./8_96.log:   181  Ir    c     0.360268    0.656564    2.845166    0.000000
./8_97.log:   181  Ir    c     0.360268    0.659931    2.850287    0.000000
./8_98.log:   181  Ir    c     0.360268    0.663298    2.850037    0.000000
./8_99.log:   181  Ir    c     0.360268    0.666666    2.848986    0.000000
./9_0.log:   181  Ir    c     0.363635    0.333333    2.840914    0.000000
./9_1.log:   181  Ir    c     0.363635    0.336699    2.841196    0.000000
./9_2.log:   181  Ir    c     0.363635    0.340066    2.841143    0.000000
./9_3.log:   181  Ir    c     0.363635    0.343433    2.837258    0.000000
./9_4.log:   181  Ir    c     0.363635    0.346800    2.842361    0.000000
./9_5.log:   181  Ir    c     0.363635    0.350167    2.865525    0.000000
./9_6.log:   181  Ir    c     0.363635    0.353534    2.859263    0.000000
./9_7.log:   181  Ir    c     0.363635    0.356901    2.854480    0.000000
./9_8.log:   181  Ir    c     0.363635    0.360268    2.850921    0.000000
./9_9.log:   181  Ir    c     0.363635    0.363635    4.498327    0.000000
./9_10.log:   181  Ir    c     0.363635    0.367002    4.483111    0.000000
./9_11.log:   181  Ir    c     0.363635    0.370369    2.841287    0.000000
./9_12.log:   181  Ir    c     0.363635    0.373736    2.831951    0.000000
./9_13.log:   181  Ir    c     0.363635    0.377103    2.824747    0.000000
./9_14.log:   181  Ir    c     0.363635    0.380470    2.817884    0.000000
./9_15.log:   181  Ir    c     0.363635    0.383837    2.809703    0.000000
./9_16.log:   181  Ir    c     0.363635    0.387204    2.778651    0.000000
./9_17.log:   181  Ir    c     0.363635    0.390571    2.774969    0.000000
./9_18.log:   181  Ir    c     0.363635    0.393938    2.771324    0.000000
./9_19.log:   181  Ir    c     0.363635    0.397305    2.768100    0.000000
./9_20.log:   181  Ir    c     0.363635    0.400672    2.762691    0.000000
./9_21.log:   181  Ir    c     0.363635    0.404039    2.761351    0.000000
./9_22.log:   181  Ir    c     0.363635    0.407406    2.757763    0.000000
./9_23.log:   181  Ir    c     0.363635    0.410773    2.753975    0.000000
./9_24.log:   181  Ir    c     0.363635    0.414140    2.749435    0.000000
./9_25.log:   181  Ir    c     0.363635    0.417507    2.745813    0.000000
./9_26.log:   181  Ir    c     0.363635    0.420874    2.741418    0.000000
./9_27.log:   181  Ir    c     0.363635    0.424241    2.737992    0.000000
./9_28.log:   181  Ir    c     0.363635    0.427608    2.724158    0.000000
./9_29.log:   181  Ir    c     0.363635    0.430975    2.727320    0.000000
./9_30.log:   181  Ir    c     0.363635    0.434342    2.722358    0.000000
./9_31.log:   181  Ir    c     0.363635    0.437709    2.714573    0.000000
./9_32.log:   181  Ir    c     0.363635    0.441076    2.710656    0.000000
./9_33.log:   181  Ir    c     0.363635    0.444443    2.706910    0.000000
./9_34.log:   181  Ir    c     0.363635    0.447810    2.692558    0.000000
./9_35.log:   181  Ir    c     0.363635    0.451177    2.694644    0.000000
./9_36.log:   181  Ir    c     0.363635    0.454544    2.688232    0.000000
./9_37.log:   181  Ir    c     0.363635    0.457911    2.685413    0.000000
./9_38.log:   181  Ir    c     0.363635    0.461278    2.680958    0.000000
./9_39.log:   181  Ir    c     0.363635    0.464645    2.676251    0.000000
./9_40.log:   181  Ir    c     0.363635    0.468012    2.672385    0.000000
./9_41.log:   181  Ir    c     0.363635    0.471379    2.671293    0.000000
./9_42.log:   181  Ir    c     0.363635    0.474746    2.665544    0.000000
./9_43.log:   181  Ir    c     0.363635    0.478113    2.662555    0.000000
./9_44.log:   181  Ir    c     0.363635    0.481480    2.661133    0.000000
./9_45.log:   181  Ir    c     0.363635    0.484847    2.656732    0.000000
./9_46.log:   181  Ir    c     0.363635    0.488214    2.654509    0.000000
./9_47.log:   181  Ir    c     0.363635    0.491581    2.654308    0.000000
./9_48.log:   181  Ir    c     0.363635    0.494948    2.652931    0.000000
./9_49.log:   181  Ir    c     0.363635    0.498315    2.651908    0.000000
./9_50.log:   181  Ir    c     0.363635    0.501682    2.652069    0.000000
./9_51.log:   181  Ir    c     0.363635    0.505049    2.652730    0.000000
./9_52.log:   181  Ir    c     0.363635    0.508416    2.653470    0.000000
./9_53.log:   181  Ir    c     0.363635    0.511783    2.654551    0.000000
./9_54.log:   181  Ir    c     0.363635    0.515150    2.657016    0.000000
./9_55.log:   181  Ir    c     0.363635    0.518517    2.661129    0.000000
./9_56.log:   181  Ir    c     0.363635    0.521884    2.662555    0.000000
./9_57.log:   181  Ir    c     0.363635    0.525251    2.665536    0.000000
./9_58.log:   181  Ir    c     0.363635    0.528618    2.671286    0.000000
./9_59.log:   181  Ir    c     0.363635    0.531985    2.671688    0.000000
./9_60.log:   181  Ir    c     0.363635    0.535352    2.676248    0.000000
./9_61.log:   181  Ir    c     0.363635    0.538719    2.681767    0.000000
./9_62.log:   181  Ir    c     0.363635    0.542086    2.685390    0.000000
./9_63.log:   181  Ir    c     0.363635    0.545453    2.691713    0.000000
./9_64.log:   181  Ir    c     0.363635    0.548820    2.694658    0.000000
./9_65.log:   181  Ir    c     0.363635    0.552187    2.687889    0.000000
./9_66.log:   181  Ir    c     0.363635    0.555554    2.708080    0.000000
./9_67.log:   181  Ir    c     0.363635    0.558921    2.722867    0.000000
./9_68.log:   181  Ir    c     0.363635    0.562288    2.710693    0.000000
./9_69.log:   181  Ir    c     0.363635    0.565655    2.722353    0.000000
./9_70.log:   181  Ir    c     0.363635    0.569022    2.731491    0.000000
./9_71.log:   181  Ir    c     0.363635    0.572389    2.738584    0.000000
./9_72.log:   181  Ir    c     0.363635    0.575756    2.738072    0.000000
./9_73.log:   181  Ir    c     0.363635    0.579123    2.741414    0.000000
./9_74.log:   181  Ir    c     0.363635    0.582490    2.745809    0.000000
./9_75.log:   181  Ir    c     0.363635    0.585857    2.749462    0.000000
./9_76.log:   181  Ir    c     0.363635    0.589224    2.753888    0.000000
./9_77.log:   181  Ir    c     0.363635    0.592591    2.757757    0.000000
./9_78.log:   181  Ir    c     0.363635    0.595958    2.761348    0.000000
./9_79.log:   181  Ir    c     0.363635    0.599325    2.762697    0.000000
./9_80.log:   181  Ir    c     0.363635    0.602692    2.768097    0.000000
./9_81.log:   181  Ir    c     0.363635    0.606059    2.771321    0.000000
./9_82.log:   181  Ir    c     0.363635    0.609426    2.774946    0.000000
./9_83.log:   181  Ir    c     0.363635    0.612793    2.778831    0.000000
./9_84.log:   181  Ir    c     0.363635    0.616160    2.809688    0.000000
./9_85.log:   181  Ir    c     0.363635    0.619527    2.819700    0.000000
./9_86.log:   181  Ir    c     0.363635    0.622894    2.825811    0.000000
./9_87.log:   181  Ir    c     0.363635    0.626261    2.832550    0.000000
./9_88.log:   181  Ir    c     0.363635    0.629628    2.841603    0.000000
./9_89.log:   181  Ir    c     0.363635    0.632995    4.492124    0.000000
./9_90.log:   181  Ir    c     0.363635    0.636362    4.499747    0.000000
./9_91.log:   181  Ir    c     0.363635    0.639729    2.851121    0.000000
./9_92.log:   181  Ir    c     0.363635    0.643096    2.857781    0.000000
./9_93.log:   181  Ir    c     0.363635    0.646463    2.861396    0.000000
./9_94.log:   181  Ir    c     0.363635    0.649830    2.864911    0.000000
./9_95.log:   181  Ir    c     0.363635    0.653197    2.838986    0.000000
./9_96.log:   181  Ir    c     0.363635    0.656564    2.837962    0.000000
./9_97.log:   181  Ir    c     0.363635    0.659931    2.841143    0.000000
./9_98.log:   181  Ir    c     0.363635    0.663298    2.841202    0.000000
./9_99.log:   181  Ir    c     0.363635    0.666666    2.840915    0.000000
./10_0.log:   181  Ir    c     0.367002    0.333333    2.831466    0.000000
./10_1.log:   181  Ir    c     0.367002    0.336699    2.831357    0.000000
./10_2.log:   181  Ir    c     0.367002    0.340066    2.831830    0.000000
./10_3.log:   181  Ir    c     0.367002    0.343433    2.832353    0.000000
./10_4.log:   181  Ir    c     0.367002    0.346800    2.823671    0.000000
./10_5.log:   181  Ir    c     0.367002    0.350167    2.248018    0.000000
./10_6.log:   181  Ir    c     0.367002    0.353534    2.853976    0.000000
./10_7.log:   181  Ir    c     0.367002    0.356901    2.853497    0.000000
./10_8.log:   181  Ir    c     0.367002    0.360268    2.846686    0.000000
./10_9.log:   181  Ir    c     0.367002    0.363635    4.483127    0.000000
./10_10.log:   181  Ir    c     0.367002    0.367002    4.521579    0.000000
./10_11.log:   181  Ir    c     0.367002    0.370369    2.833623    0.000000
./10_12.log:   181  Ir    c     0.367002    0.373736    2.836613    0.000000
./10_13.log:   181  Ir    c     0.367002    0.377103    2.813567    0.000000
./10_14.log:   181  Ir    c     0.367002    0.380470    2.812745    0.000000
./10_15.log:   181  Ir    c     0.367002    0.383837    2.796990    0.000000
./10_16.log:   181  Ir    c     0.367002    0.387204    2.788117    0.000000
./10_17.log:   181  Ir    c     0.367002    0.390571    2.775865    0.000000
./10_18.log:   181  Ir    c     0.367002    0.393938    2.773397    0.000000
./10_19.log:   181  Ir    c     0.367002    0.397305    2.770227    0.000000
./10_20.log:   181  Ir    c     0.367002    0.400672    2.761288    0.000000
./10_21.log:   181  Ir    c     0.367002    0.404039    2.763672    0.000000
./10_22.log:   181  Ir    c     0.367002    0.407406    2.759381    0.000000
./10_23.log:   181  Ir    c     0.367002    0.410773    2.756420    0.000000
./10_24.log:   181  Ir    c     0.367002    0.414140    2.752476    0.000000
./10_25.log:   181  Ir    c     0.367002    0.417507    2.748462    0.000000
./10_26.log:   181  Ir    c     0.367002    0.420874    2.743674    0.000000
./10_27.log:   181  Ir    c     0.367002    0.424241    2.736167    0.000000
./10_28.log:   181  Ir    c     0.367002    0.427608    2.735351    0.000000
./10_29.log:   181  Ir    c     0.367002    0.430975    2.726764    0.000000
./10_30.log:   181  Ir    c     0.367002    0.434342    2.722320    0.000000
./10_31.log:   181  Ir    c     0.367002    0.437709    2.721016    0.000000
./10_32.log:   181  Ir    c     0.367002    0.441076    2.715425    0.000000
./10_33.log:   181  Ir    c     0.367002    0.444443    2.714509    0.000000
./10_34.log:   181  Ir    c     0.367002    0.447810    2.700090    0.000000
./10_35.log:   181  Ir    c     0.367002    0.451177    2.700294    0.000000
./10_36.log:   181  Ir    c     0.367002    0.454544    2.697791    0.000000
./10_37.log:   181  Ir    c     0.367002    0.457911    2.687313    0.000000
./10_38.log:   181  Ir    c     0.367002    0.461278    2.684260    0.000000
./10_39.log:   181  Ir    c     0.367002    0.464645    2.679800    0.000000
./10_40.log:   181  Ir    c     0.367002    0.468012    2.675299    0.000000
./10_41.log:   181  Ir    c     0.367002    0.471379    2.673247    0.000000
./10_42.log:   181  Ir    c     0.367002    0.474746    2.669031    0.000000
./10_43.log:   181  Ir    c     0.367002    0.478113    2.663179    0.000000
./10_44.log:   181  Ir    c     0.367002    0.481480    2.661674    0.000000
./10_45.log:   181  Ir    c     0.367002    0.484847    2.659529    0.000000
./10_46.log:   181  Ir    c     0.367002    0.488214    2.658018    0.000000
./10_47.log:   181  Ir    c     0.367002    0.491581    2.656436    0.000000
./10_48.log:   181  Ir    c     0.367002    0.494948    2.655393    0.000000
./10_49.log:   181  Ir    c     0.367002    0.498315    2.654706    0.000000
./10_50.log:   181  Ir    c     0.367002    0.501682    2.654705    0.000000
./10_51.log:   181  Ir    c     0.367002    0.505049    2.655393    0.000000
./10_52.log:   181  Ir    c     0.367002    0.508416    2.656441    0.000000
./10_53.log:   181  Ir    c     0.367002    0.511783    2.658068    0.000000
./10_54.log:   181  Ir    c     0.367002    0.515150    2.659527    0.000000
./10_55.log:   181  Ir    c     0.367002    0.518517    2.661674    0.000000
./10_56.log:   181  Ir    c     0.367002    0.521884    2.663180    0.000000
./10_57.log:   181  Ir    c     0.367002    0.525251    2.669028    0.000000
./10_58.log:   181  Ir    c     0.367002    0.528618    2.673243    0.000000
./10_59.log:   181  Ir    c     0.367002    0.531985    2.675293    0.000000
./10_60.log:   181  Ir    c     0.367002    0.535352    2.679780    0.000000
./10_61.log:   181  Ir    c     0.367002    0.538719    2.684255    0.000000
./10_62.log:   181  Ir    c     0.367002    0.542086    2.687315    0.000000
./10_63.log:   181  Ir    c     0.367002    0.545453    2.697784    0.000000
./10_64.log:   181  Ir    c     0.367002    0.548820    2.700264    0.000000
./10_65.log:   181  Ir    c     0.367002    0.552187    2.704616    0.000000
./10_66.log:   181  Ir    c     0.367002    0.555554    2.714027    0.000000
./10_67.log:   181  Ir    c     0.367002    0.558921    2.715570    0.000000
./10_68.log:   181  Ir    c     0.367002    0.562288    2.728250    0.000000
./10_69.log:   181  Ir    c     0.367002    0.565655    2.722313    0.000000
./10_70.log:   181  Ir    c     0.367002    0.569022    2.730277    0.000000
./10_71.log:   181  Ir    c     0.367002    0.572389    2.735321    0.000000
./10_72.log:   181  Ir    c     0.367002    0.575756    2.736156    0.000000
./10_73.log:   181  Ir    c     0.367002    0.579123    2.743808    0.000000
./10_74.log:   181  Ir    c     0.367002    0.582490    2.748458    0.000000
./10_75.log:   181  Ir    c     0.367002    0.585857    2.752473    0.000000
./10_76.log:   181  Ir    c     0.367002    0.589224    2.756429    0.000000
./10_77.log:   181  Ir    c     0.367002    0.592591    2.757792    0.000000
./10_78.log:   181  Ir    c     0.367002    0.595958    2.763652    0.000000
./10_79.log:   181  Ir    c     0.367002    0.599325    2.763552    0.000000
./10_80.log:   181  Ir    c     0.367002    0.602692    2.770242    0.000000
./10_81.log:   181  Ir    c     0.367002    0.606059    2.773394    0.000000
./10_82.log:   181  Ir    c     0.367002    0.609426    2.776787    0.000000
./10_83.log:   181  Ir    c     0.367002    0.612793    2.788106    0.000000
./10_84.log:   181  Ir    c     0.367002    0.616160    2.798558    0.000000
./10_85.log:   181  Ir    c     0.367002    0.619527    2.807520    0.000000
./10_86.log:   181  Ir    c     0.367002    0.622894    2.816639    0.000000
./10_87.log:   181  Ir    c     0.367002    0.626261    2.836820    0.000000
./10_88.log:   181  Ir    c     0.367002    0.629628    2.834230    0.000000
./10_89.log:   181  Ir    c     0.367002    0.632995    4.517980    0.000000
./10_90.log:   181  Ir    c     0.367002    0.636362    4.481918    0.000000
./10_91.log:   181  Ir    c     0.367002    0.639729    2.846748    0.000000
./10_92.log:   181  Ir    c     0.367002    0.643096    2.850960    0.000000
./10_93.log:   181  Ir    c     0.367002    0.646463    2.857166    0.000000
./10_94.log:   181  Ir    c     0.367002    0.649830    2.245915    0.000000
./10_95.log:   181  Ir    c     0.367002    0.653197    2.823662    0.000000
./10_96.log:   181  Ir    c     0.367002    0.656564    2.832395    0.000000
./10_97.log:   181  Ir    c     0.367002    0.659931    2.831830    0.000000
./10_98.log:   181  Ir    c     0.367002    0.663298    2.831366    0.000000
./10_99.log:   181  Ir    c     0.367002    0.666666    2.831467    0.000000
./11_0.log:   181  Ir    c     0.370369    0.333333    2.821554    0.000000
./11_1.log:   181  Ir    c     0.370369    0.336699    2.821453    0.000000
./11_2.log:   181  Ir    c     0.370369    0.340066    2.821838    0.000000
./11_3.log:   181  Ir    c     0.370369    0.343433    2.820847    0.000000
./11_4.log:   181  Ir    c     0.370369    0.346800    2.820013    0.000000
./11_5.log:   181  Ir    c     0.370369    0.350167    2.823766    0.000000
./11_6.log:   181  Ir    c     0.370369    0.353534    2.851903    0.000000
./11_7.log:   181  Ir    c     0.370369    0.356901    2.846701    0.000000
./11_8.log:   181  Ir    c     0.370369    0.360268    2.844038    0.000000
./11_9.log:   181  Ir    c     0.370369    0.363635    2.841291    0.000000
./11_10.log:   181  Ir    c     0.370369    0.367002    2.833622    0.000000
./11_11.log:   181  Ir    c     0.370369    0.370369    2.821315    0.000000
./11_12.log:   181  Ir    c     0.370369    0.373736    2.814504    0.000000
./11_13.log:   181  Ir    c     0.370369    0.377103    2.817971    0.000000
./11_14.log:   181  Ir    c     0.370369    0.380470    2.792823    0.000000
./11_15.log:   181  Ir    c     0.370369    0.383837    2.786436    0.000000
./11_16.log:   181  Ir    c     0.370369    0.387204    2.774521    0.000000
./11_17.log:   181  Ir    c     0.370369    0.390571    2.777361    0.000000
./11_18.log:   181  Ir    c     0.370369    0.393938    2.774441    0.000000
./11_19.log:   181  Ir    c     0.370369    0.397305    2.769334    0.000000
./11_20.log:   181  Ir    c     0.370369    0.400672    2.767344    0.000000
./11_21.log:   181  Ir    c     0.370369    0.404039    2.764828    0.000000
./11_22.log:   181  Ir    c     0.370369    0.407406    2.761555    0.000000
./11_23.log:   181  Ir    c     0.370369    0.410773    2.757869    0.000000
./11_24.log:   181  Ir    c     0.370369    0.414140    2.754196    0.000000
./11_25.log:   181  Ir    c     0.370369    0.417507    2.750054    0.000000
./11_26.log:   181  Ir    c     0.370369    0.420874    2.745885    0.000000
./11_27.log:   181  Ir    c     0.370369    0.424241    2.746700    0.000000
./11_28.log:   181  Ir    c     0.370369    0.427608    2.728297    0.000000
./11_29.log:   181  Ir    c     0.370369    0.430975    2.738383    0.000000
./11_30.log:   181  Ir    c     0.370369    0.434342    2.727325    0.000000
./11_31.log:   181  Ir    c     0.370369    0.437709    2.723583    0.000000
./11_32.log:   181  Ir    c     0.370369    0.441076    2.719226    0.000000
./11_33.log:   181  Ir    c     0.370369    0.444443    2.718131    0.000000
./11_34.log:   181  Ir    c     0.370369    0.447810    2.708017    0.000000
./11_35.log:   181  Ir    c     0.370369    0.451177    2.701820    0.000000
./11_36.log:   181  Ir    c     0.370369    0.454544    2.696660    0.000000
./11_37.log:   181  Ir    c     0.370369    0.457911    2.692252    0.000000
./11_38.log:   181  Ir    c     0.370369    0.461278    2.687851    0.000000
./11_39.log:   181  Ir    c     0.370369    0.464645    2.683899    0.000000
./11_40.log:   181  Ir    c     0.370369    0.468012    2.678106    0.000000
./11_41.log:   181  Ir    c     0.370369    0.471379    2.676531    0.000000
./11_42.log:   181  Ir    c     0.370369    0.474746    2.672312    0.000000
./11_43.log:   181  Ir    c     0.370369    0.478113    2.669044    0.000000
./11_44.log:   181  Ir    c     0.370369    0.481480    2.666785    0.000000
./11_45.log:   181  Ir    c     0.370369    0.484847    2.663360    0.000000
./11_46.log:   181  Ir    c     0.370369    0.488214    2.661241    0.000000
./11_47.log:   181  Ir    c     0.370369    0.491581    2.658888    0.000000
./11_48.log:   181  Ir    c     0.370369    0.494948    2.658946    0.000000
./11_49.log:   181  Ir    c     0.370369    0.498315    2.658013    0.000000
./11_50.log:   181  Ir    c     0.370369    0.501682    2.658012    0.000000
./11_51.log:   181  Ir    c     0.370369    0.505049    2.658945    0.000000
./11_52.log:   181  Ir    c     0.370369    0.508416    2.659647    0.000000
./11_53.log:   181  Ir    c     0.370369    0.511783    2.661238    0.000000
./11_54.log:   181  Ir    c     0.370369    0.515150    2.663358    0.000000
./11_55.log:   181  Ir    c     0.370369    0.518517    2.666777    0.000000
./11_56.log:   181  Ir    c     0.370369    0.521884    2.669041    0.000000
./11_57.log:   181  Ir    c     0.370369    0.525251    2.670395    0.000000
./11_58.log:   181  Ir    c     0.370369    0.528618    2.676546    0.000000
./11_59.log:   181  Ir    c     0.370369    0.531985    2.678101    0.000000
./11_60.log:   181  Ir    c     0.370369    0.535352    2.683899    0.000000
./11_61.log:   181  Ir    c     0.370369    0.538719    2.687841    0.000000
./11_62.log:   181  Ir    c     0.370369    0.542086    2.692249    0.000000
./11_63.log:   181  Ir    c     0.370369    0.545453    2.696691    0.000000
./11_64.log:   181  Ir    c     0.370369    0.548820    2.701810    0.000000
./11_65.log:   181  Ir    c     0.370369    0.552187    2.707534    0.000000
./11_66.log:   181  Ir    c     0.370369    0.555554    2.718126    0.000000
./11_67.log:   181  Ir    c     0.370369    0.558921    2.719297    0.000000
./11_68.log:   181  Ir    c     0.370369    0.562288    2.723544    0.000000
./11_69.log:   181  Ir    c     0.370369    0.565655    2.729187    0.000000
./11_70.log:   181  Ir    c     0.370369    0.569022    2.738807    0.000000
./11_71.log:   181  Ir    c     0.370369    0.572389    2.728482    0.000000
./11_72.log:   181  Ir    c     0.370369    0.575756    2.746698    0.000000
./11_73.log:   181  Ir    c     0.370369    0.579123    2.747465    0.000000
./11_74.log:   181  Ir    c     0.370369    0.582490    2.749919    0.000000
./11_75.log:   181  Ir    c     0.370369    0.585857    2.754739    0.000000
./11_76.log:   181  Ir    c     0.370369    0.589224    2.757866    0.000000
./11_77.log:   181  Ir    c     0.370369    0.592591    2.761553    0.000000
./11_78.log:   181  Ir    c     0.370369    0.595958    2.764300    0.000000
./11_79.log:   181  Ir    c     0.370369    0.599325    2.765952    0.000000
./11_80.log:   181  Ir    c     0.370369    0.602692    2.769346    0.000000
./11_81.log:   181  Ir    c     0.370369    0.606059    2.774215    0.000000
./11_82.log:   181  Ir    c     0.370369    0.609426    2.777357    0.000000
./11_83.log:   181  Ir    c     0.370369    0.612793    2.774265    0.000000
./11_84.log:   181  Ir    c     0.370369    0.616160    2.786454    0.000000
./11_85.log:   181  Ir    c     0.370369    0.619527    2.800772    0.000000
./11_86.log:   181  Ir    c     0.370369    0.622894    2.818313    0.000000
./11_87.log:   181  Ir    c     0.370369    0.626261    2.813609    0.000000
./11_88.log:   181  Ir    c     0.370369    0.629628    2.821357    0.000000
./11_89.log:   181  Ir    c     0.370369    0.632995    2.833233    0.000000
./11_90.log:   181  Ir    c     0.370369    0.636362    2.842226    0.000000
./11_91.log:   181  Ir    c     0.370369    0.639729    2.842311    0.000000
./11_92.log:   181  Ir    c     0.370369    0.643096    2.846261    0.000000
./11_93.log:   181  Ir    c     0.370369    0.646463    2.861469    0.000000
./11_94.log:   181  Ir    c     0.370369    0.649830    2.822885    0.000000
./11_95.log:   181  Ir    c     0.370369    0.653197    2.820575    0.000000
./11_96.log:   181  Ir    c     0.370369    0.656564    2.821794    0.000000
./11_97.log:   181  Ir    c     0.370369    0.659931    2.821802    0.000000
./11_98.log:   181  Ir    c     0.370369    0.663298    2.821817    0.000000
./11_99.log:   181  Ir    c     0.370369    0.666666    2.820255    0.000000
./12_0.log:   181  Ir    c     0.373736    0.333333    2.811369    0.000000
./12_1.log:   181  Ir    c     0.373736    0.336699    2.812335    0.000000
./12_2.log:   181  Ir    c     0.373736    0.340066    2.811831    0.000000
./12_3.log:   181  Ir    c     0.373736    0.343433    2.810138    0.000000
./12_4.log:   181  Ir    c     0.373736    0.346800    2.810169    0.000000
./12_5.log:   181  Ir    c     0.373736    0.350167    2.812713    0.000000
./12_6.log:   181  Ir    c     0.373736    0.353534    2.812806    0.000000
./12_7.log:   181  Ir    c     0.373736    0.356901    2.235366    0.000000
./12_8.log:   181  Ir    c     0.373736    0.360268    2.843611    0.000000
./12_9.log:   181  Ir    c     0.373736    0.363635    2.831951    0.000000
./12_10.log:   181  Ir    c     0.373736    0.367002    2.836608    0.000000
./12_11.log:   181  Ir    c     0.373736    0.370369    2.814504    0.000000
./12_12.log:   181  Ir    c     0.373736    0.373736    2.805854    0.000000
./12_13.log:   181  Ir    c     0.373736    0.377103    2.807628    0.000000
./12_14.log:   181  Ir    c     0.373736    0.380470    2.803310    0.000000
./12_15.log:   181  Ir    c     0.373736    0.383837    2.773766    0.000000
./12_16.log:   181  Ir    c     0.373736    0.387204    2.759212    0.000000
./12_17.log:   181  Ir    c     0.373736    0.390571    2.777125    0.000000
./12_18.log:   181  Ir    c     0.373736    0.393938    2.775105    0.000000
./12_19.log:   181  Ir    c     0.373736    0.397305    2.770646    0.000000
./12_20.log:   181  Ir    c     0.373736    0.400672    2.768279    0.000000
./12_21.log:   181  Ir    c     0.373736    0.404039    2.763071    0.000000
./12_22.log:   181  Ir    c     0.373736    0.407406    2.761855    0.000000
./12_23.log:   181  Ir    c     0.373736    0.410773    2.758304    0.000000
./12_24.log:   181  Ir    c     0.373736    0.414140    2.754446    0.000000
./12_25.log:   181  Ir    c     0.373736    0.417507    2.750759    0.000000
./12_26.log:   181  Ir    c     0.373736    0.420874    2.747579    0.000000
./12_27.log:   181  Ir    c     0.373736    0.424241    2.751230    0.000000
./12_28.log:   181  Ir    c     0.373736    0.427608    2.743030    0.000000
./12_29.log:   181  Ir    c     0.373736    0.430975    2.738617    0.000000
./12_30.log:   181  Ir    c     0.373736    0.434342    2.728946    0.000000
./12_31.log:   181  Ir    c     0.373736    0.437709    2.724645    0.000000
./12_32.log:   181  Ir    c     0.373736    0.441076    2.719653    0.000000
./12_33.log:   181  Ir    c     0.373736    0.444443    2.718851    0.000000
./12_34.log:   181  Ir    c     0.373736    0.447810    2.710069    0.000000
./12_35.log:   181  Ir    c     0.373736    0.451177    2.705312    0.000000
./12_36.log:   181  Ir    c     0.373736    0.454544    2.700600    0.000000
./12_37.log:   181  Ir    c     0.373736    0.457911    2.695460    0.000000
./12_38.log:   181  Ir    c     0.373736    0.461278    2.691065    0.000000
./12_39.log:   181  Ir    c     0.373736    0.464645    2.684673    0.000000
./12_40.log:   181  Ir    c     0.373736    0.468012    2.682791    0.000000
./12_41.log:   181  Ir    c     0.373736    0.471379    2.679372    0.000000
./12_42.log:   181  Ir    c     0.373736    0.474746    2.675492    0.000000
./12_43.log:   181  Ir    c     0.373736    0.478113    2.672197    0.000000
./12_44.log:   181  Ir    c     0.373736    0.481480    2.669289    0.000000
./12_45.log:   181  Ir    c     0.373736    0.484847    2.666786    0.000000
./12_46.log:   181  Ir    c     0.373736    0.488214    2.664688    0.000000
./12_47.log:   181  Ir    c     0.373736    0.491581    2.663948    0.000000
./12_48.log:   181  Ir    c     0.373736    0.494948    2.661732    0.000000
./12_49.log:   181  Ir    c     0.373736    0.498315    2.661291    0.000000
./12_50.log:   181  Ir    c     0.373736    0.501682    2.661290    0.000000
./12_51.log:   181  Ir    c     0.373736    0.505049    2.661735    0.000000
./12_52.log:   181  Ir    c     0.373736    0.508416    2.663168    0.000000
./12_53.log:   181  Ir    c     0.373736    0.511783    2.664686    0.000000
./12_54.log:   181  Ir    c     0.373736    0.515150    2.666784    0.000000
./12_55.log:   181  Ir    c     0.373736    0.518517    2.669473    0.000000
./12_56.log:   181  Ir    c     0.373736    0.521884    2.672194    0.000000
./12_57.log:   181  Ir    c     0.373736    0.525251    2.675703    0.000000
./12_58.log:   181  Ir    c     0.373736    0.528618    2.679363    0.000000
./12_59.log:   181  Ir    c     0.373736    0.531985    2.682788    0.000000
./12_60.log:   181  Ir    c     0.373736    0.535352    2.684655    0.000000
./12_61.log:   181  Ir    c     0.373736    0.538719    2.689937    0.000000
./12_62.log:   181  Ir    c     0.373736    0.542086    2.695478    0.000000
./12_63.log:   181  Ir    c     0.373736    0.545453    2.700367    0.000000
./12_64.log:   181  Ir    c     0.373736    0.548820    2.705308    0.000000
./12_65.log:   181  Ir    c     0.373736    0.552187    2.710065    0.000000
./12_66.log:   181  Ir    c     0.373736    0.555554    2.718568    0.000000
./12_67.log:   181  Ir    c     0.373736    0.558921    2.719644    0.000000
./12_68.log:   181  Ir    c     0.373736    0.562288    2.725030    0.000000
./12_69.log:   181  Ir    c     0.373736    0.565655    2.728944    0.000000
./12_70.log:   181  Ir    c     0.373736    0.569022    2.738519    0.000000
./12_71.log:   181  Ir    c     0.373736    0.572389    2.743581    0.000000
./12_72.log:   181  Ir    c     0.373736    0.575756    2.735859    0.000000
./12_73.log:   181  Ir    c     0.373736    0.579123    2.746709    0.000000
./12_74.log:   181  Ir    c     0.373736    0.582490    2.750771    0.000000
./12_75.log:   181  Ir    c     0.373736    0.585857    2.754439    0.000000
./12_76.log:   181  Ir    c     0.373736    0.589224    2.758301    0.000000
./12_77.log:   181  Ir    c     0.373736    0.592591    2.761852    0.000000
./12_78.log:   181  Ir    c     0.373736    0.595958    2.763084    0.000000
./12_79.log:   181  Ir    c     0.373736    0.599325    2.768277    0.000000
./12_80.log:   181  Ir    c     0.373736    0.602692    2.771711    0.000000
./12_81.log:   181  Ir    c     0.373736    0.606059    2.775103    0.000000
./12_82.log:   181  Ir    c     0.373736    0.609426    2.778724    0.000000
./12_83.log:   181  Ir    c     0.373736    0.612793    2.758748    0.000000
./12_84.log:   181  Ir    c     0.373736    0.616160    2.772861    0.000000
./12_85.log:   181  Ir    c     0.373736    0.619527    2.803704    0.000000
./12_86.log:   181  Ir    c     0.373736    0.622894    2.807641    0.000000
./12_87.log:   181  Ir    c     0.373736    0.626261    2.806146    0.000000
./12_88.log:   181  Ir    c     0.373736    0.629628    2.815154    0.000000
./12_89.log:   181  Ir    c     0.373736    0.632995    2.836838    0.000000
./12_90.log:   181  Ir    c     0.373736    0.636362    2.830900    0.000000
./12_91.log:   181  Ir    c     0.373736    0.639729    2.842756    0.000000
./12_92.log:   181  Ir    c     0.373736    0.643096    2.235342    0.000000
./12_93.log:   181  Ir    c     0.373736    0.646463    2.811854    0.000000
./12_94.log:   181  Ir    c     0.373736    0.649830    2.812727    0.000000
./12_95.log:   181  Ir    c     0.373736    0.653197    2.810184    0.000000
./12_96.log:   181  Ir    c     0.373736    0.656564    2.810170    0.000000
./12_97.log:   181  Ir    c     0.373736    0.659931    2.811910    0.000000
./12_98.log:   181  Ir    c     0.373736    0.663298    2.811573    0.000000
./12_99.log:   181  Ir    c     0.373736    0.666666    2.812408    0.000000
./13_0.log:   181  Ir    c     0.377103    0.333333    2.801186    0.000000
./13_1.log:   181  Ir    c     0.377103    0.336699    2.802213    0.000000
./13_2.log:   181  Ir    c     0.377103    0.340066    2.802818    0.000000
./13_3.log:   181  Ir    c     0.377103    0.343433    2.799981    0.000000
./13_4.log:   181  Ir    c     0.377103    0.346800    2.800937    0.000000
./13_5.log:   181  Ir    c     0.377103    0.350167    2.800679    0.000000
./13_6.log:   181  Ir    c     0.377103    0.353534    2.792975    0.000000
./13_7.log:   181  Ir    c     0.377103    0.356901    2.803442    0.000000
./13_8.log:   181  Ir    c     0.377103    0.360268    2.830680    0.000000
./13_9.log:   181  Ir    c     0.377103    0.363635    2.824747    0.000000
./13_10.log:   181  Ir    c     0.377103    0.367002    2.813567    0.000000
./13_11.log:   181  Ir    c     0.377103    0.370369    2.817977    0.000000
./13_12.log:   181  Ir    c     0.377103    0.373736    2.807628    0.000000
./13_13.log:   181  Ir    c     0.377103    0.377103    2.786689    0.000000
./13_14.log:   181  Ir    c     0.377103    0.380470    2.790889    0.000000
./13_15.log:   181  Ir    c     0.377103    0.383837    4.378275    0.000000
./13_16.log:   181  Ir    c     0.377103    0.387204    2.747695    0.000000
./13_17.log:   181  Ir    c     0.377103    0.390571    2.781155    0.000000
./13_18.log:   181  Ir    c     0.377103    0.393938    2.774997    0.000000
./13_19.log:   181  Ir    c     0.377103    0.397305    2.770751    0.000000
./13_20.log:   181  Ir    c     0.377103    0.400672    2.767296    0.000000
./13_21.log:   181  Ir    c     0.377103    0.404039    2.763737    0.000000
./13_22.log:   181  Ir    c     0.377103    0.407406    2.761190    0.000000
./13_23.log:   181  Ir    c     0.377103    0.410773    2.757805    0.000000
./13_24.log:   181  Ir    c     0.377103    0.414140    2.754260    0.000000
./13_25.log:   181  Ir    c     0.377103    0.417507    2.751366    0.000000
./13_26.log:   181  Ir    c     0.377103    0.420874    2.755044    0.000000
./13_27.log:   181  Ir    c     0.377103    0.424241    2.745936    0.000000
./13_28.log:   181  Ir    c     0.377103    0.427608    2.742483    0.000000
./13_29.log:   181  Ir    c     0.377103    0.430975    2.734741    0.000000
./13_30.log:   181  Ir    c     0.377103    0.434342    2.729702    0.000000
./13_31.log:   181  Ir    c     0.377103    0.437709    2.725268    0.000000
./13_32.log:   181  Ir    c     0.377103    0.441076    2.723576    0.000000
./13_33.log:   181  Ir    c     0.377103    0.444443    2.716067    0.000000
./13_34.log:   181  Ir    c     0.377103    0.447810    2.710834    0.000000
./13_35.log:   181  Ir    c     0.377103    0.451177    2.706925    0.000000
./13_36.log:   181  Ir    c     0.377103    0.454544    2.702614    0.000000
./13_37.log:   181  Ir    c     0.377103    0.457911    2.691427    0.000000
./13_38.log:   181  Ir    c     0.377103    0.461278    2.689551    0.000000
./13_39.log:   181  Ir    c     0.377103    0.464645    2.689621    0.000000
./13_40.log:   181  Ir    c     0.377103    0.468012    2.685728    0.000000
./13_41.log:   181  Ir    c     0.377103    0.471379    2.683391    0.000000
./13_42.log:   181  Ir    c     0.377103    0.474746    2.678621    0.000000
./13_43.log:   181  Ir    c     0.377103    0.478113    2.677042    0.000000
./13_44.log:   181  Ir    c     0.377103    0.481480    2.672773    0.000000
./13_45.log:   181  Ir    c     0.377103    0.484847    2.670427    0.000000
./13_46.log:   181  Ir    c     0.377103    0.488214    2.668512    0.000000
./13_47.log:   181  Ir    c     0.377103    0.491581    2.666568    0.000000
./13_48.log:   181  Ir    c     0.377103    0.494948    2.665988    0.000000
./13_49.log:   181  Ir    c     0.377103    0.498315    2.665128    0.000000
./13_50.log:   181  Ir    c     0.377103    0.501682    2.665127    0.000000
./13_51.log:   181  Ir    c     0.377103    0.505049    2.665989    0.000000
./13_52.log:   181  Ir    c     0.377103    0.508416    2.666867    0.000000
./13_53.log:   181  Ir    c     0.377103    0.511783    2.668511    0.000000
./13_54.log:   181  Ir    c     0.377103    0.515150    2.670648    0.000000
./13_55.log:   181  Ir    c     0.377103    0.518517    2.672771    0.000000
./13_56.log:   181  Ir    c     0.377103    0.521884    2.677032    0.000000
./13_57.log:   181  Ir    c     0.377103    0.525251    2.678618    0.000000
./13_58.log:   181  Ir    c     0.377103    0.528618    2.679577    0.000000
./13_59.log:   181  Ir    c     0.377103    0.531985    2.685725    0.000000
./13_60.log:   181  Ir    c     0.377103    0.535352    2.689617    0.000000
./13_61.log:   181  Ir    c     0.377103    0.538719    2.689830    0.000000
./13_62.log:   181  Ir    c     0.377103    0.542086    2.685182    0.000000
./13_63.log:   181  Ir    c     0.377103    0.545453    2.702608    0.000000
./13_64.log:   181  Ir    c     0.377103    0.548820    2.706921    0.000000
./13_65.log:   181  Ir    c     0.377103    0.552187    2.710826    0.000000
./13_66.log:   181  Ir    c     0.377103    0.555554    2.713560    0.000000
./13_67.log:   181  Ir    c     0.377103    0.558921    2.723571    0.000000
./13_68.log:   181  Ir    c     0.377103    0.562288    2.725310    0.000000
./13_69.log:   181  Ir    c     0.377103    0.565655    2.729258    0.000000
./13_70.log:   181  Ir    c     0.377103    0.569022    2.734738    0.000000
./13_71.log:   181  Ir    c     0.377103    0.572389    2.739734    0.000000
./13_72.log:   181  Ir    c     0.377103    0.575756    2.745295    0.000000
./13_73.log:   181  Ir    c     0.377103    0.579123    2.754987    0.000000
./13_74.log:   181  Ir    c     0.377103    0.582490    2.752453    0.000000
./13_75.log:   181  Ir    c     0.377103    0.585857    2.754257    0.000000
./13_76.log:   181  Ir    c     0.377103    0.589224    2.757802    0.000000
./13_77.log:   181  Ir    c     0.377103    0.592591    2.758804    0.000000
./13_78.log:   181  Ir    c     0.377103    0.595958    2.763779    0.000000
./13_79.log:   181  Ir    c     0.377103    0.599325    2.767346    0.000000
./13_80.log:   181  Ir    c     0.377103    0.602692    2.770780    0.000000
./13_81.log:   181  Ir    c     0.377103    0.606059    2.773798    0.000000
./13_82.log:   181  Ir    c     0.377103    0.609426    2.780164    0.000000
./13_83.log:   181  Ir    c     0.377103    0.612793    2.745830    0.000000
./13_84.log:   181  Ir    c     0.377103    0.616160    4.377911    0.000000
./13_85.log:   181  Ir    c     0.377103    0.619527    2.791134    0.000000
./13_86.log:   181  Ir    c     0.377103    0.622894    2.793653    0.000000
./13_87.log:   181  Ir    c     0.377103    0.626261    2.807665    0.000000
./13_88.log:   181  Ir    c     0.377103    0.629628    2.817915    0.000000
./13_89.log:   181  Ir    c     0.377103    0.632995    2.814971    0.000000
./13_90.log:   181  Ir    c     0.377103    0.636362    2.825815    0.000000
./13_91.log:   181  Ir    c     0.377103    0.639729    2.833037    0.000000
./13_92.log:   181  Ir    c     0.377103    0.643096    2.802453    0.000000
./13_93.log:   181  Ir    c     0.377103    0.646463    2.804981    0.000000
./13_94.log:   181  Ir    c     0.377103    0.649830    2.800582    0.000000
./13_95.log:   181  Ir    c     0.377103    0.653197    2.800927    0.000000
./13_96.log:   181  Ir    c     0.377103    0.656564    2.799962    0.000000
./13_97.log:   181  Ir    c     0.377103    0.659931    2.802731    0.000000
./13_98.log:   181  Ir    c     0.377103    0.663298    2.803210    0.000000
./13_99.log:   181  Ir    c     0.377103    0.666666    2.799344    0.000000
./14_0.log:   181  Ir    c     0.380470    0.333333    2.790626    0.000000
./14_1.log:   181  Ir    c     0.380470    0.336699    2.791399    0.000000
./14_2.log:   181  Ir    c     0.380470    0.340066    2.788808    0.000000
./14_3.log:   181  Ir    c     0.380470    0.343433    2.788491    0.000000
./14_4.log:   181  Ir    c     0.380470    0.346800    2.790904    0.000000
./14_5.log:   181  Ir    c     0.380470    0.350167    2.789778    0.000000
./14_6.log:   181  Ir    c     0.380470    0.353534    2.793431    0.000000
./14_7.log:   181  Ir    c     0.380470    0.356901    2.792667    0.000000
./14_8.log:   181  Ir    c     0.380470    0.360268    2.826904    0.000000
./14_9.log:   181  Ir    c     0.380470    0.363635    2.817884    0.000000
./14_10.log:   181  Ir    c     0.380470    0.367002    2.812744    0.000000
./14_11.log:   181  Ir    c     0.380470    0.370369    2.792836    0.000000
./14_12.log:   181  Ir    c     0.380470    0.373736    2.803310    0.000000
./14_13.log:   181  Ir    c     0.380470    0.377103    2.790889    0.000000
./14_14.log:   181  Ir    c     0.380470    0.380470    2.757262    0.000000
./14_15.log:   181  Ir    c     0.380470    0.383837    4.381810    0.000000
./14_16.log:   181  Ir    c     0.380470    0.387204    2.777793    0.000000
./14_17.log:   181  Ir    c     0.380470    0.390571    2.775994    0.000000
./14_18.log:   181  Ir    c     0.380470    0.393938    2.766415    0.000000
./14_19.log:   181  Ir    c     0.380470    0.397305    2.767024    0.000000
./14_20.log:   181  Ir    c     0.380470    0.400672    2.765359    0.000000
./14_21.log:   181  Ir    c     0.380470    0.404039    2.762615    0.000000
./14_22.log:   181  Ir    c     0.380470    0.407406    2.758671    0.000000
./14_23.log:   181  Ir    c     0.380470    0.410773    2.756139    0.000000
./14_24.log:   181  Ir    c     0.380470    0.414140    2.756348    0.000000
./14_25.log:   181  Ir    c     0.380470    0.417507    2.752299    0.000000
./14_26.log:   181  Ir    c     0.380470    0.420874    2.748076    0.000000
./14_27.log:   181  Ir    c     0.380470    0.424241    2.742012    0.000000
./14_28.log:   181  Ir    c     0.380470    0.427608    2.740823    0.000000
./14_29.log:   181  Ir    c     0.380470    0.430975    2.737475    0.000000
./14_30.log:   181  Ir    c     0.380470    0.434342    2.729519    0.000000
./14_31.log:   181  Ir    c     0.380470    0.437709    2.724210    0.000000
./14_32.log:   181  Ir    c     0.380470    0.441076    2.723564    0.000000
./14_33.log:   181  Ir    c     0.380470    0.444443    2.716307    0.000000
./14_34.log:   181  Ir    c     0.380470    0.447810    2.712363    0.000000
./14_35.log:   181  Ir    c     0.380470    0.451177    2.707247    0.000000
./14_36.log:   181  Ir    c     0.380470    0.454544    2.692476    0.000000
./14_37.log:   181  Ir    c     0.380470    0.457911    2.691979    0.000000
./14_38.log:   181  Ir    c     0.380470    0.461278    2.694235    0.000000
./14_39.log:   181  Ir    c     0.380470    0.464645    2.691921    0.000000
./14_40.log:   181  Ir    c     0.380470    0.468012    2.687205    0.000000
./14_41.log:   181  Ir    c     0.380470    0.471379    2.684913    0.000000
./14_42.log:   181  Ir    c     0.380470    0.474746    2.682891    0.000000
./14_43.log:   181  Ir    c     0.380470    0.478113    2.679206    0.000000
./14_44.log:   181  Ir    c     0.380470    0.481480    2.676355    0.000000
./14_45.log:   181  Ir    c     0.380470    0.484847    2.674234    0.000000
./14_46.log:   181  Ir    c     0.380470    0.488214    2.672630    0.000000
./14_47.log:   181  Ir    c     0.380470    0.491581    2.660126    0.000000
./14_48.log:   181  Ir    c     0.380470    0.494948    2.660357    0.000000
./14_49.log:   181  Ir    c     0.380470    0.498315    2.658251    0.000000
./14_50.log:   181  Ir    c     0.380470    0.501682    2.657792    0.000000
./14_51.log:   181  Ir    c     0.380470    0.505049    2.660349    0.000000
./14_52.log:   181  Ir    c     0.380470    0.508416    2.660128    0.000000
./14_53.log:   181  Ir    c     0.380470    0.511783    2.672629    0.000000
./14_54.log:   181  Ir    c     0.380470    0.515150    2.674234    0.000000
./14_55.log:   181  Ir    c     0.380470    0.518517    2.677424    0.000000
./14_56.log:   181  Ir    c     0.380470    0.521884    2.679112    0.000000
./14_57.log:   181  Ir    c     0.380470    0.525251    2.682890    0.000000
./14_58.log:   181  Ir    c     0.380470    0.528618    2.684910    0.000000
./14_59.log:   181  Ir    c     0.380470    0.531985    2.687221    0.000000
./14_60.log:   181  Ir    c     0.380470    0.535352    2.691918    0.000000
./14_61.log:   181  Ir    c     0.380470    0.538719    2.694277    0.000000
./14_62.log:   181  Ir    c     0.380470    0.542086    2.691985    0.000000
./14_63.log:   181  Ir    c     0.380470    0.545453    2.693334    0.000000
./14_64.log:   181  Ir    c     0.380470    0.548820    2.707239    0.000000
./14_65.log:   181  Ir    c     0.380470    0.552187    2.712360    0.000000
./14_66.log:   181  Ir    c     0.380470    0.555554    2.716315    0.000000
./14_67.log:   181  Ir    c     0.380470    0.558921    2.726122    0.000000
./14_68.log:   181  Ir    c     0.380470    0.562288    2.723500    0.000000
./14_69.log:   181  Ir    c     0.380470    0.565655    2.729522    0.000000
./14_70.log:   181  Ir    c     0.380470    0.569022    2.734336    0.000000
./14_71.log:   181  Ir    c     0.380470    0.572389    2.737295    0.000000
./14_72.log:   181  Ir    c     0.380470    0.575756    2.741842    0.000000
./14_73.log:   181  Ir    c     0.380470    0.579123    2.745486    0.000000
./14_74.log:   181  Ir    c     0.380470    0.582490    2.750398    0.000000
./14_75.log:   181  Ir    c     0.380470    0.585857    2.757628    0.000000
./14_76.log:   181  Ir    c     0.380470    0.589224    2.756142    0.000000
./14_77.log:   181  Ir    c     0.380470    0.592591    2.758669    0.000000
./14_78.log:   181  Ir    c     0.380470    0.595958    2.763402    0.000000
./14_79.log:   181  Ir    c     0.380470    0.599325    2.765357    0.000000
./14_80.log:   181  Ir    c     0.380470    0.602692    2.767042    0.000000
./14_81.log:   181  Ir    c     0.380470    0.606059    2.765124    0.000000
./14_82.log:   181  Ir    c     0.380470    0.609426    2.776033    0.000000
./14_83.log:   181  Ir    c     0.380470    0.612793    2.777736    0.000000
./14_84.log:   181  Ir    c     0.380470    0.616160    4.370443    0.000000
./14_85.log:   181  Ir    c     0.380470    0.619527    2.756088    0.000000
./14_86.log:   181  Ir    c     0.380470    0.622894    2.790984    0.000000
./14_87.log:   181  Ir    c     0.380470    0.626261    2.803296    0.000000
./14_88.log:   181  Ir    c     0.380470    0.629628    2.792821    0.000000
./14_89.log:   181  Ir    c     0.380470    0.632995    2.812629    0.000000
./14_90.log:   181  Ir    c     0.380470    0.636362    2.817882    0.000000
./14_91.log:   181  Ir    c     0.380470    0.639729    2.826303    0.000000
./14_92.log:   181  Ir    c     0.380470    0.643096    2.792646    0.000000
./14_93.log:   181  Ir    c     0.380470    0.646463    2.793398    0.000000
./14_94.log:   181  Ir    c     0.380470    0.649830    2.789624    0.000000
./14_95.log:   181  Ir    c     0.380470    0.653197    2.790802    0.000000
./14_96.log:   181  Ir    c     0.380470    0.656564    2.788576    0.000000
./14_97.log:   181  Ir    c     0.380470    0.659931    2.788809    0.000000
./14_98.log:   181  Ir    c     0.380470    0.663298    2.790881    0.000000
./14_99.log:   181  Ir    c     0.380470    0.666666    2.790625    0.000000
./15_0.log:   181  Ir    c     0.383837    0.333333    2.779805    0.000000
./15_1.log:   181  Ir    c     0.383837    0.336699    2.779786    0.000000
./15_2.log:   181  Ir    c     0.383837    0.340066    2.778327    0.000000
./15_3.log:   181  Ir    c     0.383837    0.343433    2.778750    0.000000
./15_4.log:   181  Ir    c     0.383837    0.346800    2.779061    0.000000
./15_5.log:   181  Ir    c     0.383837    0.350167    2.780192    0.000000
./15_6.log:   181  Ir    c     0.383837    0.353534    2.781830    0.000000
./15_7.log:   181  Ir    c     0.383837    0.356901    2.782259    0.000000
./15_8.log:   181  Ir    c     0.383837    0.360268    2.783212    0.000000
./15_9.log:   181  Ir    c     0.383837    0.363635    2.809703    0.000000
./15_10.log:   181  Ir    c     0.383837    0.367002    2.796990    0.000000
./15_11.log:   181  Ir    c     0.383837    0.370369    2.786436    0.000000
./15_12.log:   181  Ir    c     0.383837    0.373736    2.773766    0.000000
./15_13.log:   181  Ir    c     0.383837    0.377103    4.378276    0.000000
./15_14.log:   181  Ir    c     0.383837    0.380470    4.369376    0.000000
./15_15.log:   181  Ir    c     0.383837    0.383837    2.737413    0.000000
./15_16.log:   181  Ir    c     0.383837    0.387204    2.207227    0.000000
./15_17.log:   181  Ir    c     0.383837    0.390571    2.770184    0.000000
./15_18.log:   181  Ir    c     0.383837    0.393938    2.646884    0.000000
./15_19.log:   181  Ir    c     0.383837    0.397305    2.596380    0.000000
./15_20.log:   181  Ir    c     0.383837    0.400672    2.761733    0.000000
./15_21.log:   181  Ir    c     0.383837    0.404039    2.759593    0.000000
./15_22.log:   181  Ir    c     0.383837    0.407406    2.758028    0.000000
./15_23.log:   181  Ir    c     0.383837    0.410773    2.751635    0.000000
./15_24.log:   181  Ir    c     0.383837    0.414140    2.749914    0.000000
./15_25.log:   181  Ir    c     0.383837    0.417507    2.743484    0.000000
./15_26.log:   181  Ir    c     0.383837    0.420874    2.740467    0.000000
./15_27.log:   181  Ir    c     0.383837    0.424241    2.740602    0.000000
./15_28.log:   181  Ir    c     0.383837    0.427608    2.737891    0.000000
./15_29.log:   181  Ir    c     0.383837    0.430975    2.736098    0.000000
./15_30.log:   181  Ir    c     0.383837    0.434342    2.731741    0.000000
./15_31.log:   181  Ir    c     0.383837    0.437709    2.727046    0.000000
./15_32.log:   181  Ir    c     0.383837    0.441076    2.697221    0.000000
./15_33.log:   181  Ir    c     0.383837    0.444443    2.716726    0.000000
./15_34.log:   181  Ir    c     0.383837    0.447810    2.711046    0.000000
./15_35.log:   181  Ir    c     0.383837    0.451177    2.706925    0.000000
./15_36.log:   181  Ir    c     0.383837    0.454544    2.704961    0.000000
./15_37.log:   181  Ir    c     0.383837    0.457911    2.700759    0.000000
./15_38.log:   181  Ir    c     0.383837    0.461278    2.697220    0.000000
./15_39.log:   181  Ir    c     0.383837    0.464645    2.693366    0.000000
./15_40.log:   181  Ir    c     0.383837    0.468012    2.690895    0.000000
./15_41.log:   181  Ir    c     0.383837    0.471379    2.688052    0.000000
./15_42.log:   181  Ir    c     0.383837    0.474746    2.678453    0.000000
./15_43.log:   181  Ir    c     0.383837    0.478113    2.676095    0.000000
./15_44.log:   181  Ir    c     0.383837    0.481480    2.669611    0.000000
./15_45.log:   181  Ir    c     0.383837    0.484847    2.668620    0.000000
./15_46.log:   181  Ir    c     0.383837    0.488214    2.668812    0.000000
./15_47.log:   181  Ir    c     0.383837    0.491581    2.675534    0.000000
./15_48.log:   181  Ir    c     0.383837    0.494948    2.661264    0.000000
./15_49.log:   181  Ir    c     0.383837    0.498315    2.667343    0.000000
./15_50.log:   181  Ir    c     0.383837    0.501682    2.667338    0.000000
./15_51.log:   181  Ir    c     0.383837    0.505049    2.661273    0.000000
./15_52.log:   181  Ir    c     0.383837    0.508416    2.675531    0.000000
./15_53.log:   181  Ir    c     0.383837    0.511783    2.668756    0.000000
./15_54.log:   181  Ir    c     0.383837    0.515150    2.668624    0.000000
./15_55.log:   181  Ir    c     0.383837    0.518517    2.669611    0.000000
./15_56.log:   181  Ir    c     0.383837    0.521884    2.676133    0.000000
./15_57.log:   181  Ir    c     0.383837    0.525251    2.678459    0.000000
./15_58.log:   181  Ir    c     0.383837    0.528618    2.688049    0.000000
./15_59.log:   181  Ir    c     0.383837    0.531985    2.690965    0.000000
./15_60.log:   181  Ir    c     0.383837    0.535352    2.693368    0.000000
./15_61.log:   181  Ir    c     0.383837    0.538719    2.697219    0.000000
./15_62.log:   181  Ir    c     0.383837    0.542086    2.700740    0.000000
./15_63.log:   181  Ir    c     0.383837    0.545453    2.704957    0.000000
./15_64.log:   181  Ir    c     0.383837    0.548820    2.706932    0.000000
./15_65.log:   181  Ir    c     0.383837    0.552187    2.710839    0.000000
./15_66.log:   181  Ir    c     0.383837    0.555554    2.716721    0.000000
./15_67.log:   181  Ir    c     0.383837    0.558921    2.701757    0.000000
./15_68.log:   181  Ir    c     0.383837    0.562288    2.729582    0.000000
./15_69.log:   181  Ir    c     0.383837    0.565655    2.731767    0.000000
./15_70.log:   181  Ir    c     0.383837    0.569022    2.737874    0.000000
./15_71.log:   181  Ir    c     0.383837    0.572389    2.737712    0.000000
./15_72.log:   181  Ir    c     0.383837    0.575756    2.741105    0.000000
./15_73.log:   181  Ir    c     0.383837    0.579123    2.740095    0.000000
./15_74.log:   181  Ir    c     0.383837    0.582490    2.741634    0.000000
./15_75.log:   181  Ir    c     0.383837    0.585857    2.749912    0.000000
./15_76.log:   181  Ir    c     0.383837    0.589224    2.750624    0.000000
./15_77.log:   181  Ir    c     0.383837    0.592591    2.758024    0.000000
./15_78.log:   181  Ir    c     0.383837    0.595958    2.759589    0.000000
./15_79.log:   181  Ir    c     0.383837    0.599325    2.760124    0.000000
./15_80.log:   181  Ir    c     0.383837    0.602692    2.600215    0.000000
./15_81.log:   181  Ir    c     0.383837    0.606059    2.638087    0.000000
./15_82.log:   181  Ir    c     0.383837    0.609426    2.770406    0.000000
./15_83.log:   181  Ir    c     0.383837    0.612793    2.207193    0.000000
./15_84.log:   181  Ir    c     0.383837    0.616160    2.739153    0.000000
./15_85.log:   181  Ir    c     0.383837    0.619527    4.370065    0.000000
./15_86.log:   181  Ir    c     0.383837    0.622894    4.377153    0.000000
./15_87.log:   181  Ir    c     0.383837    0.626261    2.772874    0.000000
./15_88.log:   181  Ir    c     0.383837    0.629628    2.787085    0.000000
./15_89.log:   181  Ir    c     0.383837    0.632995    2.798634    0.000000
./15_90.log:   181  Ir    c     0.383837    0.636362    2.807406    0.000000
./15_91.log:   181  Ir    c     0.383837    0.639729    2.785070    0.000000
./15_92.log:   181  Ir    c     0.383837    0.643096    2.782258    0.000000
./15_93.log:   181  Ir    c     0.383837    0.646463    2.781831    0.000000
./15_94.log:   181  Ir    c     0.383837    0.649830    2.779768    0.000000
./15_95.log:   181  Ir    c     0.383837    0.653197    2.779063    0.000000
./15_96.log:   181  Ir    c     0.383837    0.656564    2.778782    0.000000
./15_97.log:   181  Ir    c     0.383837    0.659931    2.778867    0.000000
./15_98.log:   181  Ir    c     0.383837    0.663298    2.779924    0.000000
./15_99.log:   181  Ir    c     0.383837    0.666666    2.779954    0.000000
./16_0.log:   181  Ir    c     0.387204    0.333333    2.769571    0.000000
./16_1.log:   181  Ir    c     0.387204    0.336699    2.769346    0.000000
./16_2.log:   181  Ir    c     0.387204    0.340066    2.767498    0.000000
./16_3.log:   181  Ir    c     0.387204    0.343433    2.767372    0.000000
./16_4.log:   181  Ir    c     0.387204    0.346800    2.769446    0.000000
./16_5.log:   181  Ir    c     0.387204    0.350167    2.770530    0.000000
./16_6.log:   181  Ir    c     0.387204    0.353534    2.772283    0.000000
./16_7.log:   181  Ir    c     0.387204    0.356901    2.775571    0.000000
./16_8.log:   181  Ir    c     0.387204    0.360268    2.777130    0.000000
./16_9.log:   181  Ir    c     0.387204    0.363635    2.778559    0.000000
./16_10.log:   181  Ir    c     0.387204    0.367002    2.788117    0.000000
./16_11.log:   181  Ir    c     0.387204    0.370369    2.774520    0.000000
./16_12.log:   181  Ir    c     0.387204    0.373736    2.759212    0.000000
./16_13.log:   181  Ir    c     0.387204    0.377103    2.747695    0.000000
./16_14.log:   181  Ir    c     0.387204    0.380470    2.777791    0.000000
./16_15.log:   181  Ir    c     0.387204    0.383837    2.214089    0.000000
./16_16.log:   181  Ir    c     0.387204    0.387204    2.675340    0.000000
./16_17.log:   181  Ir    c     0.387204    0.390571    2.205198    0.000000
./16_18.log:   181  Ir    c     0.387204    0.393938    2.611936    0.000000
./16_19.log:   181  Ir    c     0.387204    0.397305    2.555741    0.000000
./16_20.log:   181  Ir    c     0.387204    0.400672    2.447895    0.000000
./16_21.log:   181  Ir    c     0.387204    0.404039    2.754841    0.000000
./16_22.log:   181  Ir    c     0.387204    0.407406    2.754177    0.000000
./16_23.log:   181  Ir    c     0.387204    0.410773    2.748068    0.000000
./16_24.log:   181  Ir    c     0.387204    0.414140    2.744620    0.000000
./16_25.log:   181  Ir    c     0.387204    0.417507    2.741362    0.000000
./16_26.log:   181  Ir    c     0.387204    0.420874    2.743100    0.000000
./16_27.log:   181  Ir    c     0.387204    0.424241    2.741945    0.000000
./16_28.log:   181  Ir    c     0.387204    0.427608    2.736444    0.000000
./16_29.log:   181  Ir    c     0.387204    0.430975    2.742645    0.000000
./16_30.log:   181  Ir    c     0.387204    0.434342    2.731123    0.000000
./16_31.log:   181  Ir    c     0.387204    0.437709    2.726614    0.000000
./16_32.log:   181  Ir    c     0.387204    0.441076    2.718972    0.000000
./16_33.log:   181  Ir    c     0.387204    0.444443    2.715833    0.000000
./16_34.log:   181  Ir    c     0.387204    0.447810    2.712818    0.000000
./16_35.log:   181  Ir    c     0.387204    0.451177    2.711287    0.000000
./16_36.log:   181  Ir    c     0.387204    0.454544    2.705430    0.000000
./16_37.log:   181  Ir    c     0.387204    0.457911    2.701838    0.000000
./16_38.log:   181  Ir    c     0.387204    0.461278    2.698633    0.000000
./16_39.log:   181  Ir    c     0.387204    0.464645    2.696154    0.000000
./16_40.log:   181  Ir    c     0.387204    0.468012    2.693671    0.000000
./16_41.log:   181  Ir    c     0.387204    0.471379    2.690768    0.000000
./16_42.log:   181  Ir    c     0.387204    0.474746    2.688651    0.000000
./16_43.log:   181  Ir    c     0.387204    0.478113    2.686573    0.000000
./16_44.log:   181  Ir    c     0.387204    0.481480    2.680313    0.000000
./16_45.log:   181  Ir    c     0.387204    0.484847    2.683342    0.000000
./16_46.log:   181  Ir    c     0.387204    0.488214    2.681985    0.000000
./16_47.log:   181  Ir    c     0.387204    0.491581    2.680310    0.000000
./16_48.log:   181  Ir    c     0.387204    0.494948    2.680419    0.000000
./16_49.log:   181  Ir    c     0.387204    0.498315    2.679662    0.000000
./16_50.log:   181  Ir    c     0.387204    0.501682    2.679660    0.000000
./16_51.log:   181  Ir    c     0.387204    0.505049    2.675673    0.000000
./16_52.log:   181  Ir    c     0.387204    0.508416    2.680320    0.000000
./16_53.log:   181  Ir    c     0.387204    0.511783    2.681984    0.000000
./16_54.log:   181  Ir    c     0.387204    0.515150    2.683341    0.000000
./16_55.log:   181  Ir    c     0.387204    0.518517    2.680294    0.000000
./16_56.log:   181  Ir    c     0.387204    0.521884    2.686571    0.000000
./16_57.log:   181  Ir    c     0.387204    0.525251    2.688648    0.000000
./16_58.log:   181  Ir    c     0.387204    0.528618    2.690733    0.000000
./16_59.log:   181  Ir    c     0.387204    0.531985    2.693683    0.000000
./16_60.log:   181  Ir    c     0.387204    0.535352    2.696131    0.000000
./16_61.log:   181  Ir    c     0.387204    0.538719    2.698630    0.000000
./16_62.log:   181  Ir    c     0.387204    0.542086    2.701828    0.000000
./16_63.log:   181  Ir    c     0.387204    0.545453    2.705845    0.000000
./16_64.log:   181  Ir    c     0.387204    0.548820    2.711276    0.000000
./16_65.log:   181  Ir    c     0.387204    0.552187    2.712815    0.000000
./16_66.log:   181  Ir    c     0.387204    0.555554    2.715811    0.000000
./16_67.log:   181  Ir    c     0.387204    0.558921    2.718977    0.000000
./16_68.log:   181  Ir    c     0.387204    0.562288    2.725238    0.000000
./16_69.log:   181  Ir    c     0.387204    0.565655    2.731356    0.000000
./16_70.log:   181  Ir    c     0.387204    0.569022    2.735653    0.000000
./16_71.log:   181  Ir    c     0.387204    0.572389    2.736563    0.000000
./16_72.log:   181  Ir    c     0.387204    0.575756    2.740685    0.000000
./16_73.log:   181  Ir    c     0.387204    0.579123    2.742398    0.000000
./16_74.log:   181  Ir    c     0.387204    0.582490    2.746975    0.000000
./16_75.log:   181  Ir    c     0.387204    0.585857    2.744739    0.000000
./16_76.log:   181  Ir    c     0.387204    0.589224    2.749842    0.000000
./16_77.log:   181  Ir    c     0.387204    0.592591    2.754174    0.000000
./16_78.log:   181  Ir    c     0.387204    0.595958    2.754128    0.000000
./16_79.log:   181  Ir    c     0.387204    0.599325    2.446111    0.000000
./16_80.log:   181  Ir    c     0.387204    0.602692    2.535086    0.000000
./16_81.log:   181  Ir    c     0.387204    0.606059    2.596337    0.000000
./16_82.log:   181  Ir    c     0.387204    0.609426    2.205142    0.000000
./16_83.log:   181  Ir    c     0.387204    0.612793    2.674961    0.000000
./16_84.log:   181  Ir    c     0.387204    0.616160    2.207130    0.000000
./16_85.log:   181  Ir    c     0.387204    0.619527    2.777788    0.000000
./16_86.log:   181  Ir    c     0.387204    0.622894    2.746118    0.000000
./16_87.log:   181  Ir    c     0.387204    0.626261    2.758762    0.000000
./16_88.log:   181  Ir    c     0.387204    0.629628    2.774262    0.000000
./16_89.log:   181  Ir    c     0.387204    0.632995    2.788113    0.000000
./16_90.log:   181  Ir    c     0.387204    0.636362    2.778613    0.000000
./16_91.log:   181  Ir    c     0.387204    0.639729    2.780539    0.000000
./16_92.log:   181  Ir    c     0.387204    0.643096    2.773186    0.000000
./16_93.log:   181  Ir    c     0.387204    0.646463    2.771149    0.000000
./16_94.log:   181  Ir    c     0.387204    0.649830    2.770530    0.000000
./16_95.log:   181  Ir    c     0.387204    0.653197    2.769395    0.000000
./16_96.log:   181  Ir    c     0.387204    0.656564    2.767833    0.000000
./16_97.log:   181  Ir    c     0.387204    0.659931    2.767536    0.000000
./16_98.log:   181  Ir    c     0.387204    0.663298    2.769321    0.000000
./16_99.log:   181  Ir    c     0.387204    0.666666    2.769244    0.000000
./17_0.log:   181  Ir    c     0.390571    0.333333    2.758591    0.000000
./17_1.log:   181  Ir    c     0.390571    0.336699    2.757206    0.000000
./17_2.log:   181  Ir    c     0.390571    0.340066    2.757032    0.000000
./17_3.log:   181  Ir    c     0.390571    0.343433    2.756716    0.000000
./17_4.log:   181  Ir    c     0.390571    0.346800    2.757451    0.000000
./17_5.log:   181  Ir    c     0.390571    0.350167    2.761051    0.000000
./17_6.log:   181  Ir    c     0.390571    0.353534    2.762582    0.000000
./17_7.log:   181  Ir    c     0.390571    0.356901    2.768628    0.000000
./17_8.log:   181  Ir    c     0.390571    0.360268    2.770709    0.000000
./17_9.log:   181  Ir    c     0.390571    0.363635    2.774968    0.000000
./17_10.log:   181  Ir    c     0.390571    0.367002    2.775871    0.000000
./17_11.log:   181  Ir    c     0.390571    0.370369    2.777361    0.000000
./17_12.log:   181  Ir    c     0.390571    0.373736    2.777346    0.000000
./17_13.log:   181  Ir    c     0.390571    0.377103    2.780168    0.000000
./17_14.log:   181  Ir    c     0.390571    0.380470    2.775994    0.000000
./17_15.log:   181  Ir    c     0.390571    0.383837    2.770184    0.000000
./17_16.log:   181  Ir    c     0.390571    0.387204    2.205207    0.000000
./17_17.log:   181  Ir    c     0.390571    0.390571    2.602973    0.000000
./17_18.log:   181  Ir    c     0.390571    0.393938    2.561005    0.000000
./17_19.log:   181  Ir    c     0.390571    0.397305    2.454143    0.000000
./17_20.log:   181  Ir    c     0.390571    0.400672    2.367294    0.000000
./17_21.log:   181  Ir    c     0.390571    0.404039    2.745435    0.000000
./17_22.log:   181  Ir    c     0.390571    0.407406    2.744952    0.000000
./17_23.log:   181  Ir    c     0.390571    0.410773    2.747314    0.000000
./17_24.log:   181  Ir    c     0.390571    0.414140    2.745103    0.000000
./17_25.log:   181  Ir    c     0.390571    0.417507    2.744415    0.000000
./17_26.log:   181  Ir    c     0.390571    0.420874    2.742519    0.000000
./17_27.log:   181  Ir    c     0.390571    0.424241    2.737296    0.000000
./17_28.log:   181  Ir    c     0.390571    0.427608    2.734811    0.000000
./17_29.log:   181  Ir    c     0.390571    0.430975    2.731964    0.000000
./17_30.log:   181  Ir    c     0.390571    0.434342    2.726802    0.000000
./17_31.log:   181  Ir    c     0.390571    0.437709    2.724658    0.000000
./17_32.log:   181  Ir    c     0.390571    0.441076    2.717380    0.000000
./17_33.log:   181  Ir    c     0.390571    0.444443    2.719961    0.000000
./17_34.log:   181  Ir    c     0.390571    0.447810    2.714015    0.000000
./17_35.log:   181  Ir    c     0.390571    0.451177    2.708915    0.000000
./17_36.log:   181  Ir    c     0.390571    0.454544    2.705662    0.000000
./17_37.log:   181  Ir    c     0.390571    0.457911    2.702682    0.000000
./17_38.log:   181  Ir    c     0.390571    0.461278    2.701373    0.000000
./17_39.log:   181  Ir    c     0.390571    0.464645    2.698836    0.000000
./17_40.log:   181  Ir    c     0.390571    0.468012    2.696231    0.000000
./17_41.log:   181  Ir    c     0.390571    0.471379    2.694268    0.000000
./17_42.log:   181  Ir    c     0.390571    0.474746    2.692550    0.000000
./17_43.log:   181  Ir    c     0.390571    0.478113    2.690499    0.000000
./17_44.log:   181  Ir    c     0.390571    0.481480    2.689473    0.000000
./17_45.log:   181  Ir    c     0.390571    0.484847    2.687525    0.000000
./17_46.log:   181  Ir    c     0.390571    0.488214    2.675156    0.000000
./17_47.log:   181  Ir    c     0.390571    0.491581    2.683738    0.000000
./17_48.log:   181  Ir    c     0.390571    0.494948    2.674050    0.000000
./17_49.log:   181  Ir    c     0.390571    0.498315    2.676532    0.000000
./17_50.log:   181  Ir    c     0.390571    0.501682    2.676647    0.000000
./17_51.log:   181  Ir    c     0.390571    0.505049    2.674046    0.000000
./17_52.log:   181  Ir    c     0.390571    0.508416    2.681356    0.000000
./17_53.log:   181  Ir    c     0.390571    0.511783    2.675101    0.000000
./17_54.log:   181  Ir    c     0.390571    0.515150    2.687523    0.000000
./17_55.log:   181  Ir    c     0.390571    0.518517    2.689455    0.000000
./17_56.log:   181  Ir    c     0.390571    0.521884    2.690497    0.000000
./17_57.log:   181  Ir    c     0.390571    0.525251    2.692549    0.000000
./17_58.log:   181  Ir    c     0.390571    0.528618    2.694218    0.000000
./17_59.log:   181  Ir    c     0.390571    0.531985    2.696228    0.000000
./17_60.log:   181  Ir    c     0.390571    0.535352    2.698833    0.000000
./17_61.log:   181  Ir    c     0.390571    0.538719    2.701371    0.000000
./17_62.log:   181  Ir    c     0.390571    0.542086    2.702674    0.000000
./17_63.log:   181  Ir    c     0.390571    0.545453    2.705655    0.000000
./17_64.log:   181  Ir    c     0.390571    0.548820    2.709667    0.000000
./17_65.log:   181  Ir    c     0.390571    0.552187    2.714048    0.000000
./17_66.log:   181  Ir    c     0.390571    0.555554    2.719958    0.000000
./17_67.log:   181  Ir    c     0.390571    0.558921    2.717365    0.000000
./17_68.log:   181  Ir    c     0.390571    0.562288    2.724654    0.000000
./17_69.log:   181  Ir    c     0.390571    0.565655    2.726837    0.000000
./17_70.log:   181  Ir    c     0.390571    0.569022    2.727987    0.000000
./17_71.log:   181  Ir    c     0.390571    0.572389    2.735124    0.000000
./17_72.log:   181  Ir    c     0.390571    0.575756    2.737949    0.000000
./17_73.log:   181  Ir    c     0.390571    0.579123    2.741780    0.000000
./17_74.log:   181  Ir    c     0.390571    0.582490    2.742635    0.000000
./17_75.log:   181  Ir    c     0.390571    0.585857    2.745101    0.000000
./17_76.log:   181  Ir    c     0.390571    0.589224    2.747315    0.000000
./17_77.log:   181  Ir    c     0.390571    0.592591    2.744975    0.000000
./17_78.log:   181  Ir    c     0.390571    0.595958    2.741950    0.000000
./17_79.log:   181  Ir    c     0.390571    0.599325    2.366820    0.000000
./17_80.log:   181  Ir    c     0.390571    0.602692    2.454451    0.000000
./17_81.log:   181  Ir    c     0.390571    0.606059    2.551370    0.000000
./17_82.log:   181  Ir    c     0.390571    0.609426    2.592446    0.000000
./17_83.log:   181  Ir    c     0.390571    0.612793    2.205759    0.000000
./17_84.log:   181  Ir    c     0.390571    0.616160    2.766198    0.000000
./17_85.log:   181  Ir    c     0.390571    0.619527    2.775901    0.000000
./17_86.log:   181  Ir    c     0.390571    0.622894    2.776186    0.000000
./17_87.log:   181  Ir    c     0.390571    0.626261    2.778739    0.000000
./17_88.log:   181  Ir    c     0.390571    0.629628    2.778109    0.000000
./17_89.log:   181  Ir    c     0.390571    0.632995    2.776088    0.000000
./17_90.log:   181  Ir    c     0.390571    0.636362    2.774970    0.000000
./17_91.log:   181  Ir    c     0.390571    0.639729    2.770725    0.000000
./17_92.log:   181  Ir    c     0.390571    0.643096    2.768634    0.000000
./17_93.log:   181  Ir    c     0.390571    0.646463    2.763206    0.000000
./17_94.log:   181  Ir    c     0.390571    0.649830    2.761472    0.000000
./17_95.log:   181  Ir    c     0.390571    0.653197    2.757453    0.000000
./17_96.log:   181  Ir    c     0.390571    0.656564    2.757438    0.000000
./17_97.log:   181  Ir    c     0.390571    0.659931    2.755633    0.000000
./17_98.log:   181  Ir    c     0.390571    0.663298    2.758684    0.000000
./17_99.log:   181  Ir    c     0.390571    0.666666    2.757864    0.000000
./18_0.log:   181  Ir    c     0.393938    0.333333    2.749308    0.000000
./18_1.log:   181  Ir    c     0.393938    0.336699    2.749423    0.000000
./18_2.log:   181  Ir    c     0.393938    0.340066    2.745580    0.000000
./18_3.log:   181  Ir    c     0.393938    0.343433    2.746400    0.000000
./18_4.log:   181  Ir    c     0.393938    0.346800    2.751915    0.000000
./18_5.log:   181  Ir    c     0.393938    0.350167    2.755518    0.000000
./18_6.log:   181  Ir    c     0.393938    0.353534    2.760019    0.000000
./18_7.log:   181  Ir    c     0.393938    0.356901    2.764421    0.000000
./18_8.log:   181  Ir    c     0.393938    0.360268    2.767032    0.000000
./18_9.log:   181  Ir    c     0.393938    0.363635    2.771324    0.000000
./18_10.log:   181  Ir    c     0.393938    0.367002    2.773397    0.000000
./18_11.log:   181  Ir    c     0.393938    0.370369    2.774441    0.000000
./18_12.log:   181  Ir    c     0.393938    0.373736    2.775104    0.000000
./18_13.log:   181  Ir    c     0.393938    0.377103    2.774997    0.000000
./18_14.log:   181  Ir    c     0.393938    0.380470    2.766420    0.000000
./18_15.log:   181  Ir    c     0.393938    0.383837    2.647099    0.000000
./18_16.log:   181  Ir    c     0.393938    0.387204    2.611936    0.000000
./18_17.log:   181  Ir    c     0.393938    0.390571    2.560974    0.000000
./18_18.log:   181  Ir    c     0.393938    0.393938    2.376757    0.000000
./18_19.log:   181  Ir    c     0.393938    0.397305    2.367000    0.000000
./18_20.log:   181  Ir    c     0.393938    0.400672    2.326794    0.000000
./18_21.log:   181  Ir    c     0.393938    0.404039    2.287767    0.000000
./18_22.log:   181  Ir    c     0.393938    0.407406    2.182995    0.000000
./18_23.log:   181  Ir    c     0.393938    0.410773    2.732601    0.000000
./18_24.log:   181  Ir    c     0.393938    0.414140    2.734797    0.000000
./18_25.log:   181  Ir    c     0.393938    0.417507    2.734147    0.000000
./18_26.log:   181  Ir    c     0.393938    0.420874    2.735290    0.000000
./18_27.log:   181  Ir    c     0.393938    0.424241    2.736072    0.000000
./18_28.log:   181  Ir    c     0.393938    0.427608    2.727996    0.000000
./18_29.log:   181  Ir    c     0.393938    0.430975    2.725792    0.000000
./18_30.log:   181  Ir    c     0.393938    0.434342    2.719720    0.000000
./18_31.log:   181  Ir    c     0.393938    0.437709    2.722889    0.000000
./18_32.log:   181  Ir    c     0.393938    0.441076    2.718076    0.000000
./18_33.log:   181  Ir    c     0.393938    0.444443    2.715328    0.000000
./18_34.log:   181  Ir    c     0.393938    0.447810    2.711848    0.000000
./18_35.log:   181  Ir    c     0.393938    0.451177    2.710191    0.000000
./18_36.log:   181  Ir    c     0.393938    0.454544    2.704487    0.000000
./18_37.log:   181  Ir    c     0.393938    0.457911    2.705289    0.000000
./18_38.log:   181  Ir    c     0.393938    0.461278    2.702801    0.000000
./18_39.log:   181  Ir    c     0.393938    0.464645    2.701699    0.000000
./18_40.log:   181  Ir    c     0.393938    0.468012    2.699116    0.000000
./18_41.log:   181  Ir    c     0.393938    0.471379    2.697843    0.000000
./18_42.log:   181  Ir    c     0.393938    0.474746    2.696453    0.000000
./18_43.log:   181  Ir    c     0.393938    0.478113    2.695873    0.000000
./18_44.log:   181  Ir    c     0.393938    0.481480    2.686705    0.000000
./18_45.log:   181  Ir    c     0.393938    0.484847    2.684922    0.000000
./18_46.log:   181  Ir    c     0.393938    0.488214    2.678328    0.000000
./18_47.log:   181  Ir    c     0.393938    0.491581    2.679378    0.000000
./18_48.log:   181  Ir    c     0.393938    0.494948    2.679763    0.000000
./18_49.log:   181  Ir    c     0.393938    0.498315    2.683392    0.000000
./18_50.log:   181  Ir    c     0.393938    0.501682    2.681106    0.000000
./18_51.log:   181  Ir    c     0.393938    0.505049    2.679757    0.000000
./18_52.log:   181  Ir    c     0.393938    0.508416    2.677658    0.000000
./18_53.log:   181  Ir    c     0.393938    0.511783    2.678325    0.000000
./18_54.log:   181  Ir    c     0.393938    0.515150    2.684616    0.000000
./18_55.log:   181  Ir    c     0.393938    0.518517    2.686693    0.000000
./18_56.log:   181  Ir    c     0.393938    0.521884    2.695896    0.000000
./18_57.log:   181  Ir    c     0.393938    0.525251    2.696436    0.000000
./18_58.log:   181  Ir    c     0.393938    0.528618    2.697675    0.000000
./18_59.log:   181  Ir    c     0.393938    0.531985    2.699115    0.000000
./18_60.log:   181  Ir    c     0.393938    0.535352    2.701698    0.000000
./18_61.log:   181  Ir    c     0.393938    0.538719    2.702787    0.000000
./18_62.log:   181  Ir    c     0.393938    0.542086    2.705278    0.000000
./18_63.log:   181  Ir    c     0.393938    0.545453    2.704856    0.000000
./18_64.log:   181  Ir    c     0.393938    0.548820    2.710189    0.000000
./18_65.log:   181  Ir    c     0.393938    0.552187    2.711846    0.000000
./18_66.log:   181  Ir    c     0.393938    0.555554    2.715332    0.000000
./18_67.log:   181  Ir    c     0.393938    0.558921    2.710051    0.000000
./18_68.log:   181  Ir    c     0.393938    0.562288    2.723125    0.000000
./18_69.log:   181  Ir    c     0.393938    0.565655    2.719690    0.000000
./18_70.log:   181  Ir    c     0.393938    0.569022    2.725775    0.000000
./18_71.log:   181  Ir    c     0.393938    0.572389    2.733025    0.000000
./18_72.log:   181  Ir    c     0.393938    0.575756    2.730531    0.000000
./18_73.log:   181  Ir    c     0.393938    0.579123    2.736527    0.000000
./18_74.log:   181  Ir    c     0.393938    0.582490    2.738400    0.000000
./18_75.log:   181  Ir    c     0.393938    0.585857    2.733231    0.000000
./18_76.log:   181  Ir    c     0.393938    0.589224    2.733121    0.000000
./18_77.log:   181  Ir    c     0.393938    0.592591    2.181588    0.000000
./18_78.log:   181  Ir    c     0.393938    0.595958    2.287741    0.000000
./18_79.log:   181  Ir    c     0.393938    0.599325    2.325091    0.000000
./18_80.log:   181  Ir    c     0.393938    0.602692    2.366898    0.000000
./18_81.log:   181  Ir    c     0.393938    0.606059    2.447440    0.000000
./18_82.log:   181  Ir    c     0.393938    0.609426    2.547037    0.000000
./18_83.log:   181  Ir    c     0.393938    0.612793    2.596337    0.000000
./18_84.log:   181  Ir    c     0.393938    0.616160    2.637641    0.000000
./18_85.log:   181  Ir    c     0.393938    0.619527    2.765133    0.000000
./18_86.log:   181  Ir    c     0.393938    0.622894    2.774990    0.000000
./18_87.log:   181  Ir    c     0.393938    0.626261    2.775107    0.000000
./18_88.log:   181  Ir    c     0.393938    0.629628    2.774438    0.000000
./18_89.log:   181  Ir    c     0.393938    0.632995    2.773380    0.000000
./18_90.log:   181  Ir    c     0.393938    0.636362    2.771326    0.000000
./18_91.log:   181  Ir    c     0.393938    0.639729    2.767034    0.000000
./18_92.log:   181  Ir    c     0.393938    0.643096    2.764425    0.000000
./18_93.log:   181  Ir    c     0.393938    0.646463    2.760005    0.000000
./18_94.log:   181  Ir    c     0.393938    0.649830    2.755520    0.000000
./18_95.log:   181  Ir    c     0.393938    0.653197    2.751920    0.000000
./18_96.log:   181  Ir    c     0.393938    0.656564    2.746041    0.000000
./18_97.log:   181  Ir    c     0.393938    0.659931    2.745755    0.000000
./18_98.log:   181  Ir    c     0.393938    0.663298    2.748210    0.000000
./18_99.log:   181  Ir    c     0.393938    0.666666    2.749307    0.000000
./19_0.log:   181  Ir    c     0.397305    0.333333    2.734532    0.000000
./19_1.log:   181  Ir    c     0.397305    0.336699    2.735170    0.000000
./19_2.log:   181  Ir    c     0.397305    0.340066    2.737779    0.000000
./19_3.log:   181  Ir    c     0.397305    0.343433    2.741140    0.000000
./19_4.log:   181  Ir    c     0.397305    0.346800    2.744842    0.000000
./19_5.log:   181  Ir    c     0.397305    0.350167    2.750615    0.000000
./19_6.log:   181  Ir    c     0.397305    0.353534    2.756030    0.000000
./19_7.log:   181  Ir    c     0.397305    0.356901    2.762396    0.000000
./19_8.log:   181  Ir    c     0.397305    0.360268    2.764923    0.000000
./19_9.log:   181  Ir    c     0.397305    0.363635    2.768100    0.000000
./19_10.log:   181  Ir    c     0.397305    0.367002    2.770227    0.000000
./19_11.log:   181  Ir    c     0.397305    0.370369    2.769369    0.000000
./19_12.log:   181  Ir    c     0.397305    0.373736    2.770646    0.000000
./19_13.log:   181  Ir    c     0.397305    0.377103    2.770751    0.000000
./19_14.log:   181  Ir    c     0.397305    0.380470    2.767024    0.000000
./19_15.log:   181  Ir    c     0.397305    0.383837    2.596379    0.000000
./19_16.log:   181  Ir    c     0.397305    0.387204    2.559097    0.000000
./19_17.log:   181  Ir    c     0.397305    0.390571    2.454143    0.000000
./19_18.log:   181  Ir    c     0.397305    0.393938    2.366999    0.000000
./19_19.log:   181  Ir    c     0.397305    0.397305    2.313760    0.000000
./19_20.log:   181  Ir    c     0.397305    0.400672    2.284395    0.000000
./19_21.log:   181  Ir    c     0.397305    0.404039    2.259417    0.000000
./19_22.log:   181  Ir    c     0.397305    0.407406    2.255993    0.000000
./19_23.log:   181  Ir    c     0.397305    0.410773    2.732616    0.000000
./19_24.log:   181  Ir    c     0.397305    0.414140    2.722845    0.000000
./19_25.log:   181  Ir    c     0.397305    0.417507    2.726883    0.000000
./19_26.log:   181  Ir    c     0.397305    0.420874    2.729729    0.000000
./19_27.log:   181  Ir    c     0.397305    0.424241    2.718822    0.000000
./19_28.log:   181  Ir    c     0.397305    0.427608    2.720906    0.000000
./19_29.log:   181  Ir    c     0.397305    0.430975    2.717288    0.000000
./19_30.log:   181  Ir    c     0.397305    0.434342    2.716254    0.000000
./19_31.log:   181  Ir    c     0.397305    0.437709    2.717405    0.000000
./19_32.log:   181  Ir    c     0.397305    0.441076    2.717586    0.000000
./19_33.log:   181  Ir    c     0.397305    0.444443    2.715233    0.000000
./19_34.log:   181  Ir    c     0.397305    0.447810    2.712347    0.000000
./19_35.log:   181  Ir    c     0.397305    0.451177    2.711068    0.000000
./19_36.log:   181  Ir    c     0.397305    0.454544    2.709000    0.000000
./19_37.log:   181  Ir    c     0.397305    0.457911    2.707744    0.000000
./19_38.log:   181  Ir    c     0.397305    0.461278    2.706135    0.000000
./19_39.log:   181  Ir    c     0.397305    0.464645    2.705166    0.000000
./19_40.log:   181  Ir    c     0.397305    0.468012    2.703758    0.000000
./19_41.log:   181  Ir    c     0.397305    0.471379    2.701135    0.000000
./19_42.log:   181  Ir    c     0.397305    0.474746    2.701364    0.000000
./19_43.log:   181  Ir    c     0.397305    0.478113    2.699793    0.000000
./19_44.log:   181  Ir    c     0.397305    0.481480    2.700166    0.000000
./19_45.log:   181  Ir    c     0.397305    0.484847    2.699774    0.000000
./19_46.log:   181  Ir    c     0.397305    0.488214    2.683846    0.000000
./19_47.log:   181  Ir    c     0.397305    0.491581    2.689793    0.000000
./19_48.log:   181  Ir    c     0.397305    0.494948    2.689986    0.000000
./19_49.log:   181  Ir    c     0.397305    0.498315    2.690433    0.000000
./19_50.log:   181  Ir    c     0.397305    0.501682    2.690429    0.000000
./19_51.log:   181  Ir    c     0.397305    0.505049    2.691465    0.000000
./19_52.log:   181  Ir    c     0.397305    0.508416    2.689671    0.000000
./19_53.log:   181  Ir    c     0.397305    0.511783    2.683839    0.000000
./19_54.log:   181  Ir    c     0.397305    0.515150    2.699653    0.000000
./19_55.log:   181  Ir    c     0.397305    0.518517    2.700218    0.000000
./19_56.log:   181  Ir    c     0.397305    0.521884    2.699794    0.000000
./19_57.log:   181  Ir    c     0.397305    0.525251    2.701358    0.000000
./19_58.log:   181  Ir    c     0.397305    0.528618    2.701013    0.000000
./19_59.log:   181  Ir    c     0.397305    0.531985    2.703757    0.000000
./19_60.log:   181  Ir    c     0.397305    0.535352    2.705165    0.000000
./19_61.log:   181  Ir    c     0.397305    0.538719    2.706132    0.000000
./19_62.log:   181  Ir    c     0.397305    0.542086    2.707743    0.000000
./19_63.log:   181  Ir    c     0.397305    0.545453    2.709401    0.000000
./19_64.log:   181  Ir    c     0.397305    0.548820    2.710964    0.000000
./19_65.log:   181  Ir    c     0.397305    0.552187    2.712009    0.000000
./19_66.log:   181  Ir    c     0.397305    0.555554    2.715261    0.000000
./19_67.log:   181  Ir    c     0.397305    0.558921    2.717583    0.000000
./19_68.log:   181  Ir    c     0.397305    0.562288    2.717395    0.000000
./19_69.log:   181  Ir    c     0.397305    0.565655    2.716256    0.000000
./19_70.log:   181  Ir    c     0.397305    0.569022    2.716727    0.000000
./19_71.log:   181  Ir    c     0.397305    0.572389    2.720352    0.000000
./19_72.log:   181  Ir    c     0.397305    0.575756    2.726592    0.000000
./19_73.log:   181  Ir    c     0.397305    0.579123    2.729280    0.000000
./19_74.log:   181  Ir    c     0.397305    0.582490    2.727176    0.000000
./19_75.log:   181  Ir    c     0.397305    0.585857    2.725404    0.000000
./19_76.log:   181  Ir    c     0.397305    0.589224    2.734887    0.000000
./19_77.log:   181  Ir    c     0.397305    0.592591    2.256095    0.000000
./19_78.log:   181  Ir    c     0.397305    0.595958    2.259384    0.000000
./19_79.log:   181  Ir    c     0.397305    0.599325    2.284380    0.000000
./19_80.log:   181  Ir    c     0.397305    0.602692    2.313706    0.000000
./19_81.log:   181  Ir    c     0.397305    0.606059    2.366946    0.000000
./19_82.log:   181  Ir    c     0.397305    0.609426    2.466227    0.000000
./19_83.log:   181  Ir    c     0.397305    0.612793    2.535083    0.000000
./19_84.log:   181  Ir    c     0.397305    0.616160    2.601724    0.000000
./19_85.log:   181  Ir    c     0.397305    0.619527    2.767103    0.000000
./19_86.log:   181  Ir    c     0.397305    0.622894    2.770402    0.000000
./19_87.log:   181  Ir    c     0.397305    0.626261    2.771776    0.000000
./19_88.log:   181  Ir    c     0.397305    0.629628    2.769092    0.000000
./19_89.log:   181  Ir    c     0.397305    0.632995    2.770203    0.000000
./19_90.log:   181  Ir    c     0.397305    0.636362    2.768522    0.000000
./19_91.log:   181  Ir    c     0.397305    0.639729    2.764926    0.000000
./19_92.log:   181  Ir    c     0.397305    0.643096    2.759162    0.000000
./19_93.log:   181  Ir    c     0.397305    0.646463    2.756034    0.000000
./19_94.log:   181  Ir    c     0.397305    0.649830    2.750619    0.000000
./19_95.log:   181  Ir    c     0.397305    0.653197    2.744688    0.000000
./19_96.log:   181  Ir    c     0.397305    0.656564    2.741154    0.000000
./19_97.log:   181  Ir    c     0.397305    0.659931    2.735995    0.000000
./19_98.log:   181  Ir    c     0.397305    0.663298    2.735313    0.000000
./19_99.log:   181  Ir    c     0.397305    0.666666    2.735868    0.000000
./20_0.log:   181  Ir    c     0.400672    0.333333    2.725641    0.000000
./20_1.log:   181  Ir    c     0.400672    0.336699    2.728491    0.000000
./20_2.log:   181  Ir    c     0.400672    0.340066    2.737362    0.000000
./20_3.log:   181  Ir    c     0.400672    0.343433    2.733741    0.000000
./20_4.log:   181  Ir    c     0.400672    0.346800    2.740408    0.000000
./20_5.log:   181  Ir    c     0.400672    0.350167    2.746613    0.000000
./20_6.log:   181  Ir    c     0.400672    0.353534    2.754845    0.000000
./20_7.log:   181  Ir    c     0.400672    0.356901    2.757602    0.000000
./20_8.log:   181  Ir    c     0.400672    0.360268    2.759770    0.000000
./20_9.log:   181  Ir    c     0.400672    0.363635    2.762702    0.000000
./20_10.log:   181  Ir    c     0.400672    0.367002    2.761289    0.000000
./20_11.log:   181  Ir    c     0.400672    0.370369    2.767344    0.000000
./20_12.log:   181  Ir    c     0.400672    0.373736    2.768279    0.000000
./20_13.log:   181  Ir    c     0.400672    0.377103    2.767296    0.000000
./20_14.log:   181  Ir    c     0.400672    0.380470    2.765359    0.000000
./20_15.log:   181  Ir    c     0.400672    0.383837    2.761733    0.000000
./20_16.log:   181  Ir    c     0.400672    0.387204    2.447896    0.000000
./20_17.log:   181  Ir    c     0.400672    0.390571    2.367295    0.000000
./20_18.log:   181  Ir    c     0.400672    0.393938    2.326801    0.000000
./20_19.log:   181  Ir    c     0.400672    0.397305    2.283446    0.000000
./20_20.log:   181  Ir    c     0.400672    0.400672    2.254203    0.000000
./20_21.log:   181  Ir    c     0.400672    0.404039    2.241090    0.000000
./20_22.log:   181  Ir    c     0.400672    0.407406    2.241672    0.000000
./20_23.log:   181  Ir    c     0.400672    0.410773    2.219693    0.000000
./20_24.log:   181  Ir    c     0.400672    0.414140    2.224961    0.000000
./20_25.log:   181  Ir    c     0.400672    0.417507    2.218415    0.000000
./20_26.log:   181  Ir    c     0.400672    0.420874    2.213496    0.000000
./20_27.log:   181  Ir    c     0.400672    0.424241    2.719917    0.000000
./20_28.log:   181  Ir    c     0.400672    0.427608    2.406332    0.000000
./20_29.log:   181  Ir    c     0.400672    0.430975    2.708769    0.000000
./20_30.log:   181  Ir    c     0.400672    0.434342    2.721375    0.000000
./20_31.log:   181  Ir    c     0.400672    0.437709    2.717007    0.000000
./20_32.log:   181  Ir    c     0.400672    0.441076    2.715982    0.000000
./20_33.log:   181  Ir    c     0.400672    0.444443    2.716318    0.000000
./20_34.log:   181  Ir    c     0.400672    0.447810    2.709803    0.000000
./20_35.log:   181  Ir    c     0.400672    0.451177    2.712393    0.000000
./20_36.log:   181  Ir    c     0.400672    0.454544    2.711396    0.000000
./20_37.log:   181  Ir    c     0.400672    0.457911    2.710345    0.000000
./20_38.log:   181  Ir    c     0.400672    0.461278    2.709393    0.000000
./20_39.log:   181  Ir    c     0.400672    0.464645    2.708689    0.000000
./20_40.log:   181  Ir    c     0.400672    0.468012    2.708495    0.000000
./20_41.log:   181  Ir    c     0.400672    0.471379    2.706730    0.000000
./20_42.log:   181  Ir    c     0.400672    0.474746    2.706927    0.000000
./20_43.log:   181  Ir    c     0.400672    0.478113    2.706200    0.000000
./20_44.log:   181  Ir    c     0.400672    0.481480    2.706573    0.000000
./20_45.log:   181  Ir    c     0.400672    0.484847    2.705789    0.000000
./20_46.log:   181  Ir    c     0.400672    0.488214    2.695903    0.000000
./20_47.log:   181  Ir    c     0.400672    0.491581    2.703723    0.000000
./20_48.log:   181  Ir    c     0.400672    0.494948    2.704523    0.000000
./20_49.log:   181  Ir    c     0.400672    0.498315    2.704507    0.000000
./20_50.log:   181  Ir    c     0.400672    0.501682    2.705207    0.000000
./20_51.log:   181  Ir    c     0.400672    0.505049    2.705419    0.000000
./20_52.log:   181  Ir    c     0.400672    0.508416    2.703716    0.000000
./20_53.log:   181  Ir    c     0.400672    0.511783    2.695952    0.000000
./20_54.log:   181  Ir    c     0.400672    0.515150    2.705788    0.000000
./20_55.log:   181  Ir    c     0.400672    0.518517    2.706543    0.000000
./20_56.log:   181  Ir    c     0.400672    0.521884    2.706203    0.000000
./20_57.log:   181  Ir    c     0.400672    0.525251    2.706929    0.000000
./20_58.log:   181  Ir    c     0.400672    0.528618    2.706727    0.000000
./20_59.log:   181  Ir    c     0.400672    0.531985    2.708495    0.000000
./20_60.log:   181  Ir    c     0.400672    0.535352    2.708701    0.000000
./20_61.log:   181  Ir    c     0.400672    0.538719    2.709362    0.000000
./20_62.log:   181  Ir    c     0.400672    0.542086    2.710345    0.000000
./20_63.log:   181  Ir    c     0.400672    0.545453    2.711395    0.000000
./20_64.log:   181  Ir    c     0.400672    0.548820    2.712395    0.000000
./20_65.log:   181  Ir    c     0.400672    0.552187    2.709801    0.000000
./20_66.log:   181  Ir    c     0.400672    0.555554    2.716324    0.000000
./20_67.log:   181  Ir    c     0.400672    0.558921    2.716021    0.000000
./20_68.log:   181  Ir    c     0.400672    0.562288    2.717217    0.000000
./20_69.log:   181  Ir    c     0.400672    0.565655    2.721361    0.000000
./20_70.log:   181  Ir    c     0.400672    0.569022    2.708779    0.000000
./20_71.log:   181  Ir    c     0.400672    0.572389    2.404955    0.000000
./20_72.log:   181  Ir    c     0.400672    0.575756    2.719886    0.000000
./20_73.log:   181  Ir    c     0.400672    0.579123    2.213488    0.000000
./20_74.log:   181  Ir    c     0.400672    0.582490    2.216236    0.000000
./20_75.log:   181  Ir    c     0.400672    0.585857    2.224955    0.000000
./20_76.log:   181  Ir    c     0.400672    0.589224    2.222675    0.000000
./20_77.log:   181  Ir    c     0.400672    0.592591    2.241658    0.000000
./20_78.log:   181  Ir    c     0.400672    0.595958    2.241734    0.000000
./20_79.log:   181  Ir    c     0.400672    0.599325    2.254181    0.000000
./20_80.log:   181  Ir    c     0.400672    0.602692    2.281344    0.000000
./20_81.log:   181  Ir    c     0.400672    0.606059    2.323812    0.000000
./20_82.log:   181  Ir    c     0.400672    0.609426    2.367608    0.000000
./20_83.log:   181  Ir    c     0.400672    0.612793    2.447560    0.000000
./20_84.log:   181  Ir    c     0.400672    0.616160    2.758795    0.000000
./20_85.log:   181  Ir    c     0.400672    0.619527    2.765356    0.000000
./20_86.log:   181  Ir    c     0.400672    0.622894    2.767450    0.000000
./20_87.log:   181  Ir    c     0.400672    0.626261    2.768279    0.000000
./20_88.log:   181  Ir    c     0.400672    0.629628    2.765986    0.000000
./20_89.log:   181  Ir    c     0.400672    0.632995    2.764221    0.000000
./20_90.log:   181  Ir    c     0.400672    0.636362    2.762706    0.000000
./20_91.log:   181  Ir    c     0.400672    0.639729    2.759644    0.000000
./20_92.log:   181  Ir    c     0.400672    0.643096    2.758676    0.000000
./20_93.log:   181  Ir    c     0.400672    0.646463    2.752702    0.000000
./20_94.log:   181  Ir    c     0.400672    0.649830    2.746436    0.000000
./20_95.log:   181  Ir    c     0.400672    0.653197    2.740413    0.000000
./20_96.log:   181  Ir    c     0.400672    0.656564    2.733667    0.000000
./20_97.log:   181  Ir    c     0.400672    0.659931    2.732560    0.000000
./20_98.log:   181  Ir    c     0.400672    0.663298    2.727578    0.000000
./20_99.log:   181  Ir    c     0.400672    0.666666    2.725310    0.000000
./21_0.log:   181  Ir    c     0.404039    0.333333    2.716999    0.000000
./21_1.log:   181  Ir    c     0.404039    0.336699    2.719088    0.000000
./21_2.log:   181  Ir    c     0.404039    0.340066    2.723209    0.000000
./21_3.log:   181  Ir    c     0.404039    0.343433    2.727252    0.000000
./21_4.log:   181  Ir    c     0.404039    0.346800    2.738748    0.000000
./21_5.log:   181  Ir    c     0.404039    0.350167    2.739362    0.000000
./21_6.log:   181  Ir    c     0.404039    0.353534    2.748569    0.000000
./21_7.log:   181  Ir    c     0.404039    0.356901    2.756263    0.000000
./21_8.log:   181  Ir    c     0.404039    0.360268    2.760694    0.000000
./21_9.log:   181  Ir    c     0.404039    0.363635    2.761351    0.000000
./21_10.log:   181  Ir    c     0.404039    0.367002    2.763672    0.000000
./21_11.log:   181  Ir    c     0.404039    0.370369    2.764828    0.000000
./21_12.log:   181  Ir    c     0.404039    0.373736    2.763080    0.000000
./21_13.log:   181  Ir    c     0.404039    0.377103    2.763731    0.000000
./21_14.log:   181  Ir    c     0.404039    0.380470    2.763224    0.000000
./21_15.log:   181  Ir    c     0.404039    0.383837    2.759593    0.000000
./21_16.log:   181  Ir    c     0.404039    0.387204    2.754841    0.000000
./21_17.log:   181  Ir    c     0.404039    0.390571    2.745442    0.000000
./21_18.log:   181  Ir    c     0.404039    0.393938    2.287767    0.000000
./21_19.log:   181  Ir    c     0.404039    0.397305    2.259417    0.000000
./21_20.log:   181  Ir    c     0.404039    0.400672    2.241090    0.000000
./21_21.log:   181  Ir    c     0.404039    0.404039    2.233517    0.000000
./21_22.log:   181  Ir    c     0.404039    0.407406    2.226083    0.000000
./21_23.log:   181  Ir    c     0.404039    0.410773    2.213259    0.000000
./21_24.log:   181  Ir    c     0.404039    0.414140    2.219325    0.000000
./21_25.log:   181  Ir    c     0.404039    0.417507    2.210072    0.000000
./21_26.log:   181  Ir    c     0.404039    0.420874    2.205196    0.000000
./21_27.log:   181  Ir    c     0.404039    0.424241    2.204531    0.000000
./21_28.log:   181  Ir    c     0.404039    0.427608    4.010237    0.000000
./21_29.log:   181  Ir    c     0.404039    0.430975    2.715178    0.000000
./21_30.log:   181  Ir    c     0.404039    0.434342    2.712916    0.000000
./21_31.log:   181  Ir    c     0.404039    0.437709    2.716293    0.000000
./21_32.log:   181  Ir    c     0.404039    0.441076    2.715904    0.000000
./21_33.log:   181  Ir    c     0.404039    0.444443    2.714943    0.000000
./21_34.log:   181  Ir    c     0.404039    0.447810    2.712362    0.000000
./21_35.log:   181  Ir    c     0.404039    0.451177    2.714498    0.000000
./21_36.log:   181  Ir    c     0.404039    0.454544    2.713018    0.000000
./21_37.log:   181  Ir    c     0.404039    0.457911    2.712631    0.000000
./21_38.log:   181  Ir    c     0.404039    0.461278    2.713455    0.000000
./21_39.log:   181  Ir    c     0.404039    0.464645    2.712676    0.000000
./21_40.log:   181  Ir    c     0.404039    0.468012    2.711540    0.000000
./21_41.log:   181  Ir    c     0.404039    0.471379    2.712818    0.000000
./21_42.log:   181  Ir    c     0.404039    0.474746    2.712212    0.000000
./21_43.log:   181  Ir    c     0.404039    0.478113    2.712812    0.000000
./21_44.log:   181  Ir    c     0.404039    0.481480    2.712755    0.000000
./21_45.log:   181  Ir    c     0.404039    0.484847    2.712700    0.000000
./21_46.log:   181  Ir    c     0.404039    0.488214    2.712685    0.000000
./21_47.log:   181  Ir    c     0.404039    0.491581    2.711802    0.000000
./21_48.log:   181  Ir    c     0.404039    0.494948    2.712644    0.000000
./21_49.log:   181  Ir    c     0.404039    0.498315    2.710661    0.000000
./21_50.log:   181  Ir    c     0.404039    0.501682    2.710659    0.000000
./21_51.log:   181  Ir    c     0.404039    0.505049    2.712644    0.000000
./21_52.log:   181  Ir    c     0.404039    0.508416    2.712815    0.000000
./21_53.log:   181  Ir    c     0.404039    0.511783    2.712685    0.000000
./21_54.log:   181  Ir    c     0.404039    0.515150    2.712700    0.000000
./21_55.log:   181  Ir    c     0.404039    0.518517    2.712415    0.000000
./21_56.log:   181  Ir    c     0.404039    0.521884    2.712813    0.000000
./21_57.log:   181  Ir    c     0.404039    0.525251    2.712202    0.000000
./21_58.log:   181  Ir    c     0.404039    0.528618    2.712819    0.000000
./21_59.log:   181  Ir    c     0.404039    0.531985    2.711549    0.000000
./21_60.log:   181  Ir    c     0.404039    0.535352    2.712674    0.000000
./21_61.log:   181  Ir    c     0.404039    0.538719    2.713454    0.000000
./21_62.log:   181  Ir    c     0.404039    0.542086    2.712628    0.000000
./21_63.log:   181  Ir    c     0.404039    0.545453    2.712975    0.000000
./21_64.log:   181  Ir    c     0.404039    0.548820    2.714498    0.000000
./21_65.log:   181  Ir    c     0.404039    0.552187    2.712374    0.000000
./21_66.log:   181  Ir    c     0.404039    0.555554    2.714943    0.000000
./21_67.log:   181  Ir    c     0.404039    0.558921    2.715905    0.000000
./21_68.log:   181  Ir    c     0.404039    0.562288    2.716539    0.000000
./21_69.log:   181  Ir    c     0.404039    0.565655    2.714730    0.000000
./21_70.log:   181  Ir    c     0.404039    0.569022    2.715040    0.000000
./21_71.log:   181  Ir    c     0.404039    0.572389    4.009771    0.000000
./21_72.log:   181  Ir    c     0.404039    0.575756    2.203444    0.000000
./21_73.log:   181  Ir    c     0.404039    0.579123    2.211381    0.000000
./21_74.log:   181  Ir    c     0.404039    0.582490    2.209792    0.000000
./21_75.log:   181  Ir    c     0.404039    0.585857    2.219319    0.000000
./21_76.log:   181  Ir    c     0.404039    0.589224    2.213596    0.000000
./21_77.log:   181  Ir    c     0.404039    0.592591    2.225489    0.000000
./21_78.log:   181  Ir    c     0.404039    0.595958    2.233508    0.000000
./21_79.log:   181  Ir    c     0.404039    0.599325    2.240041    0.000000
./21_80.log:   181  Ir    c     0.404039    0.602692    2.263497    0.000000
./21_81.log:   181  Ir    c     0.404039    0.606059    2.287750    0.000000
./21_82.log:   181  Ir    c     0.404039    0.609426    2.741268    0.000000
./21_83.log:   181  Ir    c     0.404039    0.612793    2.753240    0.000000
./21_84.log:   181  Ir    c     0.404039    0.616160    2.759589    0.000000
./21_85.log:   181  Ir    c     0.404039    0.619527    2.763227    0.000000
./21_86.log:   181  Ir    c     0.404039    0.622894    2.763737    0.000000
./21_87.log:   181  Ir    c     0.404039    0.626261    2.763087    0.000000
./21_88.log:   181  Ir    c     0.404039    0.629628    2.764306    0.000000
./21_89.log:   181  Ir    c     0.404039    0.632995    2.763656    0.000000
./21_90.log:   181  Ir    c     0.404039    0.636362    2.761355    0.000000
./21_91.log:   181  Ir    c     0.404039    0.639729    2.760585    0.000000
./21_92.log:   181  Ir    c     0.404039    0.643096    2.754461    0.000000
./21_93.log:   181  Ir    c     0.404039    0.646463    2.748576    0.000000
./21_94.log:   181  Ir    c     0.404039    0.649830    2.739379    0.000000
./21_95.log:   181  Ir    c     0.404039    0.653197    2.738756    0.000000
./21_96.log:   181  Ir    c     0.404039    0.656564    2.727587    0.000000
./21_97.log:   181  Ir    c     0.404039    0.659931    2.720358    0.000000
./21_98.log:   181  Ir    c     0.404039    0.663298    2.719186    0.000000
./21_99.log:   181  Ir    c     0.404039    0.666666    2.717015    0.000000
./22_0.log:   181  Ir    c     0.407406    0.333333    2.708591    0.000000
./22_1.log:   181  Ir    c     0.407406    0.336699    2.711136    0.000000
./22_2.log:   181  Ir    c     0.407406    0.340066    2.717142    0.000000
./22_3.log:   181  Ir    c     0.407406    0.343433    2.724215    0.000000
./22_4.log:   181  Ir    c     0.407406    0.346800    2.732448    0.000000
./22_5.log:   181  Ir    c     0.407406    0.350167    2.738958    0.000000
./22_6.log:   181  Ir    c     0.407406    0.353534    2.744863    0.000000
./22_7.log:   181  Ir    c     0.407406    0.356901    2.750028    0.000000
./22_8.log:   181  Ir    c     0.407406    0.360268    2.754577    0.000000
./22_9.log:   181  Ir    c     0.407406    0.363635    2.757763    0.000000
./22_10.log:   181  Ir    c     0.407406    0.367002    2.759381    0.000000
./22_11.log:   181  Ir    c     0.407406    0.370369    2.761555    0.000000
./22_12.log:   181  Ir    c     0.407406    0.373736    2.761855    0.000000
./22_13.log:   181  Ir    c     0.407406    0.377103    2.761190    0.000000
./22_14.log:   181  Ir    c     0.407406    0.380470    2.758671    0.000000
./22_15.log:   181  Ir    c     0.407406    0.383837    2.758028    0.000000
./22_16.log:   181  Ir    c     0.407406    0.387204    2.754176    0.000000
./22_17.log:   181  Ir    c     0.407406    0.390571    2.744952    0.000000
./22_18.log:   181  Ir    c     0.407406    0.393938    2.182995    0.000000
./22_19.log:   181  Ir    c     0.407406    0.397305    2.255993    0.000000
./22_20.log:   181  Ir    c     0.407406    0.400672    2.241672    0.000000
./22_21.log:   181  Ir    c     0.407406    0.404039    2.225475    0.000000
./22_22.log:   181  Ir    c     0.407406    0.407406    2.228901    0.000000
./22_23.log:   181  Ir    c     0.407406    0.410773    2.210044    0.000000
./22_24.log:   181  Ir    c     0.407406    0.414140    2.207607    0.000000
./22_25.log:   181  Ir    c     0.407406    0.417507    2.207530    0.000000
./22_26.log:   181  Ir    c     0.407406    0.420874    2.210384    0.000000
./22_27.log:   181  Ir    c     0.407406    0.424241    2.688838    0.000000
./22_28.log:   181  Ir    c     0.407406    0.427608    2.715647    0.000000
./22_29.log:   181  Ir    c     0.407406    0.430975    2.709314    0.000000
./22_30.log:   181  Ir    c     0.407406    0.434342    2.717357    0.000000
./22_31.log:   181  Ir    c     0.407406    0.437709    2.717137    0.000000
./22_32.log:   181  Ir    c     0.407406    0.441076    2.716423    0.000000
./22_33.log:   181  Ir    c     0.407406    0.444443    2.714528    0.000000
./22_34.log:   181  Ir    c     0.407406    0.447810    2.716841    0.000000
./22_35.log:   181  Ir    c     0.407406    0.451177    2.717290    0.000000
./22_36.log:   181  Ir    c     0.407406    0.454544    2.713806    0.000000
./22_37.log:   181  Ir    c     0.407406    0.457911    2.716479    0.000000
./22_38.log:   181  Ir    c     0.407406    0.461278    2.719707    0.000000
./22_39.log:   181  Ir    c     0.407406    0.464645    2.718467    0.000000
./22_40.log:   181  Ir    c     0.407406    0.468012    2.717123    0.000000
./22_41.log:   181  Ir    c     0.407406    0.471379    2.707367    0.000000
./22_42.log:   181  Ir    c     0.407406    0.474746    2.717790    0.000000
./22_43.log:   181  Ir    c     0.407406    0.478113    2.718220    0.000000
./22_44.log:   181  Ir    c     0.407406    0.481480    2.718923    0.000000
./22_45.log:   181  Ir    c     0.407406    0.484847    2.719886    0.000000
./22_46.log:   181  Ir    c     0.407406    0.488214    2.719370    0.000000
./22_47.log:   181  Ir    c     0.407406    0.491581    2.720177    0.000000
./22_48.log:   181  Ir    c     0.407406    0.494948    2.712557    0.000000
./22_49.log:   181  Ir    c     0.407406    0.498315    2.720303    0.000000
./22_50.log:   181  Ir    c     0.407406    0.501682    2.720257    0.000000
./22_51.log:   181  Ir    c     0.407406    0.505049    2.712571    0.000000
./22_52.log:   181  Ir    c     0.407406    0.508416    2.720177    0.000000
./22_53.log:   181  Ir    c     0.407406    0.511783    2.719369    0.000000
./22_54.log:   181  Ir    c     0.407406    0.515150    2.719886    0.000000
./22_55.log:   181  Ir    c     0.407406    0.518517    2.719747    0.000000
./22_56.log:   181  Ir    c     0.407406    0.521884    2.718089    0.000000
./22_57.log:   181  Ir    c     0.407406    0.525251    2.717789    0.000000
./22_58.log:   181  Ir    c     0.407406    0.528618    2.710884    0.000000
./22_59.log:   181  Ir    c     0.407406    0.531985    2.717126    0.000000
./22_60.log:   181  Ir    c     0.407406    0.535352    2.718467    0.000000
./22_61.log:   181  Ir    c     0.407406    0.538719    2.720073    0.000000
./22_62.log:   181  Ir    c     0.407406    0.542086    2.714225    0.000000
./22_63.log:   181  Ir    c     0.407406    0.545453    2.717623    0.000000
./22_64.log:   181  Ir    c     0.407406    0.548820    2.717291    0.000000
./22_65.log:   181  Ir    c     0.407406    0.552187    2.716843    0.000000
./22_66.log:   181  Ir    c     0.407406    0.555554    2.716828    0.000000
./22_67.log:   181  Ir    c     0.407406    0.558921    2.716361    0.000000
./22_68.log:   181  Ir    c     0.407406    0.562288    2.717136    0.000000
./22_69.log:   181  Ir    c     0.407406    0.565655    2.717100    0.000000
./22_70.log:   181  Ir    c     0.407406    0.569022    2.712864    0.000000
./22_71.log:   181  Ir    c     0.407406    0.572389    2.715750    0.000000
./22_72.log:   181  Ir    c     0.407406    0.575756    2.683457    0.000000
./22_73.log:   181  Ir    c     0.407406    0.579123    2.208914    0.000000
./22_74.log:   181  Ir    c     0.407406    0.582490    2.205540    0.000000
./22_75.log:   181  Ir    c     0.407406    0.585857    2.207625    0.000000
./22_76.log:   181  Ir    c     0.407406    0.589224    2.210091    0.000000
./22_77.log:   181  Ir    c     0.407406    0.592591    2.225589    0.000000
./22_78.log:   181  Ir    c     0.407406    0.595958    2.225495    0.000000
./22_79.log:   181  Ir    c     0.407406    0.599325    2.232527    0.000000
./22_80.log:   181  Ir    c     0.407406    0.602692    2.255858    0.000000
./22_81.log:   181  Ir    c     0.407406    0.606059    2.182668    0.000000
./22_82.log:   181  Ir    c     0.407406    0.609426    2.745313    0.000000
./22_83.log:   181  Ir    c     0.407406    0.612793    2.751614    0.000000
./22_84.log:   181  Ir    c     0.407406    0.616160    2.757847    0.000000
./22_85.log:   181  Ir    c     0.407406    0.619527    2.758667    0.000000
./22_86.log:   181  Ir    c     0.407406    0.622894    2.758682    0.000000
./22_87.log:   181  Ir    c     0.407406    0.626261    2.761553    0.000000
./22_88.log:   181  Ir    c     0.407406    0.629628    2.759355    0.000000
./22_89.log:   181  Ir    c     0.407406    0.632995    2.759389    0.000000
./22_90.log:   181  Ir    c     0.407406    0.636362    2.757763    0.000000
./22_91.log:   181  Ir    c     0.407406    0.639729    2.754557    0.000000
./22_92.log:   181  Ir    c     0.407406    0.643096    2.749965    0.000000
./22_93.log:   181  Ir    c     0.407406    0.646463    2.744868    0.000000
./22_94.log:   181  Ir    c     0.407406    0.649830    2.738964    0.000000
./22_95.log:   181  Ir    c     0.407406    0.653197    2.732450    0.000000
./22_96.log:   181  Ir    c     0.407406    0.656564    2.724494    0.000000
./22_97.log:   181  Ir    c     0.407406    0.659931    2.717075    0.000000
./22_98.log:   181  Ir    c     0.407406    0.663298    2.711288    0.000000
./22_99.log:   181  Ir    c     0.407406    0.666666    2.708326    0.000000
./23_0.log:   181  Ir    c     0.410773    0.333333    2.700564    0.000000
./23_1.log:   181  Ir    c     0.410773    0.336699    2.703924    0.000000
./23_2.log:   181  Ir    c     0.410773    0.340066    2.709704    0.000000
./23_3.log:   181  Ir    c     0.410773    0.343433    2.718203    0.000000
./23_4.log:   181  Ir    c     0.410773    0.346800    2.725431    0.000000
./23_5.log:   181  Ir    c     0.410773    0.350167    2.729327    0.000000
./23_6.log:   181  Ir    c     0.410773    0.353534    2.740698    0.000000
./23_7.log:   181  Ir    c     0.410773    0.356901    2.751368    0.000000
./23_8.log:   181  Ir    c     0.410773    0.360268    2.750851    0.000000
./23_9.log:   181  Ir    c     0.410773    0.363635    2.753975    0.000000
./23_10.log:   181  Ir    c     0.410773    0.367002    2.756420    0.000000
./23_11.log:   181  Ir    c     0.410773    0.370369    2.757869    0.000000
./23_12.log:   181  Ir    c     0.410773    0.373736    2.758305    0.000000
./23_13.log:   181  Ir    c     0.410773    0.377103    2.757805    0.000000
./23_14.log:   181  Ir    c     0.410773    0.380470    2.756139    0.000000
./23_15.log:   181  Ir    c     0.410773    0.383837    2.751635    0.000000
./23_16.log:   181  Ir    c     0.410773    0.387204    2.748068    0.000000
./23_17.log:   181  Ir    c     0.410773    0.390571    2.747314    0.000000
./23_18.log:   181  Ir    c     0.410773    0.393938    2.732600    0.000000
./23_19.log:   181  Ir    c     0.410773    0.397305    2.732616    0.000000
./23_20.log:   181  Ir    c     0.410773    0.400672    2.222464    0.000000
./23_21.log:   181  Ir    c     0.410773    0.404039    2.213259    0.000000
./23_22.log:   181  Ir    c     0.410773    0.407406    2.210070    0.000000
./23_23.log:   181  Ir    c     0.410773    0.410773    2.218294    0.000000
./23_24.log:   181  Ir    c     0.410773    0.414140    2.206779    0.000000
./23_25.log:   181  Ir    c     0.410773    0.417507    2.203178    0.000000
./23_26.log:   181  Ir    c     0.410773    0.420874    2.695201    0.000000
./23_27.log:   181  Ir    c     0.410773    0.424241    2.697280    0.000000
./23_28.log:   181  Ir    c     0.410773    0.427608    2.707938    0.000000
./23_29.log:   181  Ir    c     0.410773    0.430975    2.715364    0.000000
./23_30.log:   181  Ir    c     0.410773    0.434342    2.717782    0.000000
./23_31.log:   181  Ir    c     0.410773    0.437709    2.718465    0.000000
./23_32.log:   181  Ir    c     0.410773    0.441076    2.717660    0.000000
./23_33.log:   181  Ir    c     0.410773    0.444443    2.715996    0.000000
./23_34.log:   181  Ir    c     0.410773    0.447810    2.720061    0.000000
./23_35.log:   181  Ir    c     0.410773    0.451177    2.719743    0.000000
./23_36.log:   181  Ir    c     0.410773    0.454544    2.721739    0.000000
./23_37.log:   181  Ir    c     0.410773    0.457911    2.722686    0.000000
./23_38.log:   181  Ir    c     0.410773    0.461278    2.723467    0.000000
./23_39.log:   181  Ir    c     0.410773    0.464645    2.724216    0.000000
./23_40.log:   181  Ir    c     0.410773    0.468012    2.725649    0.000000
./23_41.log:   181  Ir    c     0.410773    0.471379    2.721277    0.000000
./23_42.log:   181  Ir    c     0.410773    0.474746    2.723574    0.000000
./23_43.log:   181  Ir    c     0.410773    0.478113    2.727424    0.000000
./23_44.log:   181  Ir    c     0.410773    0.481480    2.727398    0.000000
./23_45.log:   181  Ir    c     0.410773    0.484847    2.727588    0.000000
./23_46.log:   181  Ir    c     0.410773    0.488214    2.727680    0.000000
./23_47.log:   181  Ir    c     0.410773    0.491581    2.714325    0.000000
./23_48.log:   181  Ir    c     0.410773    0.494948    2.728232    0.000000
./23_49.log:   181  Ir    c     0.410773    0.498315    2.717276    0.000000
./23_50.log:   181  Ir    c     0.410773    0.501682    2.717098    0.000000
./23_51.log:   181  Ir    c     0.410773    0.505049    2.728232    0.000000
./23_52.log:   181  Ir    c     0.410773    0.508416    2.728553    0.000000
./23_53.log:   181  Ir    c     0.410773    0.511783    2.727679    0.000000
./23_54.log:   181  Ir    c     0.410773    0.515150    2.727576    0.000000
./23_55.log:   181  Ir    c     0.410773    0.518517    2.727398    0.000000
./23_56.log:   181  Ir    c     0.410773    0.521884    2.728251    0.000000
./23_57.log:   181  Ir    c     0.410773    0.525251    2.723653    0.000000
./23_58.log:   181  Ir    c     0.410773    0.528618    2.721827    0.000000
./23_59.log:   181  Ir    c     0.410773    0.531985    2.725310    0.000000
./23_60.log:   181  Ir    c     0.410773    0.535352    2.724195    0.000000
./23_61.log:   181  Ir    c     0.410773    0.538719    2.721808    0.000000
./23_62.log:   181  Ir    c     0.410773    0.542086    2.722687    0.000000
./23_63.log:   181  Ir    c     0.410773    0.545453    2.721740    0.000000
./23_64.log:   181  Ir    c     0.410773    0.548820    2.719723    0.000000
./23_65.log:   181  Ir    c     0.410773    0.552187    2.720062    0.000000
./23_66.log:   181  Ir    c     0.410773    0.555554    2.716008    0.000000
./23_67.log:   181  Ir    c     0.410773    0.558921    2.717677    0.000000
./23_68.log:   181  Ir    c     0.410773    0.562288    2.706214    0.000000
./23_69.log:   181  Ir    c     0.410773    0.565655    2.716703    0.000000
./23_70.log:   181  Ir    c     0.410773    0.569022    2.714226    0.000000
./23_71.log:   181  Ir    c     0.410773    0.572389    2.706287    0.000000
./23_72.log:   181  Ir    c     0.410773    0.575756    2.695047    0.000000
./23_73.log:   181  Ir    c     0.410773    0.579123    2.695129    0.000000
./23_74.log:   181  Ir    c     0.410773    0.582490    2.204364    0.000000
./23_75.log:   181  Ir    c     0.410773    0.585857    2.205734    0.000000
./23_76.log:   181  Ir    c     0.410773    0.589224    2.215643    0.000000
./23_77.log:   181  Ir    c     0.410773    0.592591    2.210072    0.000000
./23_78.log:   181  Ir    c     0.410773    0.595958    2.213280    0.000000
./23_79.log:   181  Ir    c     0.410773    0.599325    2.222458    0.000000
./23_80.log:   181  Ir    c     0.410773    0.602692    2.732650    0.000000
./23_81.log:   181  Ir    c     0.410773    0.606059    2.732311    0.000000
./23_82.log:   181  Ir    c     0.410773    0.609426    2.743477    0.000000
./23_83.log:   181  Ir    c     0.410773    0.612793    2.751472    0.000000
./23_84.log:   181  Ir    c     0.410773    0.616160    2.752307    0.000000
./23_85.log:   181  Ir    c     0.410773    0.619527    2.756143    0.000000
./23_86.log:   181  Ir    c     0.410773    0.622894    2.757804    0.000000
./23_87.log:   181  Ir    c     0.410773    0.626261    2.758071    0.000000
./23_88.log:   181  Ir    c     0.410773    0.629628    2.757870    0.000000
./23_89.log:   181  Ir    c     0.410773    0.632995    2.756419    0.000000
./23_90.log:   181  Ir    c     0.410773    0.636362    2.754049    0.000000
./23_91.log:   181  Ir    c     0.410773    0.639729    2.750565    0.000000
./23_92.log:   181  Ir    c     0.410773    0.643096    2.746503    0.000000
./23_93.log:   181  Ir    c     0.410773    0.646463    2.740986    0.000000
./23_94.log:   181  Ir    c     0.410773    0.649830    2.729378    0.000000
./23_95.log:   181  Ir    c     0.410773    0.653197    2.725885    0.000000
./23_96.log:   181  Ir    c     0.410773    0.656564    2.720586    0.000000
./23_97.log:   181  Ir    c     0.410773    0.659931    2.709706    0.000000
./23_98.log:   181  Ir    c     0.410773    0.663298    2.704294    0.000000
./23_99.log:   181  Ir    c     0.410773    0.666666    2.700777    0.000000
./24_0.log:   181  Ir    c     0.414140    0.333333    2.694552    0.000000
./24_1.log:   181  Ir    c     0.414140    0.336699    2.695233    0.000000
./24_2.log:   181  Ir    c     0.414140    0.340066    2.706862    0.000000
./24_3.log:   181  Ir    c     0.414140    0.343433    2.715805    0.000000
./24_4.log:   181  Ir    c     0.414140    0.346800    2.724052    0.000000
./24_5.log:   181  Ir    c     0.414140    0.350167    2.731613    0.000000
./24_6.log:   181  Ir    c     0.414140    0.353534    2.736674    0.000000
./24_7.log:   181  Ir    c     0.414140    0.356901    2.740206    0.000000
./24_8.log:   181  Ir    c     0.414140    0.360268    2.747136    0.000000
./24_9.log:   181  Ir    c     0.414140    0.363635    2.749435    0.000000
./24_10.log:   181  Ir    c     0.414140    0.367002    2.752476    0.000000
./24_11.log:   181  Ir    c     0.414140    0.370369    2.754196    0.000000
./24_12.log:   181  Ir    c     0.414140    0.373736    2.754446    0.000000
./24_13.log:   181  Ir    c     0.414140    0.377103    2.754259    0.000000
./24_14.log:   181  Ir    c     0.414140    0.380470    2.756816    0.000000
./24_15.log:   181  Ir    c     0.414140    0.383837    2.749914    0.000000
./24_16.log:   181  Ir    c     0.414140    0.387204    2.744619    0.000000
./24_17.log:   181  Ir    c     0.414140    0.390571    2.745103    0.000000
./24_18.log:   181  Ir    c     0.414140    0.393938    2.734797    0.000000
./24_19.log:   181  Ir    c     0.414140    0.397305    2.722846    0.000000
./24_20.log:   181  Ir    c     0.414140    0.400672    2.224961    0.000000
./24_21.log:   181  Ir    c     0.414140    0.404039    2.219325    0.000000
./24_22.log:   181  Ir    c     0.414140    0.407406    2.208367    0.000000
./24_23.log:   181  Ir    c     0.414140    0.410773    2.206779    0.000000
./24_24.log:   181  Ir    c     0.414140    0.414140    2.206595    0.000000
./24_25.log:   181  Ir    c     0.414140    0.417507    2.202621    0.000000
./24_26.log:   181  Ir    c     0.414140    0.420874    2.700038    0.000000
./24_27.log:   181  Ir    c     0.414140    0.424241    2.700477    0.000000
./24_28.log:   181  Ir    c     0.414140    0.427608    2.713770    0.000000
./24_29.log:   181  Ir    c     0.414140    0.430975    2.716901    0.000000
./24_30.log:   181  Ir    c     0.414140    0.434342    2.719727    0.000000
./24_31.log:   181  Ir    c     0.414140    0.437709    2.722052    0.000000
./24_32.log:   181  Ir    c     0.414140    0.441076    2.721648    0.000000
./24_33.log:   181  Ir    c     0.414140    0.444443    2.719932    0.000000
./24_34.log:   181  Ir    c     0.414140    0.447810    2.722915    0.000000
./24_35.log:   181  Ir    c     0.414140    0.451177    2.725270    0.000000
./24_36.log:   181  Ir    c     0.414140    0.454544    2.724928    0.000000
./24_37.log:   181  Ir    c     0.414140    0.457911    2.728166    0.000000
./24_38.log:   181  Ir    c     0.414140    0.461278    2.729420    0.000000
./24_39.log:   181  Ir    c     0.414140    0.464645    2.730591    0.000000
./24_40.log:   181  Ir    c     0.414140    0.468012    2.735672    0.000000
./24_41.log:   181  Ir    c     0.414140    0.471379    2.733933    0.000000
./24_42.log:   181  Ir    c     0.414140    0.474746    2.733541    0.000000
./24_43.log:   181  Ir    c     0.414140    0.478113    3.736411    0.000000
./24_44.log:   181  Ir    c     0.414140    0.481480    2.925634    0.000000
./24_45.log:   181  Ir    c     0.414140    0.484847    2.735558    0.000000
./24_46.log:   181  Ir    c     0.414140    0.488214    3.716830    0.000000
./24_47.log:   181  Ir    c     0.414140    0.491581    3.717958    0.000000
./24_48.log:   181  Ir    c     0.414140    0.494948    3.710653    0.000000
./24_49.log:   181  Ir    c     0.414140    0.498315    3.736427    0.000000
./24_50.log:   181  Ir    c     0.414140    0.501682    3.674030    0.000000
./24_51.log:   181  Ir    c     0.414140    0.505049    3.701107    0.000000
./24_52.log:   181  Ir    c     0.414140    0.508416    3.711519    0.000000
./24_53.log:   181  Ir    c     0.414140    0.511783    3.704254    0.000000
./24_54.log:   181  Ir    c     0.414140    0.515150    2.734942    0.000000
./24_55.log:   181  Ir    c     0.414140    0.518517    2.925630    0.000000
./24_56.log:   181  Ir    c     0.414140    0.521884    3.750169    0.000000
./24_57.log:   181  Ir    c     0.414140    0.525251    2.732008    0.000000
./24_58.log:   181  Ir    c     0.414140    0.528618    2.734076    0.000000
./24_59.log:   181  Ir    c     0.414140    0.531985    2.730106    0.000000
./24_60.log:   181  Ir    c     0.414140    0.535352    2.731277    0.000000
./24_61.log:   181  Ir    c     0.414140    0.538719    2.728223    0.000000
./24_62.log:   181  Ir    c     0.414140    0.542086    2.728146    0.000000
./24_63.log:   181  Ir    c     0.414140    0.545453    2.723397    0.000000
./24_64.log:   181  Ir    c     0.414140    0.548820    2.725184    0.000000
./24_65.log:   181  Ir    c     0.414140    0.552187    2.722914    0.000000
./24_66.log:   181  Ir    c     0.414140    0.555554    2.719960    0.000000
./24_67.log:   181  Ir    c     0.414140    0.558921    2.715089    0.000000
./24_68.log:   181  Ir    c     0.414140    0.562288    2.718481    0.000000
./24_69.log:   181  Ir    c     0.414140    0.565655    2.719614    0.000000
./24_70.log:   181  Ir    c     0.414140    0.569022    2.716899    0.000000
./24_71.log:   181  Ir    c     0.414140    0.572389    2.713901    0.000000
./24_72.log:   181  Ir    c     0.414140    0.575756    2.704391    0.000000
./24_73.log:   181  Ir    c     0.414140    0.579123    2.700067    0.000000
./24_74.log:   181  Ir    c     0.414140    0.582490    2.201274    0.000000
./24_75.log:   181  Ir    c     0.414140    0.585857    2.207888    0.000000
./24_76.log:   181  Ir    c     0.414140    0.589224    2.203270    0.000000
./24_77.log:   181  Ir    c     0.414140    0.592591    2.207624    0.000000
./24_78.log:   181  Ir    c     0.414140    0.595958    2.219320    0.000000
./24_79.log:   181  Ir    c     0.414140    0.599325    2.226051    0.000000
./24_80.log:   181  Ir    c     0.414140    0.602692    2.733107    0.000000
./24_81.log:   181  Ir    c     0.414140    0.606059    2.734830    0.000000
./24_82.log:   181  Ir    c     0.414140    0.609426    2.744966    0.000000
./24_83.log:   181  Ir    c     0.414140    0.612793    2.745277    0.000000
./24_84.log:   181  Ir    c     0.414140    0.616160    2.748266    0.000000
./24_85.log:   181  Ir    c     0.414140    0.619527    2.749557    0.000000
./24_86.log:   181  Ir    c     0.414140    0.622894    2.752320    0.000000
./24_87.log:   181  Ir    c     0.414140    0.626261    2.754441    0.000000
./24_88.log:   181  Ir    c     0.414140    0.629628    2.754399    0.000000
./24_89.log:   181  Ir    c     0.414140    0.632995    2.752478    0.000000
./24_90.log:   181  Ir    c     0.414140    0.636362    2.747986    0.000000
./24_91.log:   181  Ir    c     0.414140    0.639729    2.747140    0.000000
./24_92.log:   181  Ir    c     0.414140    0.643096    2.740217    0.000000
./24_93.log:   181  Ir    c     0.414140    0.646463    2.736892    0.000000
./24_94.log:   181  Ir    c     0.414140    0.649830    2.731623    0.000000
./24_95.log:   181  Ir    c     0.414140    0.653197    2.724058    0.000000
./24_96.log:   181  Ir    c     0.414140    0.656564    2.715824    0.000000
./24_97.log:   181  Ir    c     0.414140    0.659931    2.706869    0.000000
./24_98.log:   181  Ir    c     0.414140    0.663298    2.695235    0.000000
./24_99.log:   181  Ir    c     0.414140    0.666666    2.694582    0.000000
./25_0.log:   181  Ir    c     0.417507    0.333333    2.687628    0.000000
./25_1.log:   181  Ir    c     0.417507    0.336699    2.693085    0.000000
./25_2.log:   181  Ir    c     0.417507    0.340066    2.698215    0.000000
./25_3.log:   181  Ir    c     0.417507    0.343433    2.710812    0.000000
./25_4.log:   181  Ir    c     0.417507    0.346800    2.718971    0.000000
./25_5.log:   181  Ir    c     0.417507    0.350167    2.722021    0.000000
./25_6.log:   181  Ir    c     0.417507    0.353534    2.732428    0.000000
./25_7.log:   181  Ir    c     0.417507    0.356901    2.737809    0.000000
./25_8.log:   181  Ir    c     0.417507    0.360268    2.740670    0.000000
./25_9.log:   181  Ir    c     0.417507    0.363635    2.745813    0.000000
./25_10.log:   181  Ir    c     0.417507    0.367002    2.748462    0.000000
./25_11.log:   181  Ir    c     0.417507    0.370369    2.750054    0.000000
./25_12.log:   181  Ir    c     0.417507    0.373736    2.750759    0.000000
./25_13.log:   181  Ir    c     0.417507    0.377103    2.751481    0.000000
./25_14.log:   181  Ir    c     0.417507    0.380470    2.752300    0.000000
./25_15.log:   181  Ir    c     0.417507    0.383837    2.743484    0.000000
./25_16.log:   181  Ir    c     0.417507    0.387204    2.741362    0.000000
./25_17.log:   181  Ir    c     0.417507    0.390571    2.744414    0.000000
./25_18.log:   181  Ir    c     0.417507    0.393938    2.734148    0.000000
./25_19.log:   181  Ir    c     0.417507    0.397305    2.726883    0.000000
./25_20.log:   181  Ir    c     0.417507    0.400672    2.218415    0.000000
./25_21.log:   181  Ir    c     0.417507    0.404039    2.210078    0.000000
./25_22.log:   181  Ir    c     0.417507    0.407406    2.207531    0.000000
./25_23.log:   181  Ir    c     0.417507    0.410773    2.203190    0.000000
./25_24.log:   181  Ir    c     0.417507    0.414140    2.202618    0.000000
./25_25.log:   181  Ir    c     0.417507    0.417507    2.203262    0.000000
./25_26.log:   181  Ir    c     0.417507    0.420874    2.201755    0.000000
./25_27.log:   181  Ir    c     0.417507    0.424241    2.708505    0.000000
./25_28.log:   181  Ir    c     0.417507    0.427608    2.715974    0.000000
./25_29.log:   181  Ir    c     0.417507    0.430975    2.719032    0.000000
./25_30.log:   181  Ir    c     0.417507    0.434342    2.719034    0.000000
./25_31.log:   181  Ir    c     0.417507    0.437709    2.720645    0.000000
./25_32.log:   181  Ir    c     0.417507    0.441076    2.724351    0.000000
./25_33.log:   181  Ir    c     0.417507    0.444443    2.726967    0.000000
./25_34.log:   181  Ir    c     0.417507    0.447810    2.730278    0.000000
./25_35.log:   181  Ir    c     0.417507    0.451177    2.728924    0.000000
./25_36.log:   181  Ir    c     0.417507    0.454544    2.730714    0.000000
./25_37.log:   181  Ir    c     0.417507    0.457911    2.734317    0.000000
./25_38.log:   181  Ir    c     0.417507    0.461278    2.736738    0.000000
./25_39.log:   181  Ir    c     0.417507    0.464645    2.739942    0.000000
./25_40.log:   181  Ir    c     0.417507    0.468012    2.738211    0.000000
./25_41.log:   181  Ir    c     0.417507    0.471379    2.735838    0.000000
./25_42.log:   181  Ir    c     0.417507    0.474746    2.733797    0.000000
./25_43.log:   181  Ir    c     0.417507    0.478113    2.736546    0.000000
./25_44.log:   181  Ir    c     0.417507    0.481480    2.743863    0.000000
./25_45.log:   181  Ir    c     0.417507    0.484847    2.743945    0.000000
./25_46.log:   181  Ir    c     0.417507    0.488214    2.744499    0.000000
./25_47.log:   181  Ir    c     0.417507    0.491581    2.750343    0.000000
./25_48.log:   181  Ir    c     0.417507    0.494948    2.739469    0.000000
./25_49.log:   181  Ir    c     0.417507    0.498315    2.745395    0.000000
./25_50.log:   181  Ir    c     0.417507    0.501682    2.745396    0.000000
./25_51.log:   181  Ir    c     0.417507    0.505049    2.738397    0.000000
./25_52.log:   181  Ir    c     0.417507    0.508416    2.749124    0.000000
./25_53.log:   181  Ir    c     0.417507    0.511783    2.744558    0.000000
./25_54.log:   181  Ir    c     0.417507    0.515150    2.743946    0.000000
./25_55.log:   181  Ir    c     0.417507    0.518517    2.739930    0.000000
./25_56.log:   181  Ir    c     0.417507    0.521884    2.736426    0.000000
./25_57.log:   181  Ir    c     0.417507    0.525251    2.733798    0.000000
./25_58.log:   181  Ir    c     0.417507    0.528618    2.737682    0.000000
./25_59.log:   181  Ir    c     0.417507    0.531985    2.738948    0.000000
./25_60.log:   181  Ir    c     0.417507    0.535352    2.736876    0.000000
./25_61.log:   181  Ir    c     0.417507    0.538719    2.743051    0.000000
./25_62.log:   181  Ir    c     0.417507    0.542086    2.734303    0.000000
./25_63.log:   181  Ir    c     0.417507    0.545453    2.730949    0.000000
./25_64.log:   181  Ir    c     0.417507    0.548820    2.728943    0.000000
./25_65.log:   181  Ir    c     0.417507    0.552187    2.731129    0.000000
./25_66.log:   181  Ir    c     0.417507    0.555554    2.725107    0.000000
./25_67.log:   181  Ir    c     0.417507    0.558921    2.724561    0.000000
./25_68.log:   181  Ir    c     0.417507    0.562288    2.720634    0.000000
./25_69.log:   181  Ir    c     0.417507    0.565655    2.719034    0.000000
./25_70.log:   181  Ir    c     0.417507    0.569022    2.717445    0.000000
./25_71.log:   181  Ir    c     0.417507    0.572389    2.716262    0.000000
./25_72.log:   181  Ir    c     0.417507    0.575756    2.706964    0.000000
./25_73.log:   181  Ir    c     0.417507    0.579123    2.201739    0.000000
./25_74.log:   181  Ir    c     0.417507    0.582490    2.202738    0.000000
./25_75.log:   181  Ir    c     0.417507    0.585857    2.204765    0.000000
./25_76.log:   181  Ir    c     0.417507    0.589224    2.203189    0.000000
./25_77.log:   181  Ir    c     0.417507    0.592591    2.210661    0.000000
./25_78.log:   181  Ir    c     0.417507    0.595958    2.214251    0.000000
./25_79.log:   181  Ir    c     0.417507    0.599325    2.215952    0.000000
./25_80.log:   181  Ir    c     0.417507    0.602692    2.727016    0.000000
./25_81.log:   181  Ir    c     0.417507    0.606059    2.739125    0.000000
./25_82.log:   181  Ir    c     0.417507    0.609426    2.743097    0.000000
./25_83.log:   181  Ir    c     0.417507    0.612793    2.745967    0.000000
./25_84.log:   181  Ir    c     0.417507    0.616160    2.741633    0.000000
./25_85.log:   181  Ir    c     0.417507    0.619527    2.751989    0.000000
./25_86.log:   181  Ir    c     0.417507    0.622894    2.752191    0.000000
./25_87.log:   181  Ir    c     0.417507    0.626261    2.753116    0.000000
./25_88.log:   181  Ir    c     0.417507    0.629628    2.750056    0.000000
./25_89.log:   181  Ir    c     0.417507    0.632995    2.748464    0.000000
./25_90.log:   181  Ir    c     0.417507    0.636362    2.745817    0.000000
./25_91.log:   181  Ir    c     0.417507    0.639729    2.740673    0.000000
./25_92.log:   181  Ir    c     0.417507    0.643096    2.736783    0.000000
./25_93.log:   181  Ir    c     0.417507    0.646463    2.732434    0.000000
./25_94.log:   181  Ir    c     0.417507    0.649830    2.722026    0.000000
./25_95.log:   181  Ir    c     0.417507    0.653197    2.718978    0.000000
./25_96.log:   181  Ir    c     0.417507    0.656564    2.710819    0.000000
./25_97.log:   181  Ir    c     0.417507    0.659931    2.698216    0.000000
./25_98.log:   181  Ir    c     0.417507    0.663298    2.692054    0.000000
./25_99.log:   181  Ir    c     0.417507    0.666666    2.687714    0.000000
./26_0.log:   181  Ir    c     0.420874    0.333333    2.684081    0.000000
./26_1.log:   181  Ir    c     0.420874    0.336699    2.686285    0.000000
./26_2.log:   181  Ir    c     0.420874    0.340066    2.693202    0.000000
./26_3.log:   181  Ir    c     0.420874    0.343433    2.706914    0.000000
./26_4.log:   181  Ir    c     0.420874    0.346800    2.715213    0.000000
./26_5.log:   181  Ir    c     0.420874    0.350167    2.719416    0.000000
./26_6.log:   181  Ir    c     0.420874    0.353534    2.726226    0.000000
./26_7.log:   181  Ir    c     0.420874    0.356901    2.729811    0.000000
./26_8.log:   181  Ir    c     0.420874    0.360268    2.739033    0.000000
./26_9.log:   181  Ir    c     0.420874    0.363635    2.741418    0.000000
./26_10.log:   181  Ir    c     0.420874    0.367002    2.743674    0.000000
./26_11.log:   181  Ir    c     0.420874    0.370369    2.746953    0.000000
./26_12.log:   181  Ir    c     0.420874    0.373736    2.747631    0.000000
./26_13.log:   181  Ir    c     0.420874    0.377103    2.754967    0.000000
./26_14.log:   181  Ir    c     0.420874    0.380470    2.748075    0.000000
./26_15.log:   181  Ir    c     0.420874    0.383837    2.740467    0.000000
./26_16.log:   181  Ir    c     0.420874    0.387204    2.743100    0.000000
./26_17.log:   181  Ir    c     0.420874    0.390571    2.742671    0.000000
./26_18.log:   181  Ir    c     0.420874    0.393938    2.735290    0.000000
./26_19.log:   181  Ir    c     0.420874    0.397305    2.729729    0.000000
./26_20.log:   181  Ir    c     0.420874    0.400672    2.213496    0.000000
./26_21.log:   181  Ir    c     0.420874    0.404039    2.205196    0.000000
./26_22.log:   181  Ir    c     0.420874    0.407406    2.210386    0.000000
./26_23.log:   181  Ir    c     0.420874    0.410773    2.695201    0.000000
./26_24.log:   181  Ir    c     0.420874    0.414140    2.700038    0.000000
./26_25.log:   181  Ir    c     0.420874    0.417507    2.201755    0.000000
./26_26.log:   181  Ir    c     0.420874    0.420874    2.199629    0.000000
./26_27.log:   181  Ir    c     0.420874    0.424241    2.709337    0.000000
./26_28.log:   181  Ir    c     0.420874    0.427608    2.717383    0.000000
./26_29.log:   181  Ir    c     0.420874    0.430975    2.712786    0.000000
./26_30.log:   181  Ir    c     0.420874    0.434342    2.722383    0.000000
./26_31.log:   181  Ir    c     0.420874    0.437709    2.724203    0.000000
./26_32.log:   181  Ir    c     0.420874    0.441076    2.728123    0.000000
./26_33.log:   181  Ir    c     0.420874    0.444443    2.734351    0.000000
./26_34.log:   181  Ir    c     0.420874    0.447810    2.731321    0.000000
./26_35.log:   181  Ir    c     0.420874    0.451177    2.737330    0.000000
./26_36.log:   181  Ir    c     0.420874    0.454544    2.739885    0.000000
./26_37.log:   181  Ir    c     0.420874    0.457911    3.796805    0.000000
./26_38.log:   181  Ir    c     0.420874    0.461278    2.742090    0.000000
./26_39.log:   181  Ir    c     0.420874    0.464645    2.744850    0.000000
./26_40.log:   181  Ir    c     0.420874    0.468012    2.746609    0.000000
./26_41.log:   181  Ir    c     0.420874    0.471379    2.745198    0.000000
./26_42.log:   181  Ir    c     0.420874    0.474746    2.740121    0.000000
./26_43.log:   181  Ir    c     0.420874    0.478113    3.742491    0.000000
./26_44.log:   181  Ir    c     0.420874    0.481480    3.734332    0.000000
./26_45.log:   181  Ir    c     0.420874    0.484847    2.752713    0.000000
./26_46.log:   181  Ir    c     0.420874    0.488214    2.749373    0.000000
./26_47.log:   181  Ir    c     0.420874    0.491581    2.754008    0.000000
./26_48.log:   181  Ir    c     0.420874    0.494948    3.695082    0.000000
./26_49.log:   181  Ir    c     0.420874    0.498315    3.727187    0.000000
./26_50.log:   181  Ir    c     0.420874    0.501682    3.727163    0.000000
./26_51.log:   181  Ir    c     0.420874    0.505049    3.696235    0.000000
./26_52.log:   181  Ir    c     0.420874    0.508416    2.754066    0.000000
./26_53.log:   181  Ir    c     0.420874    0.511783    2.751647    0.000000
./26_54.log:   181  Ir    c     0.420874    0.515150    2.752714    0.000000
./26_55.log:   181  Ir    c     0.420874    0.518517    3.735960    0.000000
./26_56.log:   181  Ir    c     0.420874    0.521884    3.741571    0.000000
./26_57.log:   181  Ir    c     0.420874    0.525251    2.743909    0.000000
./26_58.log:   181  Ir    c     0.420874    0.528618    2.746582    0.000000
./26_59.log:   181  Ir    c     0.420874    0.531985    2.746739    0.000000
./26_60.log:   181  Ir    c     0.420874    0.535352    2.744818    0.000000
./26_61.log:   181  Ir    c     0.420874    0.538719    2.742185    0.000000
./26_62.log:   181  Ir    c     0.420874    0.542086    3.795532    0.000000
./26_63.log:   181  Ir    c     0.420874    0.545453    2.731596    0.000000
./26_64.log:   181  Ir    c     0.420874    0.548820    2.739231    0.000000
./26_65.log:   181  Ir    c     0.420874    0.552187    2.731325    0.000000
./26_66.log:   181  Ir    c     0.420874    0.555554    2.733526    0.000000
./26_67.log:   181  Ir    c     0.420874    0.558921    2.728148    0.000000
./26_68.log:   181  Ir    c     0.420874    0.562288    2.724210    0.000000
./26_69.log:   181  Ir    c     0.420874    0.565655    2.722295    0.000000
./26_70.log:   181  Ir    c     0.420874    0.569022    2.718485    0.000000
./26_71.log:   181  Ir    c     0.420874    0.572389    2.717652    0.000000
./26_72.log:   181  Ir    c     0.420874    0.575756    2.712415    0.000000
./26_73.log:   181  Ir    c     0.420874    0.579123    2.199602    0.000000
./26_74.log:   181  Ir    c     0.420874    0.582490    2.201743    0.000000
./26_75.log:   181  Ir    c     0.420874    0.585857    2.699336    0.000000
./26_76.log:   181  Ir    c     0.420874    0.589224    2.695232    0.000000
./26_77.log:   181  Ir    c     0.420874    0.592591    2.208086    0.000000
./26_78.log:   181  Ir    c     0.420874    0.595958    2.211356    0.000000
./26_79.log:   181  Ir    c     0.420874    0.599325    2.213492    0.000000
./26_80.log:   181  Ir    c     0.420874    0.602692    2.729371    0.000000
./26_81.log:   181  Ir    c     0.420874    0.606059    2.735597    0.000000
./26_82.log:   181  Ir    c     0.420874    0.609426    2.745822    0.000000
./26_83.log:   181  Ir    c     0.420874    0.612793    2.742400    0.000000
./26_84.log:   181  Ir    c     0.420874    0.616160    2.740469    0.000000
./26_85.log:   181  Ir    c     0.420874    0.619527    2.748169    0.000000
./26_86.log:   181  Ir    c     0.420874    0.622894    2.754939    0.000000
./26_87.log:   181  Ir    c     0.420874    0.626261    2.753135    0.000000
./26_88.log:   181  Ir    c     0.420874    0.629628    2.746953    0.000000
./26_89.log:   181  Ir    c     0.420874    0.632995    2.743621    0.000000
./26_90.log:   181  Ir    c     0.420874    0.636362    2.741421    0.000000
./26_91.log:   181  Ir    c     0.420874    0.639729    2.739039    0.000000
./26_92.log:   181  Ir    c     0.420874    0.643096    2.733864    0.000000
./26_93.log:   181  Ir    c     0.420874    0.646463    2.727436    0.000000
./26_94.log:   181  Ir    c     0.420874    0.649830    2.721910    0.000000
./26_95.log:   181  Ir    c     0.420874    0.653197    2.710756    0.000000
./26_96.log:   181  Ir    c     0.420874    0.656564    2.706907    0.000000
./26_97.log:   181  Ir    c     0.420874    0.659931    2.693202    0.000000
./26_98.log:   181  Ir    c     0.420874    0.663298    2.687656    0.000000
./26_99.log:   181  Ir    c     0.420874    0.666666    2.682349    0.000000
./27_0.log:   181  Ir    c     0.424241    0.333333    2.673548    0.000000
./27_1.log:   181  Ir    c     0.424241    0.336699    2.682146    0.000000
./27_2.log:   181  Ir    c     0.424241    0.340066    2.691775    0.000000
./27_3.log:   181  Ir    c     0.424241    0.343433    2.697626    0.000000
./27_4.log:   181  Ir    c     0.424241    0.346800    2.709077    0.000000
./27_5.log:   181  Ir    c     0.424241    0.350167    2.714624    0.000000
./27_6.log:   181  Ir    c     0.424241    0.353534    2.722518    0.000000
./27_7.log:   181  Ir    c     0.424241    0.356901    2.729063    0.000000
./27_8.log:   181  Ir    c     0.424241    0.360268    2.734234    0.000000
./27_9.log:   181  Ir    c     0.424241    0.363635    2.737992    0.000000
./27_10.log:   181  Ir    c     0.424241    0.367002    2.736168    0.000000
./27_11.log:   181  Ir    c     0.424241    0.370369    2.746700    0.000000
./27_12.log:   181  Ir    c     0.424241    0.373736    2.751227    0.000000
./27_13.log:   181  Ir    c     0.424241    0.377103    2.745965    0.000000
./27_14.log:   181  Ir    c     0.424241    0.380470    2.742012    0.000000
./27_15.log:   181  Ir    c     0.424241    0.383837    2.740602    0.000000
./27_16.log:   181  Ir    c     0.424241    0.387204    2.741944    0.000000
./27_17.log:   181  Ir    c     0.424241    0.390571    2.737296    0.000000
./27_18.log:   181  Ir    c     0.424241    0.393938    2.735390    0.000000
./27_19.log:   181  Ir    c     0.424241    0.397305    2.718820    0.000000
./27_20.log:   181  Ir    c     0.424241    0.400672    2.719921    0.000000
./27_21.log:   181  Ir    c     0.424241    0.404039    2.204532    0.000000
./27_22.log:   181  Ir    c     0.424241    0.407406    2.688838    0.000000
./27_23.log:   181  Ir    c     0.424241    0.410773    2.697280    0.000000
./27_24.log:   181  Ir    c     0.424241    0.414140    2.700477    0.000000
./27_25.log:   181  Ir    c     0.424241    0.417507    2.708505    0.000000
./27_26.log:   181  Ir    c     0.424241    0.420874    2.709337    0.000000
./27_27.log:   181  Ir    c     0.424241    0.424241    2.199307    0.000000
./27_28.log:   181  Ir    c     0.424241    0.427608    2.199277    0.000000
./27_29.log:   181  Ir    c     0.424241    0.430975    2.729396    0.000000
./27_30.log:   181  Ir    c     0.424241    0.434342    2.731747    0.000000
./27_31.log:   181  Ir    c     0.424241    0.437709    2.731948    0.000000
./27_32.log:   181  Ir    c     0.424241    0.441076    2.732212    0.000000
./27_33.log:   181  Ir    c     0.424241    0.444443    3.841785    0.000000
./27_34.log:   181  Ir    c     0.424241    0.447810    2.731050    0.000000
./27_35.log:   181  Ir    c     0.424241    0.451177    2.742807    0.000000
./27_36.log:   181  Ir    c     0.424241    0.454544    2.746279    0.000000
./27_37.log:   181  Ir    c     0.424241    0.457911    2.754145    0.000000
./27_38.log:   181  Ir    c     0.424241    0.461278    2.757228    0.000000
./27_39.log:   181  Ir    c     0.424241    0.464645    2.753041    0.000000
./27_40.log:   181  Ir    c     0.424241    0.468012    2.755002    0.000000
./27_41.log:   181  Ir    c     0.424241    0.471379    3.733075    0.000000
./27_42.log:   181  Ir    c     0.424241    0.474746    3.732337    0.000000
./27_43.log:   181  Ir    c     0.424241    0.478113    3.714621    0.000000
./27_44.log:   181  Ir    c     0.424241    0.481480    3.709018    0.000000
./27_45.log:   181  Ir    c     0.424241    0.484847    2.759035    0.000000
./27_46.log:   181  Ir    c     0.424241    0.488214    2.927757    0.000000
./27_47.log:   181  Ir    c     0.424241    0.491581    2.935105    0.000000
./27_48.log:   181  Ir    c     0.424241    0.494948    3.683234    0.000000
./27_49.log:   181  Ir    c     0.424241    0.498315    2.932296    0.000000
./27_50.log:   181  Ir    c     0.424241    0.501682    2.932295    0.000000
./27_51.log:   181  Ir    c     0.424241    0.505049    3.682419    0.000000
./27_52.log:   181  Ir    c     0.424241    0.508416    2.759734    0.000000
./27_53.log:   181  Ir    c     0.424241    0.511783    2.762673    0.000000
./27_54.log:   181  Ir    c     0.424241    0.515150    2.759036    0.000000
./27_55.log:   181  Ir    c     0.424241    0.518517    3.723639    0.000000
./27_56.log:   181  Ir    c     0.424241    0.521884    3.712763    0.000000
./27_57.log:   181  Ir    c     0.424241    0.525251    3.728221    0.000000
./27_58.log:   181  Ir    c     0.424241    0.528618    3.732084    0.000000
./27_59.log:   181  Ir    c     0.424241    0.531985    2.755060    0.000000
./27_60.log:   181  Ir    c     0.424241    0.535352    2.753043    0.000000
./27_61.log:   181  Ir    c     0.424241    0.538719    2.753398    0.000000
./27_62.log:   181  Ir    c     0.424241    0.542086    2.752468    0.000000
./27_63.log:   181  Ir    c     0.424241    0.545453    2.746660    0.000000
./27_64.log:   181  Ir    c     0.424241    0.548820    2.743241    0.000000
./27_65.log:   181  Ir    c     0.424241    0.552187    2.730766    0.000000
./27_66.log:   181  Ir    c     0.424241    0.555554    3.852017    0.000000
./27_67.log:   181  Ir    c     0.424241    0.558921    2.732211    0.000000
./27_68.log:   181  Ir    c     0.424241    0.562288    2.732697    0.000000
./27_69.log:   181  Ir    c     0.424241    0.565655    2.730453    0.000000
./27_70.log:   181  Ir    c     0.424241    0.569022    2.729294    0.000000
./27_71.log:   181  Ir    c     0.424241    0.572389    2.197664    0.000000
./27_72.log:   181  Ir    c     0.424241    0.575756    2.198563    0.000000
./27_73.log:   181  Ir    c     0.424241    0.579123    2.714594    0.000000
./27_74.log:   181  Ir    c     0.424241    0.582490    2.708356    0.000000
./27_75.log:   181  Ir    c     0.424241    0.585857    2.699811    0.000000
./27_76.log:   181  Ir    c     0.424241    0.589224    2.696701    0.000000
./27_77.log:   181  Ir    c     0.424241    0.592591    2.686305    0.000000
./27_78.log:   181  Ir    c     0.424241    0.595958    2.203056    0.000000
./27_79.log:   181  Ir    c     0.424241    0.599325    2.719999    0.000000
./27_80.log:   181  Ir    c     0.424241    0.602692    2.726985    0.000000
./27_81.log:   181  Ir    c     0.424241    0.606059    2.733416    0.000000
./27_82.log:   181  Ir    c     0.424241    0.609426    2.738553    0.000000
./27_83.log:   181  Ir    c     0.424241    0.612793    2.739120    0.000000
./27_84.log:   181  Ir    c     0.424241    0.616160    2.740988    0.000000
./27_85.log:   181  Ir    c     0.424241    0.619527    2.741844    0.000000
./27_86.log:   181  Ir    c     0.424241    0.622894    2.745310    0.000000
./27_87.log:   181  Ir    c     0.424241    0.626261    2.739520    0.000000
./27_88.log:   181  Ir    c     0.424241    0.629628    2.746707    0.000000
./27_89.log:   181  Ir    c     0.424241    0.632995    2.736144    0.000000
./27_90.log:   181  Ir    c     0.424241    0.636362    2.739715    0.000000
./27_91.log:   181  Ir    c     0.424241    0.639729    2.734234    0.000000
./27_92.log:   181  Ir    c     0.424241    0.643096    2.729068    0.000000
./27_93.log:   181  Ir    c     0.424241    0.646463    2.721593    0.000000
./27_94.log:   181  Ir    c     0.424241    0.649830    2.716074    0.000000
./27_95.log:   181  Ir    c     0.424241    0.653197    2.709077    0.000000
./27_96.log:   181  Ir    c     0.424241    0.656564    2.697633    0.000000
./27_97.log:   181  Ir    c     0.424241    0.659931    2.691783    0.000000
./27_98.log:   181  Ir    c     0.424241    0.663298    2.682206    0.000000
./27_99.log:   181  Ir    c     0.424241    0.666666    2.674220    0.000000
./28_0.log:   181  Ir    c     0.427608    0.333333    2.669804    0.000000
./28_1.log:   181  Ir    c     0.427608    0.336699    2.676875    0.000000
./28_2.log:   181  Ir    c     0.427608    0.340066    2.687255    0.000000
./28_3.log:   181  Ir    c     0.427608    0.343433    2.693403    0.000000
./28_4.log:   181  Ir    c     0.427608    0.346800    2.704440    0.000000
./28_5.log:   181  Ir    c     0.427608    0.350167    2.711408    0.000000
./28_6.log:   181  Ir    c     0.427608    0.353534    2.718233    0.000000
./28_7.log:   181  Ir    c     0.427608    0.356901    2.723803    0.000000
./28_8.log:   181  Ir    c     0.427608    0.360268    2.728475    0.000000
./28_9.log:   181  Ir    c     0.427608    0.363635    2.724158    0.000000
./28_10.log:   181  Ir    c     0.427608    0.367002    2.735349    0.000000
./28_11.log:   181  Ir    c     0.427608    0.370369    2.728461    0.000000
./28_12.log:   181  Ir    c     0.427608    0.373736    2.743030    0.000000
./28_13.log:   181  Ir    c     0.427608    0.377103    2.742483    0.000000
./28_14.log:   181  Ir    c     0.427608    0.380470    2.740825    0.000000
./28_15.log:   181  Ir    c     0.427608    0.383837    2.737892    0.000000
./28_16.log:   181  Ir    c     0.427608    0.387204    2.737071    0.000000
./28_17.log:   181  Ir    c     0.427608    0.390571    2.734810    0.000000
./28_18.log:   181  Ir    c     0.427608    0.393938    2.727996    0.000000
./28_19.log:   181  Ir    c     0.427608    0.397305    2.720906    0.000000
./28_20.log:   181  Ir    c     0.427608    0.400672    2.406332    0.000000
./28_21.log:   181  Ir    c     0.427608    0.404039    4.013898    0.000000
./28_22.log:   181  Ir    c     0.427608    0.407406    2.715646    0.000000
./28_23.log:   181  Ir    c     0.427608    0.410773    2.707451    0.000000
./28_24.log:   181  Ir    c     0.427608    0.414140    2.713771    0.000000
./28_25.log:   181  Ir    c     0.427608    0.417507    2.715974    0.000000
./28_26.log:   181  Ir    c     0.427608    0.420874    2.717383    0.000000
./28_27.log:   181  Ir    c     0.427608    0.424241    2.197608    0.000000
./28_28.log:   181  Ir    c     0.427608    0.427608    2.199341    0.000000
./28_29.log:   181  Ir    c     0.427608    0.430975    2.729180    0.000000
./28_30.log:   181  Ir    c     0.427608    0.434342    2.731864    0.000000
./28_31.log:   181  Ir    c     0.427608    0.437709    2.739845    0.000000
./28_32.log:   181  Ir    c     0.427608    0.441076    2.958384    0.000000
./28_33.log:   181  Ir    c     0.427608    0.444443    3.834095    0.000000
./28_34.log:   181  Ir    c     0.427608    0.447810    3.830201    0.000000
./28_35.log:   181  Ir    c     0.427608    0.451177    3.814681    0.000000
./28_36.log:   181  Ir    c     0.427608    0.454544    2.754972    0.000000
./28_37.log:   181  Ir    c     0.427608    0.457911    2.759600    0.000000
./28_38.log:   181  Ir    c     0.427608    0.461278    2.761694    0.000000
./28_39.log:   181  Ir    c     0.427608    0.464645    2.759653    0.000000
./28_40.log:   181  Ir    c     0.427608    0.468012    2.761619    0.000000
./28_41.log:   181  Ir    c     0.427608    0.471379    3.743661    0.000000
./28_42.log:   181  Ir    c     0.427608    0.474746    3.718064    0.000000
./28_43.log:   181  Ir    c     0.427608    0.478113    3.715742    0.000000
./28_44.log:   181  Ir    c     0.427608    0.481480    3.714974    0.000000
./28_45.log:   181  Ir    c     0.427608    0.484847    3.714698    0.000000
./28_46.log:   181  Ir    c     0.427608    0.488214    3.698476    0.000000
./28_47.log:   181  Ir    c     0.427608    0.491581    3.709442    0.000000
./28_48.log:   181  Ir    c     0.427608    0.494948    2.773164    0.000000
./28_49.log:   181  Ir    c     0.427608    0.498315    2.771443    0.000000
./28_50.log:   181  Ir    c     0.427608    0.501682    2.771446    0.000000
./28_51.log:   181  Ir    c     0.427608    0.505049    2.773164    0.000000
./28_52.log:   181  Ir    c     0.427608    0.508416    3.686209    0.000000
./28_53.log:   181  Ir    c     0.427608    0.511783    3.693807    0.000000
./28_54.log:   181  Ir    c     0.427608    0.515150    3.715132    0.000000
./28_55.log:   181  Ir    c     0.427608    0.518517    3.701103    0.000000
./28_56.log:   181  Ir    c     0.427608    0.521884    3.716049    0.000000
./28_57.log:   181  Ir    c     0.427608    0.525251    3.735763    0.000000
./28_58.log:   181  Ir    c     0.427608    0.528618    3.743660    0.000000
./28_59.log:   181  Ir    c     0.427608    0.531985    2.758047    0.000000
./28_60.log:   181  Ir    c     0.427608    0.535352    2.759990    0.000000
./28_61.log:   181  Ir    c     0.427608    0.538719    2.762703    0.000000
./28_62.log:   181  Ir    c     0.427608    0.542086    2.756853    0.000000
./28_63.log:   181  Ir    c     0.427608    0.545453    2.755729    0.000000
./28_64.log:   181  Ir    c     0.427608    0.548820    3.814674    0.000000
./28_65.log:   181  Ir    c     0.427608    0.552187    3.830185    0.000000
./28_66.log:   181  Ir    c     0.427608    0.555554    3.834047    0.000000
./28_67.log:   181  Ir    c     0.427608    0.558921    2.957256    0.000000
./28_68.log:   181  Ir    c     0.427608    0.562288    2.737914    0.000000
./28_69.log:   181  Ir    c     0.427608    0.565655    2.730477    0.000000
./28_70.log:   181  Ir    c     0.427608    0.569022    2.725811    0.000000
./28_71.log:   181  Ir    c     0.427608    0.572389    2.199404    0.000000
./28_72.log:   181  Ir    c     0.427608    0.575756    2.198273    0.000000
./28_73.log:   181  Ir    c     0.427608    0.579123    2.718008    0.000000
./28_74.log:   181  Ir    c     0.427608    0.582490    2.716183    0.000000
./28_75.log:   181  Ir    c     0.427608    0.585857    2.713745    0.000000
./28_76.log:   181  Ir    c     0.427608    0.589224    2.705749    0.000000
./28_77.log:   181  Ir    c     0.427608    0.592591    2.715718    0.000000
./28_78.log:   181  Ir    c     0.427608    0.595958    4.010224    0.000000
./28_79.log:   181  Ir    c     0.427608    0.599325    2.405802    0.000000
./28_80.log:   181  Ir    c     0.427608    0.602692    2.720837    0.000000
./28_81.log:   181  Ir    c     0.427608    0.606059    2.732967    0.000000
./28_82.log:   181  Ir    c     0.427608    0.609426    2.737548    0.000000
./28_83.log:   181  Ir    c     0.427608    0.612793    2.736787    0.000000
./28_84.log:   181  Ir    c     0.427608    0.616160    2.737912    0.000000
./28_85.log:   181  Ir    c     0.427608    0.619527    2.737656    0.000000
./28_86.log:   181  Ir    c     0.427608    0.622894    2.742486    0.000000
./28_87.log:   181  Ir    c     0.427608    0.626261    2.743618    0.000000
./28_88.log:   181  Ir    c     0.427608    0.629628    2.728435    0.000000
./28_89.log:   181  Ir    c     0.427608    0.632995    2.735328    0.000000
./28_90.log:   181  Ir    c     0.427608    0.636362    2.732170    0.000000
./28_91.log:   181  Ir    c     0.427608    0.639729    2.727352    0.000000
./28_92.log:   181  Ir    c     0.427608    0.643096    2.723808    0.000000
./28_93.log:   181  Ir    c     0.427608    0.646463    2.718238    0.000000
./28_94.log:   181  Ir    c     0.427608    0.649830    2.711414    0.000000
./28_95.log:   181  Ir    c     0.427608    0.653197    2.704447    0.000000
./28_96.log:   181  Ir    c     0.427608    0.656564    2.693398    0.000000
./28_97.log:   181  Ir    c     0.427608    0.659931    2.682825    0.000000
./28_98.log:   181  Ir    c     0.427608    0.663298    2.675444    0.000000
./28_99.log:   181  Ir    c     0.427608    0.666666    2.663470    0.000000
./29_0.log:   181  Ir    c     0.430975    0.333333    2.659122    0.000000
./29_1.log:   181  Ir    c     0.430975    0.336699    2.673416    0.000000
./29_2.log:   181  Ir    c     0.430975    0.340066    2.681235    0.000000
./29_3.log:   181  Ir    c     0.430975    0.343433    2.684786    0.000000
./29_4.log:   181  Ir    c     0.430975    0.346800    2.697827    0.000000
./29_5.log:   181  Ir    c     0.430975    0.350167    2.701855    0.000000
./29_6.log:   181  Ir    c     0.430975    0.353534    2.714673    0.000000
./29_7.log:   181  Ir    c     0.430975    0.356901    2.717742    0.000000
./29_8.log:   181  Ir    c     0.430975    0.360268    2.723511    0.000000
./29_9.log:   181  Ir    c     0.430975    0.363635    2.727320    0.000000
./29_10.log:   181  Ir    c     0.430975    0.367002    2.726768    0.000000
./29_11.log:   181  Ir    c     0.430975    0.370369    2.738383    0.000000
./29_12.log:   181  Ir    c     0.430975    0.373736    2.738629    0.000000
./29_13.log:   181  Ir    c     0.430975    0.377103    2.734741    0.000000
./29_14.log:   181  Ir    c     0.430975    0.380470    2.737477    0.000000
./29_15.log:   181  Ir    c     0.430975    0.383837    2.736098    0.000000
./29_16.log:   181  Ir    c     0.430975    0.387204    2.742645    0.000000
./29_17.log:   181  Ir    c     0.430975    0.390571    2.731964    0.000000
./29_18.log:   181  Ir    c     0.430975    0.393938    2.725792    0.000000
./29_19.log:   181  Ir    c     0.430975    0.397305    2.717299    0.000000
./29_20.log:   181  Ir    c     0.430975    0.400672    2.708770    0.000000
./29_21.log:   181  Ir    c     0.430975    0.404039    2.715178    0.000000
./29_22.log:   181  Ir    c     0.430975    0.407406    2.709314    0.000000
./29_23.log:   181  Ir    c     0.430975    0.410773    2.715365    0.000000
./29_24.log:   181  Ir    c     0.430975    0.414140    2.716898    0.000000
./29_25.log:   181  Ir    c     0.430975    0.417507    2.719032    0.000000
./29_26.log:   181  Ir    c     0.430975    0.420874    2.712788    0.000000
./29_27.log:   181  Ir    c     0.430975    0.424241    2.729396    0.000000
./29_28.log:   181  Ir    c     0.430975    0.427608    2.729180    0.000000
./29_29.log:   181  Ir    c     0.430975    0.430975    3.844201    0.000000
./29_30.log:   181  Ir    c     0.430975    0.434342    2.958678    0.000000
./29_31.log:   181  Ir    c     0.430975    0.437709    3.853781    0.000000
./29_32.log:   181  Ir    c     0.430975    0.441076    3.842972    0.000000
./29_33.log:   181  Ir    c     0.430975    0.444443    3.833705    0.000000
./29_34.log:   181  Ir    c     0.430975    0.447810    3.822460    0.000000
./29_35.log:   181  Ir    c     0.430975    0.451177    2.758464    0.000000
./29_36.log:   181  Ir    c     0.430975    0.454544    2.765363    0.000000
./29_37.log:   181  Ir    c     0.430975    0.457911    2.765002    0.000000
./29_38.log:   181  Ir    c     0.430975    0.461278    2.769211    0.000000
./29_39.log:   181  Ir    c     0.430975    0.464645    2.770514    0.000000
./29_40.log:   181  Ir    c     0.430975    0.468012    2.773543    0.000000
./29_41.log:   181  Ir    c     0.430975    0.471379    3.733938    0.000000
./29_42.log:   181  Ir    c     0.430975    0.474746    3.707638    0.000000
./29_43.log:   181  Ir    c     0.430975    0.478113    3.718928    0.000000
./29_44.log:   181  Ir    c     0.430975    0.481480    3.715116    0.000000
./29_45.log:   181  Ir    c     0.430975    0.484847    3.691094    0.000000
./29_46.log:   181  Ir    c     0.430975    0.488214    2.771803    0.000000
./29_47.log:   181  Ir    c     0.430975    0.491581    2.775670    0.000000
./29_48.log:   181  Ir    c     0.430975    0.494948    2.775020    0.000000
./29_49.log:   181  Ir    c     0.430975    0.498315    2.774201    0.000000
./29_50.log:   181  Ir    c     0.430975    0.501682    2.774538    0.000000
./29_51.log:   181  Ir    c     0.430975    0.505049    2.775030    0.000000
./29_52.log:   181  Ir    c     0.430975    0.508416    2.775668    0.000000
./29_53.log:   181  Ir    c     0.430975    0.511783    2.772111    0.000000
./29_54.log:   181  Ir    c     0.430975    0.515150    3.687555    0.000000
./29_55.log:   181  Ir    c     0.430975    0.518517    3.718956    0.000000
./29_56.log:   181  Ir    c     0.430975    0.521884    3.712438    0.000000
./29_57.log:   181  Ir    c     0.430975    0.525251    3.730564    0.000000
./29_58.log:   181  Ir    c     0.430975    0.528618    3.739065    0.000000
./29_59.log:   181  Ir    c     0.430975    0.531985    2.773202    0.000000
./29_60.log:   181  Ir    c     0.430975    0.535352    2.770517    0.000000
./29_61.log:   181  Ir    c     0.430975    0.538719    2.768692    0.000000
./29_62.log:   181  Ir    c     0.430975    0.542086    2.765038    0.000000
./29_63.log:   181  Ir    c     0.430975    0.545453    2.765326    0.000000
./29_64.log:   181  Ir    c     0.430975    0.548820    2.758467    0.000000
./29_65.log:   181  Ir    c     0.430975    0.552187    3.816356    0.000000
./29_66.log:   181  Ir    c     0.430975    0.555554    3.833773    0.000000
./29_67.log:   181  Ir    c     0.430975    0.558921    3.846036    0.000000
./29_68.log:   181  Ir    c     0.430975    0.562288    3.842875    0.000000
./29_69.log:   181  Ir    c     0.430975    0.565655    2.965366    0.000000
./29_70.log:   181  Ir    c     0.430975    0.569022    3.884949    0.000000
./29_71.log:   181  Ir    c     0.430975    0.572389    2.728481    0.000000
./29_72.log:   181  Ir    c     0.430975    0.575756    2.727594    0.000000
./29_73.log:   181  Ir    c     0.430975    0.579123    2.713829    0.000000
./29_74.log:   181  Ir    c     0.430975    0.582490    2.717135    0.000000
./29_75.log:   181  Ir    c     0.430975    0.585857    2.717502    0.000000
./29_76.log:   181  Ir    c     0.430975    0.589224    2.715375    0.000000
./29_77.log:   181  Ir    c     0.430975    0.592591    2.711485    0.000000
./29_78.log:   181  Ir    c     0.430975    0.595958    2.713333    0.000000
./29_79.log:   181  Ir    c     0.430975    0.599325    2.708756    0.000000
./29_80.log:   181  Ir    c     0.430975    0.602692    2.711524    0.000000
./29_81.log:   181  Ir    c     0.430975    0.606059    2.725769    0.000000
./29_82.log:   181  Ir    c     0.430975    0.609426    2.732100    0.000000
./29_83.log:   181  Ir    c     0.430975    0.612793    2.742625    0.000000
./29_84.log:   181  Ir    c     0.430975    0.616160    2.736918    0.000000
./29_85.log:   181  Ir    c     0.430975    0.619527    2.733596    0.000000
./29_86.log:   181  Ir    c     0.430975    0.622894    2.736276    0.000000
./29_87.log:   181  Ir    c     0.430975    0.626261    2.738616    0.000000
./29_88.log:   181  Ir    c     0.430975    0.629628    2.738397    0.000000
./29_89.log:   181  Ir    c     0.430975    0.632995    2.726801    0.000000
./29_90.log:   181  Ir    c     0.430975    0.636362    2.731499    0.000000
./29_91.log:   181  Ir    c     0.430975    0.639729    2.723515    0.000000
./29_92.log:   181  Ir    c     0.430975    0.643096    2.717746    0.000000
./29_93.log:   181  Ir    c     0.430975    0.646463    2.714671    0.000000
./29_94.log:   181  Ir    c     0.430975    0.649830    2.701933    0.000000
./29_95.log:   181  Ir    c     0.430975    0.653197    2.697817    0.000000
./29_96.log:   181  Ir    c     0.430975    0.656564    2.684792    0.000000
./29_97.log:   181  Ir    c     0.430975    0.659931    2.678296    0.000000
./29_98.log:   181  Ir    c     0.430975    0.663298    2.671851    0.000000
./29_99.log:   181  Ir    c     0.430975    0.666666    2.660681    0.000000
./30_0.log:   181  Ir    c     0.434342    0.333333    2.646995    0.000000
./30_1.log:   181  Ir    c     0.434342    0.336699    2.669159    0.000000
./30_2.log:   181  Ir    c     0.434342    0.340066    2.678652    0.000000
./30_3.log:   181  Ir    c     0.434342    0.343433    2.684790    0.000000
./30_4.log:   181  Ir    c     0.434342    0.346800    2.695146    0.000000
./30_5.log:   181  Ir    c     0.434342    0.350167    2.699330    0.000000
./30_6.log:   181  Ir    c     0.434342    0.353534    2.690428    0.000000
./30_7.log:   181  Ir    c     0.434342    0.356901    2.713472    0.000000
./30_8.log:   181  Ir    c     0.434342    0.360268    2.718434    0.000000
./30_9.log:   181  Ir    c     0.434342    0.363635    2.722358    0.000000
./30_10.log:   181  Ir    c     0.434342    0.367002    2.722320    0.000000
./30_11.log:   181  Ir    c     0.434342    0.370369    2.727325    0.000000
./30_12.log:   181  Ir    c     0.434342    0.373736    2.728946    0.000000
./30_13.log:   181  Ir    c     0.434342    0.377103    2.729702    0.000000
./30_14.log:   181  Ir    c     0.434342    0.380470    2.729519    0.000000
./30_15.log:   181  Ir    c     0.434342    0.383837    2.731740    0.000000
./30_16.log:   181  Ir    c     0.434342    0.387204    2.731124    0.000000
./30_17.log:   181  Ir    c     0.434342    0.390571    2.726801    0.000000
./30_18.log:   181  Ir    c     0.434342    0.393938    2.719690    0.000000
./30_19.log:   181  Ir    c     0.434342    0.397305    2.716255    0.000000
./30_20.log:   181  Ir    c     0.434342    0.400672    2.721374    0.000000
./30_21.log:   181  Ir    c     0.434342    0.404039    2.712916    0.000000
./30_22.log:   181  Ir    c     0.434342    0.407406    2.717357    0.000000
./30_23.log:   181  Ir    c     0.434342    0.410773    2.717781    0.000000
./30_24.log:   181  Ir    c     0.434342    0.414140    2.719727    0.000000
./30_25.log:   181  Ir    c     0.434342    0.417507    2.719033    0.000000
./30_26.log:   181  Ir    c     0.434342    0.420874    2.722383    0.000000
./30_27.log:   181  Ir    c     0.434342    0.424241    2.731746    0.000000
./30_28.log:   181  Ir    c     0.434342    0.427608    2.731864    0.000000
./30_29.log:   181  Ir    c     0.434342    0.430975    2.958687    0.000000
./30_30.log:   181  Ir    c     0.434342    0.434342    3.839451    0.000000
./30_31.log:   181  Ir    c     0.434342    0.437709    3.851510    0.000000
./30_32.log:   181  Ir    c     0.434342    0.441076    3.834027    0.000000
./30_33.log:   181  Ir    c     0.434342    0.444443    3.822672    0.000000
./30_34.log:   181  Ir    c     0.434342    0.447810    3.808020    0.000000
./30_35.log:   181  Ir    c     0.434342    0.451177    2.767166    0.000000
./30_36.log:   181  Ir    c     0.434342    0.454544    2.768839    0.000000
./30_37.log:   181  Ir    c     0.434342    0.457911    2.774378    0.000000
./30_38.log:   181  Ir    c     0.434342    0.461278    2.777245    0.000000
./30_39.log:   181  Ir    c     0.434342    0.464645    2.774274    0.000000
./30_40.log:   181  Ir    c     0.434342    0.468012    2.783001    0.000000
./30_41.log:   181  Ir    c     0.434342    0.471379    2.784883    0.000000
./30_42.log:   181  Ir    c     0.434342    0.474746    2.785783    0.000000
./30_43.log:   181  Ir    c     0.434342    0.478113    2.951351    0.000000
./30_44.log:   181  Ir    c     0.434342    0.481480    3.714758    0.000000
./30_45.log:   181  Ir    c     0.434342    0.484847    2.790642    0.000000
./30_46.log:   181  Ir    c     0.434342    0.488214    3.707340    0.000000
./30_47.log:   181  Ir    c     0.434342    0.491581    2.782057    0.000000
./30_48.log:   181  Ir    c     0.434342    0.494948    2.792802    0.000000
./30_49.log:   181  Ir    c     0.434342    0.498315    2.793435    0.000000
./30_50.log:   181  Ir    c     0.434342    0.501682    2.793438    0.000000
./30_51.log:   181  Ir    c     0.434342    0.505049    2.791763    0.000000
./30_52.log:   181  Ir    c     0.434342    0.508416    2.781176    0.000000
./30_53.log:   181  Ir    c     0.434342    0.511783    3.707837    0.000000
./30_54.log:   181  Ir    c     0.434342    0.515150    2.789686    0.000000
./30_55.log:   181  Ir    c     0.434342    0.518517    3.714774    0.000000
./30_56.log:   181  Ir    c     0.434342    0.521884    2.951344    0.000000
./30_57.log:   181  Ir    c     0.434342    0.525251    2.785801    0.000000
./30_58.log:   181  Ir    c     0.434342    0.528618    2.784888    0.000000
./30_59.log:   181  Ir    c     0.434342    0.531985    2.783003    0.000000
./30_60.log:   181  Ir    c     0.434342    0.535352    2.776353    0.000000
./30_61.log:   181  Ir    c     0.434342    0.538719    2.773778    0.000000
./30_62.log:   181  Ir    c     0.434342    0.542086    2.774050    0.000000
./30_63.log:   181  Ir    c     0.434342    0.545453    2.772254    0.000000
./30_64.log:   181  Ir    c     0.434342    0.548820    2.766983    0.000000
./30_65.log:   181  Ir    c     0.434342    0.552187    3.811366    0.000000
./30_66.log:   181  Ir    c     0.434342    0.555554    3.829663    0.000000
./30_67.log:   181  Ir    c     0.434342    0.558921    3.842462    0.000000
./30_68.log:   181  Ir    c     0.434342    0.562288    3.844964    0.000000
./30_69.log:   181  Ir    c     0.434342    0.565655    3.868581    0.000000
./30_70.log:   181  Ir    c     0.434342    0.569022    2.958920    0.000000
./30_71.log:   181  Ir    c     0.434342    0.572389    2.734814    0.000000
./30_72.log:   181  Ir    c     0.434342    0.575756    2.730515    0.000000
./30_73.log:   181  Ir    c     0.434342    0.579123    2.722413    0.000000
./30_74.log:   181  Ir    c     0.434342    0.582490    2.718938    0.000000
./30_75.log:   181  Ir    c     0.434342    0.585857    2.719644    0.000000
./30_76.log:   181  Ir    c     0.434342    0.589224    2.716479    0.000000
./30_77.log:   181  Ir    c     0.434342    0.592591    2.717351    0.000000
./30_78.log:   181  Ir    c     0.434342    0.595958    2.714304    0.000000
./30_79.log:   181  Ir    c     0.434342    0.599325    2.720590    0.000000
./30_80.log:   181  Ir    c     0.434342    0.602692    2.717593    0.000000
./30_81.log:   181  Ir    c     0.434342    0.606059    2.719717    0.000000
./30_82.log:   181  Ir    c     0.434342    0.609426    2.726864    0.000000
./30_83.log:   181  Ir    c     0.434342    0.612793    2.730558    0.000000
./30_84.log:   181  Ir    c     0.434342    0.616160    2.731751    0.000000
./30_85.log:   181  Ir    c     0.434342    0.619527    2.729522    0.000000
./30_86.log:   181  Ir    c     0.434342    0.622894    2.729495    0.000000
./30_87.log:   181  Ir    c     0.434342    0.626261    2.729051    0.000000
./30_88.log:   181  Ir    c     0.434342    0.629628    2.729583    0.000000
./30_89.log:   181  Ir    c     0.434342    0.632995    2.722322    0.000000
./30_90.log:   181  Ir    c     0.434342    0.636362    2.722361    0.000000
./30_91.log:   181  Ir    c     0.434342    0.639729    2.718438    0.000000
./30_92.log:   181  Ir    c     0.434342    0.643096    2.713476    0.000000
./30_93.log:   181  Ir    c     0.434342    0.646463    2.709282    0.000000
./30_94.log:   181  Ir    c     0.434342    0.649830    2.699329    0.000000
./30_95.log:   181  Ir    c     0.434342    0.653197    2.694311    0.000000
./30_96.log:   181  Ir    c     0.434342    0.656564    2.684568    0.000000
./30_97.log:   181  Ir    c     0.434342    0.659931    2.682106    0.000000
./30_98.log:   181  Ir    c     0.434342    0.663298    2.669165    0.000000
./30_99.log:   181  Ir    c     0.434342    0.666666    2.662358    0.000000
./31_0.log:   181  Ir    c     0.437709    0.333333    2.657977    0.000000
./31_1.log:   181  Ir    c     0.437709    0.336699    2.663813    0.000000
./31_2.log:   181  Ir    c     0.437709    0.340066    2.672437    0.000000
./31_3.log:   181  Ir    c     0.437709    0.343433    2.677954    0.000000
./31_4.log:   181  Ir    c     0.437709    0.346800    2.684978    0.000000
./31_5.log:   181  Ir    c     0.437709    0.350167    2.689918    0.000000
./31_6.log:   181  Ir    c     0.437709    0.353534    2.695183    0.000000
./31_7.log:   181  Ir    c     0.437709    0.356901    2.711754    0.000000
./31_8.log:   181  Ir    c     0.437709    0.360268    2.713299    0.000000
./31_9.log:   181  Ir    c     0.437709    0.363635    2.714575    0.000000
./31_10.log:   181  Ir    c     0.437709    0.367002    2.721017    0.000000
./31_11.log:   181  Ir    c     0.437709    0.370369    2.723569    0.000000
./31_12.log:   181  Ir    c     0.437709    0.373736    2.724645    0.000000
./31_13.log:   181  Ir    c     0.437709    0.377103    2.725268    0.000000
./31_14.log:   181  Ir    c     0.437709    0.380470    2.724209    0.000000
./31_15.log:   181  Ir    c     0.437709    0.383837    2.727046    0.000000
./31_16.log:   181  Ir    c     0.437709    0.387204    2.726614    0.000000
./31_17.log:   181  Ir    c     0.437709    0.390571    2.724658    0.000000
./31_18.log:   181  Ir    c     0.437709    0.393938    2.722886    0.000000
./31_19.log:   181  Ir    c     0.437709    0.397305    2.717405    0.000000
./31_20.log:   181  Ir    c     0.437709    0.400672    2.717218    0.000000
./31_21.log:   181  Ir    c     0.437709    0.404039    2.716293    0.000000
./31_22.log:   181  Ir    c     0.437709    0.407406    2.717137    0.000000
./31_23.log:   181  Ir    c     0.437709    0.410773    2.718465    0.000000
./31_24.log:   181  Ir    c     0.437709    0.414140    2.719300    0.000000
./31_25.log:   181  Ir    c     0.437709    0.417507    2.720646    0.000000
./31_26.log:   181  Ir    c     0.437709    0.420874    2.724200    0.000000
./31_27.log:   181  Ir    c     0.437709    0.424241    2.731946    0.000000
./31_28.log:   181  Ir    c     0.437709    0.427608    2.739845    0.000000
./31_29.log:   181  Ir    c     0.437709    0.430975    3.853723    0.000000
./31_30.log:   181  Ir    c     0.437709    0.434342    3.851510    0.000000
./31_31.log:   181  Ir    c     0.437709    0.437709    3.803224    0.000000
./31_32.log:   181  Ir    c     0.437709    0.441076    3.834208    0.000000
./31_33.log:   181  Ir    c     0.437709    0.444443    3.819513    0.000000
./31_34.log:   181  Ir    c     0.437709    0.447810    2.763634    0.000000
./31_35.log:   181  Ir    c     0.437709    0.451177    3.742152    0.000000
./31_36.log:   181  Ir    c     0.437709    0.454544    3.780553    0.000000
./31_37.log:   181  Ir    c     0.437709    0.457911    2.785281    0.000000
./31_38.log:   181  Ir    c     0.437709    0.461278    2.786715    0.000000
./31_39.log:   181  Ir    c     0.437709    0.464645    2.789858    0.000000
./31_40.log:   181  Ir    c     0.437709    0.468012    2.792590    0.000000
./31_41.log:   181  Ir    c     0.437709    0.471379    2.796648    0.000000
./31_42.log:   181  Ir    c     0.437709    0.474746    2.796372    0.000000
./31_43.log:   181  Ir    c     0.437709    0.478113    2.799121    0.000000
./31_44.log:   181  Ir    c     0.437709    0.481480    2.801591    0.000000
./31_45.log:   181  Ir    c     0.437709    0.484847    2.796840    0.000000
./31_46.log:   181  Ir    c     0.437709    0.488214    2.953945    0.000000
./31_47.log:   181  Ir    c     0.437709    0.491581    2.803807    0.000000
./31_48.log:   181  Ir    c     0.437709    0.494948    2.799250    0.000000
./31_49.log:   181  Ir    c     0.437709    0.498315    2.806110    0.000000
./31_50.log:   181  Ir    c     0.437709    0.501682    2.804712    0.000000
./31_51.log:   181  Ir    c     0.437709    0.505049    2.799655    0.000000
./31_52.log:   181  Ir    c     0.437709    0.508416    2.803940    0.000000
./31_53.log:   181  Ir    c     0.437709    0.511783    2.953968    0.000000
./31_54.log:   181  Ir    c     0.437709    0.515150    2.794492    0.000000
./31_55.log:   181  Ir    c     0.437709    0.518517    2.802983    0.000000
./31_56.log:   181  Ir    c     0.437709    0.521884    2.800026    0.000000
./31_57.log:   181  Ir    c     0.437709    0.525251    2.796376    0.000000
./31_58.log:   181  Ir    c     0.437709    0.528618    2.795025    0.000000
./31_59.log:   181  Ir    c     0.437709    0.531985    2.792593    0.000000
./31_60.log:   181  Ir    c     0.437709    0.535352    2.789861    0.000000
./31_61.log:   181  Ir    c     0.437709    0.538719    2.786716    0.000000
./31_62.log:   181  Ir    c     0.437709    0.542086    2.785266    0.000000
./31_63.log:   181  Ir    c     0.437709    0.545453    3.780353    0.000000
./31_64.log:   181  Ir    c     0.437709    0.548820    3.736634    0.000000
./31_65.log:   181  Ir    c     0.437709    0.552187    2.763692    0.000000
./31_66.log:   181  Ir    c     0.437709    0.555554    3.819502    0.000000
./31_67.log:   181  Ir    c     0.437709    0.558921    3.831822    0.000000
./31_68.log:   181  Ir    c     0.437709    0.562288    3.802772    0.000000
./31_69.log:   181  Ir    c     0.437709    0.565655    3.847145    0.000000
./31_70.log:   181  Ir    c     0.437709    0.569022    3.840721    0.000000
./31_71.log:   181  Ir    c     0.437709    0.572389    2.734140    0.000000
./31_72.log:   181  Ir    c     0.437709    0.575756    2.727901    0.000000
./31_73.log:   181  Ir    c     0.437709    0.579123    2.724210    0.000000
./31_74.log:   181  Ir    c     0.437709    0.582490    2.721102    0.000000
./31_75.log:   181  Ir    c     0.437709    0.585857    2.718411    0.000000
./31_76.log:   181  Ir    c     0.437709    0.589224    2.718348    0.000000
./31_77.log:   181  Ir    c     0.437709    0.592591    2.716866    0.000000
./31_78.log:   181  Ir    c     0.437709    0.595958    2.716324    0.000000
./31_79.log:   181  Ir    c     0.437709    0.599325    2.717217    0.000000
./31_80.log:   181  Ir    c     0.437709    0.602692    2.717396    0.000000
./31_81.log:   181  Ir    c     0.437709    0.606059    2.723454    0.000000
./31_82.log:   181  Ir    c     0.437709    0.609426    2.724659    0.000000
./31_83.log:   181  Ir    c     0.437709    0.612793    2.726612    0.000000
./31_84.log:   181  Ir    c     0.437709    0.616160    2.729567    0.000000
./31_85.log:   181  Ir    c     0.437709    0.619527    2.723736    0.000000
./31_86.log:   181  Ir    c     0.437709    0.622894    2.725325    0.000000
./31_87.log:   181  Ir    c     0.437709    0.626261    2.724658    0.000000
./31_88.log:   181  Ir    c     0.437709    0.629628    2.723549    0.000000
./31_89.log:   181  Ir    c     0.437709    0.632995    2.720914    0.000000
./31_90.log:   181  Ir    c     0.437709    0.636362    2.711038    0.000000
./31_91.log:   181  Ir    c     0.437709    0.639729    2.713302    0.000000
./31_92.log:   181  Ir    c     0.437709    0.643096    2.711622    0.000000
./31_93.log:   181  Ir    c     0.437709    0.646463    2.695178    0.000000
./31_94.log:   181  Ir    c     0.437709    0.649830    2.685560    0.000000
./31_95.log:   181  Ir    c     0.437709    0.653197    2.689233    0.000000
./31_96.log:   181  Ir    c     0.437709    0.656564    2.677986    0.000000
./31_97.log:   181  Ir    c     0.437709    0.659931    2.672412    0.000000
./31_98.log:   181  Ir    c     0.437709    0.663298    2.665816    0.000000
./31_99.log:   181  Ir    c     0.437709    0.666666    2.657664    0.000000
./32_0.log:   181  Ir    c     0.441076    0.333333    2.659346    0.000000
./32_1.log:   181  Ir    c     0.441076    0.336699    2.660367    0.000000
./32_2.log:   181  Ir    c     0.441076    0.340066    2.668377    0.000000
./32_3.log:   181  Ir    c     0.441076    0.343433    2.672851    0.000000
./32_4.log:   181  Ir    c     0.441076    0.346800    2.680073    0.000000
./32_5.log:   181  Ir    c     0.441076    0.350167    2.690648    0.000000
./32_6.log:   181  Ir    c     0.441076    0.353534    2.703747    0.000000
./32_7.log:   181  Ir    c     0.441076    0.356901    2.707555    0.000000
./32_8.log:   181  Ir    c     0.441076    0.360268    2.707814    0.000000
./32_9.log:   181  Ir    c     0.441076    0.363635    2.710654    0.000000
./32_10.log:   181  Ir    c     0.441076    0.367002    2.715425    0.000000
./32_11.log:   181  Ir    c     0.441076    0.370369    2.719224    0.000000
./32_12.log:   181  Ir    c     0.441076    0.373736    2.719653    0.000000
./32_13.log:   181  Ir    c     0.441076    0.377103    2.723576    0.000000
./32_14.log:   181  Ir    c     0.441076    0.380470    2.723564    0.000000
./32_15.log:   181  Ir    c     0.441076    0.383837    2.709014    0.000000
./32_16.log:   181  Ir    c     0.441076    0.387204    2.718970    0.000000
./32_17.log:   181  Ir    c     0.441076    0.390571    2.717381    0.000000
./32_18.log:   181  Ir    c     0.441076    0.393938    2.710049    0.000000
./32_19.log:   181  Ir    c     0.441076    0.397305    2.717586    0.000000
./32_20.log:   181  Ir    c     0.441076    0.400672    2.715982    0.000000
./32_21.log:   181  Ir    c     0.441076    0.404039    2.715905    0.000000
./32_22.log:   181  Ir    c     0.441076    0.407406    2.716380    0.000000
./32_23.log:   181  Ir    c     0.441076    0.410773    2.717661    0.000000
./32_24.log:   181  Ir    c     0.441076    0.414140    2.721648    0.000000
./32_25.log:   181  Ir    c     0.441076    0.417507    2.724351    0.000000
./32_26.log:   181  Ir    c     0.441076    0.420874    2.728123    0.000000
./32_27.log:   181  Ir    c     0.441076    0.424241    2.732212    0.000000
./32_28.log:   181  Ir    c     0.441076    0.427608    2.957932    0.000000
./32_29.log:   181  Ir    c     0.441076    0.430975    3.842970    0.000000
./32_30.log:   181  Ir    c     0.441076    0.434342    3.834038    0.000000
./32_31.log:   181  Ir    c     0.441076    0.437709    3.834228    0.000000
./32_32.log:   181  Ir    c     0.441076    0.441076    3.843524    0.000000
./32_33.log:   181  Ir    c     0.441076    0.444443    3.771593    0.000000
./32_34.log:   181  Ir    c     0.441076    0.447810    3.797565    0.000000
./32_35.log:   181  Ir    c     0.441076    0.451177    3.747338    0.000000
./32_36.log:   181  Ir    c     0.441076    0.454544    3.733283    0.000000
./32_37.log:   181  Ir    c     0.441076    0.457911    3.768180    0.000000
./32_38.log:   181  Ir    c     0.441076    0.461278    3.717486    0.000000
./32_39.log:   181  Ir    c     0.441076    0.464645    3.712357    0.000000
./32_40.log:   181  Ir    c     0.441076    0.468012    2.803042    0.000000
./32_41.log:   181  Ir    c     0.441076    0.471379    2.802927    0.000000
./32_42.log:   181  Ir    c     0.441076    0.474746    2.807907    0.000000
./32_43.log:   181  Ir    c     0.441076    0.478113    2.809893    0.000000
./32_44.log:   181  Ir    c     0.441076    0.481480    2.810651    0.000000
./32_45.log:   181  Ir    c     0.441076    0.484847    2.814358    0.000000
./32_46.log:   181  Ir    c     0.441076    0.488214    2.813151    0.000000
./32_47.log:   181  Ir    c     0.441076    0.491581    2.815196    0.000000
./32_48.log:   181  Ir    c     0.441076    0.494948    2.815459    0.000000
./32_49.log:   181  Ir    c     0.441076    0.498315    2.816171    0.000000
./32_50.log:   181  Ir    c     0.441076    0.501682    2.817267    0.000000
./32_51.log:   181  Ir    c     0.441076    0.505049    2.815999    0.000000
./32_52.log:   181  Ir    c     0.441076    0.508416    2.814932    0.000000
./32_53.log:   181  Ir    c     0.441076    0.511783    2.812599    0.000000
./32_54.log:   181  Ir    c     0.441076    0.515150    2.813385    0.000000
./32_55.log:   181  Ir    c     0.441076    0.518517    2.811524    0.000000
./32_56.log:   181  Ir    c     0.441076    0.521884    2.807595    0.000000
./32_57.log:   181  Ir    c     0.441076    0.525251    2.807904    0.000000
./32_58.log:   181  Ir    c     0.441076    0.528618    2.803202    0.000000
./32_59.log:   181  Ir    c     0.441076    0.531985    2.803053    0.000000
./32_60.log:   181  Ir    c     0.441076    0.535352    3.727679    0.000000
./32_61.log:   181  Ir    c     0.441076    0.538719    3.712668    0.000000
./32_62.log:   181  Ir    c     0.441076    0.542086    3.752115    0.000000
./32_63.log:   181  Ir    c     0.441076    0.545453    3.729217    0.000000
./32_64.log:   181  Ir    c     0.441076    0.548820    3.739482    0.000000
./32_65.log:   181  Ir    c     0.441076    0.552187    3.797552    0.000000
./32_66.log:   181  Ir    c     0.441076    0.555554    3.791097    0.000000
./32_67.log:   181  Ir    c     0.441076    0.558921    3.810590    0.000000
./32_68.log:   181  Ir    c     0.441076    0.562288    3.834197    0.000000
./32_69.log:   181  Ir    c     0.441076    0.565655    3.834055    0.000000
./32_70.log:   181  Ir    c     0.441076    0.569022    3.846726    0.000000
./32_71.log:   181  Ir    c     0.441076    0.572389    2.957592    0.000000
./32_72.log:   181  Ir    c     0.441076    0.575756    2.732501    0.000000
./32_73.log:   181  Ir    c     0.441076    0.579123    2.728153    0.000000
./32_74.log:   181  Ir    c     0.441076    0.582490    2.723254    0.000000
./32_75.log:   181  Ir    c     0.441076    0.585857    2.715064    0.000000
./32_76.log:   181  Ir    c     0.441076    0.589224    2.717657    0.000000
./32_77.log:   181  Ir    c     0.441076    0.592591    2.716369    0.000000
./32_78.log:   181  Ir    c     0.441076    0.595958    2.715906    0.000000
./32_79.log:   181  Ir    c     0.441076    0.599325    2.715648    0.000000
./32_80.log:   181  Ir    c     0.441076    0.602692    2.716736    0.000000
./32_81.log:   181  Ir    c     0.441076    0.606059    2.710050    0.000000
./32_82.log:   181  Ir    c     0.441076    0.609426    2.717416    0.000000
./32_83.log:   181  Ir    c     0.441076    0.612793    2.718981    0.000000
./32_84.log:   181  Ir    c     0.441076    0.616160    2.708920    0.000000
./32_85.log:   181  Ir    c     0.441076    0.619527    2.721904    0.000000
./32_86.log:   181  Ir    c     0.441076    0.622894    2.723577    0.000000
./32_87.log:   181  Ir    c     0.441076    0.626261    2.719648    0.000000
./32_88.log:   181  Ir    c     0.441076    0.629628    2.719222    0.000000
./32_89.log:   181  Ir    c     0.441076    0.632995    2.715437    0.000000
./32_90.log:   181  Ir    c     0.441076    0.636362    2.710776    0.000000
./32_91.log:   181  Ir    c     0.441076    0.639729    2.707811    0.000000
./32_92.log:   181  Ir    c     0.441076    0.643096    2.703375    0.000000
./32_93.log:   181  Ir    c     0.441076    0.646463    2.703773    0.000000
./32_94.log:   181  Ir    c     0.441076    0.649830    2.690635    0.000000
./32_95.log:   181  Ir    c     0.441076    0.653197    2.679489    0.000000
./32_96.log:   181  Ir    c     0.441076    0.656564    2.672385    0.000000
./32_97.log:   181  Ir    c     0.441076    0.659931    2.668371    0.000000
./32_98.log:   181  Ir    c     0.441076    0.663298    2.660368    0.000000
./32_99.log:   181  Ir    c     0.441076    0.666666    2.658113    0.000000
./33_0.log:   181  Ir    c     0.444443    0.333333    2.652353    0.000000
./33_1.log:   181  Ir    c     0.444443    0.336699    2.659460    0.000000
./33_2.log:   181  Ir    c     0.444443    0.340066    2.662526    0.000000
./33_3.log:   181  Ir    c     0.444443    0.343433    2.671673    0.000000
./33_4.log:   181  Ir    c     0.444443    0.346800    2.666471    0.000000
./33_5.log:   181  Ir    c     0.444443    0.350167    2.684654    0.000000
./33_6.log:   181  Ir    c     0.444443    0.353534    2.692804    0.000000
./33_7.log:   181  Ir    c     0.444443    0.356901    2.695614    0.000000
./33_8.log:   181  Ir    c     0.444443    0.360268    2.704978    0.000000
./33_9.log:   181  Ir    c     0.444443    0.363635    2.706910    0.000000
./33_10.log:   181  Ir    c     0.444443    0.367002    2.714510    0.000000
./33_11.log:   181  Ir    c     0.444443    0.370369    2.718131    0.000000
./33_12.log:   181  Ir    c     0.444443    0.373736    2.718852    0.000000
./33_13.log:   181  Ir    c     0.444443    0.377103    2.716067    0.000000
./33_14.log:   181  Ir    c     0.444443    0.380470    2.716307    0.000000
./33_15.log:   181  Ir    c     0.444443    0.383837    2.716726    0.000000
./33_16.log:   181  Ir    c     0.444443    0.387204    2.715836    0.000000
./33_17.log:   181  Ir    c     0.444443    0.390571    2.719961    0.000000
./33_18.log:   181  Ir    c     0.444443    0.393938    2.715328    0.000000
./33_19.log:   181  Ir    c     0.444443    0.397305    2.715235    0.000000
./33_20.log:   181  Ir    c     0.444443    0.400672    2.716314    0.000000
./33_21.log:   181  Ir    c     0.444443    0.404039    2.714943    0.000000
./33_22.log:   181  Ir    c     0.444443    0.407406    2.714528    0.000000
./33_23.log:   181  Ir    c     0.444443    0.410773    2.715996    0.000000
./33_24.log:   181  Ir    c     0.444443    0.414140    2.719932    0.000000
./33_25.log:   181  Ir    c     0.444443    0.417507    2.726968    0.000000
./33_26.log:   181  Ir    c     0.444443    0.420874    2.734354    0.000000
./33_27.log:   181  Ir    c     0.444443    0.424241    3.841785    0.000000
./33_28.log:   181  Ir    c     0.444443    0.427608    3.834096    0.000000
./33_29.log:   181  Ir    c     0.444443    0.430975    3.833716    0.000000
./33_30.log:   181  Ir    c     0.444443    0.434342    3.822681    0.000000
./33_31.log:   181  Ir    c     0.444443    0.437709    3.819513    0.000000
./33_32.log:   181  Ir    c     0.444443    0.441076    3.771556    0.000000
./33_33.log:   181  Ir    c     0.444443    0.444443    3.755020    0.000000
./33_34.log:   181  Ir    c     0.444443    0.447810    3.738623    0.000000
./33_35.log:   181  Ir    c     0.444443    0.451177    3.748174    0.000000
./33_36.log:   181  Ir    c     0.444443    0.454544    3.731795    0.000000
./33_37.log:   181  Ir    c     0.444443    0.457911    3.735409    0.000000
./33_38.log:   181  Ir    c     0.444443    0.461278    3.731090    0.000000
./33_39.log:   181  Ir    c     0.444443    0.464645    3.718271    0.000000
./33_40.log:   181  Ir    c     0.444443    0.468012    3.722323    0.000000
./33_41.log:   181  Ir    c     0.444443    0.471379    3.713526    0.000000
./33_42.log:   181  Ir    c     0.444443    0.474746    3.698436    0.000000
./33_43.log:   181  Ir    c     0.444443    0.478113    2.823053    0.000000
./33_44.log:   181  Ir    c     0.444443    0.481480    2.819837    0.000000
./33_45.log:   181  Ir    c     0.444443    0.484847    2.820848    0.000000
./33_46.log:   181  Ir    c     0.444443    0.488214    2.827004    0.000000
./33_47.log:   181  Ir    c     0.444443    0.491581    2.826391    0.000000
./33_48.log:   181  Ir    c     0.444443    0.494948    2.825225    0.000000
./33_49.log:   181  Ir    c     0.444443    0.498315    2.824486    0.000000
./33_50.log:   181  Ir    c     0.444443    0.501682    2.824505    0.000000
./33_51.log:   181  Ir    c     0.444443    0.505049    2.829539    0.000000
./33_52.log:   181  Ir    c     0.444443    0.508416    2.826392    0.000000
./33_53.log:   181  Ir    c     0.444443    0.511783    2.826658    0.000000
./33_54.log:   181  Ir    c     0.444443    0.515150    2.824343    0.000000
./33_55.log:   181  Ir    c     0.444443    0.518517    2.820237    0.000000
./33_56.log:   181  Ir    c     0.444443    0.521884    2.817240    0.000000
./33_57.log:   181  Ir    c     0.444443    0.525251    3.700235    0.000000
./33_58.log:   181  Ir    c     0.444443    0.528618    3.711403    0.000000
./33_59.log:   181  Ir    c     0.444443    0.531985    3.721805    0.000000
./33_60.log:   181  Ir    c     0.444443    0.535352    3.710326    0.000000
./33_61.log:   181  Ir    c     0.444443    0.538719    3.731238    0.000000
./33_62.log:   181  Ir    c     0.444443    0.542086    3.738676    0.000000
./33_63.log:   181  Ir    c     0.444443    0.545453    3.737713    0.000000
./33_64.log:   181  Ir    c     0.444443    0.548820    3.745783    0.000000
./33_65.log:   181  Ir    c     0.444443    0.552187    3.739012    0.000000
./33_66.log:   181  Ir    c     0.444443    0.555554    3.760404    0.000000
./33_67.log:   181  Ir    c     0.444443    0.558921    3.755063    0.000000
./33_68.log:   181  Ir    c     0.444443    0.562288    3.818721    0.000000
./33_69.log:   181  Ir    c     0.444443    0.565655    3.829675    0.000000
./33_70.log:   181  Ir    c     0.444443    0.569022    3.833682    0.000000
./33_71.log:   181  Ir    c     0.444443    0.572389    3.834044    0.000000
./33_72.log:   181  Ir    c     0.444443    0.575756    3.806936    0.000000
./33_73.log:   181  Ir    c     0.444443    0.579123    2.733531    0.000000
./33_74.log:   181  Ir    c     0.444443    0.582490    2.726721    0.000000
./33_75.log:   181  Ir    c     0.444443    0.585857    2.719968    0.000000
./33_76.log:   181  Ir    c     0.444443    0.589224    2.716001    0.000000
./33_77.log:   181  Ir    c     0.444443    0.592591    2.716806    0.000000
./33_78.log:   181  Ir    c     0.444443    0.595958    2.714943    0.000000
./33_79.log:   181  Ir    c     0.444443    0.599325    2.716323    0.000000
./33_80.log:   181  Ir    c     0.444443    0.602692    2.715240    0.000000
./33_81.log:   181  Ir    c     0.444443    0.606059    2.715325    0.000000
./33_82.log:   181  Ir    c     0.444443    0.609426    2.719228    0.000000
./33_83.log:   181  Ir    c     0.444443    0.612793    2.715817    0.000000
./33_84.log:   181  Ir    c     0.444443    0.616160    2.716720    0.000000
./33_85.log:   181  Ir    c     0.444443    0.619527    2.716307    0.000000
./33_86.log:   181  Ir    c     0.444443    0.622894    2.716065    0.000000
./33_87.log:   181  Ir    c     0.444443    0.626261    2.718853    0.000000
./33_88.log:   181  Ir    c     0.444443    0.629628    2.718135    0.000000
./33_89.log:   181  Ir    c     0.444443    0.632995    2.713957    0.000000
./33_90.log:   181  Ir    c     0.444443    0.636362    2.708124    0.000000
./33_91.log:   181  Ir    c     0.444443    0.639729    2.702797    0.000000
./33_92.log:   181  Ir    c     0.444443    0.643096    2.692882    0.000000
./33_93.log:   181  Ir    c     0.444443    0.646463    2.692805    0.000000
./33_94.log:   181  Ir    c     0.444443    0.649830    2.684573    0.000000
./33_95.log:   181  Ir    c     0.444443    0.653197    2.666720    0.000000
./33_96.log:   181  Ir    c     0.444443    0.656564    2.671695    0.000000
./33_97.log:   181  Ir    c     0.444443    0.659931    2.662527    0.000000
./33_98.log:   181  Ir    c     0.444443    0.663298    2.659466    0.000000
./33_99.log:   181  Ir    c     0.444443    0.666666    2.653855    0.000000
./34_0.log:   181  Ir    c     0.447810    0.333333    2.655332    0.000000
./34_1.log:   181  Ir    c     0.447810    0.336699    2.656918    0.000000
./34_2.log:   181  Ir    c     0.447810    0.340066    2.653826    0.000000
./34_3.log:   181  Ir    c     0.447810    0.343433    2.666914    0.000000
./34_4.log:   181  Ir    c     0.447810    0.346800    2.661894    0.000000
./34_5.log:   181  Ir    c     0.447810    0.350167    2.691252    0.000000
./34_6.log:   181  Ir    c     0.447810    0.353534    2.674704    0.000000
./34_7.log:   181  Ir    c     0.447810    0.356901    2.693623    0.000000
./34_8.log:   181  Ir    c     0.447810    0.360268    2.691272    0.000000
./34_9.log:   181  Ir    c     0.447810    0.363635    2.692574    0.000000
./34_10.log:   181  Ir    c     0.447810    0.367002    2.700090    0.000000
./34_11.log:   181  Ir    c     0.447810    0.370369    2.708017    0.000000
./34_12.log:   181  Ir    c     0.447810    0.373736    2.710069    0.000000
./34_13.log:   181  Ir    c     0.447810    0.377103    2.710839    0.000000
./34_14.log:   181  Ir    c     0.447810    0.380470    2.712363    0.000000
./34_15.log:   181  Ir    c     0.447810    0.383837    2.711046    0.000000
./34_16.log:   181  Ir    c     0.447810    0.387204    2.712818    0.000000
./34_17.log:   181  Ir    c     0.447810    0.390571    2.714020    0.000000
./34_18.log:   181  Ir    c     0.447810    0.393938    2.711848    0.000000
./34_19.log:   181  Ir    c     0.447810    0.397305    2.712347    0.000000
./34_20.log:   181  Ir    c     0.447810    0.400672    2.709804    0.000000
./34_21.log:   181  Ir    c     0.447810    0.404039    2.712362    0.000000
./34_22.log:   181  Ir    c     0.447810    0.407406    2.716841    0.000000
./34_23.log:   181  Ir    c     0.447810    0.410773    2.720062    0.000000
./34_24.log:   181  Ir    c     0.447810    0.414140    2.722919    0.000000
./34_25.log:   181  Ir    c     0.447810    0.417507    2.730275    0.000000
./34_26.log:   181  Ir    c     0.447810    0.420874    2.731321    0.000000
./34_27.log:   181  Ir    c     0.447810    0.424241    2.731044    0.000000
./34_28.log:   181  Ir    c     0.447810    0.427608    3.830201    0.000000
./34_29.log:   181  Ir    c     0.447810    0.430975    3.822464    0.000000
./34_30.log:   181  Ir    c     0.447810    0.434342    3.811408    0.000000
./34_31.log:   181  Ir    c     0.447810    0.437709    2.763634    0.000000
./34_32.log:   181  Ir    c     0.447810    0.441076    3.797565    0.000000
./34_33.log:   181  Ir    c     0.447810    0.444443    3.739198    0.000000
./34_34.log:   181  Ir    c     0.447810    0.447810    3.735121    0.000000
./34_35.log:   181  Ir    c     0.447810    0.451177    3.764614    0.000000
./34_36.log:   181  Ir    c     0.447810    0.454544    3.735043    0.000000
./34_37.log:   181  Ir    c     0.447810    0.457911    3.729311    0.000000
./34_38.log:   181  Ir    c     0.447810    0.461278    3.712812    0.000000
./34_39.log:   181  Ir    c     0.447810    0.464645    3.722605    0.000000
./34_40.log:   181  Ir    c     0.447810    0.468012    3.712282    0.000000
./34_41.log:   181  Ir    c     0.447810    0.471379    3.706745    0.000000
./34_42.log:   181  Ir    c     0.447810    0.474746    3.695891    0.000000
./34_43.log:   181  Ir    c     0.447810    0.478113    3.689217    0.000000
./34_44.log:   181  Ir    c     0.447810    0.481480    3.686956    0.000000
./34_45.log:   181  Ir    c     0.447810    0.484847    3.669154    0.000000
./34_46.log:   181  Ir    c     0.447810    0.488214    3.675249    0.000000
./34_47.log:   181  Ir    c     0.447810    0.491581    3.666692    0.000000
./34_48.log:   181  Ir    c     0.447810    0.494948    3.675046    0.000000
./34_49.log:   181  Ir    c     0.447810    0.498315    3.663975    0.000000
./34_50.log:   181  Ir    c     0.447810    0.501682    3.663946    0.000000
./34_51.log:   181  Ir    c     0.447810    0.505049    3.666805    0.000000
./34_52.log:   181  Ir    c     0.447810    0.508416    3.666674    0.000000
./34_53.log:   181  Ir    c     0.447810    0.511783    3.675245    0.000000
./34_54.log:   181  Ir    c     0.447810    0.515150    3.668583    0.000000
./34_55.log:   181  Ir    c     0.447810    0.518517    3.686945    0.000000
./34_56.log:   181  Ir    c     0.447810    0.521884    3.692398    0.000000
./34_57.log:   181  Ir    c     0.447810    0.525251    3.694958    0.000000
./34_58.log:   181  Ir    c     0.447810    0.528618    3.705439    0.000000
./34_59.log:   181  Ir    c     0.447810    0.531985    3.710909    0.000000
./34_60.log:   181  Ir    c     0.447810    0.535352    3.725942    0.000000
./34_61.log:   181  Ir    c     0.447810    0.538719    3.712841    0.000000
./34_62.log:   181  Ir    c     0.447810    0.542086    3.730063    0.000000
./34_63.log:   181  Ir    c     0.447810    0.545453    3.738078    0.000000
./34_64.log:   181  Ir    c     0.447810    0.548820    3.764734    0.000000
./34_65.log:   181  Ir    c     0.447810    0.552187    3.733777    0.000000
./34_66.log:   181  Ir    c     0.447810    0.555554    3.738386    0.000000
./34_67.log:   181  Ir    c     0.447810    0.558921    3.797554    0.000000
./34_68.log:   181  Ir    c     0.447810    0.562288    2.763177    0.000000
./34_69.log:   181  Ir    c     0.447810    0.565655    3.811504    0.000000
./34_70.log:   181  Ir    c     0.447810    0.569022    3.822450    0.000000
./34_71.log:   181  Ir    c     0.447810    0.572389    3.830194    0.000000
./34_72.log:   181  Ir    c     0.447810    0.575756    2.740284    0.000000
./34_73.log:   181  Ir    c     0.447810    0.579123    2.731826    0.000000
./34_74.log:   181  Ir    c     0.447810    0.582490    2.731200    0.000000
./34_75.log:   181  Ir    c     0.447810    0.585857    2.723876    0.000000
./34_76.log:   181  Ir    c     0.447810    0.589224    2.720065    0.000000
./34_77.log:   181  Ir    c     0.447810    0.592591    2.716842    0.000000
./34_78.log:   181  Ir    c     0.447810    0.595958    2.712351    0.000000
./34_79.log:   181  Ir    c     0.447810    0.599325    2.709787    0.000000
./34_80.log:   181  Ir    c     0.447810    0.602692    2.712036    0.000000
./34_81.log:   181  Ir    c     0.447810    0.606059    2.711884    0.000000
./34_82.log:   181  Ir    c     0.447810    0.609426    2.712051    0.000000
./34_83.log:   181  Ir    c     0.447810    0.612793    2.710925    0.000000
./34_84.log:   181  Ir    c     0.447810    0.616160    2.712754    0.000000
./34_85.log:   181  Ir    c     0.447810    0.619527    2.712364    0.000000
./34_86.log:   181  Ir    c     0.447810    0.622894    2.710836    0.000000
./34_87.log:   181  Ir    c     0.447810    0.626261    2.709941    0.000000
./34_88.log:   181  Ir    c     0.447810    0.629628    2.708019    0.000000
./34_89.log:   181  Ir    c     0.447810    0.632995    2.704582    0.000000
./34_90.log:   181  Ir    c     0.447810    0.636362    2.689071    0.000000
./34_91.log:   181  Ir    c     0.447810    0.639729    2.690841    0.000000
./34_92.log:   181  Ir    c     0.447810    0.643096    2.693639    0.000000
./34_93.log:   181  Ir    c     0.447810    0.646463    2.674709    0.000000
./34_94.log:   181  Ir    c     0.447810    0.649830    2.688369    0.000000
./34_95.log:   181  Ir    c     0.447810    0.653197    2.662298    0.000000
./34_96.log:   181  Ir    c     0.447810    0.656564    2.666885    0.000000
./34_97.log:   181  Ir    c     0.447810    0.659931    2.652944    0.000000
./34_98.log:   181  Ir    c     0.447810    0.663298    2.656920    0.000000
./34_99.log:   181  Ir    c     0.447810    0.666666    2.656186    0.000000
./35_0.log:   181  Ir    c     0.451177    0.333333    2.652705    0.000000
./35_1.log:   181  Ir    c     0.451177    0.336699    2.654517    0.000000
./35_2.log:   181  Ir    c     0.451177    0.340066    2.657340    0.000000
./35_3.log:   181  Ir    c     0.451177    0.343433    2.664032    0.000000
./35_4.log:   181  Ir    c     0.451177    0.346800    2.667696    0.000000
./35_5.log:   181  Ir    c     0.451177    0.350167    2.677484    0.000000
./35_6.log:   181  Ir    c     0.451177    0.353534    2.680720    0.000000
./35_7.log:   181  Ir    c     0.451177    0.356901    2.687158    0.000000
./35_8.log:   181  Ir    c     0.451177    0.360268    2.692618    0.000000
./35_9.log:   181  Ir    c     0.451177    0.363635    2.694644    0.000000
./35_10.log:   181  Ir    c     0.451177    0.367002    2.700294    0.000000
./35_11.log:   181  Ir    c     0.451177    0.370369    2.701817    0.000000
./35_12.log:   181  Ir    c     0.451177    0.373736    2.705312    0.000000
./35_13.log:   181  Ir    c     0.451177    0.377103    2.706925    0.000000
./35_14.log:   181  Ir    c     0.451177    0.380470    2.707246    0.000000
./35_15.log:   181  Ir    c     0.451177    0.383837    2.706925    0.000000
./35_16.log:   181  Ir    c     0.451177    0.387204    2.711291    0.000000
./35_17.log:   181  Ir    c     0.451177    0.390571    2.708211    0.000000
./35_18.log:   181  Ir    c     0.451177    0.393938    2.710191    0.000000
./35_19.log:   181  Ir    c     0.451177    0.397305    2.711068    0.000000
./35_20.log:   181  Ir    c     0.451177    0.400672    2.712393    0.000000
./35_21.log:   181  Ir    c     0.451177    0.404039    2.714498    0.000000
./35_22.log:   181  Ir    c     0.451177    0.407406    2.717290    0.000000
./35_23.log:   181  Ir    c     0.451177    0.410773    2.719744    0.000000
./35_24.log:   181  Ir    c     0.451177    0.414140    2.725302    0.000000
./35_25.log:   181  Ir    c     0.451177    0.417507    2.728923    0.000000
./35_26.log:   181  Ir    c     0.451177    0.420874    2.736722    0.000000
./35_27.log:   181  Ir    c     0.451177    0.424241    2.742808    0.000000
./35_28.log:   181  Ir    c     0.451177    0.427608    3.814681    0.000000
./35_29.log:   181  Ir    c     0.451177    0.430975    2.758464    0.000000
./35_30.log:   181  Ir    c     0.451177    0.434342    2.767166    0.000000
./35_31.log:   181  Ir    c     0.451177    0.437709    3.742166    0.000000
./35_32.log:   181  Ir    c     0.451177    0.441076    3.746200    0.000000
./35_33.log:   181  Ir    c     0.451177    0.444443    3.752059    0.000000
./35_34.log:   181  Ir    c     0.451177    0.447810    3.764609    0.000000
./35_35.log:   181  Ir    c     0.451177    0.451177    3.736292    0.000000
./35_36.log:   181  Ir    c     0.451177    0.454544    3.742279    0.000000
./35_37.log:   181  Ir    c     0.451177    0.457911    3.709964    0.000000
./35_38.log:   181  Ir    c     0.451177    0.461278    3.721161    0.000000
./35_39.log:   181  Ir    c     0.451177    0.464645    3.717869    0.000000
./35_40.log:   181  Ir    c     0.451177    0.468012    3.708401    0.000000
./35_41.log:   181  Ir    c     0.451177    0.471379    3.694593    0.000000
./35_42.log:   181  Ir    c     0.451177    0.474746    3.689468    0.000000
./35_43.log:   181  Ir    c     0.451177    0.478113    3.681752    0.000000
./35_44.log:   181  Ir    c     0.451177    0.481480    3.677038    0.000000
./35_45.log:   181  Ir    c     0.451177    0.484847    3.671587    0.000000
./35_46.log:   181  Ir    c     0.451177    0.488214    3.646505    0.000000
./35_47.log:   181  Ir    c     0.451177    0.491581    3.643656    0.000000
./35_48.log:   181  Ir    c     0.451177    0.494948    3.658752    0.000000
./35_49.log:   181  Ir    c     0.451177    0.498315    3.651840    0.000000
./35_50.log:   181  Ir    c     0.451177    0.501682    3.651662    0.000000
./35_51.log:   181  Ir    c     0.451177    0.505049    3.658567    0.000000
./35_52.log:   181  Ir    c     0.451177    0.508416    3.657406    0.000000
./35_53.log:   181  Ir    c     0.451177    0.511783    3.662798    0.000000
./35_54.log:   181  Ir    c     0.451177    0.515150    3.672282    0.000000
./35_55.log:   181  Ir    c     0.451177    0.518517    3.676422    0.000000
./35_56.log:   181  Ir    c     0.451177    0.521884    3.681646    0.000000
./35_57.log:   181  Ir    c     0.451177    0.525251    3.688546    0.000000
./35_58.log:   181  Ir    c     0.451177    0.528618    3.694592    0.000000
./35_59.log:   181  Ir    c     0.451177    0.531985    3.708393    0.000000
./35_60.log:   181  Ir    c     0.451177    0.535352    3.717859    0.000000
./35_61.log:   181  Ir    c     0.451177    0.538719    3.721317    0.000000
./35_62.log:   181  Ir    c     0.451177    0.542086    3.707936    0.000000
./35_63.log:   181  Ir    c     0.451177    0.545453    3.742951    0.000000
./35_64.log:   181  Ir    c     0.451177    0.548820    3.739224    0.000000
./35_65.log:   181  Ir    c     0.451177    0.552187    3.758974    0.000000
./35_66.log:   181  Ir    c     0.451177    0.555554    3.759773    0.000000
./35_67.log:   181  Ir    c     0.451177    0.558921    3.747179    0.000000
./35_68.log:   181  Ir    c     0.451177    0.562288    3.735198    0.000000
./35_69.log:   181  Ir    c     0.451177    0.565655    2.766637    0.000000
./35_70.log:   181  Ir    c     0.451177    0.569022    2.758472    0.000000
./35_71.log:   181  Ir    c     0.451177    0.572389    3.813867    0.000000
./35_72.log:   181  Ir    c     0.451177    0.575756    2.743239    0.000000
./35_73.log:   181  Ir    c     0.451177    0.579123    2.737429    0.000000
./35_74.log:   181  Ir    c     0.451177    0.582490    2.728956    0.000000
./35_75.log:   181  Ir    c     0.451177    0.585857    2.725162    0.000000
./35_76.log:   181  Ir    c     0.451177    0.589224    2.719750    0.000000
./35_77.log:   181  Ir    c     0.451177    0.592591    2.717293    0.000000
./35_78.log:   181  Ir    c     0.451177    0.595958    2.714501    0.000000
./35_79.log:   181  Ir    c     0.451177    0.599325    2.712396    0.000000
./35_80.log:   181  Ir    c     0.451177    0.602692    2.711069    0.000000
./35_81.log:   181  Ir    c     0.451177    0.606059    2.710192    0.000000
./35_82.log:   181  Ir    c     0.451177    0.609426    2.709670    0.000000
./35_83.log:   181  Ir    c     0.451177    0.612793    2.716374    0.000000
./35_84.log:   181  Ir    c     0.451177    0.616160    2.706912    0.000000
./35_85.log:   181  Ir    c     0.451177    0.619527    2.707132    0.000000
./35_86.log:   181  Ir    c     0.451177    0.622894    2.706933    0.000000
./35_87.log:   181  Ir    c     0.451177    0.626261    2.705313    0.000000
./35_88.log:   181  Ir    c     0.451177    0.629628    2.701825    0.000000
./35_89.log:   181  Ir    c     0.451177    0.632995    2.699691    0.000000
./35_90.log:   181  Ir    c     0.451177    0.636362    2.694665    0.000000
./35_91.log:   181  Ir    c     0.451177    0.639729    2.691186    0.000000
./35_92.log:   181  Ir    c     0.451177    0.643096    2.687183    0.000000
./35_93.log:   181  Ir    c     0.451177    0.646463    2.680725    0.000000
./35_94.log:   181  Ir    c     0.451177    0.649830    2.675556    0.000000
./35_95.log:   181  Ir    c     0.451177    0.653197    2.665309    0.000000
./35_96.log:   181  Ir    c     0.451177    0.656564    2.664037    0.000000
./35_97.log:   181  Ir    c     0.451177    0.659931    2.657324    0.000000
./35_98.log:   181  Ir    c     0.451177    0.663298    2.654399    0.000000
./35_99.log:   181  Ir    c     0.451177    0.666666    2.650010    0.000000
./36_0.log:   181  Ir    c     0.454544    0.333333    2.651611    0.000000
./36_1.log:   181  Ir    c     0.454544    0.336699    2.650355    0.000000
./36_2.log:   181  Ir    c     0.454544    0.340066    2.655686    0.000000
./36_3.log:   181  Ir    c     0.454544    0.343433    2.643552    0.000000
./36_4.log:   181  Ir    c     0.454544    0.346800    2.664834    0.000000
./36_5.log:   181  Ir    c     0.454544    0.350167    2.671631    0.000000
./36_6.log:   181  Ir    c     0.454544    0.353534    2.676597    0.000000
./36_7.log:   181  Ir    c     0.454544    0.356901    2.678988    0.000000
./36_8.log:   181  Ir    c     0.454544    0.360268    2.684759    0.000000
./36_9.log:   181  Ir    c     0.454544    0.363635    2.688232    0.000000
./36_10.log:   181  Ir    c     0.454544    0.367002    2.697791    0.000000
./36_11.log:   181  Ir    c     0.454544    0.370369    2.696660    0.000000
./36_12.log:   181  Ir    c     0.454544    0.373736    2.700600    0.000000
./36_13.log:   181  Ir    c     0.454544    0.377103    2.702614    0.000000
./36_14.log:   181  Ir    c     0.454544    0.380470    2.692476    0.000000
./36_15.log:   181  Ir    c     0.454544    0.383837    2.704960    0.000000
./36_16.log:   181  Ir    c     0.454544    0.387204    2.705460    0.000000
./36_17.log:   181  Ir    c     0.454544    0.390571    2.705662    0.000000
./36_18.log:   181  Ir    c     0.454544    0.393938    2.704487    0.000000
./36_19.log:   181  Ir    c     0.454544    0.397305    2.708999    0.000000
./36_20.log:   181  Ir    c     0.454544    0.400672    2.711396    0.000000
./36_21.log:   181  Ir    c     0.454544    0.404039    2.713017    0.000000
./36_22.log:   181  Ir    c     0.454544    0.407406    2.717653    0.000000
./36_23.log:   181  Ir    c     0.454544    0.410773    2.721739    0.000000
./36_24.log:   181  Ir    c     0.454544    0.414140    2.724927    0.000000
./36_25.log:   181  Ir    c     0.454544    0.417507    2.730714    0.000000
./36_26.log:   181  Ir    c     0.454544    0.420874    2.739888    0.000000
./36_27.log:   181  Ir    c     0.454544    0.424241    2.746107    0.000000
./36_28.log:   181  Ir    c     0.454544    0.427608    2.754976    0.000000
./36_29.log:   181  Ir    c     0.454544    0.430975    2.765363    0.000000
./36_30.log:   181  Ir    c     0.454544    0.434342    2.768838    0.000000
./36_31.log:   181  Ir    c     0.454544    0.437709    3.780553    0.000000
./36_32.log:   181  Ir    c     0.454544    0.441076    3.733266    0.000000
./36_33.log:   181  Ir    c     0.454544    0.444443    3.731795    0.000000
./36_34.log:   181  Ir    c     0.454544    0.447810    3.735688    0.000000
./36_35.log:   181  Ir    c     0.454544    0.451177    3.742289    0.000000
./36_36.log:   181  Ir    c     0.454544    0.454544    3.683969    0.000000
./36_37.log:   181  Ir    c     0.454544    0.457911    3.689533    0.000000
./36_38.log:   181  Ir    c     0.454544    0.461278    3.719856    0.000000
./36_39.log:   181  Ir    c     0.454544    0.464645    3.703410    0.000000
./36_40.log:   181  Ir    c     0.454544    0.468012    3.688426    0.000000
./36_41.log:   181  Ir    c     0.454544    0.471379    3.691840    0.000000
./36_42.log:   181  Ir    c     0.454544    0.474746    3.682777    0.000000
./36_43.log:   181  Ir    c     0.454544    0.478113    3.675645    0.000000
./36_44.log:   181  Ir    c     0.454544    0.481480    3.671350    0.000000
./36_45.log:   181  Ir    c     0.454544    0.484847    3.666798    0.000000
./36_46.log:   181  Ir    c     0.454544    0.488214    3.663204    0.000000
./36_47.log:   181  Ir    c     0.454544    0.491581    3.666884    0.000000
./36_48.log:   181  Ir    c     0.454544    0.494948    3.659143    0.000000
./36_49.log:   181  Ir    c     0.454544    0.498315    3.657842    0.000000
./36_50.log:   181  Ir    c     0.454544    0.501682    3.657842    0.000000
./36_51.log:   181  Ir    c     0.454544    0.505049    3.659142    0.000000
./36_52.log:   181  Ir    c     0.454544    0.508416    3.661166    0.000000
./36_53.log:   181  Ir    c     0.454544    0.511783    3.663201    0.000000
./36_54.log:   181  Ir    c     0.454544    0.515150    3.666162    0.000000
./36_55.log:   181  Ir    c     0.454544    0.518517    3.671340    0.000000
./36_56.log:   181  Ir    c     0.454544    0.521884    3.675636    0.000000
./36_57.log:   181  Ir    c     0.454544    0.525251    3.683853    0.000000
./36_58.log:   181  Ir    c     0.454544    0.528618    3.691819    0.000000
./36_59.log:   181  Ir    c     0.454544    0.531985    3.689195    0.000000
./36_60.log:   181  Ir    c     0.454544    0.535352    3.703431    0.000000
./36_61.log:   181  Ir    c     0.454544    0.538719    3.720001    0.000000
./36_62.log:   181  Ir    c     0.454544    0.542086    3.696345    0.000000
./36_63.log:   181  Ir    c     0.454544    0.545453    3.704628    0.000000
./36_64.log:   181  Ir    c     0.454544    0.548820    3.743130    0.000000
./36_65.log:   181  Ir    c     0.454544    0.552187    3.736308    0.000000
./36_66.log:   181  Ir    c     0.454544    0.555554    3.731788    0.000000
./36_67.log:   181  Ir    c     0.454544    0.558921    3.727619    0.000000
./36_68.log:   181  Ir    c     0.454544    0.562288    3.780544    0.000000
./36_69.log:   181  Ir    c     0.454544    0.565655    2.765123    0.000000
./36_70.log:   181  Ir    c     0.454544    0.569022    2.767575    0.000000
./36_71.log:   181  Ir    c     0.454544    0.572389    2.755160    0.000000
./36_72.log:   181  Ir    c     0.454544    0.575756    2.746004    0.000000
./36_73.log:   181  Ir    c     0.454544    0.579123    2.739797    0.000000
./36_74.log:   181  Ir    c     0.454544    0.582490    2.731005    0.000000
./36_75.log:   181  Ir    c     0.454544    0.585857    2.723391    0.000000
./36_76.log:   181  Ir    c     0.454544    0.589224    2.721743    0.000000
./36_77.log:   181  Ir    c     0.454544    0.592591    2.717609    0.000000
./36_78.log:   181  Ir    c     0.454544    0.595958    2.712980    0.000000
./36_79.log:   181  Ir    c     0.454544    0.599325    2.710736    0.000000
./36_80.log:   181  Ir    c     0.454544    0.602692    2.709403    0.000000
./36_81.log:   181  Ir    c     0.454544    0.606059    2.704486    0.000000
./36_82.log:   181  Ir    c     0.454544    0.609426    2.705663    0.000000
./36_83.log:   181  Ir    c     0.454544    0.612793    2.705849    0.000000
./36_84.log:   181  Ir    c     0.454544    0.616160    2.704989    0.000000
./36_85.log:   181  Ir    c     0.454544    0.619527    2.692474    0.000000
./36_86.log:   181  Ir    c     0.454544    0.622894    2.702614    0.000000
./36_87.log:   181  Ir    c     0.454544    0.626261    2.700602    0.000000
./36_88.log:   181  Ir    c     0.454544    0.629628    2.696694    0.000000
./36_89.log:   181  Ir    c     0.454544    0.632995    2.697791    0.000000
./36_90.log:   181  Ir    c     0.454544    0.636362    2.689926    0.000000
./36_91.log:   181  Ir    c     0.454544    0.639729    2.684759    0.000000
./36_92.log:   181  Ir    c     0.454544    0.643096    2.678989    0.000000
./36_93.log:   181  Ir    c     0.454544    0.646463    2.676580    0.000000
./36_94.log:   181  Ir    c     0.454544    0.649830    2.671858    0.000000
./36_95.log:   181  Ir    c     0.454544    0.653197    2.664837    0.000000
./36_96.log:   181  Ir    c     0.454544    0.656564    2.652098    0.000000
./36_97.log:   181  Ir    c     0.454544    0.659931    2.655897    0.000000
./36_98.log:   181  Ir    c     0.454544    0.663298    2.652604    0.000000
./36_99.log:   181  Ir    c     0.454544    0.666666    2.651611    0.000000
./37_0.log:   181  Ir    c     0.457911    0.333333    2.650128    0.000000
./37_1.log:   181  Ir    c     0.457911    0.336699    2.650357    0.000000
./37_2.log:   181  Ir    c     0.457911    0.340066    2.653490    0.000000
./37_3.log:   181  Ir    c     0.457911    0.343433    2.655860    0.000000
./37_4.log:   181  Ir    c     0.457911    0.346800    2.658488    0.000000
./37_5.log:   181  Ir    c     0.457911    0.350167    2.664717    0.000000
./37_6.log:   181  Ir    c     0.457911    0.353534    2.670951    0.000000
./37_7.log:   181  Ir    c     0.457911    0.356901    2.674772    0.000000
./37_8.log:   181  Ir    c     0.457911    0.360268    2.681669    0.000000
./37_9.log:   181  Ir    c     0.457911    0.363635    2.685413    0.000000
./37_10.log:   181  Ir    c     0.457911    0.367002    2.687314    0.000000
./37_11.log:   181  Ir    c     0.457911    0.370369    2.692252    0.000000
./37_12.log:   181  Ir    c     0.457911    0.373736    2.695487    0.000000
./37_13.log:   181  Ir    c     0.457911    0.377103    2.685186    0.000000
./37_14.log:   181  Ir    c     0.457911    0.380470    2.691982    0.000000
./37_15.log:   181  Ir    c     0.457911    0.383837    2.700759    0.000000
./37_16.log:   181  Ir    c     0.457911    0.387204    2.701838    0.000000
./37_17.log:   181  Ir    c     0.457911    0.390571    2.702682    0.000000
./37_18.log:   181  Ir    c     0.457911    0.393938    2.705289    0.000000
./37_19.log:   181  Ir    c     0.457911    0.397305    2.707744    0.000000
./37_20.log:   181  Ir    c     0.457911    0.400672    2.710345    0.000000
./37_21.log:   181  Ir    c     0.457911    0.404039    2.712631    0.000000
./37_22.log:   181  Ir    c     0.457911    0.407406    2.716486    0.000000
./37_23.log:   181  Ir    c     0.457911    0.410773    2.722686    0.000000
./37_24.log:   181  Ir    c     0.457911    0.414140    2.728167    0.000000
./37_25.log:   181  Ir    c     0.457911    0.417507    2.734317    0.000000
./37_26.log:   181  Ir    c     0.457911    0.420874    3.796801    0.000000
./37_27.log:   181  Ir    c     0.457911    0.424241    2.754146    0.000000
./37_28.log:   181  Ir    c     0.457911    0.427608    2.759600    0.000000
./37_29.log:   181  Ir    c     0.457911    0.430975    2.765002    0.000000
./37_30.log:   181  Ir    c     0.457911    0.434342    2.774378    0.000000
./37_31.log:   181  Ir    c     0.457911    0.437709    2.785281    0.000000
./37_32.log:   181  Ir    c     0.457911    0.441076    3.768179    0.000000
./37_33.log:   181  Ir    c     0.457911    0.444443    3.737017    0.000000
./37_34.log:   181  Ir    c     0.457911    0.447810    3.729302    0.000000
./37_35.log:   181  Ir    c     0.457911    0.451177    3.709365    0.000000
./37_36.log:   181  Ir    c     0.457911    0.454544    3.689478    0.000000
./37_37.log:   181  Ir    c     0.457911    0.457911    3.719757    0.000000
./37_38.log:   181  Ir    c     0.457911    0.461278    3.709505    0.000000
./37_39.log:   181  Ir    c     0.457911    0.464645    3.706363    0.000000
./37_40.log:   181  Ir    c     0.457911    0.468012    3.693240    0.000000
./37_41.log:   181  Ir    c     0.457911    0.471379    3.685755    0.000000
./37_42.log:   181  Ir    c     0.457911    0.474746    3.677729    0.000000
./37_43.log:   181  Ir    c     0.457911    0.478113    3.670666    0.000000
./37_44.log:   181  Ir    c     0.457911    0.481480    3.665486    0.000000
./37_45.log:   181  Ir    c     0.457911    0.484847    3.659482    0.000000
./37_46.log:   181  Ir    c     0.457911    0.488214    3.654834    0.000000
./37_47.log:   181  Ir    c     0.457911    0.491581    3.651085    0.000000
./37_48.log:   181  Ir    c     0.457911    0.494948    3.649185    0.000000
./37_49.log:   181  Ir    c     0.457911    0.498315    3.649025    0.000000
./37_50.log:   181  Ir    c     0.457911    0.501682    3.649026    0.000000
./37_51.log:   181  Ir    c     0.457911    0.505049    3.649183    0.000000
./37_52.log:   181  Ir    c     0.457911    0.508416    3.651084    0.000000
./37_53.log:   181  Ir    c     0.457911    0.511783    3.654838    0.000000
./37_54.log:   181  Ir    c     0.457911    0.515150    3.659662    0.000000
./37_55.log:   181  Ir    c     0.457911    0.518517    3.665481    0.000000
./37_56.log:   181  Ir    c     0.457911    0.521884    3.669753    0.000000
./37_57.log:   181  Ir    c     0.457911    0.525251    3.677643    0.000000
./37_58.log:   181  Ir    c     0.457911    0.528618    3.685780    0.000000
./37_59.log:   181  Ir    c     0.457911    0.531985    3.693233    0.000000
./37_60.log:   181  Ir    c     0.457911    0.535352    3.702307    0.000000
./37_61.log:   181  Ir    c     0.457911    0.538719    3.709499    0.000000
./37_62.log:   181  Ir    c     0.457911    0.542086    3.719729    0.000000
./37_63.log:   181  Ir    c     0.457911    0.545453    3.696443    0.000000
./37_64.log:   181  Ir    c     0.457911    0.548820    3.707781    0.000000
./37_65.log:   181  Ir    c     0.457911    0.552187    3.726868    0.000000
./37_66.log:   181  Ir    c     0.457911    0.555554    3.736751    0.000000
./37_67.log:   181  Ir    c     0.457911    0.558921    3.754102    0.000000
./37_68.log:   181  Ir    c     0.457911    0.562288    2.783579    0.000000
./37_69.log:   181  Ir    c     0.457911    0.565655    2.773736    0.000000
./37_70.log:   181  Ir    c     0.457911    0.569022    2.771698    0.000000
./37_71.log:   181  Ir    c     0.457911    0.572389    2.753991    0.000000
./37_72.log:   181  Ir    c     0.457911    0.575756    2.754215    0.000000
./37_73.log:   181  Ir    c     0.457911    0.579123    3.796949    0.000000
./37_74.log:   181  Ir    c     0.457911    0.582490    2.730272    0.000000
./37_75.log:   181  Ir    c     0.457911    0.585857    2.723409    0.000000
./37_76.log:   181  Ir    c     0.457911    0.589224    2.722691    0.000000
./37_77.log:   181  Ir    c     0.457911    0.592591    2.716448    0.000000
./37_78.log:   181  Ir    c     0.457911    0.595958    2.712638    0.000000
./37_79.log:   181  Ir    c     0.457911    0.599325    2.710348    0.000000
./37_80.log:   181  Ir    c     0.457911    0.602692    2.707746    0.000000
./37_81.log:   181  Ir    c     0.457911    0.606059    2.705288    0.000000
./37_82.log:   181  Ir    c     0.457911    0.609426    2.702693    0.000000
./37_83.log:   181  Ir    c     0.457911    0.612793    2.701987    0.000000
./37_84.log:   181  Ir    c     0.457911    0.616160    2.700745    0.000000
./37_85.log:   181  Ir    c     0.457911    0.619527    2.699074    0.000000
./37_86.log:   181  Ir    c     0.457911    0.622894    2.685189    0.000000
./37_87.log:   181  Ir    c     0.457911    0.626261    2.695515    0.000000
./37_88.log:   181  Ir    c     0.457911    0.629628    2.692245    0.000000
./37_89.log:   181  Ir    c     0.457911    0.632995    2.687313    0.000000
./37_90.log:   181  Ir    c     0.457911    0.636362    2.685420    0.000000
./37_91.log:   181  Ir    c     0.457911    0.639729    2.681669    0.000000
./37_92.log:   181  Ir    c     0.457911    0.643096    2.676651    0.000000
./37_93.log:   181  Ir    c     0.457911    0.646463    2.670958    0.000000
./37_94.log:   181  Ir    c     0.457911    0.649830    2.663737    0.000000
./37_95.log:   181  Ir    c     0.457911    0.653197    2.658498    0.000000
./37_96.log:   181  Ir    c     0.457911    0.656564    2.655862    0.000000
./37_97.log:   181  Ir    c     0.457911    0.659931    2.653348    0.000000
./37_98.log:   181  Ir    c     0.457911    0.663298    2.650357    0.000000
./37_99.log:   181  Ir    c     0.457911    0.666666    2.651361    0.000000
./38_0.log:   181  Ir    c     0.461278    0.333333    2.648499    0.000000
./38_1.log:   181  Ir    c     0.461278    0.336699    2.649545    0.000000
./38_2.log:   181  Ir    c     0.461278    0.340066    2.651646    0.000000
./38_3.log:   181  Ir    c     0.461278    0.343433    2.653102    0.000000
./38_4.log:   181  Ir    c     0.461278    0.346800    2.658939    0.000000
./38_5.log:   181  Ir    c     0.461278    0.350167    2.663279    0.000000
./38_6.log:   181  Ir    c     0.461278    0.353534    2.668818    0.000000
./38_7.log:   181  Ir    c     0.461278    0.356901    2.672161    0.000000
./38_8.log:   181  Ir    c     0.461278    0.360268    2.678039    0.000000
./38_9.log:   181  Ir    c     0.461278    0.363635    2.680958    0.000000
./38_10.log:   181  Ir    c     0.461278    0.367002    2.684259    0.000000
./38_11.log:   181  Ir    c     0.461278    0.370369    2.687851    0.000000
./38_12.log:   181  Ir    c     0.461278    0.373736    2.691065    0.000000
./38_13.log:   181  Ir    c     0.461278    0.377103    2.691167    0.000000
./38_14.log:   181  Ir    c     0.461278    0.380470    2.694229    0.000000
./38_15.log:   181  Ir    c     0.461278    0.383837    2.697220    0.000000
./38_16.log:   181  Ir    c     0.461278    0.387204    2.698633    0.000000
./38_17.log:   181  Ir    c     0.461278    0.390571    2.701373    0.000000
./38_18.log:   181  Ir    c     0.461278    0.393938    2.702801    0.000000
./38_19.log:   181  Ir    c     0.461278    0.397305    2.706135    0.000000
./38_20.log:   181  Ir    c     0.461278    0.400672    2.709392    0.000000
./38_21.log:   181  Ir    c     0.461278    0.404039    2.713456    0.000000
./38_22.log:   181  Ir    c     0.461278    0.407406    2.719708    0.000000
./38_23.log:   181  Ir    c     0.461278    0.410773    2.723467    0.000000
./38_24.log:   181  Ir    c     0.461278    0.414140    2.729420    0.000000
./38_25.log:   181  Ir    c     0.461278    0.417507    2.736737    0.000000
./38_26.log:   181  Ir    c     0.461278    0.420874    2.742090    0.000000
./38_27.log:   181  Ir    c     0.461278    0.424241    2.757228    0.000000
./38_28.log:   181  Ir    c     0.461278    0.427608    2.762795    0.000000
./38_29.log:   181  Ir    c     0.461278    0.430975    2.769211    0.000000
./38_30.log:   181  Ir    c     0.461278    0.434342    2.777246    0.000000
./38_31.log:   181  Ir    c     0.461278    0.437709    2.786715    0.000000
./38_32.log:   181  Ir    c     0.461278    0.441076    3.717486    0.000000
./38_33.log:   181  Ir    c     0.461278    0.444443    3.731090    0.000000
./38_34.log:   181  Ir    c     0.461278    0.447810    3.712769    0.000000
./38_35.log:   181  Ir    c     0.461278    0.451177    3.721162    0.000000
./38_36.log:   181  Ir    c     0.461278    0.454544    3.719840    0.000000
./38_37.log:   181  Ir    c     0.461278    0.457911    3.709505    0.000000
./38_38.log:   181  Ir    c     0.461278    0.461278    3.702873    0.000000
./38_39.log:   181  Ir    c     0.461278    0.464645    3.691184    0.000000
./38_40.log:   181  Ir    c     0.461278    0.468012    3.681371    0.000000
./38_41.log:   181  Ir    c     0.461278    0.471379    3.680512    0.000000
./38_42.log:   181  Ir    c     0.461278    0.474746    3.664843    0.000000
./38_43.log:   181  Ir    c     0.461278    0.478113    3.661003    0.000000
./38_44.log:   181  Ir    c     0.461278    0.481480    3.654658    0.000000
./38_45.log:   181  Ir    c     0.461278    0.484847    3.650203    0.000000
./38_46.log:   181  Ir    c     0.461278    0.488214    3.645822    0.000000
./38_47.log:   181  Ir    c     0.461278    0.491581    3.645120    0.000000
./38_48.log:   181  Ir    c     0.461278    0.494948    3.642837    0.000000
./38_49.log:   181  Ir    c     0.461278    0.498315    3.640007    0.000000
./38_50.log:   181  Ir    c     0.461278    0.501682    3.640006    0.000000
./38_51.log:   181  Ir    c     0.461278    0.505049    3.642826    0.000000
./38_52.log:   181  Ir    c     0.461278    0.508416    3.645118    0.000000
./38_53.log:   181  Ir    c     0.461278    0.511783    3.645820    0.000000
./38_54.log:   181  Ir    c     0.461278    0.515150    3.650199    0.000000
./38_55.log:   181  Ir    c     0.461278    0.518517    3.654463    0.000000
./38_56.log:   181  Ir    c     0.461278    0.521884    3.660971    0.000000
./38_57.log:   181  Ir    c     0.461278    0.525251    3.664839    0.000000
./38_58.log:   181  Ir    c     0.461278    0.528618    3.676953    0.000000
./38_59.log:   181  Ir    c     0.461278    0.531985    3.689960    0.000000
./38_60.log:   181  Ir    c     0.461278    0.535352    3.694114    0.000000
./38_61.log:   181  Ir    c     0.461278    0.538719    3.699354    0.000000
./38_62.log:   181  Ir    c     0.461278    0.542086    3.709499    0.000000
./38_63.log:   181  Ir    c     0.461278    0.545453    3.720025    0.000000
./38_64.log:   181  Ir    c     0.461278    0.548820    3.721251    0.000000
./38_65.log:   181  Ir    c     0.461278    0.552187    3.715457    0.000000
./38_66.log:   181  Ir    c     0.461278    0.555554    3.731017    0.000000
./38_67.log:   181  Ir    c     0.461278    0.558921    3.742181    0.000000
./38_68.log:   181  Ir    c     0.461278    0.562288    2.787002    0.000000
./38_69.log:   181  Ir    c     0.461278    0.565655    2.777140    0.000000
./38_70.log:   181  Ir    c     0.461278    0.569022    2.769247    0.000000
./38_71.log:   181  Ir    c     0.461278    0.572389    2.762785    0.000000
./38_72.log:   181  Ir    c     0.461278    0.575756    2.754405    0.000000
./38_73.log:   181  Ir    c     0.461278    0.579123    2.742192    0.000000
./38_74.log:   181  Ir    c     0.461278    0.582490    2.743075    0.000000
./38_75.log:   181  Ir    c     0.461278    0.585857    2.729505    0.000000
./38_76.log:   181  Ir    c     0.461278    0.589224    2.723472    0.000000
./38_77.log:   181  Ir    c     0.461278    0.592591    2.718196    0.000000
./38_78.log:   181  Ir    c     0.461278    0.595958    2.713183    0.000000
./38_79.log:   181  Ir    c     0.461278    0.599325    2.709365    0.000000
./38_80.log:   181  Ir    c     0.461278    0.602692    2.706137    0.000000
./38_81.log:   181  Ir    c     0.461278    0.606059    2.702802    0.000000
./38_82.log:   181  Ir    c     0.461278    0.609426    2.701375    0.000000
./38_83.log:   181  Ir    c     0.461278    0.612793    2.698724    0.000000
./38_84.log:   181  Ir    c     0.461278    0.616160    2.697189    0.000000
./38_85.log:   181  Ir    c     0.461278    0.619527    2.694204    0.000000
./38_86.log:   181  Ir    c     0.461278    0.622894    2.689259    0.000000
./38_87.log:   181  Ir    c     0.461278    0.626261    2.691014    0.000000
./38_88.log:   181  Ir    c     0.461278    0.629628    2.687854    0.000000
./38_89.log:   181  Ir    c     0.461278    0.632995    2.684263    0.000000
./38_90.log:   181  Ir    c     0.461278    0.636362    2.680777    0.000000
./38_91.log:   181  Ir    c     0.461278    0.639729    2.678040    0.000000
./38_92.log:   181  Ir    c     0.461278    0.643096    2.672161    0.000000
./38_93.log:   181  Ir    c     0.461278    0.646463    2.668822    0.000000
./38_94.log:   181  Ir    c     0.461278    0.649830    2.663280    0.000000
./38_95.log:   181  Ir    c     0.461278    0.653197    2.658945    0.000000
./38_96.log:   181  Ir    c     0.461278    0.656564    2.653081    0.000000
./38_97.log:   181  Ir    c     0.461278    0.659931    2.651649    0.000000
./38_98.log:   181  Ir    c     0.461278    0.663298    2.649546    0.000000
./38_99.log:   181  Ir    c     0.461278    0.666666    2.648767    0.000000
./39_0.log:   181  Ir    c     0.464645    0.333333    2.646413    0.000000
./39_1.log:   181  Ir    c     0.464645    0.336699    2.648369    0.000000
./39_2.log:   181  Ir    c     0.464645    0.340066    2.649932    0.000000
./39_3.log:   181  Ir    c     0.464645    0.343433    2.652028    0.000000
./39_4.log:   181  Ir    c     0.464645    0.346800    2.655261    0.000000
./39_5.log:   181  Ir    c     0.464645    0.350167    2.660464    0.000000
./39_6.log:   181  Ir    c     0.464645    0.353534    2.663171    0.000000
./39_7.log:   181  Ir    c     0.464645    0.356901    2.666241    0.000000
./39_8.log:   181  Ir    c     0.464645    0.360268    2.671914    0.000000
./39_9.log:   181  Ir    c     0.464645    0.363635    2.676251    0.000000
./39_10.log:   181  Ir    c     0.464645    0.367002    2.679800    0.000000
./39_11.log:   181  Ir    c     0.464645    0.370369    2.683899    0.000000
./39_12.log:   181  Ir    c     0.464645    0.373736    2.684673    0.000000
./39_13.log:   181  Ir    c     0.464645    0.377103    2.689621    0.000000
./39_14.log:   181  Ir    c     0.464645    0.380470    2.691921    0.000000
./39_15.log:   181  Ir    c     0.464645    0.383837    2.693367    0.000000
./39_16.log:   181  Ir    c     0.464645    0.387204    2.696154    0.000000
./39_17.log:   181  Ir    c     0.464645    0.390571    2.698836    0.000000
./39_18.log:   181  Ir    c     0.464645    0.393938    2.701699    0.000000
./39_19.log:   181  Ir    c     0.464645    0.397305    2.705166    0.000000
./39_20.log:   181  Ir    c     0.464645    0.400672    2.708704    0.000000
./39_21.log:   181  Ir    c     0.464645    0.404039    2.712677    0.000000
./39_22.log:   181  Ir    c     0.464645    0.407406    2.718467    0.000000
./39_23.log:   181  Ir    c     0.464645    0.410773    2.724216    0.000000
./39_24.log:   181  Ir    c     0.464645    0.414140    2.730592    0.000000
./39_25.log:   181  Ir    c     0.464645    0.417507    2.739919    0.000000
./39_26.log:   181  Ir    c     0.464645    0.420874    2.744850    0.000000
./39_27.log:   181  Ir    c     0.464645    0.424241    2.753041    0.000000
./39_28.log:   181  Ir    c     0.464645    0.427608    2.759653    0.000000
./39_29.log:   181  Ir    c     0.464645    0.430975    2.770514    0.000000
./39_30.log:   181  Ir    c     0.464645    0.434342    2.774278    0.000000
./39_31.log:   181  Ir    c     0.464645    0.437709    2.789858    0.000000
./39_32.log:   181  Ir    c     0.464645    0.441076    3.712357    0.000000
./39_33.log:   181  Ir    c     0.464645    0.444443    3.718276    0.000000
./39_34.log:   181  Ir    c     0.464645    0.447810    3.722604    0.000000
./39_35.log:   181  Ir    c     0.464645    0.451177    3.717870    0.000000
./39_36.log:   181  Ir    c     0.464645    0.454544    3.703410    0.000000
./39_37.log:   181  Ir    c     0.464645    0.457911    3.706372    0.000000
./39_38.log:   181  Ir    c     0.464645    0.461278    3.691184    0.000000
./39_39.log:   181  Ir    c     0.464645    0.464645    3.683222    0.000000
./39_40.log:   181  Ir    c     0.464645    0.468012    3.673583    0.000000
./39_41.log:   181  Ir    c     0.464645    0.471379    3.668017    0.000000
./39_42.log:   181  Ir    c     0.464645    0.474746    3.658013    0.000000
./39_43.log:   181  Ir    c     0.464645    0.478113    3.649192    0.000000
./39_44.log:   181  Ir    c     0.464645    0.481480    3.646855    0.000000
./39_45.log:   181  Ir    c     0.464645    0.484847    3.638464    0.000000
./39_46.log:   181  Ir    c     0.464645    0.488214    3.635867    0.000000
./39_47.log:   181  Ir    c     0.464645    0.491581    3.636441    0.000000
./39_48.log:   181  Ir    c     0.464645    0.494948    3.632622    0.000000
./39_49.log:   181  Ir    c     0.464645    0.498315    3.635725    0.000000
./39_50.log:   181  Ir    c     0.464645    0.501682    3.635729    0.000000
./39_51.log:   181  Ir    c     0.464645    0.505049    3.632621    0.000000
./39_52.log:   181  Ir    c     0.464645    0.508416    3.636440    0.000000
./39_53.log:   181  Ir    c     0.464645    0.511783    3.636038    0.000000
./39_54.log:   181  Ir    c     0.464645    0.515150    3.638460    0.000000
./39_55.log:   181  Ir    c     0.464645    0.518517    3.646854    0.000000
./39_56.log:   181  Ir    c     0.464645    0.521884    3.649167    0.000000
./39_57.log:   181  Ir    c     0.464645    0.525251    3.657986    0.000000
./39_58.log:   181  Ir    c     0.464645    0.528618    3.668010    0.000000
./39_59.log:   181  Ir    c     0.464645    0.531985    3.673564    0.000000
./39_60.log:   181  Ir    c     0.464645    0.535352    3.683203    0.000000
./39_61.log:   181  Ir    c     0.464645    0.538719    3.694115    0.000000
./39_62.log:   181  Ir    c     0.464645    0.542086    3.706344    0.000000
./39_63.log:   181  Ir    c     0.464645    0.545453    3.703335    0.000000
./39_64.log:   181  Ir    c     0.464645    0.548820    3.717867    0.000000
./39_65.log:   181  Ir    c     0.464645    0.552187    3.722582    0.000000
./39_66.log:   181  Ir    c     0.464645    0.555554    3.719415    0.000000
./39_67.log:   181  Ir    c     0.464645    0.558921    3.740540    0.000000
./39_68.log:   181  Ir    c     0.464645    0.562288    2.789868    0.000000
./39_69.log:   181  Ir    c     0.464645    0.565655    2.774690    0.000000
./39_70.log:   181  Ir    c     0.464645    0.569022    2.770523    0.000000
./39_71.log:   181  Ir    c     0.464645    0.572389    2.755775    0.000000
./39_72.log:   181  Ir    c     0.464645    0.575756    2.753049    0.000000
./39_73.log:   181  Ir    c     0.464645    0.579123    2.745729    0.000000
./39_74.log:   181  Ir    c     0.464645    0.582490    2.739430    0.000000
./39_75.log:   181  Ir    c     0.464645    0.585857    2.731399    0.000000
./39_76.log:   181  Ir    c     0.464645    0.589224    2.724216    0.000000
./39_77.log:   181  Ir    c     0.464645    0.592591    2.718472    0.000000
./39_78.log:   181  Ir    c     0.464645    0.595958    2.712682    0.000000
./39_79.log:   181  Ir    c     0.464645    0.599325    2.708692    0.000000
./39_80.log:   181  Ir    c     0.464645    0.602692    2.705170    0.000000
./39_81.log:   181  Ir    c     0.464645    0.606059    2.701706    0.000000
./39_82.log:   181  Ir    c     0.464645    0.609426    2.698838    0.000000
./39_83.log:   181  Ir    c     0.464645    0.612793    2.696135    0.000000
./39_84.log:   181  Ir    c     0.464645    0.616160    2.693855    0.000000
./39_85.log:   181  Ir    c     0.464645    0.619527    2.691934    0.000000
./39_86.log:   181  Ir    c     0.464645    0.622894    2.689622    0.000000
./39_87.log:   181  Ir    c     0.464645    0.626261    2.684655    0.000000
./39_88.log:   181  Ir    c     0.464645    0.629628    2.682321    0.000000
./39_89.log:   181  Ir    c     0.464645    0.632995    2.679976    0.000000
./39_90.log:   181  Ir    c     0.464645    0.636362    2.676254    0.000000
./39_91.log:   181  Ir    c     0.464645    0.639729    2.671920    0.000000
./39_92.log:   181  Ir    c     0.464645    0.643096    2.669172    0.000000
./39_93.log:   181  Ir    c     0.464645    0.646463    2.664906    0.000000
./39_94.log:   181  Ir    c     0.464645    0.649830    2.660467    0.000000
./39_95.log:   181  Ir    c     0.464645    0.653197    2.654976    0.000000
./39_96.log:   181  Ir    c     0.464645    0.656564    2.651859    0.000000
./39_97.log:   181  Ir    c     0.464645    0.659931    2.649932    0.000000
./39_98.log:   181  Ir    c     0.464645    0.663298    2.648456    0.000000
./39_99.log:   181  Ir    c     0.464645    0.666666    2.646401    0.000000
./40_0.log:   181  Ir    c     0.468012    0.333333    2.646577    0.000000
./40_1.log:   181  Ir    c     0.468012    0.336699    2.646834    0.000000
./40_2.log:   181  Ir    c     0.468012    0.340066    2.648458    0.000000
./40_3.log:   181  Ir    c     0.468012    0.343433    2.649837    0.000000
./40_4.log:   181  Ir    c     0.468012    0.346800    2.654162    0.000000
./40_5.log:   181  Ir    c     0.468012    0.350167    2.657555    0.000000
./40_6.log:   181  Ir    c     0.468012    0.353534    2.657700    0.000000
./40_7.log:   181  Ir    c     0.468012    0.356901    2.664351    0.000000
./40_8.log:   181  Ir    c     0.468012    0.360268    2.668221    0.000000
./40_9.log:   181  Ir    c     0.468012    0.363635    2.672393    0.000000
./40_10.log:   181  Ir    c     0.468012    0.367002    2.675300    0.000000
./40_11.log:   181  Ir    c     0.468012    0.370369    2.678106    0.000000
./40_12.log:   181  Ir    c     0.468012    0.373736    2.682791    0.000000
./40_13.log:   181  Ir    c     0.468012    0.377103    2.685728    0.000000
./40_14.log:   181  Ir    c     0.468012    0.380470    2.687204    0.000000
./40_15.log:   181  Ir    c     0.468012    0.383837    2.690895    0.000000
./40_16.log:   181  Ir    c     0.468012    0.387204    2.693671    0.000000
./40_17.log:   181  Ir    c     0.468012    0.390571    2.696231    0.000000
./40_18.log:   181  Ir    c     0.468012    0.393938    2.699116    0.000000
./40_19.log:   181  Ir    c     0.468012    0.397305    2.703758    0.000000
./40_20.log:   181  Ir    c     0.468012    0.400672    2.708495    0.000000
./40_21.log:   181  Ir    c     0.468012    0.404039    2.711540    0.000000
./40_22.log:   181  Ir    c     0.468012    0.407406    2.717123    0.000000
./40_23.log:   181  Ir    c     0.468012    0.410773    2.725649    0.000000
./40_24.log:   181  Ir    c     0.468012    0.414140    2.735672    0.000000
./40_25.log:   181  Ir    c     0.468012    0.417507    2.738211    0.000000
./40_26.log:   181  Ir    c     0.468012    0.420874    2.746606    0.000000
./40_27.log:   181  Ir    c     0.468012    0.424241    2.755002    0.000000
./40_28.log:   181  Ir    c     0.468012    0.427608    2.761618    0.000000
./40_29.log:   181  Ir    c     0.468012    0.430975    2.773543    0.000000
./40_30.log:   181  Ir    c     0.468012    0.434342    2.783001    0.000000
./40_31.log:   181  Ir    c     0.468012    0.437709    2.792590    0.000000
./40_32.log:   181  Ir    c     0.468012    0.441076    2.803042    0.000000
./40_33.log:   181  Ir    c     0.468012    0.444443    3.721836    0.000000
./40_34.log:   181  Ir    c     0.468012    0.447810    3.712282    0.000000
./40_35.log:   181  Ir    c     0.468012    0.451177    3.708401    0.000000
./40_36.log:   181  Ir    c     0.468012    0.454544    3.688416    0.000000
./40_37.log:   181  Ir    c     0.468012    0.457911    3.693240    0.000000
./40_38.log:   181  Ir    c     0.468012    0.461278    3.681371    0.000000
./40_39.log:   181  Ir    c     0.468012    0.464645    3.673583    0.000000
./40_40.log:   181  Ir    c     0.468012    0.468012    3.665586    0.000000
./40_41.log:   181  Ir    c     0.468012    0.471379    3.657771    0.000000
./40_42.log:   181  Ir    c     0.468012    0.474746    3.649712    0.000000
./40_43.log:   181  Ir    c     0.468012    0.478113    3.644152    0.000000
./40_44.log:   181  Ir    c     0.468012    0.481480    3.637276    0.000000
./40_45.log:   181  Ir    c     0.468012    0.484847    3.633590    0.000000
./40_46.log:   181  Ir    c     0.468012    0.488214    3.629495    0.000000
./40_47.log:   181  Ir    c     0.468012    0.491581    3.626022    0.000000
./40_48.log:   181  Ir    c     0.468012    0.494948    3.626752    0.000000
./40_49.log:   181  Ir    c     0.468012    0.498315    3.626636    0.000000
./40_50.log:   181  Ir    c     0.468012    0.501682    3.622856    0.000000
./40_51.log:   181  Ir    c     0.468012    0.505049    3.627888    0.000000
./40_52.log:   181  Ir    c     0.468012    0.508416    3.626019    0.000000
./40_53.log:   181  Ir    c     0.468012    0.511783    3.629493    0.000000
./40_54.log:   181  Ir    c     0.468012    0.515150    3.633899    0.000000
./40_55.log:   181  Ir    c     0.468012    0.518517    3.631220    0.000000
./40_56.log:   181  Ir    c     0.468012    0.521884    3.644145    0.000000
./40_57.log:   181  Ir    c     0.468012    0.525251    3.649657    0.000000
./40_58.log:   181  Ir    c     0.468012    0.528618    3.657748    0.000000
./40_59.log:   181  Ir    c     0.468012    0.531985    3.665609    0.000000
./40_60.log:   181  Ir    c     0.468012    0.535352    3.673585    0.000000
./40_61.log:   181  Ir    c     0.468012    0.538719    3.681371    0.000000
./40_62.log:   181  Ir    c     0.468012    0.542086    3.693233    0.000000
./40_63.log:   181  Ir    c     0.468012    0.545453    3.688428    0.000000
./40_64.log:   181  Ir    c     0.468012    0.548820    3.694686    0.000000
./40_65.log:   181  Ir    c     0.468012    0.552187    3.710834    0.000000
./40_66.log:   181  Ir    c     0.468012    0.555554    3.713111    0.000000
./40_67.log:   181  Ir    c     0.468012    0.558921    2.803052    0.000000
./40_68.log:   181  Ir    c     0.468012    0.562288    2.792328    0.000000
./40_69.log:   181  Ir    c     0.468012    0.565655    2.782542    0.000000
./40_70.log:   181  Ir    c     0.468012    0.569022    2.772867    0.000000
./40_71.log:   181  Ir    c     0.468012    0.572389    2.760545    0.000000
./40_72.log:   181  Ir    c     0.468012    0.575756    2.755062    0.000000
./40_73.log:   181  Ir    c     0.468012    0.579123    2.746623    0.000000
./40_74.log:   181  Ir    c     0.468012    0.582490    2.738954    0.000000
./40_75.log:   181  Ir    c     0.468012    0.585857    2.731814    0.000000
./40_76.log:   181  Ir    c     0.468012    0.589224    2.725334    0.000000
./40_77.log:   181  Ir    c     0.468012    0.592591    2.717131    0.000000
./40_78.log:   181  Ir    c     0.468012    0.595958    2.711561    0.000000
./40_79.log:   181  Ir    c     0.468012    0.599325    2.708498    0.000000
./40_80.log:   181  Ir    c     0.468012    0.602692    2.703762    0.000000
./40_81.log:   181  Ir    c     0.468012    0.606059    2.699304    0.000000
./40_82.log:   181  Ir    c     0.468012    0.609426    2.696236    0.000000
./40_83.log:   181  Ir    c     0.468012    0.612793    2.693663    0.000000
./40_84.log:   181  Ir    c     0.468012    0.616160    2.690974    0.000000
./40_85.log:   181  Ir    c     0.468012    0.619527    2.687999    0.000000
./40_86.log:   181  Ir    c     0.468012    0.622894    2.685731    0.000000
./40_87.log:   181  Ir    c     0.468012    0.626261    2.682799    0.000000
./40_88.log:   181  Ir    c     0.468012    0.629628    2.680031    0.000000
./40_89.log:   181  Ir    c     0.468012    0.632995    2.675306    0.000000
./40_90.log:   181  Ir    c     0.468012    0.636362    2.671702    0.000000
./40_91.log:   181  Ir    c     0.468012    0.639729    2.668179    0.000000
./40_92.log:   181  Ir    c     0.468012    0.643096    2.664400    0.000000
./40_93.log:   181  Ir    c     0.468012    0.646463    2.661359    0.000000
./40_94.log:   181  Ir    c     0.468012    0.649830    2.657321    0.000000
./40_95.log:   181  Ir    c     0.468012    0.653197    2.654038    0.000000
./40_96.log:   181  Ir    c     0.468012    0.656564    2.650516    0.000000
./40_97.log:   181  Ir    c     0.468012    0.659931    2.648460    0.000000
./40_98.log:   181  Ir    c     0.468012    0.663298    2.646833    0.000000
./40_99.log:   181  Ir    c     0.468012    0.666666    2.646571    0.000000
./41_0.log:   181  Ir    c     0.471379    0.333333    2.645579    0.000000
./41_1.log:   181  Ir    c     0.471379    0.336699    2.646437    0.000000
./41_2.log:   181  Ir    c     0.471379    0.340066    2.648177    0.000000
./41_3.log:   181  Ir    c     0.471379    0.343433    2.648610    0.000000
./41_4.log:   181  Ir    c     0.471379    0.346800    2.651142    0.000000
./41_5.log:   181  Ir    c     0.471379    0.350167    2.652863    0.000000
./41_6.log:   181  Ir    c     0.471379    0.353534    2.656230    0.000000
./41_7.log:   181  Ir    c     0.471379    0.356901    2.659245    0.000000
./41_8.log:   181  Ir    c     0.471379    0.360268    2.665649    0.000000
./41_9.log:   181  Ir    c     0.471379    0.363635    2.671291    0.000000
./41_10.log:   181  Ir    c     0.471379    0.367002    2.673247    0.000000
./41_11.log:   181  Ir    c     0.471379    0.370369    2.676531    0.000000
./41_12.log:   181  Ir    c     0.471379    0.373736    2.679371    0.000000
./41_13.log:   181  Ir    c     0.471379    0.377103    2.683390    0.000000
./41_14.log:   181  Ir    c     0.471379    0.380470    2.684913    0.000000
./41_15.log:   181  Ir    c     0.471379    0.383837    2.688052    0.000000
./41_16.log:   181  Ir    c     0.471379    0.387204    2.690768    0.000000
./41_17.log:   181  Ir    c     0.471379    0.390571    2.694268    0.000000
./41_18.log:   181  Ir    c     0.471379    0.393938    2.697843    0.000000
./41_19.log:   181  Ir    c     0.471379    0.397305    2.701134    0.000000
./41_20.log:   181  Ir    c     0.471379    0.400672    2.706716    0.000000
./41_21.log:   181  Ir    c     0.471379    0.404039    2.712818    0.000000
./41_22.log:   181  Ir    c     0.471379    0.407406    2.712175    0.000000
./41_23.log:   181  Ir    c     0.471379    0.410773    2.721281    0.000000
./41_24.log:   181  Ir    c     0.471379    0.414140    2.733932    0.000000
./41_25.log:   181  Ir    c     0.471379    0.417507    2.735838    0.000000
./41_26.log:   181  Ir    c     0.471379    0.420874    2.745658    0.000000
./41_27.log:   181  Ir    c     0.471379    0.424241    3.733062    0.000000
./41_28.log:   181  Ir    c     0.471379    0.427608    3.743661    0.000000
./41_29.log:   181  Ir    c     0.471379    0.430975    3.733847    0.000000
./41_30.log:   181  Ir    c     0.471379    0.434342    2.784883    0.000000
./41_31.log:   181  Ir    c     0.471379    0.437709    2.797116    0.000000
./41_32.log:   181  Ir    c     0.471379    0.441076    2.803199    0.000000
./41_33.log:   181  Ir    c     0.471379    0.444443    3.712605    0.000000
./41_34.log:   181  Ir    c     0.471379    0.447810    3.706745    0.000000
./41_35.log:   181  Ir    c     0.471379    0.451177    3.694593    0.000000
./41_36.log:   181  Ir    c     0.471379    0.454544    3.691840    0.000000
./41_37.log:   181  Ir    c     0.471379    0.457911    3.685755    0.000000
./41_38.log:   181  Ir    c     0.471379    0.461278    3.680512    0.000000
./41_39.log:   181  Ir    c     0.471379    0.464645    3.668017    0.000000
./41_40.log:   181  Ir    c     0.471379    0.468012    3.657769    0.000000
./41_41.log:   181  Ir    c     0.471379    0.471379    3.648454    0.000000
./41_42.log:   181  Ir    c     0.471379    0.474746    3.645376    0.000000
./41_43.log:   181  Ir    c     0.471379    0.478113    3.636816    0.000000
./41_44.log:   181  Ir    c     0.471379    0.481480    3.631346    0.000000
./41_45.log:   181  Ir    c     0.471379    0.484847    3.625779    0.000000
./41_46.log:   181  Ir    c     0.471379    0.488214    3.622269    0.000000
./41_47.log:   181  Ir    c     0.471379    0.491581    3.618178    0.000000
./41_48.log:   181  Ir    c     0.471379    0.494948    3.618654    0.000000
./41_49.log:   181  Ir    c     0.471379    0.498315    3.620432    0.000000
./41_50.log:   181  Ir    c     0.471379    0.501682    3.616651    0.000000
./41_51.log:   181  Ir    c     0.471379    0.505049    3.618586    0.000000
./41_52.log:   181  Ir    c     0.471379    0.508416    3.618176    0.000000
./41_53.log:   181  Ir    c     0.471379    0.511783    3.622184    0.000000
./41_54.log:   181  Ir    c     0.471379    0.515150    3.625772    0.000000
./41_55.log:   181  Ir    c     0.471379    0.518517    3.631340    0.000000
./41_56.log:   181  Ir    c     0.471379    0.521884    3.636703    0.000000
./41_57.log:   181  Ir    c     0.471379    0.525251    3.645369    0.000000
./41_58.log:   181  Ir    c     0.471379    0.528618    3.648443    0.000000
./41_59.log:   181  Ir    c     0.471379    0.531985    3.657770    0.000000
./41_60.log:   181  Ir    c     0.471379    0.535352    3.668007    0.000000
./41_61.log:   181  Ir    c     0.471379    0.538719    3.678551    0.000000
./41_62.log:   181  Ir    c     0.471379    0.542086    3.685089    0.000000
./41_63.log:   181  Ir    c     0.471379    0.545453    3.691825    0.000000
./41_64.log:   181  Ir    c     0.471379    0.548820    3.699640    0.000000
./41_65.log:   181  Ir    c     0.471379    0.552187    3.706745    0.000000
./41_66.log:   181  Ir    c     0.471379    0.555554    3.699395    0.000000
./41_67.log:   181  Ir    c     0.471379    0.558921    2.803754    0.000000
./41_68.log:   181  Ir    c     0.471379    0.562288    2.795048    0.000000
./41_69.log:   181  Ir    c     0.471379    0.565655    2.784893    0.000000
./41_70.log:   181  Ir    c     0.471379    0.569022    3.738267    0.000000
./41_71.log:   181  Ir    c     0.471379    0.572389    3.743666    0.000000
./41_72.log:   181  Ir    c     0.471379    0.575756    3.733908    0.000000
./41_73.log:   181  Ir    c     0.471379    0.579123    2.745336    0.000000
./41_74.log:   181  Ir    c     0.471379    0.582490    2.737684    0.000000
./41_75.log:   181  Ir    c     0.471379    0.585857    2.734068    0.000000
./41_76.log:   181  Ir    c     0.471379    0.589224    2.721496    0.000000
./41_77.log:   181  Ir    c     0.471379    0.592591    2.710883    0.000000
./41_78.log:   181  Ir    c     0.471379    0.595958    2.712823    0.000000
./41_79.log:   181  Ir    c     0.471379    0.599325    2.705970    0.000000
./41_80.log:   181  Ir    c     0.471379    0.602692    2.700673    0.000000
./41_81.log:   181  Ir    c     0.471379    0.606059    2.697676    0.000000
./41_82.log:   181  Ir    c     0.471379    0.609426    2.694245    0.000000
./41_83.log:   181  Ir    c     0.471379    0.612793    2.690763    0.000000
./41_84.log:   181  Ir    c     0.471379    0.616160    2.688056    0.000000
./41_85.log:   181  Ir    c     0.471379    0.619527    2.684916    0.000000
./41_86.log:   181  Ir    c     0.471379    0.622894    2.679582    0.000000
./41_87.log:   181  Ir    c     0.471379    0.626261    2.679374    0.000000
./41_88.log:   181  Ir    c     0.471379    0.629628    2.676526    0.000000
./41_89.log:   181  Ir    c     0.471379    0.632995    2.672766    0.000000
./41_90.log:   181  Ir    c     0.471379    0.636362    2.669295    0.000000
./41_91.log:   181  Ir    c     0.471379    0.639729    2.665653    0.000000
./41_92.log:   181  Ir    c     0.471379    0.643096    2.658247    0.000000
./41_93.log:   181  Ir    c     0.471379    0.646463    2.658111    0.000000
./41_94.log:   181  Ir    c     0.471379    0.649830    2.652534    0.000000
./41_95.log:   181  Ir    c     0.471379    0.653197    2.651142    0.000000
./41_96.log:   181  Ir    c     0.471379    0.656564    2.648893    0.000000
./41_97.log:   181  Ir    c     0.471379    0.659931    2.648179    0.000000
./41_98.log:   181  Ir    c     0.471379    0.663298    2.645720    0.000000
./41_99.log:   181  Ir    c     0.471379    0.666666    2.645705    0.000000
./42_0.log:   181  Ir    c     0.474746    0.333333    2.644889    0.000000
./42_1.log:   181  Ir    c     0.474746    0.336699    2.645082    0.000000
./42_2.log:   181  Ir    c     0.474746    0.340066    2.646202    0.000000
./42_3.log:   181  Ir    c     0.474746    0.343433    2.647536    0.000000
./42_4.log:   181  Ir    c     0.474746    0.346800    2.649146    0.000000
./42_5.log:   181  Ir    c     0.474746    0.350167    2.651157    0.000000
./42_6.log:   181  Ir    c     0.474746    0.353534    2.653783    0.000000
./42_7.log:   181  Ir    c     0.474746    0.356901    2.658744    0.000000
./42_8.log:   181  Ir    c     0.474746    0.360268    2.661978    0.000000
./42_9.log:   181  Ir    c     0.474746    0.363635    2.665543    0.000000
./42_10.log:   181  Ir    c     0.474746    0.367002    2.669031    0.000000
./42_11.log:   181  Ir    c     0.474746    0.370369    2.672312    0.000000
./42_12.log:   181  Ir    c     0.474746    0.373736    2.675492    0.000000
./42_13.log:   181  Ir    c     0.474746    0.377103    2.678621    0.000000
./42_14.log:   181  Ir    c     0.474746    0.380470    2.682890    0.000000
./42_15.log:   181  Ir    c     0.474746    0.383837    2.678462    0.000000
./42_16.log:   181  Ir    c     0.474746    0.387204    2.688651    0.000000
./42_17.log:   181  Ir    c     0.474746    0.390571    2.692550    0.000000
./42_18.log:   181  Ir    c     0.474746    0.393938    2.696451    0.000000
./42_19.log:   181  Ir    c     0.474746    0.397305    2.701363    0.000000
./42_20.log:   181  Ir    c     0.474746    0.400672    2.706925    0.000000
./42_21.log:   181  Ir    c     0.474746    0.404039    2.712212    0.000000
./42_22.log:   181  Ir    c     0.474746    0.407406    2.717790    0.000000
./42_23.log:   181  Ir    c     0.474746    0.410773    2.723574    0.000000
./42_24.log:   181  Ir    c     0.474746    0.414140    2.732632    0.000000
./42_25.log:   181  Ir    c     0.474746    0.417507    2.733797    0.000000
./42_26.log:   181  Ir    c     0.474746    0.420874    2.740122    0.000000
./42_27.log:   181  Ir    c     0.474746    0.424241    3.732260    0.000000
./42_28.log:   181  Ir    c     0.474746    0.427608    3.718063    0.000000
./42_29.log:   181  Ir    c     0.474746    0.430975    3.707638    0.000000
./42_30.log:   181  Ir    c     0.474746    0.434342    2.785783    0.000000
./42_31.log:   181  Ir    c     0.474746    0.437709    2.796372    0.000000
./42_32.log:   181  Ir    c     0.474746    0.441076    2.807907    0.000000
./42_33.log:   181  Ir    c     0.474746    0.444443    3.698435    0.000000
./42_34.log:   181  Ir    c     0.474746    0.447810    3.696341    0.000000
./42_35.log:   181  Ir    c     0.474746    0.451177    3.689468    0.000000
./42_36.log:   181  Ir    c     0.474746    0.454544    3.682777    0.000000
./42_37.log:   181  Ir    c     0.474746    0.457911    3.677260    0.000000
./42_38.log:   181  Ir    c     0.474746    0.461278    3.664843    0.000000
./42_39.log:   181  Ir    c     0.474746    0.464645    3.658013    0.000000
./42_40.log:   181  Ir    c     0.474746    0.468012    3.649710    0.000000
./42_41.log:   181  Ir    c     0.474746    0.471379    3.645376    0.000000
./42_42.log:   181  Ir    c     0.474746    0.474746    3.634008    0.000000
./42_43.log:   181  Ir    c     0.474746    0.478113    3.632476    0.000000
./42_44.log:   181  Ir    c     0.474746    0.481480    3.623111    0.000000
./42_45.log:   181  Ir    c     0.474746    0.484847    3.617402    0.000000
./42_46.log:   181  Ir    c     0.474746    0.488214    3.612472    0.000000
./42_47.log:   181  Ir    c     0.474746    0.491581    3.610247    0.000000
./42_48.log:   181  Ir    c     0.474746    0.494948    3.606727    0.000000
./42_49.log:   181  Ir    c     0.474746    0.498315    3.605140    0.000000
./42_50.log:   181  Ir    c     0.474746    0.501682    3.604982    0.000000
./42_51.log:   181  Ir    c     0.474746    0.505049    3.606726    0.000000
./42_52.log:   181  Ir    c     0.474746    0.508416    3.610247    0.000000
./42_53.log:   181  Ir    c     0.474746    0.511783    3.612467    0.000000
./42_54.log:   181  Ir    c     0.474746    0.515150    3.617397    0.000000
./42_55.log:   181  Ir    c     0.474746    0.518517    3.623373    0.000000
./42_56.log:   181  Ir    c     0.474746    0.521884    3.630635    0.000000
./42_57.log:   181  Ir    c     0.474746    0.525251    3.633380    0.000000
./42_58.log:   181  Ir    c     0.474746    0.528618    3.645369    0.000000
./42_59.log:   181  Ir    c     0.474746    0.531985    3.649694    0.000000
./42_60.log:   181  Ir    c     0.474746    0.535352    3.657799    0.000000
./42_61.log:   181  Ir    c     0.474746    0.538719    3.664836    0.000000
./42_62.log:   181  Ir    c     0.474746    0.542086    3.675074    0.000000
./42_63.log:   181  Ir    c     0.474746    0.545453    3.682772    0.000000
./42_64.log:   181  Ir    c     0.474746    0.548820    3.684852    0.000000
./42_65.log:   181  Ir    c     0.474746    0.552187    3.693364    0.000000
./42_66.log:   181  Ir    c     0.474746    0.555554    3.699019    0.000000
./42_67.log:   181  Ir    c     0.474746    0.558921    2.807914    0.000000
./42_68.log:   181  Ir    c     0.474746    0.562288    2.797199    0.000000
./42_69.log:   181  Ir    c     0.474746    0.565655    2.786535    0.000000
./42_70.log:   181  Ir    c     0.474746    0.569022    3.696254    0.000000
./42_71.log:   181  Ir    c     0.474746    0.572389    3.714245    0.000000
./42_72.log:   181  Ir    c     0.474746    0.575756    3.728053    0.000000
./42_73.log:   181  Ir    c     0.474746    0.579123    2.744052    0.000000
./42_74.log:   181  Ir    c     0.474746    0.582490    2.733868    0.000000
./42_75.log:   181  Ir    c     0.474746    0.585857    2.732901    0.000000
./42_76.log:   181  Ir    c     0.474746    0.589224    2.723586    0.000000
./42_77.log:   181  Ir    c     0.474746    0.592591    2.717784    0.000000
./42_78.log:   181  Ir    c     0.474746    0.595958    2.712014    0.000000
./42_79.log:   181  Ir    c     0.474746    0.599325    2.706949    0.000000
./42_80.log:   181  Ir    c     0.474746    0.602692    2.701297    0.000000
./42_81.log:   181  Ir    c     0.474746    0.606059    2.696455    0.000000
./42_82.log:   181  Ir    c     0.474746    0.609426    2.692554    0.000000
./42_83.log:   181  Ir    c     0.474746    0.612793    2.688653    0.000000
./42_84.log:   181  Ir    c     0.474746    0.616160    2.678461    0.000000
./42_85.log:   181  Ir    c     0.474746    0.619527    2.682897    0.000000
./42_86.log:   181  Ir    c     0.474746    0.622894    2.678668    0.000000
./42_87.log:   181  Ir    c     0.474746    0.626261    2.675757    0.000000
./42_88.log:   181  Ir    c     0.474746    0.629628    2.672315    0.000000
./42_89.log:   181  Ir    c     0.474746    0.632995    2.669045    0.000000
./42_90.log:   181  Ir    c     0.474746    0.636362    2.665644    0.000000
./42_91.log:   181  Ir    c     0.474746    0.639729    2.662195    0.000000
./42_92.log:   181  Ir    c     0.474746    0.643096    2.658748    0.000000
./42_93.log:   181  Ir    c     0.474746    0.646463    2.653552    0.000000
./42_94.log:   181  Ir    c     0.474746    0.649830    2.651156    0.000000
./42_95.log:   181  Ir    c     0.474746    0.653197    2.649152    0.000000
./42_96.log:   181  Ir    c     0.474746    0.656564    2.647634    0.000000
./42_97.log:   181  Ir    c     0.474746    0.659931    2.646198    0.000000
./42_98.log:   181  Ir    c     0.474746    0.663298    2.645083    0.000000
./42_99.log:   181  Ir    c     0.474746    0.666666    2.644894    0.000000
./43_0.log:   181  Ir    c     0.478113    0.333333    2.645598    0.000000
./43_1.log:   181  Ir    c     0.478113    0.336699    2.644957    0.000000
./43_2.log:   181  Ir    c     0.478113    0.340066    2.644922    0.000000
./43_3.log:   181  Ir    c     0.478113    0.343433    2.645680    0.000000
./43_4.log:   181  Ir    c     0.478113    0.346800    2.648124    0.000000
./43_5.log:   181  Ir    c     0.478113    0.350167    2.650000    0.000000
./43_6.log:   181  Ir    c     0.478113    0.353534    2.651866    0.000000
./43_7.log:   181  Ir    c     0.478113    0.356901    2.655987    0.000000
./43_8.log:   181  Ir    c     0.478113    0.360268    2.658098    0.000000
./43_9.log:   181  Ir    c     0.478113    0.363635    2.662304    0.000000
./43_10.log:   181  Ir    c     0.478113    0.367002    2.663179    0.000000
./43_11.log:   181  Ir    c     0.478113    0.370369    2.669043    0.000000
./43_12.log:   181  Ir    c     0.478113    0.373736    2.672197    0.000000
./43_13.log:   181  Ir    c     0.478113    0.377103    2.677042    0.000000
./43_14.log:   181  Ir    c     0.478113    0.380470    2.679206    0.000000
./43_15.log:   181  Ir    c     0.478113    0.383837    2.676095    0.000000
./43_16.log:   181  Ir    c     0.478113    0.387204    2.686573    0.000000
./43_17.log:   181  Ir    c     0.478113    0.390571    2.690500    0.000000
./43_18.log:   181  Ir    c     0.478113    0.393938    2.695873    0.000000
./43_19.log:   181  Ir    c     0.478113    0.397305    2.699789    0.000000
./43_20.log:   181  Ir    c     0.478113    0.400672    2.706199    0.000000
./43_21.log:   181  Ir    c     0.478113    0.404039    2.712778    0.000000
./43_22.log:   181  Ir    c     0.478113    0.407406    2.718220    0.000000
./43_23.log:   181  Ir    c     0.478113    0.410773    2.724266    0.000000
./43_24.log:   181  Ir    c     0.478113    0.414140    3.736389    0.000000
./43_25.log:   181  Ir    c     0.478113    0.417507    2.736546    0.000000
./43_26.log:   181  Ir    c     0.478113    0.420874    3.742484    0.000000
./43_27.log:   181  Ir    c     0.478113    0.424241    3.714621    0.000000
./43_28.log:   181  Ir    c     0.478113    0.427608    3.715732    0.000000
./43_29.log:   181  Ir    c     0.478113    0.430975    3.698752    0.000000
./43_30.log:   181  Ir    c     0.478113    0.434342    2.951352    0.000000
./43_31.log:   181  Ir    c     0.478113    0.437709    2.799121    0.000000
./43_32.log:   181  Ir    c     0.478113    0.441076    2.809893    0.000000
./43_33.log:   181  Ir    c     0.478113    0.444443    2.823053    0.000000
./43_34.log:   181  Ir    c     0.478113    0.447810    3.689215    0.000000
./43_35.log:   181  Ir    c     0.478113    0.451177    3.681751    0.000000
./43_36.log:   181  Ir    c     0.478113    0.454544    3.675645    0.000000
./43_37.log:   181  Ir    c     0.478113    0.457911    3.670629    0.000000
./43_38.log:   181  Ir    c     0.478113    0.461278    3.661003    0.000000
./43_39.log:   181  Ir    c     0.478113    0.464645    3.649190    0.000000
./43_40.log:   181  Ir    c     0.478113    0.468012    3.644152    0.000000
./43_41.log:   181  Ir    c     0.478113    0.471379    3.636816    0.000000
./43_42.log:   181  Ir    c     0.478113    0.474746    3.632476    0.000000
./43_43.log:   181  Ir    c     0.478113    0.478113    3.624860    0.000000
./43_44.log:   181  Ir    c     0.478113    0.481480    3.614738    0.000000
./43_45.log:   181  Ir    c     0.478113    0.484847    3.610379    0.000000
./43_46.log:   181  Ir    c     0.478113    0.488214    3.604790    0.000000
./43_47.log:   181  Ir    c     0.478113    0.491581    3.603351    0.000000
./43_48.log:   181  Ir    c     0.478113    0.494948    3.600592    0.000000
./43_49.log:   181  Ir    c     0.478113    0.498315    3.595219    0.000000
./43_50.log:   181  Ir    c     0.478113    0.501682    3.596344    0.000000
./43_51.log:   181  Ir    c     0.478113    0.505049    3.600593    0.000000
./43_52.log:   181  Ir    c     0.478113    0.508416    3.603347    0.000000
./43_53.log:   181  Ir    c     0.478113    0.511783    3.604785    0.000000
./43_54.log:   181  Ir    c     0.478113    0.515150    3.610374    0.000000
./43_55.log:   181  Ir    c     0.478113    0.518517    3.614732    0.000000
./43_56.log:   181  Ir    c     0.478113    0.521884    3.624902    0.000000
./43_57.log:   181  Ir    c     0.478113    0.525251    3.629440    0.000000
./43_58.log:   181  Ir    c     0.478113    0.528618    3.636696    0.000000
./43_59.log:   181  Ir    c     0.478113    0.531985    3.644146    0.000000
./43_60.log:   181  Ir    c     0.478113    0.535352    3.649129    0.000000
./43_61.log:   181  Ir    c     0.478113    0.538719    3.662830    0.000000
./43_62.log:   181  Ir    c     0.478113    0.542086    3.667853    0.000000
./43_63.log:   181  Ir    c     0.478113    0.545453    3.675621    0.000000
./43_64.log:   181  Ir    c     0.478113    0.548820    3.683461    0.000000
./43_65.log:   181  Ir    c     0.478113    0.552187    3.689088    0.000000
./43_66.log:   181  Ir    c     0.478113    0.555554    2.815276    0.000000
./43_67.log:   181  Ir    c     0.478113    0.558921    2.810436    0.000000
./43_68.log:   181  Ir    c     0.478113    0.562288    2.797535    0.000000
./43_69.log:   181  Ir    c     0.478113    0.565655    2.951345    0.000000
./43_70.log:   181  Ir    c     0.478113    0.569022    3.719967    0.000000
./43_71.log:   181  Ir    c     0.478113    0.572389    3.726751    0.000000
./43_72.log:   181  Ir    c     0.478113    0.575756    3.706549    0.000000
./43_73.log:   181  Ir    c     0.478113    0.579123    3.741573    0.000000
./43_74.log:   181  Ir    c     0.478113    0.582490    2.734913    0.000000
./43_75.log:   181  Ir    c     0.478113    0.585857    3.706162    0.000000
./43_76.log:   181  Ir    c     0.478113    0.589224    2.725860    0.000000
./43_77.log:   181  Ir    c     0.478113    0.592591    2.718528    0.000000
./43_78.log:   181  Ir    c     0.478113    0.595958    2.712786    0.000000
./43_79.log:   181  Ir    c     0.478113    0.599325    2.706205    0.000000
./43_80.log:   181  Ir    c     0.478113    0.602692    2.699799    0.000000
./43_81.log:   181  Ir    c     0.478113    0.606059    2.695875    0.000000
./43_82.log:   181  Ir    c     0.478113    0.609426    2.690510    0.000000
./43_83.log:   181  Ir    c     0.478113    0.612793    2.682612    0.000000
./43_84.log:   181  Ir    c     0.478113    0.616160    2.676160    0.000000
./43_85.log:   181  Ir    c     0.478113    0.619527    2.679178    0.000000
./43_86.log:   181  Ir    c     0.478113    0.622894    2.677101    0.000000
./43_87.log:   181  Ir    c     0.478113    0.626261    2.672454    0.000000
./43_88.log:   181  Ir    c     0.478113    0.629628    2.669045    0.000000
./43_89.log:   181  Ir    c     0.478113    0.632995    2.663811    0.000000
./43_90.log:   181  Ir    c     0.478113    0.636362    2.661872    0.000000
./43_91.log:   181  Ir    c     0.478113    0.639729    2.658086    0.000000
./43_92.log:   181  Ir    c     0.478113    0.643096    2.655980    0.000000
./43_93.log:   181  Ir    c     0.478113    0.646463    2.653002    0.000000
./43_94.log:   181  Ir    c     0.478113    0.649830    2.650001    0.000000
./43_95.log:   181  Ir    c     0.478113    0.653197    2.648091    0.000000
./43_96.log:   181  Ir    c     0.478113    0.656564    2.645689    0.000000
./43_97.log:   181  Ir    c     0.478113    0.659931    2.644921    0.000000
./43_98.log:   181  Ir    c     0.478113    0.663298    2.646986    0.000000
./43_99.log:   181  Ir    c     0.478113    0.666666    2.645598    0.000000
./44_0.log:   181  Ir    c     0.481480    0.333333    2.642353    0.000000
./44_1.log:   181  Ir    c     0.481480    0.336699    2.643918    0.000000
./44_2.log:   181  Ir    c     0.481480    0.340066    2.643877    0.000000
./44_3.log:   181  Ir    c     0.481480    0.343433    2.645435    0.000000
./44_4.log:   181  Ir    c     0.481480    0.346800    2.646890    0.000000
./44_5.log:   181  Ir    c     0.481480    0.350167    2.648767    0.000000
./44_6.log:   181  Ir    c     0.481480    0.353534    2.651054    0.000000
./44_7.log:   181  Ir    c     0.481480    0.356901    2.652510    0.000000
./44_8.log:   181  Ir    c     0.481480    0.360268    2.654816    0.000000
./44_9.log:   181  Ir    c     0.481480    0.363635    2.661133    0.000000
./44_10.log:   181  Ir    c     0.481480    0.367002    2.661674    0.000000
./44_11.log:   181  Ir    c     0.481480    0.370369    2.666784    0.000000
./44_12.log:   181  Ir    c     0.481480    0.373736    2.669289    0.000000
./44_13.log:   181  Ir    c     0.481480    0.377103    2.672773    0.000000
./44_14.log:   181  Ir    c     0.481480    0.380470    2.676356    0.000000
./44_15.log:   181  Ir    c     0.481480    0.383837    2.669611    0.000000
./44_16.log:   181  Ir    c     0.481480    0.387204    2.680313    0.000000
./44_17.log:   181  Ir    c     0.481480    0.390571    2.689473    0.000000
./44_18.log:   181  Ir    c     0.481480    0.393938    2.686704    0.000000
./44_19.log:   181  Ir    c     0.481480    0.397305    2.700166    0.000000
./44_20.log:   181  Ir    c     0.481480    0.400672    2.706573    0.000000
./44_21.log:   181  Ir    c     0.481480    0.404039    2.712754    0.000000
./44_22.log:   181  Ir    c     0.481480    0.407406    2.718922    0.000000
./44_23.log:   181  Ir    c     0.481480    0.410773    2.727398    0.000000
./44_24.log:   181  Ir    c     0.481480    0.414140    2.925633    0.000000
./44_25.log:   181  Ir    c     0.481480    0.417507    2.739923    0.000000
./44_26.log:   181  Ir    c     0.481480    0.420874    3.734332    0.000000
./44_27.log:   181  Ir    c     0.481480    0.424241    3.708989    0.000000
./44_28.log:   181  Ir    c     0.481480    0.427608    3.714974    0.000000
./44_29.log:   181  Ir    c     0.481480    0.430975    3.715116    0.000000
./44_30.log:   181  Ir    c     0.481480    0.434342    3.714758    0.000000
./44_31.log:   181  Ir    c     0.481480    0.437709    2.801591    0.000000
./44_32.log:   181  Ir    c     0.481480    0.441076    2.810651    0.000000
./44_33.log:   181  Ir    c     0.481480    0.444443    2.819837    0.000000
./44_34.log:   181  Ir    c     0.481480    0.447810    3.686956    0.000000
./44_35.log:   181  Ir    c     0.481480    0.451177    3.677040    0.000000
./44_36.log:   181  Ir    c     0.481480    0.454544    3.671348    0.000000
./44_37.log:   181  Ir    c     0.481480    0.457911    3.665486    0.000000
./44_38.log:   181  Ir    c     0.481480    0.461278    3.654656    0.000000
./44_39.log:   181  Ir    c     0.481480    0.464645    3.646858    0.000000
./44_40.log:   181  Ir    c     0.481480    0.468012    3.637276    0.000000
./44_41.log:   181  Ir    c     0.481480    0.471379    3.631346    0.000000
./44_42.log:   181  Ir    c     0.481480    0.474746    3.623111    0.000000
./44_43.log:   181  Ir    c     0.481480    0.478113    3.614738    0.000000
./44_44.log:   181  Ir    c     0.481480    0.481480    3.610775    0.000000
./44_45.log:   181  Ir    c     0.481480    0.484847    3.603442    0.000000
./44_46.log:   181  Ir    c     0.481480    0.488214    3.597120    0.000000
./44_47.log:   181  Ir    c     0.481480    0.491581    3.592739    0.000000
./44_48.log:   181  Ir    c     0.481480    0.494948    3.589469    0.000000
./44_49.log:   181  Ir    c     0.481480    0.498315    3.586579    0.000000
./44_50.log:   181  Ir    c     0.481480    0.501682    3.586559    0.000000
./44_51.log:   181  Ir    c     0.481480    0.505049    3.589468    0.000000
./44_52.log:   181  Ir    c     0.481480    0.508416    3.592737    0.000000
./44_53.log:   181  Ir    c     0.481480    0.511783    3.597108    0.000000
./44_54.log:   181  Ir    c     0.481480    0.515150    3.603436    0.000000
./44_55.log:   181  Ir    c     0.481480    0.518517    3.610763    0.000000
./44_56.log:   181  Ir    c     0.481480    0.521884    3.614735    0.000000
./44_57.log:   181  Ir    c     0.481480    0.525251    3.623108    0.000000
./44_58.log:   181  Ir    c     0.481480    0.528618    3.631056    0.000000
./44_59.log:   181  Ir    c     0.481480    0.531985    3.638260    0.000000
./44_60.log:   181  Ir    c     0.481480    0.535352    3.646856    0.000000
./44_61.log:   181  Ir    c     0.481480    0.538719    3.654455    0.000000
./44_62.log:   181  Ir    c     0.481480    0.542086    3.665479    0.000000
./44_63.log:   181  Ir    c     0.481480    0.545453    3.671348    0.000000
./44_64.log:   181  Ir    c     0.481480    0.548820    3.677662    0.000000
./44_65.log:   181  Ir    c     0.481480    0.552187    3.686948    0.000000
./44_66.log:   181  Ir    c     0.481480    0.555554    2.822769    0.000000
./44_67.log:   181  Ir    c     0.481480    0.558921    2.809488    0.000000
./44_68.log:   181  Ir    c     0.481480    0.562288    2.801615    0.000000
./44_69.log:   181  Ir    c     0.481480    0.565655    3.715030    0.000000
./44_70.log:   181  Ir    c     0.481480    0.569022    3.715665    0.000000
./44_71.log:   181  Ir    c     0.481480    0.572389    3.726980    0.000000
./44_72.log:   181  Ir    c     0.481480    0.575756    3.709805    0.000000
./44_73.log:   181  Ir    c     0.481480    0.579123    3.735906    0.000000
./44_74.log:   181  Ir    c     0.481480    0.582490    2.739891    0.000000
./44_75.log:   181  Ir    c     0.481480    0.585857    2.925641    0.000000
./44_76.log:   181  Ir    c     0.481480    0.589224    2.727403    0.000000
./44_77.log:   181  Ir    c     0.481480    0.592591    2.719691    0.000000
./44_78.log:   181  Ir    c     0.481480    0.595958    2.712402    0.000000
./44_79.log:   181  Ir    c     0.481480    0.599325    2.706550    0.000000
./44_80.log:   181  Ir    c     0.481480    0.602692    2.700172    0.000000
./44_81.log:   181  Ir    c     0.481480    0.606059    2.686707    0.000000
./44_82.log:   181  Ir    c     0.481480    0.609426    2.689460    0.000000
./44_83.log:   181  Ir    c     0.481480    0.612793    2.684630    0.000000
./44_84.log:   181  Ir    c     0.481480    0.616160    2.669622    0.000000
./44_85.log:   181  Ir    c     0.481480    0.619527    2.676261    0.000000
./44_86.log:   181  Ir    c     0.481480    0.622894    2.672776    0.000000
./44_87.log:   181  Ir    c     0.481480    0.626261    2.669291    0.000000
./44_88.log:   181  Ir    c     0.481480    0.629628    2.663607    0.000000
./44_89.log:   181  Ir    c     0.481480    0.632995    2.661670    0.000000
./44_90.log:   181  Ir    c     0.481480    0.636362    2.661124    0.000000
./44_91.log:   181  Ir    c     0.481480    0.639729    2.656474    0.000000
./44_92.log:   181  Ir    c     0.481480    0.643096    2.652512    0.000000
./44_93.log:   181  Ir    c     0.481480    0.646463    2.651033    0.000000
./44_94.log:   181  Ir    c     0.481480    0.649830    2.648768    0.000000
./44_95.log:   181  Ir    c     0.481480    0.653197    2.646891    0.000000
./44_96.log:   181  Ir    c     0.481480    0.656564    2.645061    0.000000
./44_97.log:   181  Ir    c     0.481480    0.659931    2.644135    0.000000
./44_98.log:   181  Ir    c     0.481480    0.663298    2.643914    0.000000
./44_99.log:   181  Ir    c     0.481480    0.666666    2.642353    0.000000
./45_0.log:   181  Ir    c     0.484847    0.333333    2.645178    0.000000
./45_1.log:   181  Ir    c     0.484847    0.336699    2.643367    0.000000
./45_2.log:   181  Ir    c     0.484847    0.340066    2.644013    0.000000
./45_3.log:   181  Ir    c     0.484847    0.343433    2.644438    0.000000
./45_4.log:   181  Ir    c     0.484847    0.346800    2.645806    0.000000
./45_5.log:   181  Ir    c     0.484847    0.350167    2.645966    0.000000
./45_6.log:   181  Ir    c     0.484847    0.353534    2.649392    0.000000
./45_7.log:   181  Ir    c     0.484847    0.356901    2.652210    0.000000
./45_8.log:   181  Ir    c     0.484847    0.360268    2.654252    0.000000
./45_9.log:   181  Ir    c     0.484847    0.363635    2.657018    0.000000
./45_10.log:   181  Ir    c     0.484847    0.367002    2.659529    0.000000
./45_11.log:   181  Ir    c     0.484847    0.370369    2.663360    0.000000
./45_12.log:   181  Ir    c     0.484847    0.373736    2.666786    0.000000
./45_13.log:   181  Ir    c     0.484847    0.377103    2.670428    0.000000
./45_14.log:   181  Ir    c     0.484847    0.380470    2.674234    0.000000
./45_15.log:   181  Ir    c     0.484847    0.383837    2.668619    0.000000
./45_16.log:   181  Ir    c     0.484847    0.387204    2.683342    0.000000
./45_17.log:   181  Ir    c     0.484847    0.390571    2.687525    0.000000
./45_18.log:   181  Ir    c     0.484847    0.393938    2.684928    0.000000
./45_19.log:   181  Ir    c     0.484847    0.397305    2.699774    0.000000
./45_20.log:   181  Ir    c     0.484847    0.400672    2.705789    0.000000
./45_21.log:   181  Ir    c     0.484847    0.404039    2.712700    0.000000
./45_22.log:   181  Ir    c     0.484847    0.407406    2.719886    0.000000
./45_23.log:   181  Ir    c     0.484847    0.410773    2.727589    0.000000
./45_24.log:   181  Ir    c     0.484847    0.414140    2.733885    0.000000
./45_25.log:   181  Ir    c     0.484847    0.417507    2.743946    0.000000
./45_26.log:   181  Ir    c     0.484847    0.420874    2.752041    0.000000
./45_27.log:   181  Ir    c     0.484847    0.424241    2.759036    0.000000
./45_28.log:   181  Ir    c     0.484847    0.427608    3.712350    0.000000
./45_29.log:   181  Ir    c     0.484847    0.430975    3.691080    0.000000
./45_30.log:   181  Ir    c     0.484847    0.434342    2.790642    0.000000
./45_31.log:   181  Ir    c     0.484847    0.437709    2.796872    0.000000
./45_32.log:   181  Ir    c     0.484847    0.441076    2.814358    0.000000
./45_33.log:   181  Ir    c     0.484847    0.444443    2.820848    0.000000
./45_34.log:   181  Ir    c     0.484847    0.447810    3.669244    0.000000
./45_35.log:   181  Ir    c     0.484847    0.451177    3.671587    0.000000
./45_36.log:   181  Ir    c     0.484847    0.454544    3.666800    0.000000
./45_37.log:   181  Ir    c     0.484847    0.457911    3.659664    0.000000
./45_38.log:   181  Ir    c     0.484847    0.461278    3.650203    0.000000
./45_39.log:   181  Ir    c     0.484847    0.464645    3.638464    0.000000
./45_40.log:   181  Ir    c     0.484847    0.468012    3.633823    0.000000
./45_41.log:   181  Ir    c     0.484847    0.471379    3.625779    0.000000
./45_42.log:   181  Ir    c     0.484847    0.474746    3.617402    0.000000
./45_43.log:   181  Ir    c     0.484847    0.478113    3.610379    0.000000
./45_44.log:   181  Ir    c     0.484847    0.481480    3.603443    0.000000
./45_45.log:   181  Ir    c     0.484847    0.484847    3.595391    0.000000
./45_46.log:   181  Ir    c     0.484847    0.488214    3.589422    0.000000
./45_47.log:   181  Ir    c     0.484847    0.491581    3.585025    0.000000
./45_48.log:   181  Ir    c     0.484847    0.494948    3.580346    0.000000
./45_49.log:   181  Ir    c     0.484847    0.498315    3.579828    0.000000
./45_50.log:   181  Ir    c     0.484847    0.501682    3.579827    0.000000
./45_51.log:   181  Ir    c     0.484847    0.505049    3.580342    0.000000
./45_52.log:   181  Ir    c     0.484847    0.508416    3.585026    0.000000
./45_53.log:   181  Ir    c     0.484847    0.511783    3.589417    0.000000
./45_54.log:   181  Ir    c     0.484847    0.515150    3.595386    0.000000
./45_55.log:   181  Ir    c     0.484847    0.518517    3.603442    0.000000
./45_56.log:   181  Ir    c     0.484847    0.521884    3.610374    0.000000
./45_57.log:   181  Ir    c     0.484847    0.525251    3.617395    0.000000
./45_58.log:   181  Ir    c     0.484847    0.528618    3.625772    0.000000
./45_59.log:   181  Ir    c     0.484847    0.531985    3.633582    0.000000
./45_60.log:   181  Ir    c     0.484847    0.535352    3.638462    0.000000
./45_61.log:   181  Ir    c     0.484847    0.538719    3.650195    0.000000
./45_62.log:   181  Ir    c     0.484847    0.542086    3.658874    0.000000
./45_63.log:   181  Ir    c     0.484847    0.545453    3.666779    0.000000
./45_64.log:   181  Ir    c     0.484847    0.548820    3.671421    0.000000
./45_65.log:   181  Ir    c     0.484847    0.552187    3.680221    0.000000
./45_66.log:   181  Ir    c     0.484847    0.555554    2.824353    0.000000
./45_67.log:   181  Ir    c     0.484847    0.558921    2.813552    0.000000
./45_68.log:   181  Ir    c     0.484847    0.562288    2.804718    0.000000
./45_69.log:   181  Ir    c     0.484847    0.565655    2.789947    0.000000
./45_70.log:   181  Ir    c     0.484847    0.569022    3.710068    0.000000
./45_71.log:   181  Ir    c     0.484847    0.572389    3.703864    0.000000
./45_72.log:   181  Ir    c     0.484847    0.575756    2.759045    0.000000
./45_73.log:   181  Ir    c     0.484847    0.579123    2.748344    0.000000
./45_74.log:   181  Ir    c     0.484847    0.582490    2.743953    0.000000
./45_75.log:   181  Ir    c     0.484847    0.585857    2.735559    0.000000
./45_76.log:   181  Ir    c     0.484847    0.589224    2.727593    0.000000
./45_77.log:   181  Ir    c     0.484847    0.592591    2.719890    0.000000
./45_78.log:   181  Ir    c     0.484847    0.595958    2.712706    0.000000
./45_79.log:   181  Ir    c     0.484847    0.599325    2.705795    0.000000
./45_80.log:   181  Ir    c     0.484847    0.602692    2.690062    0.000000
./45_81.log:   181  Ir    c     0.484847    0.606059    2.689538    0.000000
./45_82.log:   181  Ir    c     0.484847    0.609426    2.687529    0.000000
./45_83.log:   181  Ir    c     0.484847    0.612793    2.682783    0.000000
./45_84.log:   181  Ir    c     0.484847    0.616160    2.667900    0.000000
./45_85.log:   181  Ir    c     0.484847    0.619527    2.674351    0.000000
./45_86.log:   181  Ir    c     0.484847    0.622894    2.670596    0.000000
./45_87.log:   181  Ir    c     0.484847    0.626261    2.666790    0.000000
./45_88.log:   181  Ir    c     0.484847    0.629628    2.663027    0.000000
./45_89.log:   181  Ir    c     0.484847    0.632995    2.659530    0.000000
./45_90.log:   181  Ir    c     0.484847    0.636362    2.656729    0.000000
./45_91.log:   181  Ir    c     0.484847    0.639729    2.654331    0.000000
./45_92.log:   181  Ir    c     0.484847    0.643096    2.651474    0.000000
./45_93.log:   181  Ir    c     0.484847    0.646463    2.649394    0.000000
./45_94.log:   181  Ir    c     0.484847    0.649830    2.646211    0.000000
./45_95.log:   181  Ir    c     0.484847    0.653197    2.645808    0.000000
./45_96.log:   181  Ir    c     0.484847    0.656564    2.644419    0.000000
./45_97.log:   181  Ir    c     0.484847    0.659931    2.644011    0.000000
./45_98.log:   181  Ir    c     0.484847    0.663298    2.643954    0.000000
./45_99.log:   181  Ir    c     0.484847    0.666666    2.645174    0.000000
./46_0.log:   181  Ir    c     0.488214    0.333333    2.644302    0.000000
./46_1.log:   181  Ir    c     0.488214    0.336699    2.643807    0.000000
./46_2.log:   181  Ir    c     0.488214    0.340066    2.642297    0.000000
./46_3.log:   181  Ir    c     0.488214    0.343433    2.644012    0.000000
./46_4.log:   181  Ir    c     0.488214    0.346800    2.645830    0.000000
./46_5.log:   181  Ir    c     0.488214    0.350167    2.646205    0.000000
./46_6.log:   181  Ir    c     0.488214    0.353534    2.647004    0.000000
./46_7.log:   181  Ir    c     0.488214    0.356901    2.649855    0.000000
./46_8.log:   181  Ir    c     0.488214    0.360268    2.652448    0.000000
./46_9.log:   181  Ir    c     0.488214    0.363635    2.654509    0.000000
./46_10.log:   181  Ir    c     0.488214    0.367002    2.658071    0.000000
./46_11.log:   181  Ir    c     0.488214    0.370369    2.661252    0.000000
./46_12.log:   181  Ir    c     0.488214    0.373736    2.664688    0.000000
./46_13.log:   181  Ir    c     0.488214    0.377103    2.668512    0.000000
./46_14.log:   181  Ir    c     0.488214    0.380470    2.672630    0.000000
./46_15.log:   181  Ir    c     0.488214    0.383837    2.668759    0.000000
./46_16.log:   181  Ir    c     0.488214    0.387204    2.681985    0.000000
./46_17.log:   181  Ir    c     0.488214    0.390571    2.675154    0.000000
./46_18.log:   181  Ir    c     0.488214    0.393938    2.678328    0.000000
./46_19.log:   181  Ir    c     0.488214    0.397305    2.686319    0.000000
./46_20.log:   181  Ir    c     0.488214    0.400672    2.696317    0.000000
./46_21.log:   181  Ir    c     0.488214    0.404039    2.712685    0.000000
./46_22.log:   181  Ir    c     0.488214    0.407406    2.719369    0.000000
./46_23.log:   181  Ir    c     0.488214    0.410773    2.727680    0.000000
./46_24.log:   181  Ir    c     0.488214    0.414140    3.716833    0.000000
./46_25.log:   181  Ir    c     0.488214    0.417507    2.744499    0.000000
./46_26.log:   181  Ir    c     0.488214    0.420874    2.749373    0.000000
./46_27.log:   181  Ir    c     0.488214    0.424241    2.756192    0.000000
./46_28.log:   181  Ir    c     0.488214    0.427608    3.698476    0.000000
./46_29.log:   181  Ir    c     0.488214    0.430975    2.771801    0.000000
./46_30.log:   181  Ir    c     0.488214    0.434342    3.707340    0.000000
./46_31.log:   181  Ir    c     0.488214    0.437709    2.953943    0.000000
./46_32.log:   181  Ir    c     0.488214    0.441076    2.813151    0.000000
./46_33.log:   181  Ir    c     0.488214    0.444443    2.827003    0.000000
./46_34.log:   181  Ir    c     0.488214    0.447810    3.675250    0.000000
./46_35.log:   181  Ir    c     0.488214    0.451177    3.650275    0.000000
./46_36.log:   181  Ir    c     0.488214    0.454544    3.663203    0.000000
./46_37.log:   181  Ir    c     0.488214    0.457911    3.654766    0.000000
./46_38.log:   181  Ir    c     0.488214    0.461278    3.645822    0.000000
./46_39.log:   181  Ir    c     0.488214    0.464645    3.635867    0.000000
./46_40.log:   181  Ir    c     0.488214    0.468012    3.629495    0.000000
./46_41.log:   181  Ir    c     0.488214    0.471379    3.622269    0.000000
./46_42.log:   181  Ir    c     0.488214    0.474746    3.612472    0.000000
./46_43.log:   181  Ir    c     0.488214    0.478113    3.604790    0.000000
./46_44.log:   181  Ir    c     0.488214    0.481480    3.597120    0.000000
./46_45.log:   181  Ir    c     0.488214    0.484847    3.589422    0.000000
./46_46.log:   181  Ir    c     0.488214    0.488214    3.583079    0.000000
./46_47.log:   181  Ir    c     0.488214    0.491581    3.578084    0.000000
./46_48.log:   181  Ir    c     0.488214    0.494948    3.574499    0.000000
./46_49.log:   181  Ir    c     0.488214    0.498315    3.573154    0.000000
./46_50.log:   181  Ir    c     0.488214    0.501682    3.573155    0.000000
./46_51.log:   181  Ir    c     0.488214    0.505049    3.574498    0.000000
./46_52.log:   181  Ir    c     0.488214    0.508416    3.578079    0.000000
./46_53.log:   181  Ir    c     0.488214    0.511783    3.583075    0.000000
./46_54.log:   181  Ir    c     0.488214    0.515150    3.589418    0.000000
./46_55.log:   181  Ir    c     0.488214    0.518517    3.597049    0.000000
./46_56.log:   181  Ir    c     0.488214    0.521884    3.604783    0.000000
./46_57.log:   181  Ir    c     0.488214    0.525251    3.612464    0.000000
./46_58.log:   181  Ir    c     0.488214    0.528618    3.622179    0.000000
./46_59.log:   181  Ir    c     0.488214    0.531985    3.629488    0.000000
./46_60.log:   181  Ir    c     0.488214    0.535352    3.635870    0.000000
./46_61.log:   181  Ir    c     0.488214    0.538719    3.645869    0.000000
./46_62.log:   181  Ir    c     0.488214    0.542086    3.654777    0.000000
./46_63.log:   181  Ir    c     0.488214    0.545453    3.663196    0.000000
./46_64.log:   181  Ir    c     0.488214    0.548820    3.664117    0.000000
./46_65.log:   181  Ir    c     0.488214    0.552187    3.675296    0.000000
./46_66.log:   181  Ir    c     0.488214    0.555554    2.826774    0.000000
./46_67.log:   181  Ir    c     0.488214    0.558921    2.814142    0.000000
./46_68.log:   181  Ir    c     0.488214    0.562288    2.796481    0.000000
./46_69.log:   181  Ir    c     0.488214    0.565655    3.707187    0.000000
./46_70.log:   181  Ir    c     0.488214    0.569022    2.776632    0.000000
./46_71.log:   181  Ir    c     0.488214    0.572389    3.702517    0.000000
./46_72.log:   181  Ir    c     0.488214    0.575756    2.761837    0.000000
./46_73.log:   181  Ir    c     0.488214    0.579123    2.750764    0.000000
./46_74.log:   181  Ir    c     0.488214    0.582490    2.744513    0.000000
./46_75.log:   181  Ir    c     0.488214    0.585857    3.713704    0.000000
./46_76.log:   181  Ir    c     0.488214    0.589224    2.727663    0.000000
./46_77.log:   181  Ir    c     0.488214    0.592591    2.719094    0.000000
./46_78.log:   181  Ir    c     0.488214    0.595958    2.712119    0.000000
./46_79.log:   181  Ir    c     0.488214    0.599325    2.695958    0.000000
./46_80.log:   181  Ir    c     0.488214    0.602692    2.683851    0.000000
./46_81.log:   181  Ir    c     0.488214    0.606059    2.682809    0.000000
./46_82.log:   181  Ir    c     0.488214    0.609426    2.675104    0.000000
./46_83.log:   181  Ir    c     0.488214    0.612793    2.681990    0.000000
./46_84.log:   181  Ir    c     0.488214    0.616160    2.668804    0.000000
./46_85.log:   181  Ir    c     0.488214    0.619527    2.674725    0.000000
./46_86.log:   181  Ir    c     0.488214    0.622894    2.668516    0.000000
./46_87.log:   181  Ir    c     0.488214    0.626261    2.664685    0.000000
./46_88.log:   181  Ir    c     0.488214    0.629628    2.661243    0.000000
./46_89.log:   181  Ir    c     0.488214    0.632995    2.658021    0.000000
./46_90.log:   181  Ir    c     0.488214    0.636362    2.654591    0.000000
./46_91.log:   181  Ir    c     0.488214    0.639729    2.652450    0.000000
./46_92.log:   181  Ir    c     0.488214    0.643096    2.648556    0.000000
./46_93.log:   181  Ir    c     0.488214    0.646463    2.647062    0.000000
./46_94.log:   181  Ir    c     0.488214    0.649830    2.646239    0.000000
./46_95.log:   181  Ir    c     0.488214    0.653197    2.645831    0.000000
./46_96.log:   181  Ir    c     0.488214    0.656564    2.644013    0.000000
./46_97.log:   181  Ir    c     0.488214    0.659931    2.642366    0.000000
./46_98.log:   181  Ir    c     0.488214    0.663298    2.643807    0.000000
./46_99.log:   181  Ir    c     0.488214    0.666666    2.644304    0.000000
./47_0.log:   181  Ir    c     0.491581    0.333333    2.643705    0.000000
./47_1.log:   181  Ir    c     0.491581    0.336699    2.640439    0.000000
./47_2.log:   181  Ir    c     0.491581    0.340066    2.641804    0.000000
./47_3.log:   181  Ir    c     0.491581    0.343433    2.643117    0.000000
./47_4.log:   181  Ir    c     0.491581    0.346800    2.644371    0.000000
./47_5.log:   181  Ir    c     0.491581    0.350167    2.645654    0.000000
./47_6.log:   181  Ir    c     0.491581    0.353534    2.647164    0.000000
./47_7.log:   181  Ir    c     0.491581    0.356901    2.648277    0.000000
./47_8.log:   181  Ir    c     0.491581    0.360268    2.651121    0.000000
./47_9.log:   181  Ir    c     0.491581    0.363635    2.654308    0.000000
./47_10.log:   181  Ir    c     0.491581    0.367002    2.656441    0.000000
./47_11.log:   181  Ir    c     0.491581    0.370369    2.658888    0.000000
./47_12.log:   181  Ir    c     0.491581    0.373736    2.663948    0.000000
./47_13.log:   181  Ir    c     0.491581    0.377103    2.666915    0.000000
./47_14.log:   181  Ir    c     0.491581    0.380470    2.660126    0.000000
./47_15.log:   181  Ir    c     0.491581    0.383837    2.675532    0.000000
./47_16.log:   181  Ir    c     0.491581    0.387204    2.680313    0.000000
./47_17.log:   181  Ir    c     0.491581    0.390571    2.674264    0.000000
./47_18.log:   181  Ir    c     0.491581    0.393938    2.679379    0.000000
./47_19.log:   181  Ir    c     0.491581    0.397305    2.688874    0.000000
./47_20.log:   181  Ir    c     0.491581    0.400672    2.703722    0.000000
./47_21.log:   181  Ir    c     0.491581    0.404039    2.711801    0.000000
./47_22.log:   181  Ir    c     0.491581    0.407406    2.720181    0.000000
./47_23.log:   181  Ir    c     0.491581    0.410773    2.714326    0.000000
./47_24.log:   181  Ir    c     0.491581    0.414140    3.717958    0.000000
./47_25.log:   181  Ir    c     0.491581    0.417507    2.750314    0.000000
./47_26.log:   181  Ir    c     0.491581    0.420874    2.754008    0.000000
./47_27.log:   181  Ir    c     0.491581    0.424241    2.935105    0.000000
./47_28.log:   181  Ir    c     0.491581    0.427608    3.709442    0.000000
./47_29.log:   181  Ir    c     0.491581    0.430975    2.775670    0.000000
./47_30.log:   181  Ir    c     0.491581    0.434342    2.782057    0.000000
./47_31.log:   181  Ir    c     0.491581    0.437709    2.803807    0.000000
./47_32.log:   181  Ir    c     0.491581    0.441076    2.815197    0.000000
./47_33.log:   181  Ir    c     0.491581    0.444443    2.826391    0.000000
./47_34.log:   181  Ir    c     0.491581    0.447810    3.666694    0.000000
./47_35.log:   181  Ir    c     0.491581    0.451177    3.643637    0.000000
./47_36.log:   181  Ir    c     0.491581    0.454544    3.666884    0.000000
./47_37.log:   181  Ir    c     0.491581    0.457911    3.651085    0.000000
./47_38.log:   181  Ir    c     0.491581    0.461278    3.645120    0.000000
./47_39.log:   181  Ir    c     0.491581    0.464645    3.636441    0.000000
./47_40.log:   181  Ir    c     0.491581    0.468012    3.626022    0.000000
./47_41.log:   181  Ir    c     0.491581    0.471379    3.618178    0.000000
./47_42.log:   181  Ir    c     0.491581    0.474746    3.610247    0.000000
./47_43.log:   181  Ir    c     0.491581    0.478113    3.603351    0.000000
./47_44.log:   181  Ir    c     0.491581    0.481480    3.592739    0.000000
./47_45.log:   181  Ir    c     0.491581    0.484847    3.585032    0.000000
./47_46.log:   181  Ir    c     0.491581    0.488214    3.578085    0.000000
./47_47.log:   181  Ir    c     0.491581    0.491581    3.573490    0.000000
./47_48.log:   181  Ir    c     0.491581    0.494948    3.569288    0.000000
./47_49.log:   181  Ir    c     0.491581    0.498315    3.565617    0.000000
./47_50.log:   181  Ir    c     0.491581    0.501682    3.566606    0.000000
./47_51.log:   181  Ir    c     0.491581    0.505049    3.569281    0.000000
./47_52.log:   181  Ir    c     0.491581    0.508416    3.573351    0.000000
./47_53.log:   181  Ir    c     0.491581    0.511783    3.578079    0.000000
./47_54.log:   181  Ir    c     0.491581    0.515150    3.584955    0.000000
./47_55.log:   181  Ir    c     0.491581    0.518517    3.592734    0.000000
./47_56.log:   181  Ir    c     0.491581    0.521884    3.603343    0.000000
./47_57.log:   181  Ir    c     0.491581    0.525251    3.610242    0.000000
./47_58.log:   181  Ir    c     0.491581    0.528618    3.618177    0.000000
./47_59.log:   181  Ir    c     0.491581    0.531985    3.626014    0.000000
./47_60.log:   181  Ir    c     0.491581    0.535352    3.636435    0.000000
./47_61.log:   181  Ir    c     0.491581    0.538719    3.643960    0.000000
./47_62.log:   181  Ir    c     0.491581    0.542086    3.651063    0.000000
./47_63.log:   181  Ir    c     0.491581    0.545453    3.661208    0.000000
./47_64.log:   181  Ir    c     0.491581    0.548820    3.667600    0.000000
./47_65.log:   181  Ir    c     0.491581    0.552187    3.666644    0.000000
./47_66.log:   181  Ir    c     0.491581    0.555554    2.826399    0.000000
./47_67.log:   181  Ir    c     0.491581    0.558921    2.815222    0.000000
./47_68.log:   181  Ir    c     0.491581    0.562288    2.803667    0.000000
./47_69.log:   181  Ir    c     0.491581    0.565655    2.788158    0.000000
./47_70.log:   181  Ir    c     0.491581    0.569022    2.782224    0.000000
./47_71.log:   181  Ir    c     0.491581    0.572389    3.711849    0.000000
./47_72.log:   181  Ir    c     0.491581    0.575756    2.758588    0.000000
./47_73.log:   181  Ir    c     0.491581    0.579123    2.754015    0.000000
./47_74.log:   181  Ir    c     0.491581    0.582490    2.746536    0.000000
./47_75.log:   181  Ir    c     0.491581    0.585857    3.700440    0.000000
./47_76.log:   181  Ir    c     0.491581    0.589224    2.716195    0.000000
./47_77.log:   181  Ir    c     0.491581    0.592591    2.720291    0.000000
./47_78.log:   181  Ir    c     0.491581    0.595958    2.712823    0.000000
./47_79.log:   181  Ir    c     0.491581    0.599325    2.703710    0.000000
./47_80.log:   181  Ir    c     0.491581    0.602692    2.689678    0.000000
./47_81.log:   181  Ir    c     0.491581    0.606059    2.679389    0.000000
./47_82.log:   181  Ir    c     0.491581    0.609426    2.681858    0.000000
./47_83.log:   181  Ir    c     0.491581    0.612793    2.680320    0.000000
./47_84.log:   181  Ir    c     0.491581    0.616160    2.675537    0.000000
./47_85.log:   181  Ir    c     0.491581    0.619527    2.660165    0.000000
./47_86.log:   181  Ir    c     0.491581    0.622894    2.666805    0.000000
./47_87.log:   181  Ir    c     0.491581    0.626261    2.663170    0.000000
./47_88.log:   181  Ir    c     0.491581    0.629628    2.658892    0.000000
./47_89.log:   181  Ir    c     0.491581    0.632995    2.657114    0.000000
./47_90.log:   181  Ir    c     0.491581    0.636362    2.653684    0.000000
./47_91.log:   181  Ir    c     0.491581    0.639729    2.651123    0.000000
./47_92.log:   181  Ir    c     0.491581    0.643096    2.648566    0.000000
./47_93.log:   181  Ir    c     0.491581    0.646463    2.647159    0.000000
./47_94.log:   181  Ir    c     0.491581    0.649830    2.645655    0.000000
./47_95.log:   181  Ir    c     0.491581    0.653197    2.644403    0.000000
./47_96.log:   181  Ir    c     0.491581    0.656564    2.643124    0.000000
./47_97.log:   181  Ir    c     0.491581    0.659931    2.641796    0.000000
./47_98.log:   181  Ir    c     0.491581    0.663298    2.640443    0.000000
./47_99.log:   181  Ir    c     0.491581    0.666666    2.643733    0.000000
./48_0.log:   181  Ir    c     0.494948    0.333333    2.643404    0.000000
./48_1.log:   181  Ir    c     0.494948    0.336699    2.642809    0.000000
./48_2.log:   181  Ir    c     0.494948    0.340066    2.642609    0.000000
./48_3.log:   181  Ir    c     0.494948    0.343433    2.642507    0.000000
./48_4.log:   181  Ir    c     0.494948    0.346800    2.642949    0.000000
./48_5.log:   181  Ir    c     0.494948    0.350167    2.645373    0.000000
./48_6.log:   181  Ir    c     0.494948    0.353534    2.647258    0.000000
./48_7.log:   181  Ir    c     0.494948    0.356901    2.648147    0.000000
./48_8.log:   181  Ir    c     0.494948    0.360268    2.650564    0.000000
./48_9.log:   181  Ir    c     0.494948    0.363635    2.652756    0.000000
./48_10.log:   181  Ir    c     0.494948    0.367002    2.655393    0.000000
./48_11.log:   181  Ir    c     0.494948    0.370369    2.658945    0.000000
./48_12.log:   181  Ir    c     0.494948    0.373736    2.661732    0.000000
./48_13.log:   181  Ir    c     0.494948    0.377103    2.665988    0.000000
./48_14.log:   181  Ir    c     0.494948    0.380470    2.660357    0.000000
./48_15.log:   181  Ir    c     0.494948    0.383837    2.661272    0.000000
./48_16.log:   181  Ir    c     0.494948    0.387204    2.680421    0.000000
./48_17.log:   181  Ir    c     0.494948    0.390571    2.674044    0.000000
./48_18.log:   181  Ir    c     0.494948    0.393938    2.679762    0.000000
./48_19.log:   181  Ir    c     0.494948    0.397305    2.689976    0.000000
./48_20.log:   181  Ir    c     0.494948    0.400672    2.704524    0.000000
./48_21.log:   181  Ir    c     0.494948    0.404039    2.712644    0.000000
./48_22.log:   181  Ir    c     0.494948    0.407406    2.712558    0.000000
./48_23.log:   181  Ir    c     0.494948    0.410773    2.728232    0.000000
./48_24.log:   181  Ir    c     0.494948    0.414140    3.701785    0.000000
./48_25.log:   181  Ir    c     0.494948    0.417507    2.739469    0.000000
./48_26.log:   181  Ir    c     0.494948    0.420874    3.695037    0.000000
./48_27.log:   181  Ir    c     0.494948    0.424241    3.683234    0.000000
./48_28.log:   181  Ir    c     0.494948    0.427608    2.773163    0.000000
./48_29.log:   181  Ir    c     0.494948    0.430975    2.775020    0.000000
./48_30.log:   181  Ir    c     0.494948    0.434342    2.792802    0.000000
./48_31.log:   181  Ir    c     0.494948    0.437709    2.799250    0.000000
./48_32.log:   181  Ir    c     0.494948    0.441076    2.815459    0.000000
./48_33.log:   181  Ir    c     0.494948    0.444443    2.825227    0.000000
./48_34.log:   181  Ir    c     0.494948    0.447810    3.675046    0.000000
./48_35.log:   181  Ir    c     0.494948    0.451177    3.658752    0.000000
./48_36.log:   181  Ir    c     0.494948    0.454544    3.659143    0.000000
./48_37.log:   181  Ir    c     0.494948    0.457911    3.649185    0.000000
./48_38.log:   181  Ir    c     0.494948    0.461278    3.642836    0.000000
./48_39.log:   181  Ir    c     0.494948    0.464645    3.632622    0.000000
./48_40.log:   181  Ir    c     0.494948    0.468012    3.626752    0.000000
./48_41.log:   181  Ir    c     0.494948    0.471379    3.618654    0.000000
./48_42.log:   181  Ir    c     0.494948    0.474746    3.606727    0.000000
./48_43.log:   181  Ir    c     0.494948    0.478113    3.600592    0.000000
./48_44.log:   181  Ir    c     0.494948    0.481480    3.589469    0.000000
./48_45.log:   181  Ir    c     0.494948    0.484847    3.580348    0.000000
./48_46.log:   181  Ir    c     0.494948    0.488214    3.574499    0.000000
./48_47.log:   181  Ir    c     0.494948    0.491581    3.569288    0.000000
./48_48.log:   181  Ir    c     0.494948    0.494948    3.562670    0.000000
./48_49.log:   181  Ir    c     0.494948    0.498315    3.562245    0.000000
./48_50.log:   181  Ir    c     0.494948    0.501682    3.562211    0.000000
./48_51.log:   181  Ir    c     0.494948    0.505049    3.562670    0.000000
./48_52.log:   181  Ir    c     0.494948    0.508416    3.569278    0.000000
./48_53.log:   181  Ir    c     0.494948    0.511783    3.574487    0.000000
./48_54.log:   181  Ir    c     0.494948    0.515150    3.580301    0.000000
./48_55.log:   181  Ir    c     0.494948    0.518517    3.589465    0.000000
./48_56.log:   181  Ir    c     0.494948    0.521884    3.600585    0.000000
./48_57.log:   181  Ir    c     0.494948    0.525251    3.606718    0.000000
./48_58.log:   181  Ir    c     0.494948    0.528618    3.618634    0.000000
./48_59.log:   181  Ir    c     0.494948    0.531985    3.627492    0.000000
./48_60.log:   181  Ir    c     0.494948    0.535352    3.632614    0.000000
./48_61.log:   181  Ir    c     0.494948    0.538719    3.643408    0.000000
./48_62.log:   181  Ir    c     0.494948    0.542086    3.650620    0.000000
./48_63.log:   181  Ir    c     0.494948    0.545453    3.659136    0.000000
./48_64.log:   181  Ir    c     0.494948    0.548820    3.660891    0.000000
./48_65.log:   181  Ir    c     0.494948    0.552187    3.662340    0.000000
./48_66.log:   181  Ir    c     0.494948    0.555554    2.822956    0.000000
./48_67.log:   181  Ir    c     0.494948    0.558921    2.814046    0.000000
./48_68.log:   181  Ir    c     0.494948    0.562288    2.799259    0.000000
./48_69.log:   181  Ir    c     0.494948    0.565655    2.789293    0.000000
./48_70.log:   181  Ir    c     0.494948    0.569022    2.775040    0.000000
./48_71.log:   181  Ir    c     0.494948    0.572389    2.772438    0.000000
./48_72.log:   181  Ir    c     0.494948    0.575756    3.690797    0.000000
./48_73.log:   181  Ir    c     0.494948    0.579123    3.695078    0.000000
./48_74.log:   181  Ir    c     0.494948    0.582490    2.741269    0.000000
./48_75.log:   181  Ir    c     0.494948    0.585857    3.737025    0.000000
./48_76.log:   181  Ir    c     0.494948    0.589224    2.728238    0.000000
./48_77.log:   181  Ir    c     0.494948    0.592591    2.716623    0.000000
./48_78.log:   181  Ir    c     0.494948    0.595958    2.712650    0.000000
./48_79.log:   181  Ir    c     0.494948    0.599325    2.704532    0.000000
./48_80.log:   181  Ir    c     0.494948    0.602692    2.690079    0.000000
./48_81.log:   181  Ir    c     0.494948    0.606059    2.680928    0.000000
./48_82.log:   181  Ir    c     0.494948    0.609426    2.674050    0.000000
./48_83.log:   181  Ir    c     0.494948    0.612793    2.680426    0.000000
./48_84.log:   181  Ir    c     0.494948    0.616160    2.661283    0.000000
./48_85.log:   181  Ir    c     0.494948    0.619527    2.660625    0.000000
./48_86.log:   181  Ir    c     0.494948    0.622894    2.665990    0.000000
./48_87.log:   181  Ir    c     0.494948    0.626261    2.661131    0.000000
./48_88.log:   181  Ir    c     0.494948    0.629628    2.658943    0.000000
./48_89.log:   181  Ir    c     0.494948    0.632995    2.655396    0.000000
./48_90.log:   181  Ir    c     0.494948    0.636362    2.652751    0.000000
./48_91.log:   181  Ir    c     0.494948    0.639729    2.650180    0.000000
./48_92.log:   181  Ir    c     0.494948    0.643096    2.648542    0.000000
./48_93.log:   181  Ir    c     0.494948    0.646463    2.647331    0.000000
./48_94.log:   181  Ir    c     0.494948    0.649830    2.645376    0.000000
./48_95.log:   181  Ir    c     0.494948    0.653197    2.642950    0.000000
./48_96.log:   181  Ir    c     0.494948    0.656564    2.642507    0.000000
./48_97.log:   181  Ir    c     0.494948    0.659931    2.642610    0.000000
./48_98.log:   181  Ir    c     0.494948    0.663298    2.642804    0.000000
./48_99.log:   181  Ir    c     0.494948    0.666666    2.643414    0.000000
./49_0.log:   181  Ir    c     0.498315    0.333333    2.642707    0.000000
./49_1.log:   181  Ir    c     0.498315    0.336699    2.637960    0.000000
./49_2.log:   181  Ir    c     0.498315    0.340066    2.641586    0.000000
./49_3.log:   181  Ir    c     0.498315    0.343433    2.643822    0.000000
./49_4.log:   181  Ir    c     0.498315    0.346800    2.644038    0.000000
./49_5.log:   181  Ir    c     0.498315    0.350167    2.645129    0.000000
./49_6.log:   181  Ir    c     0.498315    0.353534    2.646012    0.000000
./49_7.log:   181  Ir    c     0.498315    0.356901    2.647840    0.000000
./49_8.log:   181  Ir    c     0.498315    0.360268    2.649799    0.000000
./49_9.log:   181  Ir    c     0.498315    0.363635    2.651908    0.000000
./49_10.log:   181  Ir    c     0.498315    0.367002    2.654709    0.000000
./49_11.log:   181  Ir    c     0.498315    0.370369    2.658013    0.000000
./49_12.log:   181  Ir    c     0.498315    0.373736    2.661291    0.000000
./49_13.log:   181  Ir    c     0.498315    0.377103    2.665128    0.000000
./49_14.log:   181  Ir    c     0.498315    0.380470    2.657792    0.000000
./49_15.log:   181  Ir    c     0.498315    0.383837    2.667342    0.000000
./49_16.log:   181  Ir    c     0.498315    0.387204    2.679662    0.000000
./49_17.log:   181  Ir    c     0.498315    0.390571    2.676530    0.000000
./49_18.log:   181  Ir    c     0.498315    0.393938    2.681328    0.000000
./49_19.log:   181  Ir    c     0.498315    0.397305    2.690421    0.000000
./49_20.log:   181  Ir    c     0.498315    0.400672    2.704507    0.000000
./49_21.log:   181  Ir    c     0.498315    0.404039    2.710662    0.000000
./49_22.log:   181  Ir    c     0.498315    0.407406    2.720303    0.000000
./49_23.log:   181  Ir    c     0.498315    0.410773    2.717276    0.000000
./49_24.log:   181  Ir    c     0.498315    0.414140    3.736427    0.000000
./49_25.log:   181  Ir    c     0.498315    0.417507    2.745395    0.000000
./49_26.log:   181  Ir    c     0.498315    0.420874    3.727187    0.000000
./49_27.log:   181  Ir    c     0.498315    0.424241    2.932296    0.000000
./49_28.log:   181  Ir    c     0.498315    0.427608    2.771444    0.000000
./49_29.log:   181  Ir    c     0.498315    0.430975    2.774199    0.000000
./49_30.log:   181  Ir    c     0.498315    0.434342    2.793435    0.000000
./49_31.log:   181  Ir    c     0.498315    0.437709    2.806111    0.000000
./49_32.log:   181  Ir    c     0.498315    0.441076    2.816171    0.000000
./49_33.log:   181  Ir    c     0.498315    0.444443    2.824488    0.000000
./49_34.log:   181  Ir    c     0.498315    0.447810    3.663976    0.000000
./49_35.log:   181  Ir    c     0.498315    0.451177    3.651837    0.000000
./49_36.log:   181  Ir    c     0.498315    0.454544    3.657842    0.000000
./49_37.log:   181  Ir    c     0.498315    0.457911    3.649025    0.000000
./49_38.log:   181  Ir    c     0.498315    0.461278    3.640007    0.000000
./49_39.log:   181  Ir    c     0.498315    0.464645    3.635782    0.000000
./49_40.log:   181  Ir    c     0.498315    0.468012    3.623518    0.000000
./49_41.log:   181  Ir    c     0.498315    0.471379    3.620433    0.000000
./49_42.log:   181  Ir    c     0.498315    0.474746    3.605140    0.000000
./49_43.log:   181  Ir    c     0.498315    0.478113    3.595569    0.000000
./49_44.log:   181  Ir    c     0.498315    0.481480    3.586578    0.000000
./49_45.log:   181  Ir    c     0.498315    0.484847    3.579828    0.000000
./49_46.log:   181  Ir    c     0.498315    0.488214    3.573155    0.000000
./49_47.log:   181  Ir    c     0.498315    0.491581    3.565617    0.000000
./49_48.log:   181  Ir    c     0.498315    0.494948    3.562353    0.000000
./49_49.log:   181  Ir    c     0.498315    0.498315    3.560139    0.000000
./49_50.log:   181  Ir    c     0.498315    0.501682    3.560138    0.000000
./49_51.log:   181  Ir    c     0.498315    0.505049    3.562338    0.000000
./49_52.log:   181  Ir    c     0.498315    0.508416    3.566832    0.000000
./49_53.log:   181  Ir    c     0.498315    0.511783    3.573156    0.000000
./49_54.log:   181  Ir    c     0.498315    0.515150    3.579823    0.000000
./49_55.log:   181  Ir    c     0.498315    0.518517    3.586551    0.000000
./49_56.log:   181  Ir    c     0.498315    0.521884    3.595561    0.000000
./49_57.log:   181  Ir    c     0.498315    0.525251    3.605132    0.000000
./49_58.log:   181  Ir    c     0.498315    0.528618    3.620269    0.000000
./49_59.log:   181  Ir    c     0.498315    0.531985    3.626774    0.000000
./49_60.log:   181  Ir    c     0.498315    0.535352    3.636539    0.000000
./49_61.log:   181  Ir    c     0.498315    0.538719    3.639916    0.000000
./49_62.log:   181  Ir    c     0.498315    0.542086    3.649001    0.000000
./49_63.log:   181  Ir    c     0.498315    0.545453    3.657966    0.000000
./49_64.log:   181  Ir    c     0.498315    0.548820    3.670495    0.000000
./49_65.log:   181  Ir    c     0.498315    0.552187    3.663942    0.000000
./49_66.log:   181  Ir    c     0.498315    0.555554    2.827290    0.000000
./49_67.log:   181  Ir    c     0.498315    0.558921    2.815511    0.000000
./49_68.log:   181  Ir    c     0.498315    0.562288    2.806172    0.000000
./49_69.log:   181  Ir    c     0.498315    0.565655    2.793445    0.000000
./49_70.log:   181  Ir    c     0.498315    0.569022    2.774550    0.000000
./49_71.log:   181  Ir    c     0.498315    0.572389    2.771441    0.000000
./49_72.log:   181  Ir    c     0.498315    0.575756    2.932289    0.000000
./49_73.log:   181  Ir    c     0.498315    0.579123    3.727182    0.000000
./49_74.log:   181  Ir    c     0.498315    0.582490    2.745287    0.000000
./49_75.log:   181  Ir    c     0.498315    0.585857    3.698936    0.000000
./49_76.log:   181  Ir    c     0.498315    0.589224    2.718255    0.000000
./49_77.log:   181  Ir    c     0.498315    0.592591    2.720310    0.000000
./49_78.log:   181  Ir    c     0.498315    0.595958    2.712647    0.000000
./49_79.log:   181  Ir    c     0.498315    0.599325    2.704525    0.000000
./49_80.log:   181  Ir    c     0.498315    0.602692    2.690435    0.000000
./49_81.log:   181  Ir    c     0.498315    0.606059    2.683403    0.000000
./49_82.log:   181  Ir    c     0.498315    0.609426    2.676557    0.000000
./49_83.log:   181  Ir    c     0.498315    0.612793    2.679668    0.000000
./49_84.log:   181  Ir    c     0.498315    0.616160    2.667351    0.000000
./49_85.log:   181  Ir    c     0.498315    0.619527    2.657802    0.000000
./49_86.log:   181  Ir    c     0.498315    0.622894    2.665131    0.000000
./49_87.log:   181  Ir    c     0.498315    0.626261    2.661272    0.000000
./49_88.log:   181  Ir    c     0.498315    0.629628    2.658016    0.000000
./49_89.log:   181  Ir    c     0.498315    0.632995    2.654708    0.000000
./49_90.log:   181  Ir    c     0.498315    0.636362    2.652070    0.000000
./49_91.log:   181  Ir    c     0.498315    0.639729    2.649801    0.000000
./49_92.log:   181  Ir    c     0.498315    0.643096    2.647866    0.000000
./49_93.log:   181  Ir    c     0.498315    0.646463    2.646025    0.000000
./49_94.log:   181  Ir    c     0.498315    0.649830    2.645130    0.000000
./49_95.log:   181  Ir    c     0.498315    0.653197    2.644037    0.000000
./49_96.log:   181  Ir    c     0.498315    0.656564    2.643823    0.000000
./49_97.log:   181  Ir    c     0.498315    0.659931    2.641587    0.000000
./49_98.log:   181  Ir    c     0.498315    0.663298    2.638848    0.000000
./49_99.log:   181  Ir    c     0.498315    0.666666    2.642486    0.000000
./50_0.log:   181  Ir    c     0.501682    0.333333    2.642163    0.000000
./50_1.log:   181  Ir    c     0.501682    0.336699    2.637481    0.000000
./50_2.log:   181  Ir    c     0.501682    0.340066    2.641586    0.000000
./50_3.log:   181  Ir    c     0.501682    0.343433    2.643818    0.000000
./50_4.log:   181  Ir    c     0.501682    0.346800    2.644038    0.000000
./50_5.log:   181  Ir    c     0.501682    0.350167    2.645131    0.000000
./50_6.log:   181  Ir    c     0.501682    0.353534    2.646047    0.000000
./50_7.log:   181  Ir    c     0.501682    0.356901    2.647840    0.000000
./50_8.log:   181  Ir    c     0.501682    0.360268    2.649799    0.000000
./50_9.log:   181  Ir    c     0.501682    0.363635    2.652070    0.000000
./50_10.log:   181  Ir    c     0.501682    0.367002    2.654710    0.000000
./50_11.log:   181  Ir    c     0.501682    0.370369    2.658012    0.000000
./50_12.log:   181  Ir    c     0.501682    0.373736    2.661290    0.000000
./50_13.log:   181  Ir    c     0.501682    0.377103    2.665127    0.000000
./50_14.log:   181  Ir    c     0.501682    0.380470    2.657792    0.000000
./50_15.log:   181  Ir    c     0.501682    0.383837    2.667338    0.000000
./50_16.log:   181  Ir    c     0.501682    0.387204    2.679660    0.000000
./50_17.log:   181  Ir    c     0.501682    0.390571    2.676523    0.000000
./50_18.log:   181  Ir    c     0.501682    0.393938    2.683403    0.000000
./50_19.log:   181  Ir    c     0.501682    0.397305    2.690429    0.000000
./50_20.log:   181  Ir    c     0.501682    0.400672    2.705208    0.000000
./50_21.log:   181  Ir    c     0.501682    0.404039    2.710659    0.000000
./50_22.log:   181  Ir    c     0.501682    0.407406    2.720257    0.000000
./50_23.log:   181  Ir    c     0.501682    0.410773    2.717754    0.000000
./50_24.log:   181  Ir    c     0.501682    0.414140    3.735066    0.000000
./50_25.log:   181  Ir    c     0.501682    0.417507    2.745396    0.000000
./50_26.log:   181  Ir    c     0.501682    0.420874    3.727163    0.000000
./50_27.log:   181  Ir    c     0.501682    0.424241    2.932295    0.000000
./50_28.log:   181  Ir    c     0.501682    0.427608    2.771446    0.000000
./50_29.log:   181  Ir    c     0.501682    0.430975    2.774538    0.000000
./50_30.log:   181  Ir    c     0.501682    0.434342    2.793438    0.000000
./50_31.log:   181  Ir    c     0.501682    0.437709    2.804712    0.000000
./50_32.log:   181  Ir    c     0.501682    0.441076    2.817267    0.000000
./50_33.log:   181  Ir    c     0.501682    0.444443    2.824505    0.000000
./50_34.log:   181  Ir    c     0.501682    0.447810    3.663972    0.000000
./50_35.log:   181  Ir    c     0.501682    0.451177    3.651663    0.000000
./50_36.log:   181  Ir    c     0.501682    0.454544    3.657842    0.000000
./50_37.log:   181  Ir    c     0.501682    0.457911    3.649026    0.000000
./50_38.log:   181  Ir    c     0.501682    0.461278    3.640006    0.000000
./50_39.log:   181  Ir    c     0.501682    0.464645    3.635731    0.000000
./50_40.log:   181  Ir    c     0.501682    0.468012    3.626659    0.000000
./50_41.log:   181  Ir    c     0.501682    0.471379    3.616654    0.000000
./50_42.log:   181  Ir    c     0.501682    0.474746    3.605225    0.000000
./50_43.log:   181  Ir    c     0.501682    0.478113    3.596344    0.000000
./50_44.log:   181  Ir    c     0.501682    0.481480    3.586559    0.000000
./50_45.log:   181  Ir    c     0.501682    0.484847    3.579827    0.000000
./50_46.log:   181  Ir    c     0.501682    0.488214    3.573155    0.000000
./50_47.log:   181  Ir    c     0.501682    0.491581    3.566606    0.000000
./50_48.log:   181  Ir    c     0.501682    0.494948    3.562343    0.000000
./50_49.log:   181  Ir    c     0.501682    0.498315    3.560138    0.000000
./50_50.log:   181  Ir    c     0.501682    0.501682    3.560137    0.000000
./50_51.log:   181  Ir    c     0.501682    0.505049    3.562207    0.000000
./50_52.log:   181  Ir    c     0.501682    0.508416    3.565618    0.000000
./50_53.log:   181  Ir    c     0.501682    0.511783    3.573157    0.000000
./50_54.log:   181  Ir    c     0.501682    0.515150    3.579823    0.000000
./50_55.log:   181  Ir    c     0.501682    0.518517    3.586553    0.000000
./50_56.log:   181  Ir    c     0.501682    0.521884    3.596340    0.000000
./50_57.log:   181  Ir    c     0.501682    0.525251    3.604670    0.000000
./50_58.log:   181  Ir    c     0.501682    0.528618    3.616462    0.000000
./50_59.log:   181  Ir    c     0.501682    0.531985    3.626718    0.000000
./50_60.log:   181  Ir    c     0.501682    0.535352    3.636520    0.000000
./50_61.log:   181  Ir    c     0.501682    0.538719    3.638963    0.000000
./50_62.log:   181  Ir    c     0.501682    0.542086    3.649015    0.000000
./50_63.log:   181  Ir    c     0.501682    0.545453    3.657835    0.000000
./50_64.log:   181  Ir    c     0.501682    0.548820    3.650430    0.000000
./50_65.log:   181  Ir    c     0.501682    0.552187    3.663964    0.000000
./50_66.log:   181  Ir    c     0.501682    0.555554    2.827290    0.000000
./50_67.log:   181  Ir    c     0.501682    0.558921    2.815510    0.000000
./50_68.log:   181  Ir    c     0.501682    0.562288    2.796911    0.000000
./50_69.log:   181  Ir    c     0.501682    0.565655    2.791468    0.000000
./50_70.log:   181  Ir    c     0.501682    0.569022    2.774552    0.000000
./50_71.log:   181  Ir    c     0.501682    0.572389    2.771444    0.000000
./50_72.log:   181  Ir    c     0.501682    0.575756    2.932287    0.000000
./50_73.log:   181  Ir    c     0.501682    0.579123    3.714031    0.000000
./50_74.log:   181  Ir    c     0.501682    0.582490    2.743960    0.000000
./50_75.log:   181  Ir    c     0.501682    0.585857    3.700486    0.000000
./50_76.log:   181  Ir    c     0.501682    0.589224    2.719401    0.000000
./50_77.log:   181  Ir    c     0.501682    0.592591    2.720310    0.000000
./50_78.log:   181  Ir    c     0.501682    0.595958    2.712647    0.000000
./50_79.log:   181  Ir    c     0.501682    0.599325    2.704528    0.000000
./50_80.log:   181  Ir    c     0.501682    0.602692    2.690436    0.000000
./50_81.log:   181  Ir    c     0.501682    0.606059    2.683395    0.000000
./50_82.log:   181  Ir    c     0.501682    0.609426    2.676664    0.000000
./50_83.log:   181  Ir    c     0.501682    0.612793    2.679666    0.000000
./50_84.log:   181  Ir    c     0.501682    0.616160    2.667345    0.000000
./50_85.log:   181  Ir    c     0.501682    0.619527    2.657800    0.000000
./50_86.log:   181  Ir    c     0.501682    0.622894    2.665130    0.000000
./50_87.log:   181  Ir    c     0.501682    0.626261    2.661272    0.000000
./50_88.log:   181  Ir    c     0.501682    0.629628    2.658015    0.000000
./50_89.log:   181  Ir    c     0.501682    0.632995    2.654713    0.000000
./50_90.log:   181  Ir    c     0.501682    0.636362    2.652068    0.000000
./50_91.log:   181  Ir    c     0.501682    0.639729    2.649801    0.000000
./50_92.log:   181  Ir    c     0.501682    0.643096    2.647843    0.000000
./50_93.log:   181  Ir    c     0.501682    0.646463    2.646023    0.000000
./50_94.log:   181  Ir    c     0.501682    0.649830    2.645130    0.000000
./50_95.log:   181  Ir    c     0.501682    0.653197    2.644037    0.000000
./50_96.log:   181  Ir    c     0.501682    0.656564    2.643823    0.000000
./50_97.log:   181  Ir    c     0.501682    0.659931    2.641587    0.000000
./50_98.log:   181  Ir    c     0.501682    0.663298    2.638844    0.000000
./50_99.log:   181  Ir    c     0.501682    0.666666    2.642486    0.000000
./51_0.log:   181  Ir    c     0.505049    0.333333    2.643341    0.000000
./51_1.log:   181  Ir    c     0.505049    0.336699    2.642815    0.000000
./51_2.log:   181  Ir    c     0.505049    0.340066    2.642522    0.000000
./51_3.log:   181  Ir    c     0.505049    0.343433    2.642504    0.000000
./51_4.log:   181  Ir    c     0.505049    0.346800    2.642945    0.000000
./51_5.log:   181  Ir    c     0.505049    0.350167    2.645367    0.000000
./51_6.log:   181  Ir    c     0.505049    0.353534    2.647330    0.000000
./51_7.log:   181  Ir    c     0.505049    0.356901    2.648149    0.000000
./51_8.log:   181  Ir    c     0.505049    0.360268    2.650236    0.000000
./51_9.log:   181  Ir    c     0.505049    0.363635    2.652730    0.000000
./51_10.log:   181  Ir    c     0.505049    0.367002    2.655393    0.000000
./51_11.log:   181  Ir    c     0.505049    0.370369    2.658945    0.000000
./51_12.log:   181  Ir    c     0.505049    0.373736    2.661735    0.000000
./51_13.log:   181  Ir    c     0.505049    0.377103    2.665989    0.000000
./51_14.log:   181  Ir    c     0.505049    0.380470    2.660487    0.000000
./51_15.log:   181  Ir    c     0.505049    0.383837    2.661269    0.000000
./51_16.log:   181  Ir    c     0.505049    0.387204    2.675673    0.000000
./51_17.log:   181  Ir    c     0.505049    0.390571    2.674038    0.000000
./51_18.log:   181  Ir    c     0.505049    0.393938    2.679757    0.000000
./51_19.log:   181  Ir    c     0.505049    0.397305    2.691463    0.000000
./51_20.log:   181  Ir    c     0.505049    0.400672    2.705419    0.000000
./51_21.log:   181  Ir    c     0.505049    0.404039    2.712644    0.000000
./51_22.log:   181  Ir    c     0.505049    0.407406    2.712563    0.000000
./51_23.log:   181  Ir    c     0.505049    0.410773    2.728232    0.000000
./51_24.log:   181  Ir    c     0.505049    0.414140    3.701171    0.000000
./51_25.log:   181  Ir    c     0.505049    0.417507    2.739689    0.000000
./51_26.log:   181  Ir    c     0.505049    0.420874    3.696235    0.000000
./51_27.log:   181  Ir    c     0.505049    0.424241    3.682678    0.000000
./51_28.log:   181  Ir    c     0.505049    0.427608    2.773164    0.000000
./51_29.log:   181  Ir    c     0.505049    0.430975    2.775029    0.000000
./51_30.log:   181  Ir    c     0.505049    0.434342    2.791763    0.000000
./51_31.log:   181  Ir    c     0.505049    0.437709    2.799655    0.000000
./51_32.log:   181  Ir    c     0.505049    0.441076    2.815999    0.000000
./51_33.log:   181  Ir    c     0.505049    0.444443    2.829546    0.000000
./51_34.log:   181  Ir    c     0.505049    0.447810    3.666805    0.000000
./51_35.log:   181  Ir    c     0.505049    0.451177    3.658568    0.000000
./51_36.log:   181  Ir    c     0.505049    0.454544    3.659142    0.000000
./51_37.log:   181  Ir    c     0.505049    0.457911    3.649183    0.000000
./51_38.log:   181  Ir    c     0.505049    0.461278    3.642825    0.000000
./51_39.log:   181  Ir    c     0.505049    0.464645    3.632621    0.000000
./51_40.log:   181  Ir    c     0.505049    0.468012    3.627854    0.000000
./51_41.log:   181  Ir    c     0.505049    0.471379    3.618587    0.000000
./51_42.log:   181  Ir    c     0.505049    0.474746    3.606726    0.000000
./51_43.log:   181  Ir    c     0.505049    0.478113    3.600593    0.000000
./51_44.log:   181  Ir    c     0.505049    0.481480    3.589468    0.000000
./51_45.log:   181  Ir    c     0.505049    0.484847    3.580341    0.000000
./51_46.log:   181  Ir    c     0.505049    0.488214    3.574498    0.000000
./51_47.log:   181  Ir    c     0.505049    0.491581    3.569280    0.000000
./51_48.log:   181  Ir    c     0.505049    0.494948    3.562670    0.000000
./51_49.log:   181  Ir    c     0.505049    0.498315    3.562437    0.000000
./51_50.log:   181  Ir    c     0.505049    0.501682    3.562210    0.000000
./51_51.log:   181  Ir    c     0.505049    0.505049    3.562682    0.000000
./51_52.log:   181  Ir    c     0.505049    0.508416    3.566544    0.000000
./51_53.log:   181  Ir    c     0.505049    0.511783    3.574486    0.000000
./51_54.log:   181  Ir    c     0.505049    0.515150    3.580297    0.000000
./51_55.log:   181  Ir    c     0.505049    0.518517    3.589463    0.000000
./51_56.log:   181  Ir    c     0.505049    0.521884    3.600586    0.000000
./51_57.log:   181  Ir    c     0.505049    0.525251    3.606717    0.000000
./51_58.log:   181  Ir    c     0.505049    0.528618    3.618615    0.000000
./51_59.log:   181  Ir    c     0.505049    0.531985    3.627494    0.000000
./51_60.log:   181  Ir    c     0.505049    0.535352    3.632613    0.000000
./51_61.log:   181  Ir    c     0.505049    0.538719    3.642815    0.000000
./51_62.log:   181  Ir    c     0.505049    0.542086    3.650618    0.000000
./51_63.log:   181  Ir    c     0.505049    0.545453    3.659135    0.000000
./51_64.log:   181  Ir    c     0.505049    0.548820    3.659447    0.000000
./51_65.log:   181  Ir    c     0.505049    0.552187    3.674910    0.000000
./51_66.log:   181  Ir    c     0.505049    0.555554    2.822956    0.000000
./51_67.log:   181  Ir    c     0.505049    0.558921    2.814147    0.000000
./51_68.log:   181  Ir    c     0.505049    0.562288    2.799667    0.000000
./51_69.log:   181  Ir    c     0.505049    0.565655    2.784860    0.000000
./51_70.log:   181  Ir    c     0.505049    0.569022    2.775038    0.000000
./51_71.log:   181  Ir    c     0.505049    0.572389    2.771965    0.000000
./51_72.log:   181  Ir    c     0.505049    0.575756    3.682924    0.000000
./51_73.log:   181  Ir    c     0.505049    0.579123    3.697978    0.000000
./51_74.log:   181  Ir    c     0.505049    0.582490    2.741004    0.000000
./51_75.log:   181  Ir    c     0.505049    0.585857    3.700880    0.000000
./51_76.log:   181  Ir    c     0.505049    0.589224    2.728238    0.000000
./51_77.log:   181  Ir    c     0.505049    0.592591    2.716527    0.000000
./51_78.log:   181  Ir    c     0.505049    0.595958    2.712650    0.000000
./51_79.log:   181  Ir    c     0.505049    0.599325    2.705427    0.000000
./51_80.log:   181  Ir    c     0.505049    0.602692    2.689990    0.000000
./51_81.log:   181  Ir    c     0.505049    0.606059    2.679754    0.000000
./51_82.log:   181  Ir    c     0.505049    0.609426    2.674052    0.000000
./51_83.log:   181  Ir    c     0.505049    0.612793    2.675675    0.000000
./51_84.log:   181  Ir    c     0.505049    0.616160    2.661282    0.000000
./51_85.log:   181  Ir    c     0.505049    0.619527    2.661789    0.000000
./51_86.log:   181  Ir    c     0.505049    0.622894    2.665991    0.000000
./51_87.log:   181  Ir    c     0.505049    0.626261    2.661129    0.000000
./51_88.log:   181  Ir    c     0.505049    0.629628    2.658944    0.000000
./51_89.log:   181  Ir    c     0.505049    0.632995    2.655395    0.000000
./51_90.log:   181  Ir    c     0.505049    0.636362    2.652759    0.000000
./51_91.log:   181  Ir    c     0.505049    0.639729    2.650605    0.000000
./51_92.log:   181  Ir    c     0.505049    0.643096    2.648215    0.000000
./51_93.log:   181  Ir    c     0.505049    0.646463    2.647332    0.000000
./51_94.log:   181  Ir    c     0.505049    0.649830    2.645374    0.000000
./51_95.log:   181  Ir    c     0.505049    0.653197    2.642945    0.000000
./51_96.log:   181  Ir    c     0.505049    0.656564    2.642505    0.000000
./51_97.log:   181  Ir    c     0.505049    0.659931    2.642604    0.000000
./51_98.log:   181  Ir    c     0.505049    0.663298    2.642814    0.000000
./51_99.log:   181  Ir    c     0.505049    0.666666    2.643248    0.000000
./52_0.log:   181  Ir    c     0.508416    0.333333    2.643701    0.000000
./52_1.log:   181  Ir    c     0.508416    0.336699    2.640443    0.000000
./52_2.log:   181  Ir    c     0.508416    0.340066    2.641804    0.000000
./52_3.log:   181  Ir    c     0.508416    0.343433    2.643107    0.000000
./52_4.log:   181  Ir    c     0.508416    0.346800    2.644379    0.000000
./52_5.log:   181  Ir    c     0.508416    0.350167    2.645654    0.000000
./52_6.log:   181  Ir    c     0.508416    0.353534    2.647814    0.000000
./52_7.log:   181  Ir    c     0.508416    0.356901    2.648262    0.000000
./52_8.log:   181  Ir    c     0.508416    0.360268    2.651120    0.000000
./52_9.log:   181  Ir    c     0.508416    0.363635    2.653470    0.000000
./52_10.log:   181  Ir    c     0.508416    0.367002    2.656441    0.000000
./52_11.log:   181  Ir    c     0.508416    0.370369    2.659647    0.000000
./52_12.log:   181  Ir    c     0.508416    0.373736    2.663168    0.000000
./52_13.log:   181  Ir    c     0.508416    0.377103    2.666867    0.000000
[truncated: 368,053 more chars]
