# Supplementary material for: Real-time insight into the multistage mechanism of nanoparticle exsolution from a perovskite host surface
Source: Nat Commun. 2023 Mar 29;14:1754. doi: 10.1038/s41467-023-37212-6 (PMC10060596; doi:10.1038/s41467-023-37212-6)
Supplement: Supplementary file 6 — Source Data [file 41467_2023_37212_MOESM6_ESM.zip › Raw_data/SI Figure3/coords_IrVSr.txt]

./0_0.log:   180  Ir    c     0.333333    0.333333   -0.209300    0.000000
./0_1.log:   180  Ir    c     0.333333    0.336699   -0.204511    0.000000
./0_2.log:   180  Ir    c     0.333333    0.340066   -0.948341    0.000000
./0_3.log:   180  Ir    c     0.333333    0.343433   -0.945416    0.000000
./0_4.log:   180  Ir    c     0.333333    0.346800   -0.936498    0.000000
./0_5.log:   180  Ir    c     0.333333    0.350167   -0.925347    0.000000
./0_6.log:   180  Ir    c     0.333333    0.353534   -0.766251    0.000000
./0_7.log:   180  Ir    c     0.333333    0.356901   -0.718130    0.000000
./0_8.log:   180  Ir    c     0.333333    0.360268   -0.690046    0.000000
./0_9.log:   180  Ir    c     0.333333    0.363635   -0.676500    0.000000
./0_10.log:   180  Ir    c     0.333333    0.367002   -0.654047    0.000000
./0_11.log:   180  Ir    c     0.333333    0.370369   -0.642786    0.000000
./0_12.log:   180  Ir    c     0.333333    0.373736   -0.627962    0.000000
./0_13.log:   180  Ir    c     0.333333    0.377103   -0.612776    0.000000
./0_14.log:   180  Ir    c     0.333333    0.380470   -0.598833    0.000000
./0_15.log:   180  Ir    c     0.333333    0.383837   -0.583584    0.000000
./0_16.log:   180  Ir    c     0.333333    0.387204   -0.570781    0.000000
./0_17.log:   180  Ir    c     0.333333    0.390571   -0.552324    0.000000
./0_18.log:   180  Ir    c     0.333333    0.393938   -0.534158    0.000000
./0_19.log:   180  Ir    c     0.333333    0.397305   -0.514394    0.000000
./0_20.log:   180  Ir    c     0.333333    0.400672   -0.494742    0.000000
./0_21.log:   180  Ir    c     0.333333    0.404039   -0.472083    0.000000
./0_22.log:   180  Ir    c     0.333333    0.407406   -0.445257    0.000000
./0_23.log:   180  Ir    c     0.333333    0.410773   -0.412784    0.000000
./0_24.log:   180  Ir    c     0.333333    0.414140   -0.382035    0.000000
./0_25.log:   180  Ir    c     0.333333    0.417507   -0.356441    0.000000
./0_26.log:   180  Ir    c     0.333333    0.420874   -0.331449    0.000000
./0_27.log:   180  Ir    c     0.333333    0.424241   -0.306938    0.000000
./0_28.log:   180  Ir    c     0.333333    0.427608   -0.275561    0.000000
./0_29.log:   180  Ir    c     0.333333    0.430975   -0.245054    0.000000
./0_30.log:   180  Ir    c     0.333333    0.434342   -0.218342    0.000000
./0_31.log:   180  Ir    c     0.333333    0.437709   -0.188424    0.000000
./0_32.log:   180  Ir    c     0.333333    0.441076   -0.158230    0.000000
./0_33.log:   180  Ir    c     0.333333    0.444443   -0.136734    0.000000
./0_34.log:   180  Ir    c     0.333333    0.447810   -0.110867    0.000000
./0_35.log:   180  Ir    c     0.333333    0.451177   -0.086538    0.000000
./0_36.log:   180  Ir    c     0.333333    0.454544   -0.065428    0.000000
./0_37.log:   180  Ir    c     0.333333    0.457911   -0.043399    0.000000
./0_38.log:   180  Ir    c     0.333333    0.461278   -0.024130    0.000000
./0_39.log:   180  Ir    c     0.333333    0.464645   -0.005402    0.000000
./0_40.log:   180  Ir    c     0.333333    0.468012    0.013572    0.000000
./0_41.log:   180  Ir    c     0.333333    0.471379    0.031494    0.000000
./0_42.log:   180  Ir    c     0.333333    0.474746    0.043742    0.000000
./0_43.log:   180  Ir    c     0.333333    0.478113    0.063563    0.000000
./0_44.log:   180  Ir    c     0.333333    0.481480    0.078688    0.000000
./0_45.log:   180  Ir    c     0.333333    0.484847    0.088856    0.000000
./0_46.log:   180  Ir    c     0.333333    0.488214    0.099887    0.000000
./0_47.log:   180  Ir    c     0.333333    0.491581    0.110239    0.000000
./0_48.log:   180  Ir    c     0.333333    0.494948    0.117878    0.000000
./0_49.log:   180  Ir    c     0.333333    0.498315    0.123173    0.000000
./0_50.log:   180  Ir    c     0.333333    0.501682    0.125365    0.000000
./0_51.log:   180  Ir    c     0.333333    0.505049    0.123877    0.000000
./0_52.log:   180  Ir    c     0.333333    0.508416    0.119916    0.000000
./0_53.log:   180  Ir    c     0.333333    0.511783    0.104924    0.000000
./0_54.log:   180  Ir    c     0.333333    0.515150    0.083862    0.000000
./0_55.log:   180  Ir    c     0.333333    0.518517    0.062617    0.000000
./0_56.log:   180  Ir    c     0.333333    0.521884    0.046065    0.000000
./0_57.log:   180  Ir    c     0.333333    0.525251    0.025408    0.000000
./0_58.log:   180  Ir    c     0.333333    0.528618   -0.003545    0.000000
./0_59.log:   180  Ir    c     0.333333    0.531985   -0.006150    0.000000
./0_60.log:   180  Ir    c     0.333333    0.535352   -0.027392    0.000000
./0_61.log:   180  Ir    c     0.333333    0.538719   -0.048785    0.000000
./0_62.log:   180  Ir    c     0.333333    0.542086    1.898347    0.000000
./0_63.log:   180  Ir    c     0.333333    0.545453    1.953423    0.000000
./0_64.log:   180  Ir    c     0.333333    0.548820    2.004482    0.000000
./0_65.log:   180  Ir    c     0.333333    0.552187    2.046585    0.000000
./0_66.log:   180  Ir    c     0.333333    0.555554    2.094469    0.000000
./0_67.log:   180  Ir    c     0.333333    0.558921    2.132268    0.000000
./0_68.log:   180  Ir    c     0.333333    0.562288    2.171638    0.000000
./0_69.log:   180  Ir    c     0.333333    0.565655    2.207040    0.000000
./0_70.log:   180  Ir    c     0.333333    0.569022    2.236372    0.000000
./0_71.log:   180  Ir    c     0.333333    0.572389    2.267148    0.000000
./0_72.log:   180  Ir    c     0.333333    0.575756    2.301345    0.000000
./0_73.log:   180  Ir    c     0.333333    0.579123    2.331926    0.000000
./0_74.log:   180  Ir    c     0.333333    0.582490    2.359093    0.000000
./0_75.log:   180  Ir    c     0.333333    0.585857    2.384840    0.000000
./0_76.log:   180  Ir    c     0.333333    0.589224    2.409356    0.000000
./0_77.log:   180  Ir    c     0.333333    0.592591    2.431313    0.000000
./0_78.log:   180  Ir    c     0.333333    0.595958    2.453795    0.000000
./0_79.log:   180  Ir    c     0.333333    0.599325    2.475443    0.000000
./0_80.log:   180  Ir    c     0.333333    0.602692    2.498735    0.000000
./0_81.log:   180  Ir    c     0.333333    0.606059    2.517979    0.000000
./0_82.log:   180  Ir    c     0.333333    0.609426    2.536239    0.000000
./0_83.log:   180  Ir    c     0.333333    0.612793    2.550109    0.000000
./0_84.log:   180  Ir    c     0.333333    0.616160    2.570148    0.000000
./0_85.log:   180  Ir    c     0.333333    0.619527    2.585818    0.000000
./0_86.log:   180  Ir    c     0.333333    0.622894    2.600669    0.000000
./0_87.log:   180  Ir    c     0.333333    0.626261    2.615409    0.000000
./0_88.log:   180  Ir    c     0.333333    0.629628    2.628022    0.000000
./0_89.log:   180  Ir    c     0.333333    0.632995    2.640672    0.000000
./0_90.log:   180  Ir    c     0.333333    0.636362    2.649360    0.000000
./0_91.log:   180  Ir    c     0.333333    0.639729    2.662055    0.000000
./0_92.log:   180  Ir    c     0.333333    0.643096    2.670390    0.000000
./0_93.log:   180  Ir    c     0.333333    0.646463    2.684727    0.000000
./0_94.log:   180  Ir    c     0.333333    0.649830    2.692120    0.000000
./0_95.log:   180  Ir    c     0.333333    0.653197    2.701793    0.000000
./0_96.log:   180  Ir    c     0.333333    0.656564    2.564240    0.000000
./0_97.log:   180  Ir    c     0.333333    0.659931    2.714601    0.000000
./0_98.log:   180  Ir    c     0.333333    0.663298    2.718642    0.000000
./0_99.log:   180  Ir    c     0.333333    0.666666    2.725125    0.000000
./1_0.log:   180  Ir    c     0.336699    0.333333   -0.204511    0.000000
./1_1.log:   180  Ir    c     0.336699    0.336699   -0.284735    0.000000
./1_2.log:   180  Ir    c     0.336699    0.340066   -0.946795    0.000000
./1_3.log:   180  Ir    c     0.336699    0.343433   -0.943480    0.000000
./1_4.log:   180  Ir    c     0.336699    0.346800   -0.935264    0.000000
./1_5.log:   180  Ir    c     0.336699    0.350167   -0.921626    0.000000
./1_6.log:   180  Ir    c     0.336699    0.353534   -0.835889    0.000000
./1_7.log:   180  Ir    c     0.336699    0.356901   -0.716385    0.000000
./1_8.log:   180  Ir    c     0.336699    0.360268   -0.687895    0.000000
./1_9.log:   180  Ir    c     0.336699    0.363635   -0.667881    0.000000
./1_10.log:   180  Ir    c     0.336699    0.367002   -0.651570    0.000000
./1_11.log:   180  Ir    c     0.336699    0.370369   -0.639887    0.000000
./1_12.log:   180  Ir    c     0.336699    0.373736   -0.623791    0.000000
./1_13.log:   180  Ir    c     0.336699    0.377103   -0.610379    0.000000
./1_14.log:   180  Ir    c     0.336699    0.380470   -0.595573    0.000000
./1_15.log:   180  Ir    c     0.336699    0.383837   -0.578874    0.000000
./1_16.log:   180  Ir    c     0.336699    0.387204   -0.565544    0.000000
./1_17.log:   180  Ir    c     0.336699    0.390571   -0.548706    0.000000
./1_18.log:   180  Ir    c     0.336699    0.393938   -0.531718    0.000000
./1_19.log:   180  Ir    c     0.336699    0.397305   -0.513885    0.000000
./1_20.log:   180  Ir    c     0.336699    0.400672   -0.492088    0.000000
./1_21.log:   180  Ir    c     0.336699    0.404039   -0.470926    0.000000
./1_22.log:   180  Ir    c     0.336699    0.407406   -0.442602    0.000000
./1_23.log:   180  Ir    c     0.336699    0.410773   -0.416654    0.000000
./1_24.log:   180  Ir    c     0.336699    0.414140   -0.388702    0.000000
./1_25.log:   180  Ir    c     0.336699    0.417507   -0.360014    0.000000
./1_26.log:   180  Ir    c     0.336699    0.420874   -0.332462    0.000000
./1_27.log:   180  Ir    c     0.336699    0.424241   -0.307181    0.000000
./1_28.log:   180  Ir    c     0.336699    0.427608   -0.275087    0.000000
./1_29.log:   180  Ir    c     0.336699    0.430975   -0.248265    0.000000
./1_30.log:   180  Ir    c     0.336699    0.434342   -0.216990    0.000000
./1_31.log:   180  Ir    c     0.336699    0.437709   -0.187222    0.000000
./1_32.log:   180  Ir    c     0.336699    0.441076   -0.162226    0.000000
./1_33.log:   180  Ir    c     0.336699    0.444443   -0.136922    0.000000
./1_34.log:   180  Ir    c     0.336699    0.447810   -0.109927    0.000000
./1_35.log:   180  Ir    c     0.336699    0.451177   -0.085484    0.000000
./1_36.log:   180  Ir    c     0.336699    0.454544   -0.065125    0.000000
./1_37.log:   180  Ir    c     0.336699    0.457911   -0.044959    0.000000
./1_38.log:   180  Ir    c     0.336699    0.461278   -0.023714    0.000000
./1_39.log:   180  Ir    c     0.336699    0.464645   -0.002488    0.000000
./1_40.log:   180  Ir    c     0.336699    0.468012    0.015570    0.000000
./1_41.log:   180  Ir    c     0.336699    0.471379    0.032396    0.000000
./1_42.log:   180  Ir    c     0.336699    0.474746    0.044086    0.000000
./1_43.log:   180  Ir    c     0.336699    0.478113    0.063916    0.000000
./1_44.log:   180  Ir    c     0.336699    0.481480    0.074437    0.000000
./1_45.log:   180  Ir    c     0.336699    0.484847    0.091768    0.000000
./1_46.log:   180  Ir    c     0.336699    0.488214    0.102477    0.000000
./1_47.log:   180  Ir    c     0.336699    0.491581    0.111209    0.000000
./1_48.log:   180  Ir    c     0.336699    0.494948    0.119797    0.000000
./1_49.log:   180  Ir    c     0.336699    0.498315    0.123115    0.000000
./1_50.log:   180  Ir    c     0.336699    0.501682    0.126661    0.000000
./1_51.log:   180  Ir    c     0.336699    0.505049    0.124150    0.000000
./1_52.log:   180  Ir    c     0.336699    0.508416    0.118985    0.000000
./1_53.log:   180  Ir    c     0.336699    0.511783    0.148932    0.000000
./1_54.log:   180  Ir    c     0.336699    0.515150    0.147245    0.000000
./1_55.log:   180  Ir    c     0.336699    0.518517    0.144090    0.000000
./1_56.log:   180  Ir    c     0.336699    0.521884    0.136226    0.000000
./1_57.log:   180  Ir    c     0.336699    0.525251    0.127914    0.000000
./1_58.log:   180  Ir    c     0.336699    0.528618    0.119129    0.000000
./1_59.log:   180  Ir    c     0.336699    0.531985    0.018732    0.000000
./1_60.log:   180  Ir    c     0.336699    0.535352    0.097999    0.000000
./1_61.log:   180  Ir    c     0.336699    0.538719    0.083774    0.000000
./1_62.log:   180  Ir    c     0.336699    0.542086    1.896543    0.000000
./1_63.log:   180  Ir    c     0.336699    0.545453    1.959792    0.000000
./1_64.log:   180  Ir    c     0.336699    0.548820    2.003550    0.000000
./1_65.log:   180  Ir    c     0.336699    0.552187    2.047080    0.000000
./1_66.log:   180  Ir    c     0.336699    0.555554    2.095665    0.000000
./1_67.log:   180  Ir    c     0.336699    0.558921    2.135620    0.000000
./1_68.log:   180  Ir    c     0.336699    0.562288    2.172057    0.000000
./1_69.log:   180  Ir    c     0.336699    0.565655    2.207898    0.000000
./1_70.log:   180  Ir    c     0.336699    0.569022    2.241227    0.000000
./1_71.log:   180  Ir    c     0.336699    0.572389    2.270221    0.000000
./1_72.log:   180  Ir    c     0.336699    0.575756    2.295709    0.000000
./1_73.log:   180  Ir    c     0.336699    0.579123    2.334656    0.000000
./1_74.log:   180  Ir    c     0.336699    0.582490    2.361846    0.000000
./1_75.log:   180  Ir    c     0.336699    0.585857    2.387780    0.000000
./1_76.log:   180  Ir    c     0.336699    0.589224    2.412367    0.000000
./1_77.log:   180  Ir    c     0.336699    0.592591    2.434654    0.000000
./1_78.log:   180  Ir    c     0.336699    0.595958    2.457598    0.000000
./1_79.log:   180  Ir    c     0.336699    0.599325    2.479662    0.000000
./1_80.log:   180  Ir    c     0.336699    0.602692    2.499442    0.000000
./1_81.log:   180  Ir    c     0.336699    0.606059    2.515557    0.000000
./1_82.log:   180  Ir    c     0.336699    0.609426    2.536965    0.000000
./1_83.log:   180  Ir    c     0.336699    0.612793    2.552354    0.000000
./1_84.log:   180  Ir    c     0.336699    0.616160    2.570904    0.000000
./1_85.log:   180  Ir    c     0.336699    0.619527    2.586352    0.000000
./1_86.log:   180  Ir    c     0.336699    0.622894    2.601326    0.000000
./1_87.log:   180  Ir    c     0.336699    0.626261    2.615478    0.000000
./1_88.log:   180  Ir    c     0.336699    0.629628    2.629399    0.000000
./1_89.log:   180  Ir    c     0.336699    0.632995    2.641365    0.000000
./1_90.log:   180  Ir    c     0.336699    0.636362    2.652751    0.000000
./1_91.log:   180  Ir    c     0.336699    0.639729    2.664440    0.000000
./1_92.log:   180  Ir    c     0.336699    0.643096    2.674380    0.000000
./1_93.log:   180  Ir    c     0.336699    0.646463    2.683184    0.000000
./1_94.log:   180  Ir    c     0.336699    0.649830    2.692782    0.000000
./1_95.log:   180  Ir    c     0.336699    0.653197    2.702299    0.000000
./1_96.log:   180  Ir    c     0.336699    0.656564    2.569367    0.000000
./1_97.log:   180  Ir    c     0.336699    0.659931    2.713591    0.000000
./1_98.log:   180  Ir    c     0.336699    0.663298    2.719274    0.000000
./1_99.log:   180  Ir    c     0.336699    0.666666    2.730598    0.000000
./2_0.log:   180  Ir    c     0.340066    0.333333   -0.948341    0.000000
./2_1.log:   180  Ir    c     0.340066    0.336699   -0.946795    0.000000
./2_2.log:   180  Ir    c     0.340066    0.340066   -0.289622    0.000000
./2_3.log:   180  Ir    c     0.340066    0.343433   -0.939806    0.000000
./2_4.log:   180  Ir    c     0.340066    0.346800   -0.869742    0.000000
./2_5.log:   180  Ir    c     0.340066    0.350167   -0.851933    0.000000
./2_6.log:   180  Ir    c     0.340066    0.353534   -0.837936    0.000000
./2_7.log:   180  Ir    c     0.340066    0.356901   -0.815060    0.000000
./2_8.log:   180  Ir    c     0.340066    0.360268   -0.780270    0.000000
./2_9.log:   180  Ir    c     0.340066    0.363635   -0.656900    0.000000
./2_10.log:   180  Ir    c     0.340066    0.367002   -0.643277    0.000000
./2_11.log:   180  Ir    c     0.340066    0.370369   -0.627286    0.000000
./2_12.log:   180  Ir    c     0.340066    0.373736   -0.615939    0.000000
./2_13.log:   180  Ir    c     0.340066    0.377103   -0.601432    0.000000
./2_14.log:   180  Ir    c     0.340066    0.380470   -0.586236    0.000000
./2_15.log:   180  Ir    c     0.340066    0.383837   -0.572677    0.000000
./2_16.log:   180  Ir    c     0.340066    0.387204   -0.558975    0.000000
./2_17.log:   180  Ir    c     0.340066    0.390571   -0.542687    0.000000
./2_18.log:   180  Ir    c     0.340066    0.393938   -0.528992    0.000000
./2_19.log:   180  Ir    c     0.340066    0.397305   -0.509083    0.000000
./2_20.log:   180  Ir    c     0.340066    0.400672   -0.490540    0.000000
./2_21.log:   180  Ir    c     0.340066    0.404039   -0.468673    0.000000
./2_22.log:   180  Ir    c     0.340066    0.407406   -0.446244    0.000000
./2_23.log:   180  Ir    c     0.340066    0.410773   -0.419401    0.000000
./2_24.log:   180  Ir    c     0.340066    0.414140   -0.392142    0.000000
./2_25.log:   180  Ir    c     0.340066    0.417507   -0.366477    0.000000
./2_26.log:   180  Ir    c     0.340066    0.420874   -0.336909    0.000000
./2_27.log:   180  Ir    c     0.340066    0.424241   -0.310488    0.000000
./2_28.log:   180  Ir    c     0.340066    0.427608   -0.281737    0.000000
./2_29.log:   180  Ir    c     0.340066    0.430975   -0.249077    0.000000
./2_30.log:   180  Ir    c     0.340066    0.434342   -0.218535    0.000000
./2_31.log:   180  Ir    c     0.340066    0.437709   -0.192309    0.000000
./2_32.log:   180  Ir    c     0.340066    0.441076   -0.162962    0.000000
./2_33.log:   180  Ir    c     0.340066    0.444443   -0.139512    0.000000
./2_34.log:   180  Ir    c     0.340066    0.447810   -0.111662    0.000000
./2_35.log:   180  Ir    c     0.340066    0.451177   -0.091415    0.000000
./2_36.log:   180  Ir    c     0.340066    0.454544   -0.066956    0.000000
./2_37.log:   180  Ir    c     0.340066    0.457911   -0.044438    0.000000
./2_38.log:   180  Ir    c     0.340066    0.461278   -0.022461    0.000000
./2_39.log:   180  Ir    c     0.340066    0.464645   -0.005974    0.000000
./2_40.log:   180  Ir    c     0.340066    0.468012    0.013811    0.000000
./2_41.log:   180  Ir    c     0.340066    0.471379    0.032961    0.000000
./2_42.log:   180  Ir    c     0.340066    0.474746    0.048642    0.000000
./2_43.log:   180  Ir    c     0.340066    0.478113    0.063448    0.000000
./2_44.log:   180  Ir    c     0.340066    0.481480    0.079454    0.000000
./2_45.log:   180  Ir    c     0.340066    0.484847    0.090395    0.000000
./2_46.log:   180  Ir    c     0.340066    0.488214    0.101424    0.000000
./2_47.log:   180  Ir    c     0.340066    0.491581    0.112070    0.000000
./2_48.log:   180  Ir    c     0.340066    0.494948    0.122655    0.000000
./2_49.log:   180  Ir    c     0.340066    0.498315    0.127995    0.000000
./2_50.log:   180  Ir    c     0.340066    0.501682    0.128084    0.000000
./2_51.log:   180  Ir    c     0.340066    0.505049    0.130572    0.000000
./2_52.log:   180  Ir    c     0.340066    0.508416    0.155952    0.000000
./2_53.log:   180  Ir    c     0.340066    0.511783    0.153947    0.000000
./2_54.log:   180  Ir    c     0.340066    0.515150    0.152391    0.000000
./2_55.log:   180  Ir    c     0.340066    0.518517    0.146448    0.000000
./2_56.log:   180  Ir    c     0.340066    0.521884    0.140962    0.000000
./2_57.log:   180  Ir    c     0.340066    0.525251    0.133221    0.000000
./2_58.log:   180  Ir    c     0.340066    0.528618    0.124573    0.000000
./2_59.log:   180  Ir    c     0.340066    0.531985    0.116179    0.000000
./2_60.log:   180  Ir    c     0.340066    0.535352    0.102988    0.000000
./2_61.log:   180  Ir    c     0.340066    0.538719    0.089801    0.000000
./2_62.log:   180  Ir    c     0.340066    0.542086    1.898706    0.000000
./2_63.log:   180  Ir    c     0.340066    0.545453    1.959423    0.000000
./2_64.log:   180  Ir    c     0.340066    0.548820    2.007581    0.000000
./2_65.log:   180  Ir    c     0.340066    0.552187    2.054137    0.000000
./2_66.log:   180  Ir    c     0.340066    0.555554    2.096759    0.000000
./2_67.log:   180  Ir    c     0.340066    0.558921    2.146488    0.000000
./2_68.log:   180  Ir    c     0.340066    0.562288    2.177160    0.000000
./2_69.log:   180  Ir    c     0.340066    0.565655    2.209734    0.000000
./2_70.log:   180  Ir    c     0.340066    0.569022    2.242471    0.000000
./2_71.log:   180  Ir    c     0.340066    0.572389    2.273374    0.000000
./2_72.log:   180  Ir    c     0.340066    0.575756    2.302522    0.000000
./2_73.log:   180  Ir    c     0.340066    0.579123    2.336825    0.000000
./2_74.log:   180  Ir    c     0.340066    0.582490    2.359396    0.000000
./2_75.log:   180  Ir    c     0.340066    0.585857    2.384770    0.000000
./2_76.log:   180  Ir    c     0.340066    0.589224    2.413981    0.000000
./2_77.log:   180  Ir    c     0.340066    0.592591    2.438720    0.000000
./2_78.log:   180  Ir    c     0.340066    0.595958    2.460216    0.000000
./2_79.log:   180  Ir    c     0.340066    0.599325    2.477175    0.000000
./2_80.log:   180  Ir    c     0.340066    0.602692    2.491710    0.000000
./2_81.log:   180  Ir    c     0.340066    0.606059    2.520796    0.000000
./2_82.log:   180  Ir    c     0.340066    0.609426    2.536659    0.000000
./2_83.log:   180  Ir    c     0.340066    0.612793    2.554572    0.000000
./2_84.log:   180  Ir    c     0.340066    0.616160    2.572958    0.000000
./2_85.log:   180  Ir    c     0.340066    0.619527    2.587885    0.000000
./2_86.log:   180  Ir    c     0.340066    0.622894    2.603317    0.000000
./2_87.log:   180  Ir    c     0.340066    0.626261    2.614241    0.000000
./2_88.log:   180  Ir    c     0.340066    0.629628    2.631396    0.000000
./2_89.log:   180  Ir    c     0.340066    0.632995    2.643455    0.000000
./2_90.log:   180  Ir    c     0.340066    0.636362    2.654456    0.000000
./2_91.log:   180  Ir    c     0.340066    0.639729    2.665808    0.000000
./2_92.log:   180  Ir    c     0.340066    0.643096    2.676981    0.000000
./2_93.log:   180  Ir    c     0.340066    0.646463    2.685652    0.000000
./2_94.log:   180  Ir    c     0.340066    0.649830    2.694010    0.000000
./2_95.log:   180  Ir    c     0.340066    0.653197    2.704163    0.000000
./2_96.log:   180  Ir    c     0.340066    0.656564    2.577093    0.000000
./2_97.log:   180  Ir    c     0.340066    0.659931    2.719750    0.000000
./2_98.log:   180  Ir    c     0.340066    0.663298    2.190419    0.000000
./2_99.log:   180  Ir    c     0.340066    0.666666    2.193891    0.000000
./3_0.log:   180  Ir    c     0.343433    0.333333   -0.945416    0.000000
./3_1.log:   180  Ir    c     0.343433    0.336699   -0.943480    0.000000
./3_2.log:   180  Ir    c     0.343433    0.340066   -0.939805    0.000000
./3_3.log:   180  Ir    c     0.343433    0.343433   -0.933502    0.000000
./3_4.log:   180  Ir    c     0.343433    0.346800   -0.862717    0.000000
./3_5.log:   180  Ir    c     0.343433    0.350167   -0.850388    0.000000
./3_6.log:   180  Ir    c     0.343433    0.353534   -0.833331    0.000000
./3_7.log:   180  Ir    c     0.343433    0.356901   -0.816800    0.000000
./3_8.log:   180  Ir    c     0.343433    0.360268   -0.789498    0.000000
./3_9.log:   180  Ir    c     0.343433    0.363635   -0.735083    0.000000
./3_10.log:   180  Ir    c     0.343433    0.367002   -0.627995    0.000000
./3_11.log:   180  Ir    c     0.343433    0.370369   -0.615945    0.000000
./3_12.log:   180  Ir    c     0.343433    0.373736   -0.601858    0.000000
./3_13.log:   180  Ir    c     0.343433    0.377103   -0.588146    0.000000
./3_14.log:   180  Ir    c     0.343433    0.380470   -0.575946    0.000000
./3_15.log:   180  Ir    c     0.343433    0.383837   -0.561752    0.000000
./3_16.log:   180  Ir    c     0.343433    0.387204   -0.547906    0.000000
./3_17.log:   180  Ir    c     0.343433    0.390571   -0.532695    0.000000
./3_18.log:   180  Ir    c     0.343433    0.393938   -0.518651    0.000000
./3_19.log:   180  Ir    c     0.343433    0.397305   -0.503116    0.000000
./3_20.log:   180  Ir    c     0.343433    0.400672   -0.479263    0.000000
./3_21.log:   180  Ir    c     0.343433    0.404039   -0.468717    0.000000
./3_22.log:   180  Ir    c     0.343433    0.407406   -0.450182    0.000000
./3_23.log:   180  Ir    c     0.343433    0.410773   -0.430990    0.000000
./3_24.log:   180  Ir    c     0.343433    0.414140   -0.402185    0.000000
./3_25.log:   180  Ir    c     0.343433    0.417507   -0.375204    0.000000
./3_26.log:   180  Ir    c     0.343433    0.420874   -0.346348    0.000000
./3_27.log:   180  Ir    c     0.343433    0.424241   -0.316821    0.000000
./3_28.log:   180  Ir    c     0.343433    0.427608   -0.288097    0.000000
./3_29.log:   180  Ir    c     0.343433    0.430975   -0.254141    0.000000
./3_30.log:   180  Ir    c     0.343433    0.434342   -0.224198    0.000000
./3_31.log:   180  Ir    c     0.343433    0.437709   -0.195195    0.000000
./3_32.log:   180  Ir    c     0.343433    0.441076   -0.165468    0.000000
./3_33.log:   180  Ir    c     0.343433    0.444443   -0.140712    0.000000
./3_34.log:   180  Ir    c     0.343433    0.447810   -0.114266    0.000000
./3_35.log:   180  Ir    c     0.343433    0.451177   -0.089492    0.000000
./3_36.log:   180  Ir    c     0.343433    0.454544   -0.069860    0.000000
./3_37.log:   180  Ir    c     0.343433    0.457911   -0.046492    0.000000
./3_38.log:   180  Ir    c     0.343433    0.461278   -0.024775    0.000000
./3_39.log:   180  Ir    c     0.343433    0.464645   -0.006137    0.000000
./3_40.log:   180  Ir    c     0.343433    0.468012    0.016264    0.000000
./3_41.log:   180  Ir    c     0.343433    0.471379    0.031865    0.000000
./3_42.log:   180  Ir    c     0.343433    0.474746    0.049566    0.000000
./3_43.log:   180  Ir    c     0.343433    0.478113    0.066351    0.000000
./3_44.log:   180  Ir    c     0.343433    0.481480    0.079449    0.000000
./3_45.log:   180  Ir    c     0.343433    0.484847    0.091961    0.000000
./3_46.log:   180  Ir    c     0.343433    0.488214    0.104099    0.000000
./3_47.log:   180  Ir    c     0.343433    0.491581    0.112716    0.000000
./3_48.log:   180  Ir    c     0.343433    0.494948    0.122444    0.000000
./3_49.log:   180  Ir    c     0.343433    0.498315    0.129020    0.000000
./3_50.log:   180  Ir    c     0.343433    0.501682    0.133480    0.000000
./3_51.log:   180  Ir    c     0.343433    0.505049    0.161641    0.000000
./3_52.log:   180  Ir    c     0.343433    0.508416    0.162407    0.000000
./3_53.log:   180  Ir    c     0.343433    0.511783    0.158451    0.000000
./3_54.log:   180  Ir    c     0.343433    0.515150    0.156874    0.000000
./3_55.log:   180  Ir    c     0.343433    0.518517    0.156579    0.000000
./3_56.log:   180  Ir    c     0.343433    0.521884    0.146546    0.000000
./3_57.log:   180  Ir    c     0.343433    0.525251    0.139326    0.000000
./3_58.log:   180  Ir    c     0.343433    0.528618    0.130169    0.000000
./3_59.log:   180  Ir    c     0.343433    0.531985    0.120052    0.000000
./3_60.log:   180  Ir    c     0.343433    0.535352    0.108606    0.000000
./3_61.log:   180  Ir    c     0.343433    0.538719    0.095093    0.000000
./3_62.log:   180  Ir    c     0.343433    0.542086    0.079948    0.000000
./3_63.log:   180  Ir    c     0.343433    0.545453    1.960457    0.000000
./3_64.log:   180  Ir    c     0.343433    0.548820    2.011452    0.000000
./3_65.log:   180  Ir    c     0.343433    0.552187    2.055551    0.000000
./3_66.log:   180  Ir    c     0.343433    0.555554    2.098783    0.000000
./3_67.log:   180  Ir    c     0.343433    0.558921    2.140233    0.000000
./3_68.log:   180  Ir    c     0.343433    0.562288    2.180276    0.000000
./3_69.log:   180  Ir    c     0.343433    0.565655    2.216022    0.000000
./3_70.log:   180  Ir    c     0.343433    0.569022    2.243003    0.000000
./3_71.log:   180  Ir    c     0.343433    0.572389    2.271205    0.000000
./3_72.log:   180  Ir    c     0.343433    0.575756    2.311818    0.000000
./3_73.log:   180  Ir    c     0.343433    0.579123    2.341676    0.000000
./3_74.log:   180  Ir    c     0.343433    0.582490    2.364839    0.000000
./3_75.log:   180  Ir    c     0.343433    0.585857    2.394013    0.000000
./3_76.log:   180  Ir    c     0.343433    0.589224    2.418102    0.000000
./3_77.log:   180  Ir    c     0.343433    0.592591    2.441995    0.000000
./3_78.log:   180  Ir    c     0.343433    0.595958    2.463761    0.000000
./3_79.log:   180  Ir    c     0.343433    0.599325    2.483655    0.000000
./3_80.log:   180  Ir    c     0.343433    0.602692    2.500447    0.000000
./3_81.log:   180  Ir    c     0.343433    0.606059    2.524286    0.000000
./3_82.log:   180  Ir    c     0.343433    0.609426    2.542558    0.000000
./3_83.log:   180  Ir    c     0.343433    0.612793    2.559768    0.000000
./3_84.log:   180  Ir    c     0.343433    0.616160    2.574028    0.000000
./3_85.log:   180  Ir    c     0.343433    0.619527    2.592677    0.000000
./3_86.log:   180  Ir    c     0.343433    0.622894    2.604435    0.000000
./3_87.log:   180  Ir    c     0.343433    0.626261    2.621422    0.000000
./3_88.log:   180  Ir    c     0.343433    0.629628    2.632052    0.000000
./3_89.log:   180  Ir    c     0.343433    0.632995    2.647635    0.000000
./3_90.log:   180  Ir    c     0.343433    0.636362    2.658698    0.000000
./3_91.log:   180  Ir    c     0.343433    0.639729    2.669144    0.000000
./3_92.log:   180  Ir    c     0.343433    0.643096    2.679807    0.000000
./3_93.log:   180  Ir    c     0.343433    0.646463    2.688113    0.000000
./3_94.log:   180  Ir    c     0.343433    0.649830    2.695387    0.000000
./3_95.log:   180  Ir    c     0.343433    0.653197    2.707623    0.000000
./3_96.log:   180  Ir    c     0.343433    0.656564    2.164232    0.000000
./3_97.log:   180  Ir    c     0.343433    0.659931    2.171802    0.000000
./3_98.log:   180  Ir    c     0.343433    0.663298    2.182382    0.000000
./3_99.log:   180  Ir    c     0.343433    0.666666    2.192826    0.000000
./4_0.log:   180  Ir    c     0.346800    0.333333   -0.936501    0.000000
./4_1.log:   180  Ir    c     0.346800    0.336699   -0.935264    0.000000
./4_2.log:   180  Ir    c     0.346800    0.340066   -0.869743    0.000000
./4_3.log:   180  Ir    c     0.346800    0.343433   -0.862717    0.000000
./4_4.log:   180  Ir    c     0.346800    0.346800   -0.856026    0.000000
./4_5.log:   180  Ir    c     0.346800    0.350167   -0.847035    0.000000
./4_6.log:   180  Ir    c     0.346800    0.353534   -0.838283    0.000000
./4_7.log:   180  Ir    c     0.346800    0.356901   -0.816569    0.000000
./4_8.log:   180  Ir    c     0.346800    0.360268   -0.790840    0.000000
./4_9.log:   180  Ir    c     0.346800    0.363635   -0.720190    0.000000
./4_10.log:   180  Ir    c     0.346800    0.367002   -0.613762    0.000000
./4_11.log:   180  Ir    c     0.346800    0.370369   -0.600093    0.000000
./4_12.log:   180  Ir    c     0.346800    0.373736   -0.587550    0.000000
./4_13.log:   180  Ir    c     0.346800    0.377103   -0.576078    0.000000
./4_14.log:   180  Ir    c     0.346800    0.380470   -0.563752    0.000000
./4_15.log:   180  Ir    c     0.346800    0.383837   -0.550717    0.000000
./4_16.log:   180  Ir    c     0.346800    0.387204   -0.537458    0.000000
./4_17.log:   180  Ir    c     0.346800    0.390571   -0.523548    0.000000
./4_18.log:   180  Ir    c     0.346800    0.393938   -0.508647    0.000000
./4_19.log:   180  Ir    c     0.346800    0.397305   -0.494221    0.000000
./4_20.log:   180  Ir    c     0.346800    0.400672   -0.483226    0.000000
./4_21.log:   180  Ir    c     0.346800    0.404039   -0.463342    0.000000
./4_22.log:   180  Ir    c     0.346800    0.407406   -0.446809    0.000000
./4_23.log:   180  Ir    c     0.346800    0.410773   -0.430028    0.000000
./4_24.log:   180  Ir    c     0.346800    0.414140   -0.408632    0.000000
./4_25.log:   180  Ir    c     0.346800    0.417507   -0.383803    0.000000
./4_26.log:   180  Ir    c     0.346800    0.420874   -0.357621    0.000000
./4_27.log:   180  Ir    c     0.346800    0.424241   -0.330991    0.000000
./4_28.log:   180  Ir    c     0.346800    0.427608   -0.296637    0.000000
./4_29.log:   180  Ir    c     0.346800    0.430975   -0.265040    0.000000
./4_30.log:   180  Ir    c     0.346800    0.434342   -0.233066    0.000000
./4_31.log:   180  Ir    c     0.346800    0.437709   -0.200015    0.000000
./4_32.log:   180  Ir    c     0.346800    0.441076   -0.174996    0.000000
./4_33.log:   180  Ir    c     0.346800    0.444443   -0.150080    0.000000
./4_34.log:   180  Ir    c     0.346800    0.447810   -0.118736    0.000000
./4_35.log:   180  Ir    c     0.346800    0.451177   -0.093544    0.000000
./4_36.log:   180  Ir    c     0.346800    0.454544   -0.073509    0.000000
./4_37.log:   180  Ir    c     0.346800    0.457911   -0.050522    0.000000
./4_38.log:   180  Ir    c     0.346800    0.461278   -0.027238    0.000000
./4_39.log:   180  Ir    c     0.346800    0.464645   -0.005720    0.000000
./4_40.log:   180  Ir    c     0.346800    0.468012    0.011245    0.000000
./4_41.log:   180  Ir    c     0.346800    0.471379    0.030688    0.000000
./4_42.log:   180  Ir    c     0.346800    0.474746    0.048554    0.000000
./4_43.log:   180  Ir    c     0.346800    0.478113    0.064482    0.000000
./4_44.log:   180  Ir    c     0.346800    0.481480    0.079223    0.000000
./4_45.log:   180  Ir    c     0.346800    0.484847    0.090600    0.000000
./4_46.log:   180  Ir    c     0.346800    0.488214    0.104460    0.000000
./4_47.log:   180  Ir    c     0.346800    0.491581    0.115739    0.000000
./4_48.log:   180  Ir    c     0.346800    0.494948    0.123523    0.000000
./4_49.log:   180  Ir    c     0.346800    0.498315    0.131614    0.000000
./4_50.log:   180  Ir    c     0.346800    0.501682    0.159275    0.000000
./4_51.log:   180  Ir    c     0.346800    0.505049    0.164888    0.000000
./4_52.log:   180  Ir    c     0.346800    0.508416    0.165975    0.000000
./4_53.log:   180  Ir    c     0.346800    0.511783    0.165641    0.000000
./4_54.log:   180  Ir    c     0.346800    0.515150    0.162709    0.000000
./4_55.log:   180  Ir    c     0.346800    0.518517    0.157734    0.000000
./4_56.log:   180  Ir    c     0.346800    0.521884    0.152117    0.000000
./4_57.log:   180  Ir    c     0.346800    0.525251    0.144550    0.000000
./4_58.log:   180  Ir    c     0.346800    0.528618    0.135732    0.000000
./4_59.log:   180  Ir    c     0.346800    0.531985    0.125604    0.000000
./4_60.log:   180  Ir    c     0.346800    0.535352    0.113732    0.000000
./4_61.log:   180  Ir    c     0.346800    0.538719    0.100216    0.000000
./4_62.log:   180  Ir    c     0.346800    0.542086    1.918460    0.000000
./4_63.log:   180  Ir    c     0.346800    0.545453    1.966855    0.000000
./4_64.log:   180  Ir    c     0.346800    0.548820    2.019216    0.000000
./4_65.log:   180  Ir    c     0.346800    0.552187    2.062386    0.000000
./4_66.log:   180  Ir    c     0.346800    0.555554    2.102903    0.000000
./4_67.log:   180  Ir    c     0.346800    0.558921    2.147468    0.000000
./4_68.log:   180  Ir    c     0.346800    0.562288    2.185528    0.000000
./4_69.log:   180  Ir    c     0.346800    0.565655    2.221230    0.000000
./4_70.log:   180  Ir    c     0.346800    0.569022    2.254881    0.000000
./4_71.log:   180  Ir    c     0.346800    0.572389    2.279404    0.000000
./4_72.log:   180  Ir    c     0.346800    0.575756    2.312656    0.000000
./4_73.log:   180  Ir    c     0.346800    0.579123    2.344292    0.000000
./4_74.log:   180  Ir    c     0.346800    0.582490    2.372666    0.000000
./4_75.log:   180  Ir    c     0.346800    0.585857    2.399130    0.000000
./4_76.log:   180  Ir    c     0.346800    0.589224    2.424104    0.000000
./4_77.log:   180  Ir    c     0.346800    0.592591    2.446942    0.000000
./4_78.log:   180  Ir    c     0.346800    0.595958    2.465285    0.000000
./4_79.log:   180  Ir    c     0.346800    0.599325    2.487852    0.000000
./4_80.log:   180  Ir    c     0.346800    0.602692    2.497389    0.000000
./4_81.log:   180  Ir    c     0.346800    0.606059    2.527723    0.000000
./4_82.log:   180  Ir    c     0.346800    0.609426    2.547175    0.000000
./4_83.log:   180  Ir    c     0.346800    0.612793    2.564656    0.000000
./4_84.log:   180  Ir    c     0.346800    0.616160    2.580897    0.000000
./4_85.log:   180  Ir    c     0.346800    0.619527    2.596527    0.000000
./4_86.log:   180  Ir    c     0.346800    0.622894    2.607936    0.000000
./4_87.log:   180  Ir    c     0.346800    0.626261    2.626471    0.000000
./4_88.log:   180  Ir    c     0.346800    0.629628    2.639767    0.000000
./4_89.log:   180  Ir    c     0.346800    0.632995    2.653184    0.000000
./4_90.log:   180  Ir    c     0.346800    0.636362    2.663320    0.000000
./4_91.log:   180  Ir    c     0.346800    0.639729    2.674273    0.000000
./4_92.log:   180  Ir    c     0.346800    0.643096    2.684043    0.000000
./4_93.log:   180  Ir    c     0.346800    0.646463    2.690675    0.000000
./4_94.log:   180  Ir    c     0.346800    0.649830    2.703792    0.000000
./4_95.log:   180  Ir    c     0.346800    0.653197    2.711181    0.000000
./4_96.log:   180  Ir    c     0.346800    0.656564    2.157159    0.000000
./4_97.log:   180  Ir    c     0.346800    0.659931    2.579808    0.000000
./4_98.log:   180  Ir    c     0.346800    0.663298    2.527744    0.000000
./4_99.log:   180  Ir    c     0.346800    0.666666    2.569418    0.000000
./5_0.log:   180  Ir    c     0.350167    0.333333   -0.925347    0.000000
./5_1.log:   180  Ir    c     0.350167    0.336699   -0.921626    0.000000
./5_2.log:   180  Ir    c     0.350167    0.340066   -0.851939    0.000000
./5_3.log:   180  Ir    c     0.350167    0.343433   -0.850388    0.000000
./5_4.log:   180  Ir    c     0.350167    0.346800   -0.847033    0.000000
./5_5.log:   180  Ir    c     0.350167    0.350167   -0.838623    0.000000
./5_6.log:   180  Ir    c     0.350167    0.353534   -0.829394    0.000000
./5_7.log:   180  Ir    c     0.350167    0.356901   -0.812919    0.000000
./5_8.log:   180  Ir    c     0.350167    0.360268   -0.789459    0.000000
./5_9.log:   180  Ir    c     0.350167    0.363635   -0.695129    0.000000
./5_10.log:   180  Ir    c     0.350167    0.367002   -0.709883    0.000000
./5_11.log:   180  Ir    c     0.350167    0.370369   -0.586215    0.000000
./5_12.log:   180  Ir    c     0.350167    0.373736   -0.574035    0.000000
./5_13.log:   180  Ir    c     0.350167    0.377103   -0.563782    0.000000
./5_14.log:   180  Ir    c     0.350167    0.380470   -0.552426    0.000000
./5_15.log:   180  Ir    c     0.350167    0.383837   -0.541436    0.000000
./5_16.log:   180  Ir    c     0.350167    0.387204   -0.527469    0.000000
./5_17.log:   180  Ir    c     0.350167    0.390571   -0.514216    0.000000
./5_18.log:   180  Ir    c     0.350167    0.393938   -0.500922    0.000000
./5_19.log:   180  Ir    c     0.350167    0.397305   -0.488259    0.000000
./5_20.log:   180  Ir    c     0.350167    0.400672   -0.473280    0.000000
./5_21.log:   180  Ir    c     0.350167    0.404039   -0.457811    0.000000
./5_22.log:   180  Ir    c     0.350167    0.407406   -0.442991    0.000000
./5_23.log:   180  Ir    c     0.350167    0.410773   -0.428997    0.000000
./5_24.log:   180  Ir    c     0.350167    0.414140   -0.409954    0.000000
./5_25.log:   180  Ir    c     0.350167    0.417507   -0.391973    0.000000
./5_26.log:   180  Ir    c     0.350167    0.420874   -0.370638    0.000000
./5_27.log:   180  Ir    c     0.350167    0.424241   -0.343489    0.000000
./5_28.log:   180  Ir    c     0.350167    0.427608   -0.313886    0.000000
./5_29.log:   180  Ir    c     0.350167    0.430975   -0.278508    0.000000
./5_30.log:   180  Ir    c     0.350167    0.434342   -0.244854    0.000000
./5_31.log:   180  Ir    c     0.350167    0.437709   -0.214768    0.000000
./5_32.log:   180  Ir    c     0.350167    0.441076   -0.181115    0.000000
./5_33.log:   180  Ir    c     0.350167    0.444443   -0.155992    0.000000
./5_34.log:   180  Ir    c     0.350167    0.447810   -0.129393    0.000000
./5_35.log:   180  Ir    c     0.350167    0.451177   -0.103284    0.000000
./5_36.log:   180  Ir    c     0.350167    0.454544   -0.077388    0.000000
./5_37.log:   180  Ir    c     0.350167    0.457911   -0.054160    0.000000
./5_38.log:   180  Ir    c     0.350167    0.461278   -0.030421    0.000000
./5_39.log:   180  Ir    c     0.350167    0.464645   -0.010059    0.000000
./5_40.log:   180  Ir    c     0.350167    0.468012    0.010860    0.000000
./5_41.log:   180  Ir    c     0.350167    0.471379    0.030735    0.000000
./5_42.log:   180  Ir    c     0.350167    0.474746    0.048873    0.000000
./5_43.log:   180  Ir    c     0.350167    0.478113    0.064134    0.000000
./5_44.log:   180  Ir    c     0.350167    0.481480    0.075559    0.000000
./5_45.log:   180  Ir    c     0.350167    0.484847    0.089076    0.000000
./5_46.log:   180  Ir    c     0.350167    0.488214    0.101452    0.000000
./5_47.log:   180  Ir    c     0.350167    0.491581    0.112999    0.000000
./5_48.log:   180  Ir    c     0.350167    0.494948    0.125766    0.000000
./5_49.log:   180  Ir    c     0.350167    0.498315    0.134449    0.000000
./5_50.log:   180  Ir    c     0.350167    0.501682    0.170231    0.000000
./5_51.log:   180  Ir    c     0.350167    0.505049    0.172972    0.000000
./5_52.log:   180  Ir    c     0.350167    0.508416    0.172915    0.000000
./5_53.log:   180  Ir    c     0.350167    0.511783    0.171420    0.000000
./5_54.log:   180  Ir    c     0.350167    0.515150    0.168755    0.000000
./5_55.log:   180  Ir    c     0.350167    0.518517    0.170597    0.000000
./5_56.log:   180  Ir    c     0.350167    0.521884    0.156354    0.000000
./5_57.log:   180  Ir    c     0.350167    0.525251    0.150216    0.000000
./5_58.log:   180  Ir    c     0.350167    0.528618    0.141378    0.000000
./5_59.log:   180  Ir    c     0.350167    0.531985    0.131997    0.000000
./5_60.log:   180  Ir    c     0.350167    0.535352    0.120499    0.000000
./5_61.log:   180  Ir    c     0.350167    0.538719    0.105257    0.000000
./5_62.log:   180  Ir    c     0.350167    0.542086    1.927595    0.000000
./5_63.log:   180  Ir    c     0.350167    0.545453    1.972693    0.000000
./5_64.log:   180  Ir    c     0.350167    0.548820    2.023621    0.000000
./5_65.log:   180  Ir    c     0.350167    0.552187    2.070422    0.000000
./5_66.log:   180  Ir    c     0.350167    0.555554    2.116787    0.000000
./5_67.log:   180  Ir    c     0.350167    0.558921    2.156323    0.000000
./5_68.log:   180  Ir    c     0.350167    0.562288    2.192130    0.000000
./5_69.log:   180  Ir    c     0.350167    0.565655    2.227782    0.000000
./5_70.log:   180  Ir    c     0.350167    0.569022    2.257718    0.000000
./5_71.log:   180  Ir    c     0.350167    0.572389    2.293287    0.000000
./5_72.log:   180  Ir    c     0.350167    0.575756    2.314300    0.000000
./5_73.log:   180  Ir    c     0.350167    0.579123    2.349161    0.000000
./5_74.log:   180  Ir    c     0.350167    0.582490    2.380302    0.000000
./5_75.log:   180  Ir    c     0.350167    0.585857    2.406007    0.000000
./5_76.log:   180  Ir    c     0.350167    0.589224    2.429849    0.000000
./5_77.log:   180  Ir    c     0.350167    0.592591    2.452368    0.000000
./5_78.log:   180  Ir    c     0.350167    0.595958    2.470543    0.000000
./5_79.log:   180  Ir    c     0.350167    0.599325    2.494319    0.000000
./5_80.log:   180  Ir    c     0.350167    0.602692    2.515510    0.000000
./5_81.log:   180  Ir    c     0.350167    0.606059    2.534520    0.000000
./5_82.log:   180  Ir    c     0.350167    0.609426    2.543624    0.000000
./5_83.log:   180  Ir    c     0.350167    0.612793    2.570232    0.000000
./5_84.log:   180  Ir    c     0.350167    0.616160    2.586796    0.000000
./5_85.log:   180  Ir    c     0.350167    0.619527    2.602729    0.000000
./5_86.log:   180  Ir    c     0.350167    0.622894    2.612086    0.000000
./5_87.log:   180  Ir    c     0.350167    0.626261    2.627435    0.000000
./5_88.log:   180  Ir    c     0.350167    0.629628    2.644775    0.000000
./5_89.log:   180  Ir    c     0.350167    0.632995    2.655804    0.000000
./5_90.log:   180  Ir    c     0.350167    0.636362    2.669073    0.000000
./5_91.log:   180  Ir    c     0.350167    0.639729    2.679892    0.000000
./5_92.log:   180  Ir    c     0.350167    0.643096    2.690767    0.000000
./5_93.log:   180  Ir    c     0.350167    0.646463    2.700408    0.000000
./5_94.log:   180  Ir    c     0.350167    0.649830    2.711403    0.000000
./5_95.log:   180  Ir    c     0.350167    0.653197    2.138724    0.000000
./5_96.log:   180  Ir    c     0.350167    0.656564    2.511826    0.000000
./5_97.log:   180  Ir    c     0.350167    0.659931    2.513108    0.000000
./5_98.log:   180  Ir    c     0.350167    0.663298    2.579823    0.000000
./5_99.log:   180  Ir    c     0.350167    0.666666    2.529123    0.000000
./6_0.log:   180  Ir    c     0.353534    0.333333   -0.766251    0.000000
./6_1.log:   180  Ir    c     0.353534    0.336699   -0.835889    0.000000
./6_2.log:   180  Ir    c     0.353534    0.340066   -0.837936    0.000000
./6_3.log:   180  Ir    c     0.353534    0.343433   -0.833331    0.000000
./6_4.log:   180  Ir    c     0.353534    0.346800   -0.838283    0.000000
./6_5.log:   180  Ir    c     0.353534    0.350167   -0.829393    0.000000
./6_6.log:   180  Ir    c     0.353534    0.353534   -0.820749    0.000000
./6_7.log:   180  Ir    c     0.353534    0.356901   -0.804929    0.000000
./6_8.log:   180  Ir    c     0.353534    0.360268   -0.786185    0.000000
./6_9.log:   180  Ir    c     0.353534    0.363635   -0.598739    0.000000
./6_10.log:   180  Ir    c     0.353534    0.367002   -0.703339    0.000000
./6_11.log:   180  Ir    c     0.353534    0.370369   -0.573133    0.000000
./6_12.log:   180  Ir    c     0.353534    0.373736   -0.562505    0.000000
./6_13.log:   180  Ir    c     0.353534    0.377103   -0.549396    0.000000
./6_14.log:   180  Ir    c     0.353534    0.380470   -0.541096    0.000000
./6_15.log:   180  Ir    c     0.353534    0.383837   -0.527778    0.000000
./6_16.log:   180  Ir    c     0.353534    0.387204   -0.516288    0.000000
./6_17.log:   180  Ir    c     0.353534    0.390571   -0.505119    0.000000
./6_18.log:   180  Ir    c     0.353534    0.393938   -0.492539    0.000000
./6_19.log:   180  Ir    c     0.353534    0.397305   -0.480048    0.000000
./6_20.log:   180  Ir    c     0.353534    0.400672   -0.466844    0.000000
./6_21.log:   180  Ir    c     0.353534    0.404039   -0.452421    0.000000
./6_22.log:   180  Ir    c     0.353534    0.407406   -0.438886    0.000000
./6_23.log:   180  Ir    c     0.353534    0.410773   -0.424074    0.000000
./6_24.log:   180  Ir    c     0.353534    0.414140   -0.409129    0.000000
./6_25.log:   180  Ir    c     0.353534    0.417507   -0.392809    0.000000
./6_26.log:   180  Ir    c     0.353534    0.420874   -0.374853    0.000000
./6_27.log:   180  Ir    c     0.353534    0.424241   -0.355663    0.000000
./6_28.log:   180  Ir    c     0.353534    0.427608   -0.331816    0.000000
./6_29.log:   180  Ir    c     0.353534    0.430975   -0.294051    0.000000
./6_30.log:   180  Ir    c     0.353534    0.434342   -0.268967    0.000000
./6_31.log:   180  Ir    c     0.353534    0.437709   -0.234234    0.000000
./6_32.log:   180  Ir    c     0.353534    0.441076   -0.198345    0.000000
./6_33.log:   180  Ir    c     0.353534    0.444443   -0.169060    0.000000
./6_34.log:   180  Ir    c     0.353534    0.447810   -0.145900    0.000000
./6_35.log:   180  Ir    c     0.353534    0.451177   -0.108937    0.000000
./6_36.log:   180  Ir    c     0.353534    0.454544   -0.083702    0.000000
./6_37.log:   180  Ir    c     0.353534    0.457911   -0.059119    0.000000
./6_38.log:   180  Ir    c     0.353534    0.461278   -0.036612    0.000000
./6_39.log:   180  Ir    c     0.353534    0.464645   -0.017293    0.000000
./6_40.log:   180  Ir    c     0.353534    0.468012    0.008765    0.000000
./6_41.log:   180  Ir    c     0.353534    0.471379    0.028251    0.000000
./6_42.log:   180  Ir    c     0.353534    0.474746    0.046171    0.000000
./6_43.log:   180  Ir    c     0.353534    0.478113    0.062646    0.000000
./6_44.log:   180  Ir    c     0.353534    0.481480    0.078817    0.000000
./6_45.log:   180  Ir    c     0.353534    0.484847    0.089995    0.000000
./6_46.log:   180  Ir    c     0.353534    0.488214    0.103591    0.000000
./6_47.log:   180  Ir    c     0.353534    0.491581    0.115707    0.000000
./6_48.log:   180  Ir    c     0.353534    0.494948    0.128435    0.000000
./6_49.log:   180  Ir    c     0.353534    0.498315    0.171189    0.000000
./6_50.log:   180  Ir    c     0.353534    0.501682    0.176830    0.000000
./6_51.log:   180  Ir    c     0.353534    0.505049    0.179717    0.000000
./6_52.log:   180  Ir    c     0.353534    0.508416    0.179834    0.000000
./6_53.log:   180  Ir    c     0.353534    0.511783    0.177985    0.000000
./6_54.log:   180  Ir    c     0.353534    0.515150    0.174883    0.000000
./6_55.log:   180  Ir    c     0.353534    0.518517    0.170167    0.000000
./6_56.log:   180  Ir    c     0.353534    0.521884    0.163897    0.000000
./6_57.log:   180  Ir    c     0.353534    0.525251    0.156222    0.000000
./6_58.log:   180  Ir    c     0.353534    0.528618    0.147150    0.000000
./6_59.log:   180  Ir    c     0.353534    0.531985    0.136660    0.000000
./6_60.log:   180  Ir    c     0.353534    0.535352    0.124331    0.000000
./6_61.log:   180  Ir    c     0.353534    0.538719    0.110196    0.000000
./6_62.log:   180  Ir    c     0.353534    0.542086    1.931629    0.000000
./6_63.log:   180  Ir    c     0.353534    0.545453    1.991922    0.000000
./6_64.log:   180  Ir    c     0.353534    0.548820    2.033890    0.000000
./6_65.log:   180  Ir    c     0.353534    0.552187    2.077050    0.000000
./6_66.log:   180  Ir    c     0.353534    0.555554    2.124584    0.000000
./6_67.log:   180  Ir    c     0.353534    0.558921    2.160961    0.000000
./6_68.log:   180  Ir    c     0.353534    0.562288    2.196199    0.000000
./6_69.log:   180  Ir    c     0.353534    0.565655    2.230052    0.000000
./6_70.log:   180  Ir    c     0.353534    0.569022    2.267660    0.000000
./6_71.log:   180  Ir    c     0.353534    0.572389    2.294207    0.000000
./6_72.log:   180  Ir    c     0.353534    0.575756    2.330483    0.000000
./6_73.log:   180  Ir    c     0.353534    0.579123    2.358208    0.000000
./6_74.log:   180  Ir    c     0.353534    0.582490    2.387854    0.000000
./6_75.log:   180  Ir    c     0.353534    0.585857    2.413617    0.000000
./6_76.log:   180  Ir    c     0.353534    0.589224    2.436640    0.000000
./6_77.log:   180  Ir    c     0.353534    0.592591    2.459681    0.000000
./6_78.log:   180  Ir    c     0.353534    0.595958    2.475246    0.000000
./6_79.log:   180  Ir    c     0.353534    0.599325    2.502187    0.000000
./6_80.log:   180  Ir    c     0.353534    0.602692    2.521967    0.000000
./6_81.log:   180  Ir    c     0.353534    0.606059    2.543238    0.000000
./6_82.log:   180  Ir    c     0.353534    0.609426    2.550782    0.000000
./6_83.log:   180  Ir    c     0.353534    0.612793    2.577760    0.000000
./6_84.log:   180  Ir    c     0.353534    0.616160    2.594053    0.000000
./6_85.log:   180  Ir    c     0.353534    0.619527    2.609868    0.000000
./6_86.log:   180  Ir    c     0.353534    0.622894    2.624015    0.000000
./6_87.log:   180  Ir    c     0.353534    0.626261    2.637991    0.000000
./6_88.log:   180  Ir    c     0.353534    0.629628    2.651687    0.000000
./6_89.log:   180  Ir    c     0.353534    0.632995    2.663402    0.000000
./6_90.log:   180  Ir    c     0.353534    0.636362    2.675898    0.000000
./6_91.log:   180  Ir    c     0.353534    0.639729    2.687078    0.000000
./6_92.log:   180  Ir    c     0.353534    0.643096    2.697356    0.000000
./6_93.log:   180  Ir    c     0.353534    0.646463    2.707091    0.000000
./6_94.log:   180  Ir    c     0.353534    0.649830    2.714690    0.000000
./6_95.log:   180  Ir    c     0.353534    0.653197    2.131836    0.000000
./6_96.log:   180  Ir    c     0.353534    0.656564    2.142231    0.000000
./6_97.log:   180  Ir    c     0.353534    0.659931    2.154822    0.000000
./6_98.log:   180  Ir    c     0.353534    0.663298    2.519757    0.000000
./6_99.log:   180  Ir    c     0.353534    0.666666    2.518542    0.000000
./7_0.log:   180  Ir    c     0.356901    0.333333   -0.718130    0.000000
./7_1.log:   180  Ir    c     0.356901    0.336699   -0.716385    0.000000
./7_2.log:   180  Ir    c     0.356901    0.340066   -0.815060    0.000000
./7_3.log:   180  Ir    c     0.356901    0.343433   -0.816800    0.000000
./7_4.log:   180  Ir    c     0.356901    0.346800   -0.816569    0.000000
./7_5.log:   180  Ir    c     0.356901    0.350167   -0.812919    0.000000
./7_6.log:   180  Ir    c     0.356901    0.353534   -0.804929    0.000000
./7_7.log:   180  Ir    c     0.356901    0.356901   -0.792328    0.000000
./7_8.log:   180  Ir    c     0.356901    0.360268   -0.773218    0.000000
./7_9.log:   180  Ir    c     0.356901    0.363635   -0.745471    0.000000
./7_10.log:   180  Ir    c     0.356901    0.367002   -0.683604    0.000000
./7_11.log:   180  Ir    c     0.356901    0.370369   -0.560524    0.000000
./7_12.log:   180  Ir    c     0.356901    0.373736   -0.549166    0.000000
./7_13.log:   180  Ir    c     0.356901    0.377103   -0.537776    0.000000
./7_14.log:   180  Ir    c     0.356901    0.380470   -0.529277    0.000000
./7_15.log:   180  Ir    c     0.356901    0.383837   -0.519310    0.000000
./7_16.log:   180  Ir    c     0.356901    0.387204   -0.507558    0.000000
./7_17.log:   180  Ir    c     0.356901    0.390571   -0.496614    0.000000
./7_18.log:   180  Ir    c     0.356901    0.393938   -0.484488    0.000000
./7_19.log:   180  Ir    c     0.356901    0.397305   -0.472166    0.000000
./7_20.log:   180  Ir    c     0.356901    0.400672   -0.459175    0.000000
./7_21.log:   180  Ir    c     0.356901    0.404039   -0.445812    0.000000
./7_22.log:   180  Ir    c     0.356901    0.407406   -0.432337    0.000000
./7_23.log:   180  Ir    c     0.356901    0.410773   -0.419117    0.000000
./7_24.log:   180  Ir    c     0.356901    0.414140   -0.405085    0.000000
./7_25.log:   180  Ir    c     0.356901    0.417507   -0.393451    0.000000
./7_26.log:   180  Ir    c     0.356901    0.420874   -0.378826    0.000000
./7_27.log:   180  Ir    c     0.356901    0.424241   -0.361327    0.000000
./7_28.log:   180  Ir    c     0.356901    0.427608   -0.340084    0.000000
./7_29.log:   180  Ir    c     0.356901    0.430975   -0.321443    0.000000
./7_30.log:   180  Ir    c     0.356901    0.434342   -0.291227    0.000000
./7_31.log:   180  Ir    c     0.356901    0.437709   -0.251951    0.000000
./7_32.log:   180  Ir    c     0.356901    0.441076   -0.223951    0.000000
./7_33.log:   180  Ir    c     0.356901    0.444443   -0.190256    0.000000
./7_34.log:   180  Ir    c     0.356901    0.447810   -0.153399    0.000000
./7_35.log:   180  Ir    c     0.356901    0.451177   -0.121157    0.000000
./7_36.log:   180  Ir    c     0.356901    0.454544   -0.092905    0.000000
./7_37.log:   180  Ir    c     0.356901    0.457911   -0.066322    0.000000
./7_38.log:   180  Ir    c     0.356901    0.461278   -0.043536    0.000000
./7_39.log:   180  Ir    c     0.356901    0.464645   -0.015744    0.000000
./7_40.log:   180  Ir    c     0.356901    0.468012    0.002993    0.000000
./7_41.log:   180  Ir    c     0.356901    0.471379    0.023788    0.000000
./7_42.log:   180  Ir    c     0.356901    0.474746    0.045603    0.000000
./7_43.log:   180  Ir    c     0.356901    0.478113    0.059956    0.000000
./7_44.log:   180  Ir    c     0.356901    0.481480    0.076556    0.000000
./7_45.log:   180  Ir    c     0.356901    0.484847    0.092325    0.000000
./7_46.log:   180  Ir    c     0.356901    0.488214    0.106438    0.000000
./7_47.log:   180  Ir    c     0.356901    0.491581    0.120376    0.000000
./7_48.log:   180  Ir    c     0.356901    0.494948    0.138165    0.000000
./7_49.log:   180  Ir    c     0.356901    0.498315    0.176323    0.000000
./7_50.log:   180  Ir    c     0.356901    0.501682    0.185277    0.000000
./7_51.log:   180  Ir    c     0.356901    0.505049    0.186659    0.000000
./7_52.log:   180  Ir    c     0.356901    0.508416    0.184428    0.000000
./7_53.log:   180  Ir    c     0.356901    0.511783    0.184732    0.000000
./7_54.log:   180  Ir    c     0.356901    0.515150    0.182888    0.000000
./7_55.log:   180  Ir    c     0.356901    0.518517    0.176634    0.000000
./7_56.log:   180  Ir    c     0.356901    0.521884    0.170231    0.000000
./7_57.log:   180  Ir    c     0.356901    0.525251    0.160438    0.000000
./7_58.log:   180  Ir    c     0.356901    0.528618    0.153186    0.000000
./7_59.log:   180  Ir    c     0.356901    0.531985    0.143175    0.000000
./7_60.log:   180  Ir    c     0.356901    0.535352    0.128810    0.000000
./7_61.log:   180  Ir    c     0.356901    0.538719    0.114985    0.000000
./7_62.log:   180  Ir    c     0.356901    0.542086    1.940437    0.000000
./7_63.log:   180  Ir    c     0.356901    0.545453    1.991027    0.000000
./7_64.log:   180  Ir    c     0.356901    0.548820    2.041014    0.000000
./7_65.log:   180  Ir    c     0.356901    0.552187    2.087661    0.000000
./7_66.log:   180  Ir    c     0.356901    0.555554    2.130888    0.000000
./7_67.log:   180  Ir    c     0.356901    0.558921    2.171210    0.000000
./7_68.log:   180  Ir    c     0.356901    0.562288    2.212295    0.000000
./7_69.log:   180  Ir    c     0.356901    0.565655    2.240928    0.000000
./7_70.log:   180  Ir    c     0.356901    0.569022    2.274938    0.000000
./7_71.log:   180  Ir    c     0.356901    0.572389    2.307557    0.000000
./7_72.log:   180  Ir    c     0.356901    0.575756    2.338004    0.000000
./7_73.log:   180  Ir    c     0.356901    0.579123    2.366225    0.000000
./7_74.log:   180  Ir    c     0.356901    0.582490    2.393916    0.000000
./7_75.log:   180  Ir    c     0.356901    0.585857    2.421290    0.000000
./7_76.log:   180  Ir    c     0.356901    0.589224    2.443532    0.000000
./7_77.log:   180  Ir    c     0.356901    0.592591    2.468932    0.000000
./7_78.log:   180  Ir    c     0.356901    0.595958    2.483395    0.000000
./7_79.log:   180  Ir    c     0.356901    0.599325    2.507962    0.000000
./7_80.log:   180  Ir    c     0.356901    0.602692    2.531352    0.000000
./7_81.log:   180  Ir    c     0.356901    0.606059    2.543015    0.000000
./7_82.log:   180  Ir    c     0.356901    0.609426    2.565692    0.000000
./7_83.log:   180  Ir    c     0.356901    0.612793    2.581912    0.000000
./7_84.log:   180  Ir    c     0.356901    0.616160    2.601992    0.000000
./7_85.log:   180  Ir    c     0.356901    0.619527    2.613690    0.000000
./7_86.log:   180  Ir    c     0.356901    0.622894    2.631249    0.000000
./7_87.log:   180  Ir    c     0.356901    0.626261    2.642128    0.000000
./7_88.log:   180  Ir    c     0.356901    0.629628    2.658946    0.000000
./7_89.log:   180  Ir    c     0.356901    0.632995    2.671853    0.000000
./7_90.log:   180  Ir    c     0.356901    0.636362    2.683428    0.000000
./7_91.log:   180  Ir    c     0.356901    0.639729    2.693080    0.000000
./7_92.log:   180  Ir    c     0.356901    0.643096    2.704779    0.000000
./7_93.log:   180  Ir    c     0.356901    0.646463    2.712005    0.000000
./7_94.log:   180  Ir    c     0.356901    0.649830    2.714876    0.000000
./7_95.log:   180  Ir    c     0.356901    0.653197    2.123766    0.000000
./7_96.log:   180  Ir    c     0.356901    0.656564    2.135533    0.000000
./7_97.log:   180  Ir    c     0.356901    0.659931    2.146084    0.000000
./7_98.log:   180  Ir    c     0.356901    0.663298    2.153312    0.000000
./7_99.log:   180  Ir    c     0.356901    0.666666    2.519617    0.000000
./8_0.log:   180  Ir    c     0.360268    0.333333   -0.690046    0.000000
./8_1.log:   180  Ir    c     0.360268    0.336699   -0.687895    0.000000
./8_2.log:   180  Ir    c     0.360268    0.340066   -0.780270    0.000000
./8_3.log:   180  Ir    c     0.360268    0.343433   -0.789498    0.000000
./8_4.log:   180  Ir    c     0.360268    0.346800   -0.790840    0.000000
./8_5.log:   180  Ir    c     0.360268    0.350167   -0.789459    0.000000
./8_6.log:   180  Ir    c     0.360268    0.353534   -0.786185    0.000000
./8_7.log:   180  Ir    c     0.360268    0.356901   -0.773222    0.000000
./8_8.log:   180  Ir    c     0.360268    0.360268   -0.749575    0.000000
./8_9.log:   180  Ir    c     0.360268    0.363635   -0.724822    0.000000
./8_10.log:   180  Ir    c     0.360268    0.367002   -0.696805    0.000000
./8_11.log:   180  Ir    c     0.360268    0.370369   -0.547409    0.000000
./8_12.log:   180  Ir    c     0.360268    0.373736   -0.536201    0.000000
./8_13.log:   180  Ir    c     0.360268    0.377103   -0.530447    0.000000
./8_14.log:   180  Ir    c     0.360268    0.380470   -0.516283    0.000000
./8_15.log:   180  Ir    c     0.360268    0.383837   -0.508502    0.000000
./8_16.log:   180  Ir    c     0.360268    0.387204   -0.499478    0.000000
./8_17.log:   180  Ir    c     0.360268    0.390571   -0.486681    0.000000
./8_18.log:   180  Ir    c     0.360268    0.393938   -0.476072    0.000000
./8_19.log:   180  Ir    c     0.360268    0.397305   -0.463632    0.000000
./8_20.log:   180  Ir    c     0.360268    0.400672   -0.451520    0.000000
./8_21.log:   180  Ir    c     0.360268    0.404039   -0.439023    0.000000
./8_22.log:   180  Ir    c     0.360268    0.407406   -0.427091    0.000000
./8_23.log:   180  Ir    c     0.360268    0.410773   -0.414184    0.000000
./8_24.log:   180  Ir    c     0.360268    0.414140   -0.401134    0.000000
./8_25.log:   180  Ir    c     0.360268    0.417507   -0.388188    0.000000
./8_26.log:   180  Ir    c     0.360268    0.420874   -0.373818    0.000000
./8_27.log:   180  Ir    c     0.360268    0.424241   -0.359788    0.000000
./8_28.log:   180  Ir    c     0.360268    0.427608   -0.344957    0.000000
./8_29.log:   180  Ir    c     0.360268    0.430975   -0.321613    0.000000
./8_30.log:   180  Ir    c     0.360268    0.434342   -0.309610    0.000000
./8_31.log:   180  Ir    c     0.360268    0.437709   -0.282897    0.000000
./8_32.log:   180  Ir    c     0.360268    0.441076   -0.244938    0.000000
./8_33.log:   180  Ir    c     0.360268    0.444443   -0.212678    0.000000
./8_34.log:   180  Ir    c     0.360268    0.447810   -0.167125    0.000000
./8_35.log:   180  Ir    c     0.360268    0.451177   -0.135872    0.000000
./8_36.log:   180  Ir    c     0.360268    0.454544   -0.106347    0.000000
./8_37.log:   180  Ir    c     0.360268    0.457911   -0.076845    0.000000
./8_38.log:   180  Ir    c     0.360268    0.461278   -0.049508    0.000000
./8_39.log:   180  Ir    c     0.360268    0.464645   -0.022207    0.000000
./8_40.log:   180  Ir    c     0.360268    0.468012    0.000506    0.000000
./8_41.log:   180  Ir    c     0.360268    0.471379    0.021710    0.000000
./8_42.log:   180  Ir    c     0.360268    0.474746    0.043664    0.000000
./8_43.log:   180  Ir    c     0.360268    0.478113    0.062382    0.000000
./8_44.log:   180  Ir    c     0.360268    0.481480    0.080291    0.000000
./8_45.log:   180  Ir    c     0.360268    0.484847    0.096100    0.000000
./8_46.log:   180  Ir    c     0.360268    0.488214    0.110583    0.000000
./8_47.log:   180  Ir    c     0.360268    0.491581    0.129783    0.000000
./8_48.log:   180  Ir    c     0.360268    0.494948    0.170601    0.000000
./8_49.log:   180  Ir    c     0.360268    0.498315    0.187436    0.000000
./8_50.log:   180  Ir    c     0.360268    0.501682    0.188597    0.000000
./8_51.log:   180  Ir    c     0.360268    0.505049    0.187289    0.000000
./8_52.log:   180  Ir    c     0.360268    0.508416    0.190970    0.000000
./8_53.log:   180  Ir    c     0.360268    0.511783    0.189270    0.000000
./8_54.log:   180  Ir    c     0.360268    0.515150    0.188541    0.000000
./8_55.log:   180  Ir    c     0.360268    0.518517    0.184007    0.000000
./8_56.log:   180  Ir    c     0.360268    0.521884    0.176920    0.000000
./8_57.log:   180  Ir    c     0.360268    0.525251    0.168732    0.000000
./8_58.log:   180  Ir    c     0.360268    0.528618    0.159174    0.000000
./8_59.log:   180  Ir    c     0.360268    0.531985    0.147487    0.000000
./8_60.log:   180  Ir    c     0.360268    0.535352    0.135329    0.000000
./8_61.log:   180  Ir    c     0.360268    0.538719    0.120310    0.000000
./8_62.log:   180  Ir    c     0.360268    0.542086    1.950401    0.000000
./8_63.log:   180  Ir    c     0.360268    0.545453    2.000409    0.000000
./8_64.log:   180  Ir    c     0.360268    0.548820    2.051203    0.000000
./8_65.log:   180  Ir    c     0.360268    0.552187    2.097767    0.000000
./8_66.log:   180  Ir    c     0.360268    0.555554    2.136944    0.000000
./8_67.log:   180  Ir    c     0.360268    0.558921    2.170173    0.000000
./8_68.log:   180  Ir    c     0.360268    0.562288    2.215784    0.000000
./8_69.log:   180  Ir    c     0.360268    0.565655    2.246881    0.000000
./8_70.log:   180  Ir    c     0.360268    0.569022    2.283901    0.000000
./8_71.log:   180  Ir    c     0.360268    0.572389    2.313437    0.000000
./8_72.log:   180  Ir    c     0.360268    0.575756    2.337551    0.000000
./8_73.log:   180  Ir    c     0.360268    0.579123    2.375804    0.000000
./8_74.log:   180  Ir    c     0.360268    0.582490    2.396959    0.000000
./8_75.log:   180  Ir    c     0.360268    0.585857    2.429866    0.000000
./8_76.log:   180  Ir    c     0.360268    0.589224    2.453661    0.000000
./8_77.log:   180  Ir    c     0.360268    0.592591    2.477296    0.000000
./8_78.log:   180  Ir    c     0.360268    0.595958    2.487225    0.000000
./8_79.log:   180  Ir    c     0.360268    0.599325    2.521369    0.000000
./8_80.log:   180  Ir    c     0.360268    0.602692    2.540166    0.000000
./8_81.log:   180  Ir    c     0.360268    0.606059    2.559119    0.000000
./8_82.log:   180  Ir    c     0.360268    0.609426    2.575061    0.000000
./8_83.log:   180  Ir    c     0.360268    0.612793    2.582945    0.000000
./8_84.log:   180  Ir    c     0.360268    0.616160    2.609603    0.000000
./8_85.log:   180  Ir    c     0.360268    0.619527    2.621705    0.000000
./8_86.log:   180  Ir    c     0.360268    0.622894    2.635740    0.000000
./8_87.log:   180  Ir    c     0.360268    0.626261    2.654468    0.000000
./8_88.log:   180  Ir    c     0.360268    0.629628    2.667555    0.000000
./8_89.log:   180  Ir    c     0.360268    0.632995    2.679400    0.000000
./8_90.log:   180  Ir    c     0.360268    0.636362    2.692572    0.000000
./8_91.log:   180  Ir    c     0.360268    0.639729    2.702532    0.000000
./8_92.log:   180  Ir    c     0.360268    0.643096    2.710555    0.000000
./8_93.log:   180  Ir    c     0.360268    0.646463    2.722399    0.000000
./8_94.log:   180  Ir    c     0.360268    0.649830    2.101606    0.000000
./8_95.log:   180  Ir    c     0.360268    0.653197    2.115873    0.000000
./8_96.log:   180  Ir    c     0.360268    0.656564    2.127878    0.000000
./8_97.log:   180  Ir    c     0.360268    0.659931    2.138609    0.000000
./8_98.log:   180  Ir    c     0.360268    0.663298    2.148784    0.000000
./8_99.log:   180  Ir    c     0.360268    0.666666    2.515796    0.000000
./9_0.log:   180  Ir    c     0.363635    0.333333   -0.676500    0.000000
./9_1.log:   180  Ir    c     0.363635    0.336699   -0.667881    0.000000
./9_2.log:   180  Ir    c     0.363635    0.340066   -0.656900    0.000000
./9_3.log:   180  Ir    c     0.363635    0.343433   -0.735083    0.000000
./9_4.log:   180  Ir    c     0.363635    0.346800   -0.720190    0.000000
./9_5.log:   180  Ir    c     0.363635    0.350167   -0.695004    0.000000
./9_6.log:   180  Ir    c     0.363635    0.353534   -0.598734    0.000000
./9_7.log:   180  Ir    c     0.363635    0.356901   -0.745472    0.000000
./9_8.log:   180  Ir    c     0.363635    0.360268   -0.724822    0.000000
./9_9.log:   180  Ir    c     0.363635    0.363635   -0.698353    0.000000
./9_10.log:   180  Ir    c     0.363635    0.367002   -0.669775    0.000000
./9_11.log:   180  Ir    c     0.363635    0.370369   -0.532893    0.000000
./9_12.log:   180  Ir    c     0.363635    0.373736   -0.524362    0.000000
./9_13.log:   180  Ir    c     0.363635    0.377103   -0.517147    0.000000
./9_14.log:   180  Ir    c     0.363635    0.380470   -0.508049    0.000000
./9_15.log:   180  Ir    c     0.363635    0.383837   -0.500466    0.000000
./9_16.log:   180  Ir    c     0.363635    0.387204   -0.487354    0.000000
./9_17.log:   180  Ir    c     0.363635    0.390571   -0.478169    0.000000
./9_18.log:   180  Ir    c     0.363635    0.393938   -0.467012    0.000000
./9_19.log:   180  Ir    c     0.363635    0.397305   -0.456126    0.000000
./9_20.log:   180  Ir    c     0.363635    0.400672   -0.444124    0.000000
./9_21.log:   180  Ir    c     0.363635    0.404039   -0.431977    0.000000
./9_22.log:   180  Ir    c     0.363635    0.407406   -0.420673    0.000000
./9_23.log:   180  Ir    c     0.363635    0.410773   -0.408777    0.000000
./9_24.log:   180  Ir    c     0.363635    0.414140   -0.396288    0.000000
./9_25.log:   180  Ir    c     0.363635    0.417507   -0.382771    0.000000
./9_26.log:   180  Ir    c     0.363635    0.420874   -0.369117    0.000000
./9_27.log:   180  Ir    c     0.363635    0.424241   -0.357328    0.000000
./9_28.log:   180  Ir    c     0.363635    0.427608   -0.343454    0.000000
./9_29.log:   180  Ir    c     0.363635    0.430975   -0.332339    0.000000
./9_30.log:   180  Ir    c     0.363635    0.434342   -0.308368    0.000000
./9_31.log:   180  Ir    c     0.363635    0.437709   -0.286783    0.000000
./9_32.log:   180  Ir    c     0.363635    0.441076   -0.268265    0.000000
./9_33.log:   180  Ir    c     0.363635    0.444443   -0.240712    0.000000
./9_34.log:   180  Ir    c     0.363635    0.447810   -0.206065    0.000000
./9_35.log:   180  Ir    c     0.363635    0.451177   -0.156468    0.000000
./9_36.log:   180  Ir    c     0.363635    0.454544   -0.117095    0.000000
./9_37.log:   180  Ir    c     0.363635    0.457911   -0.085785    0.000000
./9_38.log:   180  Ir    c     0.363635    0.461278   -0.051717    0.000000
./9_39.log:   180  Ir    c     0.363635    0.464645   -0.027516    0.000000
./9_40.log:   180  Ir    c     0.363635    0.468012    0.000346    0.000000
./9_41.log:   180  Ir    c     0.363635    0.471379    0.026169    0.000000
./9_42.log:   180  Ir    c     0.363635    0.474746    0.045868    0.000000
./9_43.log:   180  Ir    c     0.363635    0.478113    0.065921    0.000000
./9_44.log:   180  Ir    c     0.363635    0.481480    0.080921    0.000000
./9_45.log:   180  Ir    c     0.363635    0.484847    0.100681    0.000000
./9_46.log:   180  Ir    c     0.363635    0.488214    0.119884    0.000000
./9_47.log:   180  Ir    c     0.363635    0.491581    0.149030    0.000000
./9_48.log:   180  Ir    c     0.363635    0.494948    0.184026    0.000000
./9_49.log:   180  Ir    c     0.363635    0.498315    0.196289    0.000000
./9_50.log:   180  Ir    c     0.363635    0.501682    0.198138    0.000000
./9_51.log:   180  Ir    c     0.363635    0.505049    0.198122    0.000000
./9_52.log:   180  Ir    c     0.363635    0.508416    0.199614    0.000000
./9_53.log:   180  Ir    c     0.363635    0.511783    0.195096    0.000000
./9_54.log:   180  Ir    c     0.363635    0.515150    0.196074    0.000000
./9_55.log:   180  Ir    c     0.363635    0.518517    0.191386    0.000000
./9_56.log:   180  Ir    c     0.363635    0.521884    0.184217    0.000000
./9_57.log:   180  Ir    c     0.363635    0.525251    0.175762    0.000000
./9_58.log:   180  Ir    c     0.363635    0.528618    0.165869    0.000000
./9_59.log:   180  Ir    c     0.363635    0.531985    0.155011    0.000000
./9_60.log:   180  Ir    c     0.363635    0.535352    0.141166    0.000000
./9_61.log:   180  Ir    c     0.363635    0.538719    1.189128    0.000000
./9_62.log:   180  Ir    c     0.363635    0.542086    1.955104    0.000000
./9_63.log:   180  Ir    c     0.363635    0.545453    2.011209    0.000000
./9_64.log:   180  Ir    c     0.363635    0.548820    2.058165    0.000000
./9_65.log:   180  Ir    c     0.363635    0.552187    2.107758    0.000000
./9_66.log:   180  Ir    c     0.363635    0.555554    2.155786    0.000000
./9_67.log:   180  Ir    c     0.363635    0.558921    2.189890    0.000000
./9_68.log:   180  Ir    c     0.363635    0.562288    2.229218    0.000000
./9_69.log:   180  Ir    c     0.363635    0.565655    2.263041    0.000000
./9_70.log:   180  Ir    c     0.363635    0.569022    2.306920    0.000000
./9_71.log:   180  Ir    c     0.363635    0.572389    2.323417    0.000000
./9_72.log:   180  Ir    c     0.363635    0.575756    2.359093    0.000000
./9_73.log:   180  Ir    c     0.363635    0.579123    2.382249    0.000000
./9_74.log:   180  Ir    c     0.363635    0.582490    2.411462    0.000000
./9_75.log:   180  Ir    c     0.363635    0.585857    2.432231    0.000000
./9_76.log:   180  Ir    c     0.363635    0.589224    2.463839    0.000000
./9_77.log:   180  Ir    c     0.363635    0.592591    2.476566    0.000000
./9_78.log:   180  Ir    c     0.363635    0.595958    2.494185    0.000000
./9_79.log:   180  Ir    c     0.363635    0.599325    2.529634    0.000000
./9_80.log:   180  Ir    c     0.363635    0.602692    2.549300    0.000000
./9_81.log:   180  Ir    c     0.363635    0.606059    2.566540    0.000000
./9_82.log:   180  Ir    c     0.363635    0.609426    2.583118    0.000000
./9_83.log:   180  Ir    c     0.363635    0.612793    2.601723    0.000000
./9_84.log:   180  Ir    c     0.363635    0.616160    2.615233    0.000000
./9_85.log:   180  Ir    c     0.363635    0.619527    2.634591    0.000000
./9_86.log:   180  Ir    c     0.363635    0.622894    2.649412    0.000000
./9_87.log:   180  Ir    c     0.363635    0.626261    2.662809    0.000000
./9_88.log:   180  Ir    c     0.363635    0.629628    2.676194    0.000000
./9_89.log:   180  Ir    c     0.363635    0.632995    2.688201    0.000000
./9_90.log:   180  Ir    c     0.363635    0.636362    2.699213    0.000000
./9_91.log:   180  Ir    c     0.363635    0.639729    2.710908    0.000000
./9_92.log:   180  Ir    c     0.363635    0.643096    2.721112    0.000000
./9_93.log:   180  Ir    c     0.363635    0.646463    2.109862    0.000000
./9_94.log:   180  Ir    c     0.363635    0.649830    2.094309    0.000000
./9_95.log:   180  Ir    c     0.363635    0.653197    2.106295    0.000000
./9_96.log:   180  Ir    c     0.363635    0.656564    2.186511    0.000000
./9_97.log:   180  Ir    c     0.363635    0.659931    2.130239    0.000000
./9_98.log:   180  Ir    c     0.363635    0.663298    2.507493    0.000000
./9_99.log:   180  Ir    c     0.363635    0.666666    2.512904    0.000000
./10_0.log:   180  Ir    c     0.367002    0.333333   -0.654047    0.000000
./10_1.log:   180  Ir    c     0.367002    0.336699   -0.651570    0.000000
./10_2.log:   180  Ir    c     0.367002    0.340066   -0.643277    0.000000
./10_3.log:   180  Ir    c     0.367002    0.343433   -0.627995    0.000000
./10_4.log:   180  Ir    c     0.367002    0.346800   -0.613762    0.000000
./10_5.log:   180  Ir    c     0.367002    0.350167   -0.709883    0.000000
./10_6.log:   180  Ir    c     0.367002    0.353534   -0.703338    0.000000
./10_7.log:   180  Ir    c     0.367002    0.356901   -0.683605    0.000000
./10_8.log:   180  Ir    c     0.367002    0.360268   -0.696805    0.000000
./10_9.log:   180  Ir    c     0.367002    0.363635   -0.669773    0.000000
./10_10.log:   180  Ir    c     0.367002    0.367002   -0.643904    0.000000
./10_11.log:   180  Ir    c     0.367002    0.370369   -0.519114    0.000000
./10_12.log:   180  Ir    c     0.367002    0.373736   -0.511218    0.000000
./10_13.log:   180  Ir    c     0.367002    0.377103   -0.504348    0.000000
./10_14.log:   180  Ir    c     0.367002    0.380470   -0.499369    0.000000
./10_15.log:   180  Ir    c     0.367002    0.383837   -0.486946    0.000000
./10_16.log:   180  Ir    c     0.367002    0.387204   -0.479159    0.000000
./10_17.log:   180  Ir    c     0.367002    0.390571   -0.467680    0.000000
./10_18.log:   180  Ir    c     0.367002    0.393938   -0.458096    0.000000
./10_19.log:   180  Ir    c     0.367002    0.397305   -0.447396    0.000000
./10_20.log:   180  Ir    c     0.367002    0.400672   -0.436657    0.000000
./10_21.log:   180  Ir    c     0.367002    0.404039   -0.425443    0.000000
./10_22.log:   180  Ir    c     0.367002    0.407406   -0.413124    0.000000
./10_23.log:   180  Ir    c     0.367002    0.410773   -0.401358    0.000000
./10_24.log:   180  Ir    c     0.367002    0.414140   -0.390224    0.000000
./10_25.log:   180  Ir    c     0.367002    0.417507   -0.376841    0.000000
./10_26.log:   180  Ir    c     0.367002    0.420874   -0.365347    0.000000
./10_27.log:   180  Ir    c     0.367002    0.424241   -0.354233    0.000000
./10_28.log:   180  Ir    c     0.367002    0.427608   -0.344346    0.000000
./10_29.log:   180  Ir    c     0.367002    0.430975   -0.322639    0.000000
./10_30.log:   180  Ir    c     0.367002    0.434342   -0.307999    0.000000
./10_31.log:   180  Ir    c     0.367002    0.437709   -0.292350    0.000000
./10_32.log:   180  Ir    c     0.367002    0.441076   -0.271738    0.000000
./10_33.log:   180  Ir    c     0.367002    0.444443   -0.250720    0.000000
./10_34.log:   180  Ir    c     0.367002    0.447810   -0.229174    0.000000
./10_35.log:   180  Ir    c     0.367002    0.451177   -0.184233    0.000000
./10_36.log:   180  Ir    c     0.367002    0.454544   -0.142332    0.000000
./10_37.log:   180  Ir    c     0.367002    0.457911   -0.097453    0.000000
./10_38.log:   180  Ir    c     0.367002    0.461278   -0.062319    0.000000
./10_39.log:   180  Ir    c     0.367002    0.464645   -0.027990    0.000000
./10_40.log:   180  Ir    c     0.367002    0.468012   -0.005819    0.000000
./10_41.log:   180  Ir    c     0.367002    0.471379    0.023564    0.000000
./10_42.log:   180  Ir    c     0.367002    0.474746    0.046249    0.000000
./10_43.log:   180  Ir    c     0.367002    0.478113    0.066077    0.000000
./10_44.log:   180  Ir    c     0.367002    0.481480    0.086808    0.000000
./10_45.log:   180  Ir    c     0.367002    0.484847    0.107153    0.000000
./10_46.log:   180  Ir    c     0.367002    0.488214    0.136669    0.000000
./10_47.log:   180  Ir    c     0.367002    0.491581    0.180472    0.000000
./10_48.log:   180  Ir    c     0.367002    0.494948    0.197789    0.000000
./10_49.log:   180  Ir    c     0.367002    0.498315    0.205795    0.000000
./10_50.log:   180  Ir    c     0.367002    0.501682    0.206857    0.000000
./10_51.log:   180  Ir    c     0.367002    0.505049    0.207757    0.000000
./10_52.log:   180  Ir    c     0.367002    0.508416    0.206486    0.000000
./10_53.log:   180  Ir    c     0.367002    0.511783    0.204318    0.000000
./10_54.log:   180  Ir    c     0.367002    0.515150    0.203258    0.000000
./10_55.log:   180  Ir    c     0.367002    0.518517    0.198727    0.000000
./10_56.log:   180  Ir    c     0.367002    0.521884    0.191527    0.000000
./10_57.log:   180  Ir    c     0.367002    0.525251    0.183806    0.000000
./10_58.log:   180  Ir    c     0.367002    0.528618    0.173394    0.000000
./10_59.log:   180  Ir    c     0.367002    0.531985    0.160982    0.000000
./10_60.log:   180  Ir    c     0.367002    0.535352    0.147218    0.000000
./10_61.log:   180  Ir    c     0.367002    0.538719    1.199551    0.000000
./10_62.log:   180  Ir    c     0.367002    0.542086    1.966770    0.000000
./10_63.log:   180  Ir    c     0.367002    0.545453    2.029187    0.000000
./10_64.log:   180  Ir    c     0.367002    0.548820    2.073196    0.000000
./10_65.log:   180  Ir    c     0.367002    0.552187    2.117675    0.000000
./10_66.log:   180  Ir    c     0.367002    0.555554    2.161996    0.000000
./10_67.log:   180  Ir    c     0.367002    0.558921    2.201707    0.000000
./10_68.log:   180  Ir    c     0.367002    0.562288    2.240108    0.000000
./10_69.log:   180  Ir    c     0.367002    0.565655    2.278477    0.000000
./10_70.log:   180  Ir    c     0.367002    0.569022    2.309482    0.000000
./10_71.log:   180  Ir    c     0.367002    0.572389    2.344988    0.000000
./10_72.log:   180  Ir    c     0.367002    0.575756    2.369504    0.000000
./10_73.log:   180  Ir    c     0.367002    0.579123    2.394289    0.000000
./10_74.log:   180  Ir    c     0.367002    0.582490    2.430347    0.000000
./10_75.log:   180  Ir    c     0.367002    0.585857    2.447956    0.000000
./10_76.log:   180  Ir    c     0.367002    0.589224    2.473819    0.000000
./10_77.log:   180  Ir    c     0.367002    0.592591    2.502195    0.000000
./10_78.log:   180  Ir    c     0.367002    0.595958    2.518556    0.000000
./10_79.log:   180  Ir    c     0.367002    0.599325    2.539304    0.000000
./10_80.log:   180  Ir    c     0.367002    0.602692    2.559047    0.000000
./10_81.log:   180  Ir    c     0.367002    0.606059    2.577835    0.000000
./10_82.log:   180  Ir    c     0.367002    0.609426    2.595692    0.000000
./10_83.log:   180  Ir    c     0.367002    0.612793    2.601543    0.000000
./10_84.log:   180  Ir    c     0.367002    0.616160    2.628707    0.000000
./10_85.log:   180  Ir    c     0.367002    0.619527    2.629386    0.000000
./10_86.log:   180  Ir    c     0.367002    0.622894    2.658431    0.000000
./10_87.log:   180  Ir    c     0.367002    0.626261    2.672100    0.000000
./10_88.log:   180  Ir    c     0.367002    0.629628    2.684740    0.000000
./10_89.log:   180  Ir    c     0.367002    0.632995    2.694681    0.000000
./10_90.log:   180  Ir    c     0.367002    0.636362    2.708682    0.000000
./10_91.log:   180  Ir    c     0.367002    0.639729    2.715204    0.000000
./10_92.log:   180  Ir    c     0.367002    0.643096    2.729580    0.000000
./10_93.log:   180  Ir    c     0.367002    0.646463    2.739042    0.000000
./10_94.log:   180  Ir    c     0.367002    0.649830    2.085442    0.000000
./10_95.log:   180  Ir    c     0.367002    0.653197    2.098775    0.000000
./10_96.log:   180  Ir    c     0.367002    0.656564    2.499169    0.000000
./10_97.log:   180  Ir    c     0.367002    0.659931    2.506209    0.000000
./10_98.log:   180  Ir    c     0.367002    0.663298    2.508185    0.000000
./10_99.log:   180  Ir    c     0.367002    0.666666    2.510880    0.000000
./11_0.log:   180  Ir    c     0.370369    0.333333   -0.642786    0.000000
./11_1.log:   180  Ir    c     0.370369    0.336699   -0.639887    0.000000
./11_2.log:   180  Ir    c     0.370369    0.340066   -0.627286    0.000000
./11_3.log:   180  Ir    c     0.370369    0.343433   -0.615945    0.000000
./11_4.log:   180  Ir    c     0.370369    0.346800   -0.600093    0.000000
./11_5.log:   180  Ir    c     0.370369    0.350167   -0.586216    0.000000
./11_6.log:   180  Ir    c     0.370369    0.353534   -0.573133    0.000000
./11_7.log:   180  Ir    c     0.370369    0.356901   -0.560524    0.000000
./11_8.log:   180  Ir    c     0.370369    0.360268   -0.547410    0.000000
./11_9.log:   180  Ir    c     0.370369    0.363635   -0.532893    0.000000
./11_10.log:   180  Ir    c     0.370369    0.367002   -0.519113    0.000000
./11_11.log:   180  Ir    c     0.370369    0.370369   -0.597570    0.000000
./11_12.log:   180  Ir    c     0.370369    0.373736   -0.496944    0.000000
./11_13.log:   180  Ir    c     0.370369    0.377103   -0.492504    0.000000
./11_14.log:   180  Ir    c     0.370369    0.380470   -0.482278    0.000000
./11_15.log:   180  Ir    c     0.370369    0.383837   -0.480230    0.000000
./11_16.log:   180  Ir    c     0.370369    0.387204   -0.466400    0.000000
./11_17.log:   180  Ir    c     0.370369    0.390571   -0.460702    0.000000
./11_18.log:   180  Ir    c     0.370369    0.393938   -0.447591    0.000000
./11_19.log:   180  Ir    c     0.370369    0.397305   -0.439348    0.000000
./11_20.log:   180  Ir    c     0.370369    0.400672   -0.428826    0.000000
./11_21.log:   180  Ir    c     0.370369    0.404039   -0.418050    0.000000
./11_22.log:   180  Ir    c     0.370369    0.407406   -0.407073    0.000000
./11_23.log:   180  Ir    c     0.370369    0.410773   -0.395499    0.000000
./11_24.log:   180  Ir    c     0.370369    0.414140   -0.384216    0.000000
./11_25.log:   180  Ir    c     0.370369    0.417507   -0.372126    0.000000
./11_26.log:   180  Ir    c     0.370369    0.420874   -0.359712    0.000000
./11_27.log:   180  Ir    c     0.370369    0.424241   -0.349108    0.000000
./11_28.log:   180  Ir    c     0.370369    0.427608   -0.338955    0.000000
./11_29.log:   180  Ir    c     0.370369    0.430975   -0.324975    0.000000
./11_30.log:   180  Ir    c     0.370369    0.434342   -0.312300    0.000000
./11_31.log:   180  Ir    c     0.370369    0.437709   -0.291445    0.000000
./11_32.log:   180  Ir    c     0.370369    0.441076   -0.278649    0.000000
./11_33.log:   180  Ir    c     0.370369    0.444443   -0.262727    0.000000
./11_34.log:   180  Ir    c     0.370369    0.447810   -0.242288    0.000000
./11_35.log:   180  Ir    c     0.370369    0.451177   -0.217469    0.000000
./11_36.log:   180  Ir    c     0.370369    0.454544   -0.177177    0.000000
./11_37.log:   180  Ir    c     0.370369    0.457911   -0.111295    0.000000
./11_38.log:   180  Ir    c     0.370369    0.461278   -0.076245    0.000000
./11_39.log:   180  Ir    c     0.370369    0.464645   -0.036113    0.000000
./11_40.log:   180  Ir    c     0.370369    0.468012   -0.005980    0.000000
./11_41.log:   180  Ir    c     0.370369    0.471379    0.020239    0.000000
./11_42.log:   180  Ir    c     0.370369    0.474746    0.042567    0.000000
./11_43.log:   180  Ir    c     0.370369    0.478113    0.068810    0.000000
./11_44.log:   180  Ir    c     0.370369    0.481480    0.088809    0.000000
./11_45.log:   180  Ir    c     0.370369    0.484847    0.117830    0.000000
./11_46.log:   180  Ir    c     0.370369    0.488214    0.171224    0.000000
./11_47.log:   180  Ir    c     0.370369    0.491581    0.199345    0.000000
./11_48.log:   180  Ir    c     0.370369    0.494948    0.211511    0.000000
./11_49.log:   180  Ir    c     0.370369    0.498315    0.216004    0.000000
./11_50.log:   180  Ir    c     0.370369    0.501682    0.219021    0.000000
./11_51.log:   180  Ir    c     0.370369    0.505049    0.223886    0.000000
./11_52.log:   180  Ir    c     0.370369    0.508416    0.220704    0.000000
./11_53.log:   180  Ir    c     0.370369    0.511783    0.217151    0.000000
./11_54.log:   180  Ir    c     0.370369    0.515150    0.211783    0.000000
./11_55.log:   180  Ir    c     0.370369    0.518517    0.207294    0.000000
./11_56.log:   180  Ir    c     0.370369    0.521884    0.199964    0.000000
./11_57.log:   180  Ir    c     0.370369    0.525251    0.190983    0.000000
./11_58.log:   180  Ir    c     0.370369    0.528618    0.180729    0.000000
./11_59.log:   180  Ir    c     0.370369    0.531985    1.288588    0.000000
./11_60.log:   180  Ir    c     0.370369    0.535352    0.153410    0.000000
./11_61.log:   180  Ir    c     0.370369    0.538719    1.930038    0.000000
./11_62.log:   180  Ir    c     0.370369    0.542086    1.982040    0.000000
./11_63.log:   180  Ir    c     0.370369    0.545453    2.034968    0.000000
./11_64.log:   180  Ir    c     0.370369    0.548820    2.084307    0.000000
./11_65.log:   180  Ir    c     0.370369    0.552187    2.126282    0.000000
./11_66.log:   180  Ir    c     0.370369    0.555554    2.175665    0.000000
./11_67.log:   180  Ir    c     0.370369    0.558921    2.213682    0.000000
./11_68.log:   180  Ir    c     0.370369    0.562288    2.251012    0.000000
./11_69.log:   180  Ir    c     0.370369    0.565655    2.284674    0.000000
./11_70.log:   180  Ir    c     0.370369    0.569022    2.312425    0.000000
./11_71.log:   180  Ir    c     0.370369    0.572389    2.350417    0.000000
./11_72.log:   180  Ir    c     0.370369    0.575756    2.377500    0.000000
./11_73.log:   180  Ir    c     0.370369    0.579123    2.403929    0.000000
./11_74.log:   180  Ir    c     0.370369    0.582490    2.434607    0.000000
./11_75.log:   180  Ir    c     0.370369    0.585857    2.459875    0.000000
./11_76.log:   180  Ir    c     0.370369    0.589224    2.479561    0.000000
./11_77.log:   180  Ir    c     0.370369    0.592591    2.509505    0.000000
./11_78.log:   180  Ir    c     0.370369    0.595958    2.528396    0.000000
./11_79.log:   180  Ir    c     0.370369    0.599325    2.549047    0.000000
./11_80.log:   180  Ir    c     0.370369    0.602692    2.568695    0.000000
./11_81.log:   180  Ir    c     0.370369    0.606059    2.581091    0.000000
./11_82.log:   180  Ir    c     0.370369    0.609426    2.605195    0.000000
./11_83.log:   180  Ir    c     0.370369    0.612793    2.621965    0.000000
./11_84.log:   180  Ir    c     0.370369    0.616160    2.631517    0.000000
./11_85.log:   180  Ir    c     0.370369    0.619527    2.653885    0.000000
./11_86.log:   180  Ir    c     0.370369    0.622894    2.667475    0.000000
./11_87.log:   180  Ir    c     0.370369    0.626261    2.681011    0.000000
./11_88.log:   180  Ir    c     0.370369    0.629628    2.693492    0.000000
./11_89.log:   180  Ir    c     0.370369    0.632995    2.705915    0.000000
./11_90.log:   180  Ir    c     0.370369    0.636362    2.717361    0.000000
./11_91.log:   180  Ir    c     0.370369    0.639729    2.726815    0.000000
./11_92.log:   180  Ir    c     0.370369    0.643096    2.736466    0.000000
./11_93.log:   180  Ir    c     0.370369    0.646463    2.746453    0.000000
./11_94.log:   180  Ir    c     0.370369    0.649830    2.075682    0.000000
./11_95.log:   180  Ir    c     0.370369    0.653197    2.171486    0.000000
./11_96.log:   180  Ir    c     0.370369    0.656564    2.499933    0.000000
./11_97.log:   180  Ir    c     0.370369    0.659931    2.500843    0.000000
./11_98.log:   180  Ir    c     0.370369    0.663298    2.504946    0.000000
./11_99.log:   180  Ir    c     0.370369    0.666666    2.508650    0.000000
./12_0.log:   180  Ir    c     0.373736    0.333333   -0.627962    0.000000
./12_1.log:   180  Ir    c     0.373736    0.336699   -0.623791    0.000000
./12_2.log:   180  Ir    c     0.373736    0.340066   -0.615939    0.000000
./12_3.log:   180  Ir    c     0.373736    0.343433   -0.601858    0.000000
./12_4.log:   180  Ir    c     0.373736    0.346800   -0.587550    0.000000
./12_5.log:   180  Ir    c     0.373736    0.350167   -0.574035    0.000000
./12_6.log:   180  Ir    c     0.373736    0.353534   -0.562505    0.000000
./12_7.log:   180  Ir    c     0.373736    0.356901   -0.549166    0.000000
./12_8.log:   180  Ir    c     0.373736    0.360268   -0.536193    0.000000
./12_9.log:   180  Ir    c     0.373736    0.363635   -0.524362    0.000000
./12_10.log:   180  Ir    c     0.373736    0.367002   -0.511218    0.000000
./12_11.log:   180  Ir    c     0.373736    0.370369   -0.496944    0.000000
./12_12.log:   180  Ir    c     0.373736    0.373736   -0.560115    0.000000
./12_13.log:   180  Ir    c     0.373736    0.377103   -0.477528    0.000000
./12_14.log:   180  Ir    c     0.373736    0.380470   -0.470808    0.000000
./12_15.log:   180  Ir    c     0.373736    0.383837   -0.464757    0.000000
./12_16.log:   180  Ir    c     0.373736    0.387204   -0.460806    0.000000
./12_17.log:   180  Ir    c     0.373736    0.390571   -0.447458    0.000000
./12_18.log:   180  Ir    c     0.373736    0.393938   -0.439728    0.000000
./12_19.log:   180  Ir    c     0.373736    0.397305   -0.429051    0.000000
./12_20.log:   180  Ir    c     0.373736    0.400672   -0.419272    0.000000
./12_21.log:   180  Ir    c     0.373736    0.404039   -0.408701    0.000000
./12_22.log:   180  Ir    c     0.373736    0.407406   -0.399449    0.000000
./12_23.log:   180  Ir    c     0.373736    0.410773   -0.390052    0.000000
./12_24.log:   180  Ir    c     0.373736    0.414140   -0.377544    0.000000
./12_25.log:   180  Ir    c     0.373736    0.417507   -0.366331    0.000000
./12_26.log:   180  Ir    c     0.373736    0.420874   -0.355694    0.000000
./12_27.log:   180  Ir    c     0.373736    0.424241   -0.344174    0.000000
./12_28.log:   180  Ir    c     0.373736    0.427608   -0.335375    0.000000
./12_29.log:   180  Ir    c     0.373736    0.430975   -0.323039    0.000000
./12_30.log:   180  Ir    c     0.373736    0.434342   -0.307059    0.000000
./12_31.log:   180  Ir    c     0.373736    0.437709   -0.292019    0.000000
./12_32.log:   180  Ir    c     0.373736    0.441076   -0.276376    0.000000
./12_33.log:   180  Ir    c     0.373736    0.444443   -0.264935    0.000000
./12_34.log:   180  Ir    c     0.373736    0.447810   -0.248695    0.000000
./12_35.log:   180  Ir    c     0.373736    0.451177   -0.229254    0.000000
./12_36.log:   180  Ir    c     0.373736    0.454544   -0.205933    0.000000
./12_37.log:   180  Ir    c     0.373736    0.457911   -0.150680    0.000000
./12_38.log:   180  Ir    c     0.373736    0.461278   -0.093186    0.000000
./12_39.log:   180  Ir    c     0.373736    0.464645   -0.050276    0.000000
./12_40.log:   180  Ir    c     0.373736    0.468012   -0.013379    0.000000
./12_41.log:   180  Ir    c     0.373736    0.471379    0.016808    0.000000
./12_42.log:   180  Ir    c     0.373736    0.474746    0.044790    0.000000
./12_43.log:   180  Ir    c     0.373736    0.478113    0.069364    0.000000
./12_44.log:   180  Ir    c     0.373736    0.481480    0.097890    0.000000
./12_45.log:   180  Ir    c     0.373736    0.484847    0.161569    0.000000
./12_46.log:   180  Ir    c     0.373736    0.488214    0.197967    0.000000
./12_47.log:   180  Ir    c     0.373736    0.491581    0.214911    0.000000
./12_48.log:   180  Ir    c     0.373736    0.494948    0.225696    0.000000
./12_49.log:   180  Ir    c     0.373736    0.498315    0.231173    0.000000
./12_50.log:   180  Ir    c     0.373736    0.501682    0.235409    0.000000
./12_51.log:   180  Ir    c     0.373736    0.505049    0.231515    0.000000
./12_52.log:   180  Ir    c     0.373736    0.508416    0.230120    0.000000
./12_53.log:   180  Ir    c     0.373736    0.511783    0.226938    0.000000
./12_54.log:   180  Ir    c     0.373736    0.515150    0.222424    0.000000
./12_55.log:   180  Ir    c     0.373736    0.518517    0.216435    0.000000
./12_56.log:   180  Ir    c     0.373736    0.521884    0.209065    0.000000
./12_57.log:   180  Ir    c     0.373736    0.525251    0.199409    0.000000
./12_58.log:   180  Ir    c     0.373736    0.528618    0.188280    0.000000
./12_59.log:   180  Ir    c     0.373736    0.531985    0.175664    0.000000
./12_60.log:   180  Ir    c     0.373736    0.535352    1.235514    0.000000
./12_61.log:   180  Ir    c     0.373736    0.538719    1.937906    0.000000
./12_62.log:   180  Ir    c     0.373736    0.542086    1.996140    0.000000
./12_63.log:   180  Ir    c     0.373736    0.545453    2.045455    0.000000
./12_64.log:   180  Ir    c     0.373736    0.548820    2.091558    0.000000
./12_65.log:   180  Ir    c     0.373736    0.552187    2.139715    0.000000
./12_66.log:   180  Ir    c     0.373736    0.555554    2.184649    0.000000
./12_67.log:   180  Ir    c     0.373736    0.558921    2.224497    0.000000
./12_68.log:   180  Ir    c     0.373736    0.562288    2.260304    0.000000
./12_69.log:   180  Ir    c     0.373736    0.565655    2.294296    0.000000
./12_70.log:   180  Ir    c     0.373736    0.569022    2.333282    0.000000
./12_71.log:   180  Ir    c     0.373736    0.572389    2.360152    0.000000
./12_72.log:   180  Ir    c     0.373736    0.575756    2.391812    0.000000
./12_73.log:   180  Ir    c     0.373736    0.579123    2.418310    0.000000
./12_74.log:   180  Ir    c     0.373736    0.582490    2.444771    0.000000
./12_75.log:   180  Ir    c     0.373736    0.585857    2.474355    0.000000
./12_76.log:   180  Ir    c     0.373736    0.589224    2.493733    0.000000
./12_77.log:   180  Ir    c     0.373736    0.592591    2.515433    0.000000
./12_78.log:   180  Ir    c     0.373736    0.595958    2.538153    0.000000
./12_79.log:   180  Ir    c     0.373736    0.599325    2.550461    0.000000
./12_80.log:   180  Ir    c     0.373736    0.602692    2.579928    0.000000
./12_81.log:   180  Ir    c     0.373736    0.606059    2.593294    0.000000
./12_82.log:   180  Ir    c     0.373736    0.609426    2.613995    0.000000
./12_83.log:   180  Ir    c     0.373736    0.612793    2.623299    0.000000
./12_84.log:   180  Ir    c     0.373736    0.616160    2.641895    0.000000
./12_85.log:   180  Ir    c     0.373736    0.619527    2.662138    0.000000
./12_86.log:   180  Ir    c     0.373736    0.622894    2.676946    0.000000
./12_87.log:   180  Ir    c     0.373736    0.626261    2.689562    0.000000
./12_88.log:   180  Ir    c     0.373736    0.629628    2.702576    0.000000
./12_89.log:   180  Ir    c     0.373736    0.632995    2.714572    0.000000
./12_90.log:   180  Ir    c     0.373736    0.636362    2.725807    0.000000
./12_91.log:   180  Ir    c     0.373736    0.639729    2.736363    0.000000
./12_92.log:   180  Ir    c     0.373736    0.643096    2.488057    0.000000
./12_93.log:   180  Ir    c     0.373736    0.646463    2.488046    0.000000
./12_94.log:   180  Ir    c     0.373736    0.649830    2.491596    0.000000
./12_95.log:   180  Ir    c     0.373736    0.653197    2.494355    0.000000
./12_96.log:   180  Ir    c     0.373736    0.656564    2.500614    0.000000
./12_97.log:   180  Ir    c     0.373736    0.659931    2.499524    0.000000
./12_98.log:   180  Ir    c     0.373736    0.663298    2.502946    0.000000
./12_99.log:   180  Ir    c     0.373736    0.666666    2.506516    0.000000
./13_0.log:   180  Ir    c     0.377103    0.333333   -0.612776    0.000000
./13_1.log:   180  Ir    c     0.377103    0.336699   -0.610379    0.000000
./13_2.log:   180  Ir    c     0.377103    0.340066   -0.601432    0.000000
./13_3.log:   180  Ir    c     0.377103    0.343433   -0.588146    0.000000
./13_4.log:   180  Ir    c     0.377103    0.346800   -0.576078    0.000000
./13_5.log:   180  Ir    c     0.377103    0.350167   -0.563783    0.000000
./13_6.log:   180  Ir    c     0.377103    0.353534   -0.549396    0.000000
./13_7.log:   180  Ir    c     0.377103    0.356901   -0.537776    0.000000
./13_8.log:   180  Ir    c     0.377103    0.360268   -0.530447    0.000000
./13_9.log:   180  Ir    c     0.377103    0.363635   -0.517146    0.000000
./13_10.log:   180  Ir    c     0.377103    0.367002   -0.504348    0.000000
./13_11.log:   180  Ir    c     0.377103    0.370369   -0.492504    0.000000
./13_12.log:   180  Ir    c     0.377103    0.373736   -0.477528    0.000000
./13_13.log:   180  Ir    c     0.377103    0.377103   -0.521705    0.000000
./13_14.log:   180  Ir    c     0.377103    0.380470   -0.459518    0.000000
./13_15.log:   180  Ir    c     0.377103    0.383837   -0.452510    0.000000
./13_16.log:   180  Ir    c     0.377103    0.387204   -0.448568    0.000000
./13_17.log:   180  Ir    c     0.377103    0.390571   -0.437871    0.000000
./13_18.log:   180  Ir    c     0.377103    0.393938   -0.428408    0.000000
./13_19.log:   180  Ir    c     0.377103    0.397305   -0.413714    0.000000
./13_20.log:   180  Ir    c     0.377103    0.400672   -0.410773    0.000000
./13_21.log:   180  Ir    c     0.377103    0.404039   -0.401406    0.000000
./13_22.log:   180  Ir    c     0.377103    0.407406   -0.390835    0.000000
./13_23.log:   180  Ir    c     0.377103    0.410773   -0.381565    0.000000
./13_24.log:   180  Ir    c     0.377103    0.414140   -0.370495    0.000000
./13_25.log:   180  Ir    c     0.377103    0.417507   -0.361963    0.000000
./13_26.log:   180  Ir    c     0.377103    0.420874   -0.349663    0.000000
./13_27.log:   180  Ir    c     0.377103    0.424241   -0.340856    0.000000
./13_28.log:   180  Ir    c     0.377103    0.427608   -0.330059    0.000000
./13_29.log:   180  Ir    c     0.377103    0.430975   -0.317159    0.000000
./13_30.log:   180  Ir    c     0.377103    0.434342   -0.304467    0.000000
./13_31.log:   180  Ir    c     0.377103    0.437709   -0.291798    0.000000
./13_32.log:   180  Ir    c     0.377103    0.441076   -0.278839    0.000000
./13_33.log:   180  Ir    c     0.377103    0.444443   -0.266328    0.000000
./13_34.log:   180  Ir    c     0.377103    0.447810   -0.251947    0.000000
./13_35.log:   180  Ir    c     0.377103    0.451177   -0.236972    0.000000
./13_36.log:   180  Ir    c     0.377103    0.454544   -0.217194    0.000000
./13_37.log:   180  Ir    c     0.377103    0.457911   -0.195962    0.000000
./13_38.log:   180  Ir    c     0.377103    0.461278   -0.134793    0.000000
./13_39.log:   180  Ir    c     0.377103    0.464645   -0.058270    0.000000
./13_40.log:   180  Ir    c     0.377103    0.468012   -0.017011    0.000000
./13_41.log:   180  Ir    c     0.377103    0.471379    0.014511    0.000000
./13_42.log:   180  Ir    c     0.377103    0.474746    0.047253    0.000000
./13_43.log:   180  Ir    c     0.377103    0.478113    0.074266    0.000000
./13_44.log:   180  Ir    c     0.377103    0.481480    0.149906    0.000000
./13_45.log:   180  Ir    c     0.377103    0.484847    0.191064    0.000000
./13_46.log:   180  Ir    c     0.377103    0.488214    0.214365    0.000000
./13_47.log:   180  Ir    c     0.377103    0.491581    0.232050    0.000000
./13_48.log:   180  Ir    c     0.377103    0.494948    0.240982    0.000000
./13_49.log:   180  Ir    c     0.377103    0.498315    0.244877    0.000000
./13_50.log:   180  Ir    c     0.377103    0.501682    0.244711    0.000000
./13_51.log:   180  Ir    c     0.377103    0.505049    0.240342    0.000000
./13_52.log:   180  Ir    c     0.377103    0.508416    0.240504    0.000000
./13_53.log:   180  Ir    c     0.377103    0.511783    0.237484    0.000000
./13_54.log:   180  Ir    c     0.377103    0.515150    0.232556    0.000000
./13_55.log:   180  Ir    c     0.377103    0.518517    0.226296    0.000000
./13_56.log:   180  Ir    c     0.377103    0.521884    0.218347    0.000000
./13_57.log:   180  Ir    c     0.377103    0.525251    0.209822    0.000000
./13_58.log:   180  Ir    c     0.377103    0.528618    0.198999    0.000000
./13_59.log:   180  Ir    c     0.377103    0.531985    0.183592    0.000000
./13_60.log:   180  Ir    c     0.377103    0.535352    1.853503    0.000000
./13_61.log:   180  Ir    c     0.377103    0.538719    1.943564    0.000000
./13_62.log:   180  Ir    c     0.377103    0.542086    2.003574    0.000000
./13_63.log:   180  Ir    c     0.377103    0.545453    2.056720    0.000000
./13_64.log:   180  Ir    c     0.377103    0.548820    2.103458    0.000000
./13_65.log:   180  Ir    c     0.377103    0.552187    2.148310    0.000000
./13_66.log:   180  Ir    c     0.377103    0.555554    2.195147    0.000000
./13_67.log:   180  Ir    c     0.377103    0.558921    2.234926    0.000000
./13_68.log:   180  Ir    c     0.377103    0.562288    2.271077    0.000000
./13_69.log:   180  Ir    c     0.377103    0.565655    2.303524    0.000000
./13_70.log:   180  Ir    c     0.377103    0.569022    2.341825    0.000000
./13_71.log:   180  Ir    c     0.377103    0.572389    2.371021    0.000000
./13_72.log:   180  Ir    c     0.377103    0.575756    2.401893    0.000000
./13_73.log:   180  Ir    c     0.377103    0.579123    2.427484    0.000000
./13_74.log:   180  Ir    c     0.377103    0.582490    2.454088    0.000000
./13_75.log:   180  Ir    c     0.377103    0.585857    2.488116    0.000000
./13_76.log:   180  Ir    c     0.377103    0.589224    2.503871    0.000000
./13_77.log:   180  Ir    c     0.377103    0.592591    2.527097    0.000000
./13_78.log:   180  Ir    c     0.377103    0.595958    2.538346    0.000000
./13_79.log:   180  Ir    c     0.377103    0.599325    2.568151    0.000000
./13_80.log:   180  Ir    c     0.377103    0.602692    2.587965    0.000000
./13_81.log:   180  Ir    c     0.377103    0.606059    2.605934    0.000000
./13_82.log:   180  Ir    c     0.377103    0.609426    2.619950    0.000000
./13_83.log:   180  Ir    c     0.377103    0.612793    2.640162    0.000000
./13_84.log:   180  Ir    c     0.377103    0.616160    2.656044    0.000000
./13_85.log:   180  Ir    c     0.377103    0.619527    2.670948    0.000000
./13_86.log:   180  Ir    c     0.377103    0.622894    2.675598    0.000000
./13_87.log:   180  Ir    c     0.377103    0.626261    2.698491    0.000000
./13_88.log:   180  Ir    c     0.377103    0.629628    2.711070    0.000000
./13_89.log:   180  Ir    c     0.377103    0.632995    2.720189    0.000000
./13_90.log:   180  Ir    c     0.377103    0.636362    2.730464    0.000000
./13_91.log:   180  Ir    c     0.377103    0.639729    1.991486    0.000000
./13_92.log:   180  Ir    c     0.377103    0.643096    2.486019    0.000000
./13_93.log:   180  Ir    c     0.377103    0.646463    2.488409    0.000000
./13_94.log:   180  Ir    c     0.377103    0.649830    2.490581    0.000000
./13_95.log:   180  Ir    c     0.377103    0.653197    2.492809    0.000000
./13_96.log:   180  Ir    c     0.377103    0.656564    2.486490    0.000000
./13_97.log:   180  Ir    c     0.377103    0.659931    2.493009    0.000000
./13_98.log:   180  Ir    c     0.377103    0.663298    2.500457    0.000000
./13_99.log:   180  Ir    c     0.377103    0.666666    2.502898    0.000000
./14_0.log:   180  Ir    c     0.380470    0.333333   -0.598833    0.000000
./14_1.log:   180  Ir    c     0.380470    0.336699   -0.595573    0.000000
./14_2.log:   180  Ir    c     0.380470    0.340066   -0.586236    0.000000
./14_3.log:   180  Ir    c     0.380470    0.343433   -0.575946    0.000000
./14_4.log:   180  Ir    c     0.380470    0.346800   -0.563752    0.000000
./14_5.log:   180  Ir    c     0.380470    0.350167   -0.552426    0.000000
./14_6.log:   180  Ir    c     0.380470    0.353534   -0.541106    0.000000
./14_7.log:   180  Ir    c     0.380470    0.356901   -0.529278    0.000000
./14_8.log:   180  Ir    c     0.380470    0.360268   -0.516283    0.000000
./14_9.log:   180  Ir    c     0.380470    0.363635   -0.508046    0.000000
./14_10.log:   180  Ir    c     0.380470    0.367002   -0.499369    0.000000
./14_11.log:   180  Ir    c     0.380470    0.370369   -0.482278    0.000000
./14_12.log:   180  Ir    c     0.380470    0.373736   -0.470808    0.000000
./14_13.log:   180  Ir    c     0.380470    0.377103   -0.459518    0.000000
./14_14.log:   180  Ir    c     0.380470    0.380470   -0.338619    0.000000
./14_15.log:   180  Ir    c     0.380470    0.383837   -0.441461    0.000000
./14_16.log:   180  Ir    c     0.380470    0.387204   -0.434771    0.000000
./14_17.log:   180  Ir    c     0.380470    0.390571   -0.429233    0.000000
./14_18.log:   180  Ir    c     0.380470    0.393938   -0.417897    0.000000
./14_19.log:   180  Ir    c     0.380470    0.397305   -0.418404    0.000000
./14_20.log:   180  Ir    c     0.380470    0.400672   -0.402510    0.000000
./14_21.log:   180  Ir    c     0.380470    0.404039   -0.391905    0.000000
./14_22.log:   180  Ir    c     0.380470    0.407406   -0.381924    0.000000
./14_23.log:   180  Ir    c     0.380470    0.410773   -0.372422    0.000000
./14_24.log:   180  Ir    c     0.380470    0.414140   -0.365141    0.000000
./14_25.log:   180  Ir    c     0.380470    0.417507   -0.355415    0.000000
./14_26.log:   180  Ir    c     0.380470    0.420874   -0.345869    0.000000
./14_27.log:   180  Ir    c     0.380470    0.424241   -0.335700    0.000000
./14_28.log:   180  Ir    c     0.380470    0.427608   -0.324165    0.000000
./14_29.log:   180  Ir    c     0.380470    0.430975   -0.313035    0.000000
./14_30.log:   180  Ir    c     0.380470    0.434342   -0.300648    0.000000
./14_31.log:   180  Ir    c     0.380470    0.437709   -0.287652    0.000000
./14_32.log:   180  Ir    c     0.380470    0.441076   -0.277644    0.000000
./14_33.log:   180  Ir    c     0.380470    0.444443   -0.265004    0.000000
./14_34.log:   180  Ir    c     0.380470    0.447810   -0.251856    0.000000
./14_35.log:   180  Ir    c     0.380470    0.451177   -0.238153    0.000000
./14_36.log:   180  Ir    c     0.380470    0.454544   -0.222649    0.000000
./14_37.log:   180  Ir    c     0.380470    0.457911   -0.207974    0.000000
./14_38.log:   180  Ir    c     0.380470    0.461278   -0.189314    0.000000
./14_39.log:   180  Ir    c     0.380470    0.464645   -0.088007    0.000000
./14_40.log:   180  Ir    c     0.380470    0.468012   -0.022348    0.000000
./14_41.log:   180  Ir    c     0.380470    0.471379    0.012670    0.000000
./14_42.log:   180  Ir    c     0.380470    0.474746    0.061182    0.000000
./14_43.log:   180  Ir    c     0.380470    0.478113    0.133171    0.000000
./14_44.log:   180  Ir    c     0.380470    0.481480    0.187768    0.000000
./14_45.log:   180  Ir    c     0.380470    0.484847    0.216984    0.000000
./14_46.log:   180  Ir    c     0.380470    0.488214    0.235027    0.000000
./14_47.log:   180  Ir    c     0.380470    0.491581    0.247764    0.000000
./14_48.log:   180  Ir    c     0.380470    0.494948    0.254335    0.000000
./14_49.log:   180  Ir    c     0.380470    0.498315    0.258072    0.000000
./14_50.log:   180  Ir    c     0.380470    0.501682    0.257100    0.000000
./14_51.log:   180  Ir    c     0.380470    0.505049    0.254834    0.000000
./14_52.log:   180  Ir    c     0.380470    0.508416    0.254282    0.000000
./14_53.log:   180  Ir    c     0.380470    0.511783    0.248759    0.000000
./14_54.log:   180  Ir    c     0.380470    0.515150    0.243641    0.000000
./14_55.log:   180  Ir    c     0.380470    0.518517    0.236881    0.000000
./14_56.log:   180  Ir    c     0.380470    0.521884    0.229015    0.000000
./14_57.log:   180  Ir    c     0.380470    0.525251    0.218290    0.000000
./14_58.log:   180  Ir    c     0.380470    0.528618    0.206297    0.000000
./14_59.log:   180  Ir    c     0.380470    0.531985    0.192110    0.000000
./14_60.log:   180  Ir    c     0.380470    0.535352    1.860356    0.000000
./14_61.log:   180  Ir    c     0.380470    0.538719    1.953276    0.000000
./14_62.log:   180  Ir    c     0.380470    0.542086    2.014813    0.000000
./14_63.log:   180  Ir    c     0.380470    0.545453    2.065443    0.000000
./14_64.log:   180  Ir    c     0.380470    0.548820    2.116066    0.000000
./14_65.log:   180  Ir    c     0.380470    0.552187    2.162326    0.000000
./14_66.log:   180  Ir    c     0.380470    0.555554    2.195766    0.000000
./14_67.log:   180  Ir    c     0.380470    0.558921    2.253595    0.000000
./14_68.log:   180  Ir    c     0.380470    0.562288    2.281931    0.000000
./14_69.log:   180  Ir    c     0.380470    0.565655    2.311466    0.000000
./14_70.log:   180  Ir    c     0.380470    0.569022    2.349701    0.000000
./14_71.log:   180  Ir    c     0.380470    0.572389    2.380691    0.000000
./14_72.log:   180  Ir    c     0.380470    0.575756    2.394996    0.000000
./14_73.log:   180  Ir    c     0.380470    0.579123    2.439787    0.000000
./14_74.log:   180  Ir    c     0.380470    0.582490    2.467904    0.000000
./14_75.log:   180  Ir    c     0.380470    0.585857    2.489134    0.000000
./14_76.log:   180  Ir    c     0.380470    0.589224    2.512872    0.000000
./14_77.log:   180  Ir    c     0.380470    0.592591    2.535422    0.000000
./14_78.log:   180  Ir    c     0.380470    0.595958    2.556848    0.000000
./14_79.log:   180  Ir    c     0.380470    0.599325    2.577246    0.000000
./14_80.log:   180  Ir    c     0.380470    0.602692    2.596560    0.000000
./14_81.log:   180  Ir    c     0.380470    0.606059    2.614444    0.000000
./14_82.log:   180  Ir    c     0.380470    0.609426    2.622060    0.000000
./14_83.log:   180  Ir    c     0.380470    0.612793    2.648964    0.000000
./14_84.log:   180  Ir    c     0.380470    0.616160    2.664621    0.000000
./14_85.log:   180  Ir    c     0.380470    0.619527    2.676644    0.000000
./14_86.log:   180  Ir    c     0.380470    0.622894    2.510727    0.000000
./14_87.log:   180  Ir    c     0.380470    0.626261    2.462099    0.000000
./14_88.log:   180  Ir    c     0.380470    0.629628    2.466415    0.000000
./14_89.log:   180  Ir    c     0.380470    0.632995    2.731774    0.000000
./14_90.log:   180  Ir    c     0.380470    0.636362    2.742017    0.000000
./14_91.log:   180  Ir    c     0.380470    0.639729    2.478914    0.000000
./14_92.log:   180  Ir    c     0.380470    0.643096    2.484189    0.000000
./14_93.log:   180  Ir    c     0.380470    0.646463    2.486394    0.000000
./14_94.log:   180  Ir    c     0.380470    0.649830    2.488408    0.000000
./14_95.log:   180  Ir    c     0.380470    0.653197    2.494167    0.000000
./14_96.log:   180  Ir    c     0.380470    0.656564    2.493907    0.000000
./14_97.log:   180  Ir    c     0.380470    0.659931    2.496252    0.000000
./14_98.log:   180  Ir    c     0.380470    0.663298    2.496452    0.000000
./14_99.log:   180  Ir    c     0.380470    0.666666    2.487681    0.000000
./15_0.log:   180  Ir    c     0.383837    0.333333   -0.583584    0.000000
./15_1.log:   180  Ir    c     0.383837    0.336699   -0.578875    0.000000
./15_2.log:   180  Ir    c     0.383837    0.340066   -0.572677    0.000000
./15_3.log:   180  Ir    c     0.383837    0.343433   -0.561751    0.000000
./15_4.log:   180  Ir    c     0.383837    0.346800   -0.550717    0.000000
./15_5.log:   180  Ir    c     0.383837    0.350167   -0.541435    0.000000
./15_6.log:   180  Ir    c     0.383837    0.353534   -0.527778    0.000000
./15_7.log:   180  Ir    c     0.383837    0.356901   -0.519310    0.000000
./15_8.log:   180  Ir    c     0.383837    0.360268   -0.508502    0.000000
./15_9.log:   180  Ir    c     0.383837    0.363635   -0.500316    0.000000
./15_10.log:   180  Ir    c     0.383837    0.367002   -0.486946    0.000000
./15_11.log:   180  Ir    c     0.383837    0.370369   -0.480230    0.000000
./15_12.log:   180  Ir    c     0.383837    0.373736   -0.464757    0.000000
./15_13.log:   180  Ir    c     0.383837    0.377103   -0.452510    0.000000
./15_14.log:   180  Ir    c     0.383837    0.380470   -0.441461    0.000000
./15_15.log:   180  Ir    c     0.383837    0.383837   -0.331426    0.000000
./15_16.log:   180  Ir    c     0.383837    0.387204   -0.423804    0.000000
./15_17.log:   180  Ir    c     0.383837    0.390571   -0.417302    0.000000
./15_18.log:   180  Ir    c     0.383837    0.393938   -0.412130    0.000000
./15_19.log:   180  Ir    c     0.383837    0.397305   -0.403257    0.000000
./15_20.log:   180  Ir    c     0.383837    0.400672   -0.397423    0.000000
./15_21.log:   180  Ir    c     0.383837    0.404039   -0.384162    0.000000
./15_22.log:   180  Ir    c     0.383837    0.407406   -0.376863    0.000000
./15_23.log:   180  Ir    c     0.383837    0.410773   -0.366084    0.000000
./15_24.log:   180  Ir    c     0.383837    0.414140   -0.358399    0.000000
./15_25.log:   180  Ir    c     0.383837    0.417507   -0.348328    0.000000
./15_26.log:   180  Ir    c     0.383837    0.420874   -0.338110    0.000000
./15_27.log:   180  Ir    c     0.383837    0.424241   -0.329670    0.000000
./15_28.log:   180  Ir    c     0.383837    0.427608   -0.319106    0.000000
./15_29.log:   180  Ir    c     0.383837    0.430975   -0.307419    0.000000
./15_30.log:   180  Ir    c     0.383837    0.434342   -0.296627    0.000000
./15_31.log:   180  Ir    c     0.383837    0.437709   -0.285241    0.000000
./15_32.log:   180  Ir    c     0.383837    0.441076   -0.274327    0.000000
./15_33.log:   180  Ir    c     0.383837    0.444443   -0.262355    0.000000
./15_34.log:   180  Ir    c     0.383837    0.447810   -0.249442    0.000000
./15_35.log:   180  Ir    c     0.383837    0.451177   -0.235666    0.000000
./15_36.log:   180  Ir    c     0.383837    0.454544   -0.224368    0.000000
./15_37.log:   180  Ir    c     0.383837    0.457911   -0.211675    0.000000
./15_38.log:   180  Ir    c     0.383837    0.461278   -0.196931    0.000000
./15_39.log:   180  Ir    c     0.383837    0.464645   -0.185706    0.000000
./15_40.log:   180  Ir    c     0.383837    0.468012   -0.046331    0.000000
./15_41.log:   180  Ir    c     0.383837    0.471379    0.011390    0.000000
./15_42.log:   180  Ir    c     0.383837    0.474746    0.127886    0.000000
./15_43.log:   180  Ir    c     0.383837    0.478113    0.185911    0.000000
./15_44.log:   180  Ir    c     0.383837    0.481480    0.215763    0.000000
./15_45.log:   180  Ir    c     0.383837    0.484847    0.238204    0.000000
./15_46.log:   180  Ir    c     0.383837    0.488214    0.254251    0.000000
./15_47.log:   180  Ir    c     0.383837    0.491581    0.265412    0.000000
./15_48.log:   180  Ir    c     0.383837    0.494948    0.269625    0.000000
./15_49.log:   180  Ir    c     0.383837    0.498315    0.270854    0.000000
./15_50.log:   180  Ir    c     0.383837    0.501682    0.269144    0.000000
./15_51.log:   180  Ir    c     0.383837    0.505049    0.268493    0.000000
./15_52.log:   180  Ir    c     0.383837    0.508416    0.264787    0.000000
./15_53.log:   180  Ir    c     0.383837    0.511783    0.261082    0.000000
./15_54.log:   180  Ir    c     0.383837    0.515150    0.255421    0.000000
./15_55.log:   180  Ir    c     0.383837    0.518517    0.248930    0.000000
./15_56.log:   180  Ir    c     0.383837    0.521884    0.239645    0.000000
./15_57.log:   180  Ir    c     0.383837    0.525251    0.227896    0.000000
./15_58.log:   180  Ir    c     0.383837    0.528618    0.216314    0.000000
./15_59.log:   180  Ir    c     0.383837    0.531985    1.805426    0.000000
./15_60.log:   180  Ir    c     0.383837    0.535352    0.183004    0.000000
./15_61.log:   180  Ir    c     0.383837    0.538719    1.965348    0.000000
./15_62.log:   180  Ir    c     0.383837    0.542086    2.016845    0.000000
./15_63.log:   180  Ir    c     0.383837    0.545453    2.074906    0.000000
./15_64.log:   180  Ir    c     0.383837    0.548820    2.125326    0.000000
./15_65.log:   180  Ir    c     0.383837    0.552187    2.172182    0.000000
./15_66.log:   180  Ir    c     0.383837    0.555554    2.212798    0.000000
./15_67.log:   180  Ir    c     0.383837    0.558921    2.255503    0.000000
./15_68.log:   180  Ir    c     0.383837    0.562288    2.291041    0.000000
./15_69.log:   180  Ir    c     0.383837    0.565655    2.325184    0.000000
./15_70.log:   180  Ir    c     0.383837    0.569022    2.358768    0.000000
./15_71.log:   180  Ir    c     0.383837    0.572389    2.389723    0.000000
./15_72.log:   180  Ir    c     0.383837    0.575756    2.418117    0.000000
./15_73.log:   180  Ir    c     0.383837    0.579123    2.448169    0.000000
./15_74.log:   180  Ir    c     0.383837    0.582490    2.470260    0.000000
./15_75.log:   180  Ir    c     0.383837    0.585857    2.499064    0.000000
./15_76.log:   180  Ir    c     0.383837    0.589224    2.519596    0.000000
./15_77.log:   180  Ir    c     0.383837    0.592591    2.542548    0.000000
./15_78.log:   180  Ir    c     0.383837    0.595958    2.565543    0.000000
./15_79.log:   180  Ir    c     0.383837    0.599325    2.582842    0.000000
./15_80.log:   180  Ir    c     0.383837    0.602692    2.602181    0.000000
./15_81.log:   180  Ir    c     0.383837    0.606059    2.618491    0.000000
./15_82.log:   180  Ir    c     0.383837    0.609426    2.640776    0.000000
./15_83.log:   180  Ir    c     0.383837    0.612793    2.652799    0.000000
./15_84.log:   180  Ir    c     0.383837    0.616160    2.674221    0.000000
./15_85.log:   180  Ir    c     0.383837    0.619527    2.517252    0.000000
./15_86.log:   180  Ir    c     0.383837    0.622894    2.448993    0.000000
./15_87.log:   180  Ir    c     0.383837    0.626261    2.460462    0.000000
./15_88.log:   180  Ir    c     0.383837    0.629628    2.465288    0.000000
./15_89.log:   180  Ir    c     0.383837    0.632995    2.458514    0.000000
./15_90.log:   180  Ir    c     0.383837    0.636362    2.475261    0.000000
./15_91.log:   180  Ir    c     0.383837    0.639729    2.475673    0.000000
./15_92.log:   180  Ir    c     0.383837    0.643096    2.481826    0.000000
./15_93.log:   180  Ir    c     0.383837    0.646463    2.481353    0.000000
./15_94.log:   180  Ir    c     0.383837    0.649830    2.487220    0.000000
./15_95.log:   180  Ir    c     0.383837    0.653197    2.475001    0.000000
./15_96.log:   180  Ir    c     0.383837    0.656564    2.480446    0.000000
./15_97.log:   180  Ir    c     0.383837    0.659931    2.490290    0.000000
./15_98.log:   180  Ir    c     0.383837    0.663298    2.494941    0.000000
./15_99.log:   180  Ir    c     0.383837    0.666666    2.496063    0.000000
./16_0.log:   180  Ir    c     0.387204    0.333333   -0.570776    0.000000
./16_1.log:   180  Ir    c     0.387204    0.336699   -0.565544    0.000000
./16_2.log:   180  Ir    c     0.387204    0.340066   -0.560093    0.000000
./16_3.log:   180  Ir    c     0.387204    0.343433   -0.547906    0.000000
./16_4.log:   180  Ir    c     0.387204    0.346800   -0.537458    0.000000
./16_5.log:   180  Ir    c     0.387204    0.350167   -0.527469    0.000000
./16_6.log:   180  Ir    c     0.387204    0.353534   -0.516288    0.000000
./16_7.log:   180  Ir    c     0.387204    0.356901   -0.507556    0.000000
./16_8.log:   180  Ir    c     0.387204    0.360268   -0.498666    0.000000
./16_9.log:   180  Ir    c     0.387204    0.363635   -0.487354    0.000000
./16_10.log:   180  Ir    c     0.387204    0.367002   -0.479159    0.000000
./16_11.log:   180  Ir    c     0.387204    0.370369   -0.466400    0.000000
./16_12.log:   180  Ir    c     0.387204    0.373736   -0.460806    0.000000
./16_13.log:   180  Ir    c     0.387204    0.377103   -0.448568    0.000000
./16_14.log:   180  Ir    c     0.387204    0.380470   -0.434771    0.000000
./16_15.log:   180  Ir    c     0.387204    0.383837   -0.423804    0.000000
./16_16.log:   180  Ir    c     0.387204    0.387204   -0.315032    0.000000
./16_17.log:   180  Ir    c     0.387204    0.390571   -0.405896    0.000000
./16_18.log:   180  Ir    c     0.387204    0.393938   -0.401301    0.000000
./16_19.log:   180  Ir    c     0.387204    0.397305   -0.392899    0.000000
./16_20.log:   180  Ir    c     0.387204    0.400672   -0.385973    0.000000
./16_21.log:   180  Ir    c     0.387204    0.404039   -0.376988    0.000000
./16_22.log:   180  Ir    c     0.387204    0.407406   -0.368786    0.000000
./16_23.log:   180  Ir    c     0.387204    0.410773   -0.358865    0.000000
./16_24.log:   180  Ir    c     0.387204    0.414140   -0.349998    0.000000
./16_25.log:   180  Ir    c     0.387204    0.417507   -0.341834    0.000000
./16_26.log:   180  Ir    c     0.387204    0.420874   -0.331653    0.000000
./16_27.log:   180  Ir    c     0.387204    0.424241   -0.322924    0.000000
./16_28.log:   180  Ir    c     0.387204    0.427608   -0.311330    0.000000
./16_29.log:   180  Ir    c     0.387204    0.430975   -0.300475    0.000000
./16_30.log:   180  Ir    c     0.387204    0.434342   -0.293047    0.000000
./16_31.log:   180  Ir    c     0.387204    0.437709   -0.281323    0.000000
./16_32.log:   180  Ir    c     0.387204    0.441076   -0.270561    0.000000
./16_33.log:   180  Ir    c     0.387204    0.444443   -0.258628    0.000000
./16_34.log:   180  Ir    c     0.387204    0.447810   -0.246949    0.000000
./16_35.log:   180  Ir    c     0.387204    0.451177   -0.233828    0.000000
./16_36.log:   180  Ir    c     0.387204    0.454544   -0.223517    0.000000
./16_37.log:   180  Ir    c     0.387204    0.457911   -0.210417    0.000000
./16_38.log:   180  Ir    c     0.387204    0.461278   -0.197910    0.000000
./16_39.log:   180  Ir    c     0.387204    0.464645   -0.185061    0.000000
./16_40.log:   180  Ir    c     0.387204    0.468012   -0.169024    0.000000
./16_41.log:   180  Ir    c     0.387204    0.471379    0.111591    0.000000
./16_42.log:   180  Ir    c     0.387204    0.474746    0.183525    0.000000
./16_43.log:   180  Ir    c     0.387204    0.478113    0.214573    0.000000
./16_44.log:   180  Ir    c     0.387204    0.481480    0.240293    0.000000
./16_45.log:   180  Ir    c     0.387204    0.484847    0.260512    0.000000
./16_46.log:   180  Ir    c     0.387204    0.488214    0.274671    0.000000
./16_47.log:   180  Ir    c     0.387204    0.491581    0.286937    0.000000
./16_48.log:   180  Ir    c     0.387204    0.494948    0.290371    0.000000
./16_49.log:   180  Ir    c     0.387204    0.498315    0.287755    0.000000
./16_50.log:   180  Ir    c     0.387204    0.501682    0.285099    0.000000
./16_51.log:   180  Ir    c     0.387204    0.505049    0.282389    0.000000
./16_52.log:   180  Ir    c     0.387204    0.508416    0.278810    0.000000
./16_53.log:   180  Ir    c     0.387204    0.511783    0.274941    0.000000
./16_54.log:   180  Ir    c     0.387204    0.515150    0.268558    0.000000
./16_55.log:   180  Ir    c     0.387204    0.518517    0.260523    0.000000
./16_56.log:   180  Ir    c     0.387204    0.521884    0.251297    0.000000
./16_57.log:   180  Ir    c     0.387204    0.525251    1.431124    0.000000
./16_58.log:   180  Ir    c     0.387204    0.528618    1.514505    0.000000
./16_59.log:   180  Ir    c     0.387204    0.531985    0.210502    0.000000
./16_60.log:   180  Ir    c     0.387204    0.535352    1.890719    0.000000
./16_61.log:   180  Ir    c     0.387204    0.538719    1.965613    0.000000
./16_62.log:   180  Ir    c     0.387204    0.542086    2.029819    0.000000
./16_63.log:   180  Ir    c     0.387204    0.545453    2.084260    0.000000
./16_64.log:   180  Ir    c     0.387204    0.548820    2.133839    0.000000
./16_65.log:   180  Ir    c     0.387204    0.552187    2.177867    0.000000
./16_66.log:   180  Ir    c     0.387204    0.555554    2.225510    0.000000
./16_67.log:   180  Ir    c     0.387204    0.558921    2.266739    0.000000
./16_68.log:   180  Ir    c     0.387204    0.562288    2.306511    0.000000
./16_69.log:   180  Ir    c     0.387204    0.565655    2.335049    0.000000
./16_70.log:   180  Ir    c     0.387204    0.569022    2.367052    0.000000
./16_71.log:   180  Ir    c     0.387204    0.572389    2.395358    0.000000
./16_72.log:   180  Ir    c     0.387204    0.575756    2.434823    0.000000
./16_73.log:   180  Ir    c     0.387204    0.579123    2.455045    0.000000
./16_74.log:   180  Ir    c     0.387204    0.582490    2.479550    0.000000
./16_75.log:   180  Ir    c     0.387204    0.585857    2.509633    0.000000
./16_76.log:   180  Ir    c     0.387204    0.589224    2.529352    0.000000
./16_77.log:   180  Ir    c     0.387204    0.592591    2.552355    0.000000
./16_78.log:   180  Ir    c     0.387204    0.595958    2.573952    0.000000
./16_79.log:   180  Ir    c     0.387204    0.599325    2.586607    0.000000
./16_80.log:   180  Ir    c     0.387204    0.602692    2.613092    0.000000
./16_81.log:   180  Ir    c     0.387204    0.606059    2.628984    0.000000
./16_82.log:   180  Ir    c     0.387204    0.609426    2.648040    0.000000
./16_83.log:   180  Ir    c     0.387204    0.612793    2.665492    0.000000
./16_84.log:   180  Ir    c     0.387204    0.616160    2.523679    0.000000
./16_85.log:   180  Ir    c     0.387204    0.619527    2.431924    0.000000
./16_86.log:   180  Ir    c     0.387204    0.622894    2.441936    0.000000
./16_87.log:   180  Ir    c     0.387204    0.626261    2.453122    0.000000
./16_88.log:   180  Ir    c     0.387204    0.629628    2.445704    0.000000
./16_89.log:   180  Ir    c     0.387204    0.632995    2.453515    0.000000
./16_90.log:   180  Ir    c     0.387204    0.636362    2.471542    0.000000
./16_91.log:   180  Ir    c     0.387204    0.639729    2.475062    0.000000
./16_92.log:   180  Ir    c     0.387204    0.643096    2.478080    0.000000
./16_93.log:   180  Ir    c     0.387204    0.646463    2.481131    0.000000
./16_94.log:   180  Ir    c     0.387204    0.649830    2.475693    0.000000
./16_95.log:   180  Ir    c     0.387204    0.653197    2.494959    0.000000
./16_96.log:   180  Ir    c     0.387204    0.656564    2.484813    0.000000
./16_97.log:   180  Ir    c     0.387204    0.659931    2.485690    0.000000
./16_98.log:   180  Ir    c     0.387204    0.663298    2.485311    0.000000
./16_99.log:   180  Ir    c     0.387204    0.666666    2.488907    0.000000
./17_0.log:   180  Ir    c     0.390571    0.333333   -0.552324    0.000000
./17_1.log:   180  Ir    c     0.390571    0.336699   -0.548698    0.000000
./17_2.log:   180  Ir    c     0.390571    0.340066   -0.542687    0.000000
./17_3.log:   180  Ir    c     0.390571    0.343433   -0.532695    0.000000
./17_4.log:   180  Ir    c     0.390571    0.346800   -0.523548    0.000000
./17_5.log:   180  Ir    c     0.390571    0.350167   -0.514216    0.000000
./17_6.log:   180  Ir    c     0.390571    0.353534   -0.505119    0.000000
./17_7.log:   180  Ir    c     0.390571    0.356901   -0.496614    0.000000
./17_8.log:   180  Ir    c     0.390571    0.360268   -0.486728    0.000000
./17_9.log:   180  Ir    c     0.390571    0.363635   -0.478172    0.000000
./17_10.log:   180  Ir    c     0.390571    0.367002   -0.467680    0.000000
./17_11.log:   180  Ir    c     0.390571    0.370369   -0.460702    0.000000
./17_12.log:   180  Ir    c     0.390571    0.373736   -0.447458    0.000000
./17_13.log:   180  Ir    c     0.390571    0.377103   -0.437871    0.000000
./17_14.log:   180  Ir    c     0.390571    0.380470   -0.429216    0.000000
./17_15.log:   180  Ir    c     0.390571    0.383837   -0.417302    0.000000
./17_16.log:   180  Ir    c     0.390571    0.387204   -0.405896    0.000000
./17_17.log:   180  Ir    c     0.390571    0.390571   -0.308222    0.000000
./17_18.log:   180  Ir    c     0.390571    0.393938   -0.388529    0.000000
./17_19.log:   180  Ir    c     0.390571    0.397305   -0.383087    0.000000
./17_20.log:   180  Ir    c     0.390571    0.400672   -0.375842    0.000000
./17_21.log:   180  Ir    c     0.390571    0.404039   -0.367925    0.000000
./17_22.log:   180  Ir    c     0.390571    0.407406   -0.360995    0.000000
./17_23.log:   180  Ir    c     0.390571    0.410773   -0.353028    0.000000
./17_24.log:   180  Ir    c     0.390571    0.414140   -0.344067    0.000000
./17_25.log:   180  Ir    c     0.390571    0.417507   -0.334721    0.000000
./17_26.log:   180  Ir    c     0.390571    0.420874   -0.325726    0.000000
./17_27.log:   180  Ir    c     0.390571    0.424241   -0.316782    0.000000
./17_28.log:   180  Ir    c     0.390571    0.427608   -0.306315    0.000000
./17_29.log:   180  Ir    c     0.390571    0.430975   -0.296631    0.000000
./17_30.log:   180  Ir    c     0.390571    0.434342   -0.286405    0.000000
./17_31.log:   180  Ir    c     0.390571    0.437709   -0.276138    0.000000
./17_32.log:   180  Ir    c     0.390571    0.441076   -0.265183    0.000000
./17_33.log:   180  Ir    c     0.390571    0.444443   -0.254180    0.000000
./17_34.log:   180  Ir    c     0.390571    0.447810   -0.241641    0.000000
./17_35.log:   180  Ir    c     0.390571    0.451177   -0.231078    0.000000
./17_36.log:   180  Ir    c     0.390571    0.454544   -0.219257    0.000000
./17_37.log:   180  Ir    c     0.390571    0.457911   -0.206806    0.000000
./17_38.log:   180  Ir    c     0.390571    0.461278   -0.193883    0.000000
./17_39.log:   180  Ir    c     0.390571    0.464645   -0.178969    0.000000
./17_40.log:   180  Ir    c     0.390571    0.468012   -0.162991    0.000000
./17_41.log:   180  Ir    c     0.390571    0.471379    0.168113    0.000000
./17_42.log:   180  Ir    c     0.390571    0.474746    0.211040    0.000000
./17_43.log:   180  Ir    c     0.390571    0.478113    0.241530    0.000000
./17_44.log:   180  Ir    c     0.390571    0.481480    0.264805    0.000000
./17_45.log:   180  Ir    c     0.390571    0.484847    0.282750    0.000000
./17_46.log:   180  Ir    c     0.390571    0.488214    0.296825    0.000000
./17_47.log:   180  Ir    c     0.390571    0.491581    0.306141    0.000000
./17_48.log:   180  Ir    c     0.390571    0.494948    0.304342    0.000000
./17_49.log:   180  Ir    c     0.390571    0.498315    0.300998    0.000000
./17_50.log:   180  Ir    c     0.390571    0.501682    0.300650    0.000000
./17_51.log:   180  Ir    c     0.390571    0.505049    0.298121    0.000000
./17_52.log:   180  Ir    c     0.390571    0.508416    0.293319    0.000000
./17_53.log:   180  Ir    c     0.390571    0.511783    0.288181    0.000000
./17_54.log:   180  Ir    c     0.390571    0.515150    0.281128    0.000000
./17_55.log:   180  Ir    c     0.390571    0.518517    0.274617    0.000000
./17_56.log:   180  Ir    c     0.390571    0.521884    1.408088    0.000000
./17_57.log:   180  Ir    c     0.390571    0.525251    1.474888    0.000000
./17_58.log:   180  Ir    c     0.390571    0.528618    0.239035    0.000000
./17_59.log:   180  Ir    c     0.390571    0.531985    1.812403    0.000000
./17_60.log:   180  Ir    c     0.390571    0.535352    1.900683    0.000000
./17_61.log:   180  Ir    c     0.390571    0.538719    1.964078    0.000000
./17_62.log:   180  Ir    c     0.390571    0.542086    2.037671    0.000000
./17_63.log:   180  Ir    c     0.390571    0.545453    2.093381    0.000000
./17_64.log:   180  Ir    c     0.390571    0.548820    2.141658    0.000000
./17_65.log:   180  Ir    c     0.390571    0.552187    2.187438    0.000000
./17_66.log:   180  Ir    c     0.390571    0.555554    2.233857    0.000000
./17_67.log:   180  Ir    c     0.390571    0.558921    2.269580    0.000000
./17_68.log:   180  Ir    c     0.390571    0.562288    2.306546    0.000000
./17_69.log:   180  Ir    c     0.390571    0.565655    2.331540    0.000000
./17_70.log:   180  Ir    c     0.390571    0.569022    2.374499    0.000000
./17_71.log:   180  Ir    c     0.390571    0.572389    2.407124    0.000000
./17_72.log:   180  Ir    c     0.390571    0.575756    2.433136    0.000000
./17_73.log:   180  Ir    c     0.390571    0.579123    2.462581    0.000000
./17_74.log:   180  Ir    c     0.390571    0.582490    2.488881    0.000000
./17_75.log:   180  Ir    c     0.390571    0.585857    2.510174    0.000000
./17_76.log:   180  Ir    c     0.390571    0.589224    2.537725    0.000000
./17_77.log:   180  Ir    c     0.390571    0.592591    2.560899    0.000000
./17_78.log:   180  Ir    c     0.390571    0.595958    2.580445    0.000000
./17_79.log:   180  Ir    c     0.390571    0.599325    2.593930    0.000000
./17_80.log:   180  Ir    c     0.390571    0.602692    2.604154    0.000000
./17_81.log:   180  Ir    c     0.390571    0.606059    2.638818    0.000000
./17_82.log:   180  Ir    c     0.390571    0.609426    2.226282    0.000000
./17_83.log:   180  Ir    c     0.390571    0.612793    2.523663    0.000000
./17_84.log:   180  Ir    c     0.390571    0.616160    2.406225    0.000000
./17_85.log:   180  Ir    c     0.390571    0.619527    2.428863    0.000000
./17_86.log:   180  Ir    c     0.390571    0.622894    2.441066    0.000000
./17_87.log:   180  Ir    c     0.390571    0.626261    2.449538    0.000000
./17_88.log:   180  Ir    c     0.390571    0.629628    2.453079    0.000000
./17_89.log:   180  Ir    c     0.390571    0.632995    2.462941    0.000000
./17_90.log:   180  Ir    c     0.390571    0.636362    2.465928    0.000000
./17_91.log:   180  Ir    c     0.390571    0.639729    2.467461    0.000000
./17_92.log:   180  Ir    c     0.390571    0.643096    2.468706    0.000000
./17_93.log:   180  Ir    c     0.390571    0.646463    2.478276    0.000000
./17_94.log:   180  Ir    c     0.390571    0.649830    2.482478    0.000000
./17_95.log:   180  Ir    c     0.390571    0.653197    2.480338    0.000000
./17_96.log:   180  Ir    c     0.390571    0.656564    2.480963    0.000000
./17_97.log:   180  Ir    c     0.390571    0.659931    2.476300    0.000000
./17_98.log:   180  Ir    c     0.390571    0.663298    2.487566    0.000000
./17_99.log:   180  Ir    c     0.390571    0.666666    2.486885    0.000000
./18_0.log:   180  Ir    c     0.393938    0.333333   -0.534158    0.000000
./18_1.log:   180  Ir    c     0.393938    0.336699   -0.531718    0.000000
./18_2.log:   180  Ir    c     0.393938    0.340066   -0.528991    0.000000
./18_3.log:   180  Ir    c     0.393938    0.343433   -0.518650    0.000000
./18_4.log:   180  Ir    c     0.393938    0.346800   -0.508647    0.000000
./18_5.log:   180  Ir    c     0.393938    0.350167   -0.500922    0.000000
./18_6.log:   180  Ir    c     0.393938    0.353534   -0.492539    0.000000
./18_7.log:   180  Ir    c     0.393938    0.356901   -0.484488    0.000000
./18_8.log:   180  Ir    c     0.393938    0.360268   -0.476072    0.000000
./18_9.log:   180  Ir    c     0.393938    0.363635   -0.467012    0.000000
./18_10.log:   180  Ir    c     0.393938    0.367002   -0.458096    0.000000
./18_11.log:   180  Ir    c     0.393938    0.370369   -0.447591    0.000000
./18_12.log:   180  Ir    c     0.393938    0.373736   -0.439728    0.000000
./18_13.log:   180  Ir    c     0.393938    0.377103   -0.428408    0.000000
./18_14.log:   180  Ir    c     0.393938    0.380470   -0.417898    0.000000
./18_15.log:   180  Ir    c     0.393938    0.383837   -0.412130    0.000000
./18_16.log:   180  Ir    c     0.393938    0.387204   -0.401301    0.000000
./18_17.log:   180  Ir    c     0.393938    0.390571   -0.388529    0.000000
./18_18.log:   180  Ir    c     0.393938    0.393938   -0.306095    0.000000
./18_19.log:   180  Ir    c     0.393938    0.397305   -0.372449    0.000000
./18_20.log:   180  Ir    c     0.393938    0.400672   -0.364971    0.000000
./18_21.log:   180  Ir    c     0.393938    0.404039   -0.358352    0.000000
./18_22.log:   180  Ir    c     0.393938    0.407406   -0.351100    0.000000
./18_23.log:   180  Ir    c     0.393938    0.410773   -0.342688    0.000000
./18_24.log:   180  Ir    c     0.393938    0.414140   -0.335191    0.000000
./18_25.log:   180  Ir    c     0.393938    0.417507   -0.326999    0.000000
./18_26.log:   180  Ir    c     0.393938    0.420874   -0.318336    0.000000
./18_27.log:   180  Ir    c     0.393938    0.424241   -0.307539    0.000000
./18_28.log:   180  Ir    c     0.393938    0.427608   -0.298530    0.000000
./18_29.log:   180  Ir    c     0.393938    0.430975   -0.289937    0.000000
./18_30.log:   180  Ir    c     0.393938    0.434342   -0.280076    0.000000
./18_31.log:   180  Ir    c     0.393938    0.437709   -0.269841    0.000000
./18_32.log:   180  Ir    c     0.393938    0.441076   -0.259544    0.000000
./18_33.log:   180  Ir    c     0.393938    0.444443   -0.248818    0.000000
./18_34.log:   180  Ir    c     0.393938    0.447810   -0.237815    0.000000
./18_35.log:   180  Ir    c     0.393938    0.451177   -0.226850    0.000000
./18_36.log:   180  Ir    c     0.393938    0.454544   -0.214376    0.000000
./18_37.log:   180  Ir    c     0.393938    0.457911   -0.201217    0.000000
./18_38.log:   180  Ir    c     0.393938    0.461278   -0.187400    0.000000
./18_39.log:   180  Ir    c     0.393938    0.464645   -0.172247    0.000000
./18_40.log:   180  Ir    c     0.393938    0.468012    0.163289    0.000000
./18_41.log:   180  Ir    c     0.393938    0.471379    0.207569    0.000000
./18_42.log:   180  Ir    c     0.393938    0.474746    0.241807    0.000000
./18_43.log:   180  Ir    c     0.393938    0.478113    0.272990    0.000000
./18_44.log:   180  Ir    c     0.393938    0.481480    0.289200    0.000000
./18_45.log:   180  Ir    c     0.393938    0.484847    0.308145    0.000000
./18_46.log:   180  Ir    c     0.393938    0.488214    0.316349    0.000000
./18_47.log:   180  Ir    c     0.393938    0.491581    0.322333    0.000000
./18_48.log:   180  Ir    c     0.393938    0.494948    0.322547    0.000000
./18_49.log:   180  Ir    c     0.393938    0.498315    0.321568    0.000000
./18_50.log:   180  Ir    c     0.393938    0.501682    0.315379    0.000000
./18_51.log:   180  Ir    c     0.393938    0.505049    0.313238    0.000000
./18_52.log:   180  Ir    c     0.393938    0.508416    0.308946    0.000000
./18_53.log:   180  Ir    c     0.393938    0.511783    0.303310    0.000000
./18_54.log:   180  Ir    c     0.393938    0.515150    0.295989    0.000000
./18_55.log:   180  Ir    c     0.393938    0.518517    0.287666    0.000000
./18_56.log:   180  Ir    c     0.393938    0.521884    1.458749    0.000000
./18_57.log:   180  Ir    c     0.393938    0.525251    1.511753    0.000000
./18_58.log:   180  Ir    c     0.393938    0.528618    1.564055    0.000000
./18_59.log:   180  Ir    c     0.393938    0.531985    1.821721    0.000000
./18_60.log:   180  Ir    c     0.393938    0.535352    1.915746    0.000000
./18_61.log:   180  Ir    c     0.393938    0.538719    1.987003    0.000000
./18_62.log:   180  Ir    c     0.393938    0.542086    2.046593    0.000000
./18_63.log:   180  Ir    c     0.393938    0.545453    2.100030    0.000000
./18_64.log:   180  Ir    c     0.393938    0.548820    2.114516    0.000000
./18_65.log:   180  Ir    c     0.393938    0.552187    2.200701    0.000000
./18_66.log:   180  Ir    c     0.393938    0.555554    2.236694    0.000000
./18_67.log:   180  Ir    c     0.393938    0.558921    2.278010    0.000000
./18_68.log:   180  Ir    c     0.393938    0.562288    2.313202    0.000000
./18_69.log:   180  Ir    c     0.393938    0.565655    2.348102    0.000000
./18_70.log:   180  Ir    c     0.393938    0.569022    2.382581    0.000000
./18_71.log:   180  Ir    c     0.393938    0.572389    2.412082    0.000000
./18_72.log:   180  Ir    c     0.393938    0.575756    2.445042    0.000000
./18_73.log:   180  Ir    c     0.393938    0.579123    2.469609    0.000000
./18_74.log:   180  Ir    c     0.393938    0.582490    2.496313    0.000000
./18_75.log:   180  Ir    c     0.393938    0.585857    2.520554    0.000000
./18_76.log:   180  Ir    c     0.393938    0.589224    2.542088    0.000000
./18_77.log:   180  Ir    c     0.393938    0.592591    2.570861    0.000000
./18_78.log:   180  Ir    c     0.393938    0.595958    2.578287    0.000000
./18_79.log:   180  Ir    c     0.393938    0.599325    2.608140    0.000000
./18_80.log:   180  Ir    c     0.393938    0.602692    2.624984    0.000000
./18_81.log:   180  Ir    c     0.393938    0.606059    2.496138    0.000000
./18_82.log:   180  Ir    c     0.393938    0.609426    2.511546    0.000000
./18_83.log:   180  Ir    c     0.393938    0.612793    2.388339    0.000000
./18_84.log:   180  Ir    c     0.393938    0.616160    2.406583    0.000000
./18_85.log:   180  Ir    c     0.393938    0.619527    2.422584    0.000000
./18_86.log:   180  Ir    c     0.393938    0.622894    2.434324    0.000000
./18_87.log:   180  Ir    c     0.393938    0.626261    2.437101    0.000000
./18_88.log:   180  Ir    c     0.393938    0.629628    2.453769    0.000000
./18_89.log:   180  Ir    c     0.393938    0.632995    2.459164    0.000000
./18_90.log:   180  Ir    c     0.393938    0.636362    2.464288    0.000000
./18_91.log:   180  Ir    c     0.393938    0.639729    2.457516    0.000000
./18_92.log:   180  Ir    c     0.393938    0.643096    2.469195    0.000000
./18_93.log:   180  Ir    c     0.393938    0.646463    2.472352    0.000000
./18_94.log:   180  Ir    c     0.393938    0.649830    2.477801    0.000000
./18_95.log:   180  Ir    c     0.393938    0.653197    2.483000    0.000000
./18_96.log:   180  Ir    c     0.393938    0.656564    2.474739    0.000000
./18_97.log:   180  Ir    c     0.393938    0.659931    2.473364    0.000000
./18_98.log:   180  Ir    c     0.393938    0.663298    2.484634    0.000000
./18_99.log:   180  Ir    c     0.393938    0.666666    2.488068    0.000000
./19_0.log:   180  Ir    c     0.397305    0.333333   -0.514395    0.000000
./19_1.log:   180  Ir    c     0.397305    0.336699   -0.513885    0.000000
./19_2.log:   180  Ir    c     0.397305    0.340066   -0.509083    0.000000
./19_3.log:   180  Ir    c     0.397305    0.343433   -0.503119    0.000000
./19_4.log:   180  Ir    c     0.397305    0.346800   -0.494216    0.000000
./19_5.log:   180  Ir    c     0.397305    0.350167   -0.488255    0.000000
./19_6.log:   180  Ir    c     0.397305    0.353534   -0.480048    0.000000
./19_7.log:   180  Ir    c     0.397305    0.356901   -0.472166    0.000000
./19_8.log:   180  Ir    c     0.397305    0.360268   -0.463632    0.000000
./19_9.log:   180  Ir    c     0.397305    0.363635   -0.456126    0.000000
./19_10.log:   180  Ir    c     0.397305    0.367002   -0.447396    0.000000
./19_11.log:   180  Ir    c     0.397305    0.370369   -0.439348    0.000000
./19_12.log:   180  Ir    c     0.397305    0.373736   -0.429051    0.000000
./19_13.log:   180  Ir    c     0.397305    0.377103   -0.413714    0.000000
./19_14.log:   180  Ir    c     0.397305    0.380470   -0.418404    0.000000
./19_15.log:   180  Ir    c     0.397305    0.383837   -0.403257    0.000000
./19_16.log:   180  Ir    c     0.397305    0.387204   -0.392899    0.000000
./19_17.log:   180  Ir    c     0.397305    0.390571   -0.383087    0.000000
./19_18.log:   180  Ir    c     0.397305    0.393938   -0.372449    0.000000
./19_19.log:   180  Ir    c     0.397305    0.397305   -0.398299    0.000000
./19_20.log:   180  Ir    c     0.397305    0.400672   -0.353448    0.000000
./19_21.log:   180  Ir    c     0.397305    0.404039   -0.348696    0.000000
./19_22.log:   180  Ir    c     0.397305    0.407406   -0.340792    0.000000
./19_23.log:   180  Ir    c     0.397305    0.410773   -0.334348    0.000000
./19_24.log:   180  Ir    c     0.397305    0.414140   -0.326001    0.000000
./19_25.log:   180  Ir    c     0.397305    0.417507   -0.318574    0.000000
./19_26.log:   180  Ir    c     0.397305    0.420874   -0.310255    0.000000
./19_27.log:   180  Ir    c     0.397305    0.424241   -0.299781    0.000000
./19_28.log:   180  Ir    c     0.397305    0.427608   -0.291892    0.000000
./19_29.log:   180  Ir    c     0.397305    0.430975   -0.282735    0.000000
./19_30.log:   180  Ir    c     0.397305    0.434342   -0.273156    0.000000
./19_31.log:   180  Ir    c     0.397305    0.437709   -0.263353    0.000000
./19_32.log:   180  Ir    c     0.397305    0.441076   -0.253221    0.000000
./19_33.log:   180  Ir    c     0.397305    0.444443   -0.242754    0.000000
./19_34.log:   180  Ir    c     0.397305    0.447810   -0.231999    0.000000
./19_35.log:   180  Ir    c     0.397305    0.451177   -0.220415    0.000000
./19_36.log:   180  Ir    c     0.397305    0.454544   -0.208551    0.000000
./19_37.log:   180  Ir    c     0.397305    0.457911   -0.197422    0.000000
./19_38.log:   180  Ir    c     0.397305    0.461278   -0.180396    0.000000
./19_39.log:   180  Ir    c     0.397305    0.464645    0.144873    0.000000
./19_40.log:   180  Ir    c     0.397305    0.468012    0.202952    0.000000
./19_41.log:   180  Ir    c     0.397305    0.471379    0.242570    0.000000
./19_42.log:   180  Ir    c     0.397305    0.474746    0.274018    0.000000
./19_43.log:   180  Ir    c     0.397305    0.478113    0.294739    0.000000
./19_44.log:   180  Ir    c     0.397305    0.481480    0.314366    0.000000
./19_45.log:   180  Ir    c     0.397305    0.484847    0.333039    0.000000
./19_46.log:   180  Ir    c     0.397305    0.488214    0.338854    0.000000
./19_47.log:   180  Ir    c     0.397305    0.491581    0.344491    0.000000
./19_48.log:   180  Ir    c     0.397305    0.494948    0.343475    0.000000
./19_49.log:   180  Ir    c     0.397305    0.498315    0.343354    0.000000
./19_50.log:   180  Ir    c     0.397305    0.501682    0.334514    0.000000
./19_51.log:   180  Ir    c     0.397305    0.505049    0.331216    0.000000
./19_52.log:   180  Ir    c     0.397305    0.508416    0.323499    0.000000
./19_53.log:   180  Ir    c     0.397305    0.511783    1.349892    0.000000
./19_54.log:   180  Ir    c     0.397305    0.515150    1.405196    0.000000
./19_55.log:   180  Ir    c     0.397305    0.518517    1.458379    0.000000
./19_56.log:   180  Ir    c     0.397305    0.521884    1.507336    0.000000
./19_57.log:   180  Ir    c     0.397305    0.525251    1.540990    0.000000
./19_58.log:   180  Ir    c     0.397305    0.528618    1.593930    0.000000
./19_59.log:   180  Ir    c     0.397305    0.531985    1.824033    0.000000
./19_60.log:   180  Ir    c     0.397305    0.535352    1.935482    0.000000
./19_61.log:   180  Ir    c     0.397305    0.538719    1.999140    0.000000
./19_62.log:   180  Ir    c     0.397305    0.542086    2.056526    0.000000
./19_63.log:   180  Ir    c     0.397305    0.545453    2.104760    0.000000
./19_64.log:   180  Ir    c     0.397305    0.548820    2.157791    0.000000
./19_65.log:   180  Ir    c     0.397305    0.552187    2.207435    0.000000
./19_66.log:   180  Ir    c     0.397305    0.555554    2.242471    0.000000
./19_67.log:   180  Ir    c     0.397305    0.558921    2.279226    0.000000
./19_68.log:   180  Ir    c     0.397305    0.562288    2.318756    0.000000
./19_69.log:   180  Ir    c     0.397305    0.565655    2.353593    0.000000
./19_70.log:   180  Ir    c     0.397305    0.569022    2.386627    0.000000
./19_71.log:   180  Ir    c     0.397305    0.572389    2.417747    0.000000
./19_72.log:   180  Ir    c     0.397305    0.575756    2.453582    0.000000
./19_73.log:   180  Ir    c     0.397305    0.579123    2.475062    0.000000
./19_74.log:   180  Ir    c     0.397305    0.582490    2.503414    0.000000
./19_75.log:   180  Ir    c     0.397305    0.585857    2.525450    0.000000
./19_76.log:   180  Ir    c     0.397305    0.589224    2.551458    0.000000
./19_77.log:   180  Ir    c     0.397305    0.592591    2.572680    0.000000
./19_78.log:   180  Ir    c     0.397305    0.595958    2.591734    0.000000
./19_79.log:   180  Ir    c     0.397305    0.599325    2.614503    0.000000
./19_80.log:   180  Ir    c     0.397305    0.602692    2.497094    0.000000
./19_81.log:   180  Ir    c     0.397305    0.606059    2.519803    0.000000
./19_82.log:   180  Ir    c     0.397305    0.609426    2.357238    0.000000
./19_83.log:   180  Ir    c     0.397305    0.612793    2.384031    0.000000
./19_84.log:   180  Ir    c     0.397305    0.616160    2.399672    0.000000
./19_85.log:   180  Ir    c     0.397305    0.619527    2.414943    0.000000
./19_86.log:   180  Ir    c     0.397305    0.622894    2.427563    0.000000
./19_87.log:   180  Ir    c     0.397305    0.626261    2.433584    0.000000
./19_88.log:   180  Ir    c     0.397305    0.629628    2.446734    0.000000
./19_89.log:   180  Ir    c     0.397305    0.632995    2.451596    0.000000
./19_90.log:   180  Ir    c     0.397305    0.636362    2.440427    0.000000
./19_91.log:   180  Ir    c     0.397305    0.639729    2.459052    0.000000
./19_92.log:   180  Ir    c     0.397305    0.643096    2.464459    0.000000
./19_93.log:   180  Ir    c     0.397305    0.646463    2.471329    0.000000
./19_94.log:   180  Ir    c     0.397305    0.649830    2.473394    0.000000
./19_95.log:   180  Ir    c     0.397305    0.653197    2.473741    0.000000
./19_96.log:   180  Ir    c     0.397305    0.656564    2.478294    0.000000
./19_97.log:   180  Ir    c     0.397305    0.659931    2.479816    0.000000
./19_98.log:   180  Ir    c     0.397305    0.663298    2.475213    0.000000
./19_99.log:   180  Ir    c     0.397305    0.666666    2.484528    0.000000
./20_0.log:   180  Ir    c     0.400672    0.333333   -0.494742    0.000000
./20_1.log:   180  Ir    c     0.400672    0.336699   -0.492088    0.000000
./20_2.log:   180  Ir    c     0.400672    0.340066   -0.490540    0.000000
./20_3.log:   180  Ir    c     0.400672    0.343433   -0.479263    0.000000
./20_4.log:   180  Ir    c     0.400672    0.346800   -0.483226    0.000000
./20_5.log:   180  Ir    c     0.400672    0.350167   -0.473280    0.000000
./20_6.log:   180  Ir    c     0.400672    0.353534   -0.466845    0.000000
./20_7.log:   180  Ir    c     0.400672    0.356901   -0.459173    0.000000
./20_8.log:   180  Ir    c     0.400672    0.360268   -0.451520    0.000000
./20_9.log:   180  Ir    c     0.400672    0.363635   -0.444124    0.000000
./20_10.log:   180  Ir    c     0.400672    0.367002   -0.436657    0.000000
./20_11.log:   180  Ir    c     0.400672    0.370369   -0.428826    0.000000
./20_12.log:   180  Ir    c     0.400672    0.373736   -0.419272    0.000000
./20_13.log:   180  Ir    c     0.400672    0.377103   -0.410773    0.000000
./20_14.log:   180  Ir    c     0.400672    0.380470   -0.402510    0.000000
./20_15.log:   180  Ir    c     0.400672    0.383837   -0.397423    0.000000
./20_16.log:   180  Ir    c     0.400672    0.387204   -0.385973    0.000000
./20_17.log:   180  Ir    c     0.400672    0.390571   -0.375842    0.000000
./20_18.log:   180  Ir    c     0.400672    0.393938   -0.364971    0.000000
./20_19.log:   180  Ir    c     0.400672    0.397305   -0.353448    0.000000
./20_20.log:   180  Ir    c     0.400672    0.400672   -0.375267    0.000000
./20_21.log:   180  Ir    c     0.400672    0.404039   -0.335085    0.000000
./20_22.log:   180  Ir    c     0.400672    0.407406   -0.329584    0.000000
./20_23.log:   180  Ir    c     0.400672    0.410773   -0.323536    0.000000
./20_24.log:   180  Ir    c     0.400672    0.414140   -0.315916    0.000000
./20_25.log:   180  Ir    c     0.400672    0.417507   -0.309246    0.000000
./20_26.log:   180  Ir    c     0.400672    0.420874   -0.300667    0.000000
./20_27.log:   180  Ir    c     0.400672    0.424241   -0.291075    0.000000
./20_28.log:   180  Ir    c     0.400672    0.427608   -0.283520    0.000000
./20_29.log:   180  Ir    c     0.400672    0.430975   -0.274695    0.000000
./20_30.log:   180  Ir    c     0.400672    0.434342   -0.265476    0.000000
./20_31.log:   180  Ir    c     0.400672    0.437709   -0.256194    0.000000
./20_32.log:   180  Ir    c     0.400672    0.441076   -0.246710    0.000000
./20_33.log:   180  Ir    c     0.400672    0.444443   -0.236209    0.000000
./20_34.log:   180  Ir    c     0.400672    0.447810   -0.225062    0.000000
./20_35.log:   180  Ir    c     0.400672    0.451177   -0.213311    0.000000
./20_36.log:   180  Ir    c     0.400672    0.454544   -0.200961    0.000000
./20_37.log:   180  Ir    c     0.400672    0.457911   -0.186916    0.000000
./20_38.log:   180  Ir    c     0.400672    0.461278   -0.171003    0.000000
./20_39.log:   180  Ir    c     0.400672    0.464645    0.197197    0.000000
./20_40.log:   180  Ir    c     0.400672    0.468012    0.231811    0.000000
./20_41.log:   180  Ir    c     0.400672    0.471379    0.269957    0.000000
./20_42.log:   180  Ir    c     0.400672    0.474746    0.298701    0.000000
./20_43.log:   180  Ir    c     0.400672    0.478113    0.321902    0.000000
./20_44.log:   180  Ir    c     0.400672    0.481480    0.340437    0.000000
./20_45.log:   180  Ir    c     0.400672    0.484847    0.353403    0.000000
./20_46.log:   180  Ir    c     0.400672    0.488214    0.362742    0.000000
./20_47.log:   180  Ir    c     0.400672    0.491581    0.368562    0.000000
./20_48.log:   180  Ir    c     0.400672    0.494948    0.367088    0.000000
./20_49.log:   180  Ir    c     0.400672    0.498315    0.360291    0.000000
./20_50.log:   180  Ir    c     0.400672    0.501682    1.235882    0.000000
./20_51.log:   180  Ir    c     0.400672    0.505049    1.313273    0.000000
./20_52.log:   180  Ir    c     0.400672    0.508416    1.367257    0.000000
./20_53.log:   180  Ir    c     0.400672    0.511783    1.415395    0.000000
./20_54.log:   180  Ir    c     0.400672    0.515150    1.458130    0.000000
./20_55.log:   180  Ir    c     0.400672    0.518517    1.491029    0.000000
./20_56.log:   180  Ir    c     0.400672    0.521884    1.534237    0.000000
./20_57.log:   180  Ir    c     0.400672    0.525251    1.579497    0.000000
./20_58.log:   180  Ir    c     0.400672    0.528618    1.641646    0.000000
./20_59.log:   180  Ir    c     0.400672    0.531985    1.830304    0.000000
./20_60.log:   180  Ir    c     0.400672    0.535352    1.948861    0.000000
./20_61.log:   180  Ir    c     0.400672    0.538719    2.012627    0.000000
./20_62.log:   180  Ir    c     0.400672    0.542086    2.062391    0.000000
./20_63.log:   180  Ir    c     0.400672    0.545453    2.118001    0.000000
./20_64.log:   180  Ir    c     0.400672    0.548820    2.163376    0.000000
./20_65.log:   180  Ir    c     0.400672    0.552187    2.205931    0.000000
./20_66.log:   180  Ir    c     0.400672    0.555554    2.246763    0.000000
./20_67.log:   180  Ir    c     0.400672    0.558921    2.287721    0.000000
./20_68.log:   180  Ir    c     0.400672    0.562288    2.316834    0.000000
./20_69.log:   180  Ir    c     0.400672    0.565655    2.363868    0.000000
./20_70.log:   180  Ir    c     0.400672    0.569022    2.394251    0.000000
./20_71.log:   180  Ir    c     0.400672    0.572389    2.422454    0.000000
./20_72.log:   180  Ir    c     0.400672    0.575756    2.454700    0.000000
./20_73.log:   180  Ir    c     0.400672    0.579123    2.479956    0.000000
./20_74.log:   180  Ir    c     0.400672    0.582490    2.506396    0.000000
./20_75.log:   180  Ir    c     0.400672    0.585857    2.525398    0.000000
./20_76.log:   180  Ir    c     0.400672    0.589224    2.389614    0.000000
./20_77.log:   180  Ir    c     0.400672    0.592591    2.576778    0.000000
./20_78.log:   180  Ir    c     0.400672    0.595958    2.471676    0.000000
./20_79.log:   180  Ir    c     0.400672    0.599325    2.501030    0.000000
./20_80.log:   180  Ir    c     0.400672    0.602692    2.513411    0.000000
./20_81.log:   180  Ir    c     0.400672    0.606059    2.318501    0.000000
./20_82.log:   180  Ir    c     0.400672    0.609426    2.348810    0.000000
./20_83.log:   180  Ir    c     0.400672    0.612793    2.371208    0.000000
./20_84.log:   180  Ir    c     0.400672    0.616160    2.389942    0.000000
./20_85.log:   180  Ir    c     0.400672    0.619527    2.405801    0.000000
./20_86.log:   180  Ir    c     0.400672    0.622894    2.419718    0.000000
./20_87.log:   180  Ir    c     0.400672    0.626261    2.430737    0.000000
./20_88.log:   180  Ir    c     0.400672    0.629628    2.440131    0.000000
./20_89.log:   180  Ir    c     0.400672    0.632995    2.434287    0.000000
./20_90.log:   180  Ir    c     0.400672    0.636362    2.462752    0.000000
./20_91.log:   180  Ir    c     0.400672    0.639729    2.459030    0.000000
./20_92.log:   180  Ir    c     0.400672    0.643096    2.455313    0.000000
./20_93.log:   180  Ir    c     0.400672    0.646463    2.464520    0.000000
./20_94.log:   180  Ir    c     0.400672    0.649830    2.465359    0.000000
./20_95.log:   180  Ir    c     0.400672    0.653197    2.447589    0.000000
./20_96.log:   180  Ir    c     0.400672    0.656564    2.471905    0.000000
./20_97.log:   180  Ir    c     0.400672    0.659931    2.475775    0.000000
./20_98.log:   180  Ir    c     0.400672    0.663298    2.474569    0.000000
./20_99.log:   180  Ir    c     0.400672    0.666666    2.480624    0.000000
./21_0.log:   180  Ir    c     0.404039    0.333333   -0.472083    0.000000
./21_1.log:   180  Ir    c     0.404039    0.336699   -0.470925    0.000000
./21_2.log:   180  Ir    c     0.404039    0.340066   -0.468673    0.000000
./21_3.log:   180  Ir    c     0.404039    0.343433   -0.468717    0.000000
./21_4.log:   180  Ir    c     0.404039    0.346800   -0.463342    0.000000
./21_5.log:   180  Ir    c     0.404039    0.350167   -0.457774    0.000000
./21_6.log:   180  Ir    c     0.404039    0.353534   -0.452421    0.000000
./21_7.log:   180  Ir    c     0.404039    0.356901   -0.445812    0.000000
./21_8.log:   180  Ir    c     0.404039    0.360268   -0.439021    0.000000
./21_9.log:   180  Ir    c     0.404039    0.363635   -0.431977    0.000000
./21_10.log:   180  Ir    c     0.404039    0.367002   -0.425443    0.000000
./21_11.log:   180  Ir    c     0.404039    0.370369   -0.418050    0.000000
./21_12.log:   180  Ir    c     0.404039    0.373736   -0.408701    0.000000
./21_13.log:   180  Ir    c     0.404039    0.377103   -0.401406    0.000000
./21_14.log:   180  Ir    c     0.404039    0.380470   -0.391905    0.000000
./21_15.log:   180  Ir    c     0.404039    0.383837   -0.384162    0.000000
./21_16.log:   180  Ir    c     0.404039    0.387204   -0.376988    0.000000
./21_17.log:   180  Ir    c     0.404039    0.390571   -0.367925    0.000000
./21_18.log:   180  Ir    c     0.404039    0.393938   -0.358352    0.000000
./21_19.log:   180  Ir    c     0.404039    0.397305   -0.348696    0.000000
./21_20.log:   180  Ir    c     0.404039    0.400672   -0.335085    0.000000
./21_21.log:   180  Ir    c     0.404039    0.404039   -0.352039    0.000000
./21_22.log:   180  Ir    c     0.404039    0.407406   -0.317781    0.000000
./21_23.log:   180  Ir    c     0.404039    0.410773   -0.311488    0.000000
./21_24.log:   180  Ir    c     0.404039    0.414140   -0.303081    0.000000
./21_25.log:   180  Ir    c     0.404039    0.417507   -0.299682    0.000000
./21_26.log:   180  Ir    c     0.404039    0.420874   -0.290514    0.000000
./21_27.log:   180  Ir    c     0.404039    0.424241   -0.282709    0.000000
./21_28.log:   180  Ir    c     0.404039    0.427608   -0.274516    0.000000
./21_29.log:   180  Ir    c     0.404039    0.430975   -0.265997    0.000000
./21_30.log:   180  Ir    c     0.404039    0.434342   -0.257188    0.000000
./21_31.log:   180  Ir    c     0.404039    0.437709   -0.247916    0.000000
./21_32.log:   180  Ir    c     0.404039    0.441076   -0.238294    0.000000
./21_33.log:   180  Ir    c     0.404039    0.444443   -0.228141    0.000000
./21_34.log:   180  Ir    c     0.404039    0.447810   -0.218708    0.000000
./21_35.log:   180  Ir    c     0.404039    0.451177   -0.205254    0.000000
./21_36.log:   180  Ir    c     0.404039    0.454544   -0.192349    0.000000
./21_37.log:   180  Ir    c     0.404039    0.457911   -0.178637    0.000000
./21_38.log:   180  Ir    c     0.404039    0.461278    0.162054    0.000000
./21_39.log:   180  Ir    c     0.404039    0.464645    0.225846    0.000000
./21_40.log:   180  Ir    c     0.404039    0.468012    0.265952    0.000000
./21_41.log:   180  Ir    c     0.404039    0.471379    0.300083    0.000000
./21_42.log:   180  Ir    c     0.404039    0.474746    0.331080    0.000000
./21_43.log:   180  Ir    c     0.404039    0.478113    0.350138    0.000000
./21_44.log:   180  Ir    c     0.404039    0.481480    0.367618    0.000000
./21_45.log:   180  Ir    c     0.404039    0.484847    0.381975    0.000000
./21_46.log:   180  Ir    c     0.404039    0.488214    0.389487    0.000000
./21_47.log:   180  Ir    c     0.404039    0.491581    1.110291    0.000000
./21_48.log:   180  Ir    c     0.404039    0.494948    0.388848    0.000000
./21_49.log:   180  Ir    c     0.404039    0.498315    1.282691    0.000000
./21_50.log:   180  Ir    c     0.404039    0.501682    1.346803    0.000000
./21_51.log:   180  Ir    c     0.404039    0.505049    1.388041    0.000000
./21_52.log:   180  Ir    c     0.404039    0.508416    0.360737    0.000000
./21_53.log:   180  Ir    c     0.404039    0.511783    1.456572    0.000000
./21_54.log:   180  Ir    c     0.404039    0.515150    1.493421    0.000000
./21_55.log:   180  Ir    c     0.404039    0.518517    1.529967    0.000000
./21_56.log:   180  Ir    c     0.404039    0.521884    1.558324    0.000000
./21_57.log:   180  Ir    c     0.404039    0.525251    1.599447    0.000000
./21_58.log:   180  Ir    c     0.404039    0.528618    1.639924    0.000000
./21_59.log:   180  Ir    c     0.404039    0.531985    1.879195    0.000000
./21_60.log:   180  Ir    c     0.404039    0.535352    1.971906    0.000000
./21_61.log:   180  Ir    c     0.404039    0.538719    2.033766    0.000000
./21_62.log:   180  Ir    c     0.404039    0.542086    2.079180    0.000000
./21_63.log:   180  Ir    c     0.404039    0.545453    2.128799    0.000000
./21_64.log:   180  Ir    c     0.404039    0.548820    2.171112    0.000000
./21_65.log:   180  Ir    c     0.404039    0.552187    2.213026    0.000000
./21_66.log:   180  Ir    c     0.404039    0.555554    2.253109    0.000000
./21_67.log:   180  Ir    c     0.404039    0.558921    2.291272    0.000000
./21_68.log:   180  Ir    c     0.404039    0.562288    2.327622    0.000000
./21_69.log:   180  Ir    c     0.404039    0.565655    2.368420    0.000000
./21_70.log:   180  Ir    c     0.404039    0.569022    2.395053    0.000000
./21_71.log:   180  Ir    c     0.404039    0.572389    2.426286    0.000000
./21_72.log:   180  Ir    c     0.404039    0.575756    2.455777    0.000000
./21_73.log:   180  Ir    c     0.404039    0.579123    2.484360    0.000000
./21_74.log:   180  Ir    c     0.404039    0.582490    2.513275    0.000000
./21_75.log:   180  Ir    c     0.404039    0.585857    2.535641    0.000000
./21_76.log:   180  Ir    c     0.404039    0.589224    2.558573    0.000000
./21_77.log:   180  Ir    c     0.404039    0.592591    2.467199    0.000000
./21_78.log:   180  Ir    c     0.404039    0.595958    2.503903    0.000000
./21_79.log:   180  Ir    c     0.404039    0.599325    2.532758    0.000000
./21_80.log:   180  Ir    c     0.404039    0.602692    2.274499    0.000000
./21_81.log:   180  Ir    c     0.404039    0.606059    2.309114    0.000000
./21_82.log:   180  Ir    c     0.404039    0.609426    2.327903    0.000000
./21_83.log:   180  Ir    c     0.404039    0.612793    2.357548    0.000000
./21_84.log:   180  Ir    c     0.404039    0.616160    2.374144    0.000000
./21_85.log:   180  Ir    c     0.404039    0.619527    2.398054    0.000000
./21_86.log:   180  Ir    c     0.404039    0.622894    2.410750    0.000000
./21_87.log:   180  Ir    c     0.404039    0.626261    2.419307    0.000000
./21_88.log:   180  Ir    c     0.404039    0.629628    2.431284    0.000000
./21_89.log:   180  Ir    c     0.404039    0.632995    2.441160    0.000000
./21_90.log:   180  Ir    c     0.404039    0.636362    2.450161    0.000000
./21_91.log:   180  Ir    c     0.404039    0.639729    2.452998    0.000000
./21_92.log:   180  Ir    c     0.404039    0.643096    2.454648    0.000000
./21_93.log:   180  Ir    c     0.404039    0.646463    2.459197    0.000000
./21_94.log:   180  Ir    c     0.404039    0.649830    2.461031    0.000000
./21_95.log:   180  Ir    c     0.404039    0.653197    2.461537    0.000000
./21_96.log:   180  Ir    c     0.404039    0.656564    2.468596    0.000000
./21_97.log:   180  Ir    c     0.404039    0.659931    2.470713    0.000000
./21_98.log:   180  Ir    c     0.404039    0.663298    2.473854    0.000000
./21_99.log:   180  Ir    c     0.404039    0.666666    2.475601    0.000000
./22_0.log:   180  Ir    c     0.407406    0.333333   -0.445248    0.000000
./22_1.log:   180  Ir    c     0.407406    0.336699   -0.442597    0.000000
./22_2.log:   180  Ir    c     0.407406    0.340066   -0.446244    0.000000
./22_3.log:   180  Ir    c     0.407406    0.343433   -0.450182    0.000000
./22_4.log:   180  Ir    c     0.407406    0.346800   -0.446809    0.000000
./22_5.log:   180  Ir    c     0.407406    0.350167   -0.442991    0.000000
./22_6.log:   180  Ir    c     0.407406    0.353534   -0.438886    0.000000
./22_7.log:   180  Ir    c     0.407406    0.356901   -0.432337    0.000000
./22_8.log:   180  Ir    c     0.407406    0.360268   -0.427091    0.000000
./22_9.log:   180  Ir    c     0.407406    0.363635   -0.420673    0.000000
./22_10.log:   180  Ir    c     0.407406    0.367002   -0.413124    0.000000
./22_11.log:   180  Ir    c     0.407406    0.370369   -0.407073    0.000000
./22_12.log:   180  Ir    c     0.407406    0.373736   -0.399449    0.000000
./22_13.log:   180  Ir    c     0.407406    0.377103   -0.390835    0.000000
./22_14.log:   180  Ir    c     0.407406    0.380470   -0.381924    0.000000
./22_15.log:   180  Ir    c     0.407406    0.383837   -0.376863    0.000000
./22_16.log:   180  Ir    c     0.407406    0.387204   -0.368786    0.000000
./22_17.log:   180  Ir    c     0.407406    0.390571   -0.360995    0.000000
./22_18.log:   180  Ir    c     0.407406    0.393938   -0.351100    0.000000
./22_19.log:   180  Ir    c     0.407406    0.397305   -0.340792    0.000000
./22_20.log:   180  Ir    c     0.407406    0.400672   -0.329584    0.000000
./22_21.log:   180  Ir    c     0.407406    0.404039   -0.317781    0.000000
./22_22.log:   180  Ir    c     0.407406    0.407406   -0.350673    0.000000
./22_23.log:   180  Ir    c     0.407406    0.410773   -0.298086    0.000000
./22_24.log:   180  Ir    c     0.407406    0.414140   -0.292565    0.000000
./22_25.log:   180  Ir    c     0.407406    0.417507   -0.286031    0.000000
./22_26.log:   180  Ir    c     0.407406    0.420874   -0.279428    0.000000
./22_27.log:   180  Ir    c     0.407406    0.424241   -0.272237    0.000000
./22_28.log:   180  Ir    c     0.407406    0.427608   -0.264488    0.000000
./22_29.log:   180  Ir    c     0.407406    0.430975   -0.256373    0.000000
./22_30.log:   180  Ir    c     0.407406    0.434342   -0.247827    0.000000
./22_31.log:   180  Ir    c     0.407406    0.437709   -0.238955    0.000000
./22_32.log:   180  Ir    c     0.407406    0.441076   -0.229565    0.000000
./22_33.log:   180  Ir    c     0.407406    0.444443   -0.219458    0.000000
./22_34.log:   180  Ir    c     0.407406    0.447810   -0.208540    0.000000
./22_35.log:   180  Ir    c     0.407406    0.451177   -0.197674    0.000000
./22_36.log:   180  Ir    c     0.407406    0.454544   -0.183149    0.000000
./22_37.log:   180  Ir    c     0.407406    0.457911   -0.169969    0.000000
./22_38.log:   180  Ir    c     0.407406    0.461278    0.204810    0.000000
./22_39.log:   180  Ir    c     0.407406    0.464645   -0.005771    0.000000
./22_40.log:   180  Ir    c     0.407406    0.468012    0.298164    0.000000
./22_41.log:   180  Ir    c     0.407406    0.471379    0.330805    0.000000
./22_42.log:   180  Ir    c     0.407406    0.474746    0.356714    0.000000
./22_43.log:   180  Ir    c     0.407406    0.478113    0.382320    0.000000
./22_44.log:   180  Ir    c     0.407406    0.481480    0.396530    0.000000
./22_45.log:   180  Ir    c     0.407406    0.484847    0.409222    0.000000
./22_46.log:   180  Ir    c     0.407406    0.488214    0.417071    0.000000
./22_47.log:   180  Ir    c     0.407406    0.491581    1.272253    0.000000
./22_48.log:   180  Ir    c     0.407406    0.494948    1.328018    0.000000
./22_49.log:   180  Ir    c     0.407406    0.498315    0.404819    0.000000
./22_50.log:   180  Ir    c     0.407406    0.501682    0.394927    0.000000
./22_51.log:   180  Ir    c     0.407406    0.505049    0.387733    0.000000
./22_52.log:   180  Ir    c     0.407406    0.508416    1.484965    0.000000
./22_53.log:   180  Ir    c     0.407406    0.511783    1.512082    0.000000
./22_54.log:   180  Ir    c     0.407406    0.515150    1.531621    0.000000
./22_55.log:   180  Ir    c     0.407406    0.518517    1.569379    0.000000
./22_56.log:   180  Ir    c     0.407406    0.521884    1.589630    0.000000
./22_57.log:   180  Ir    c     0.407406    0.525251    1.635177    0.000000
./22_58.log:   180  Ir    c     0.407406    0.528618    1.665506    0.000000
./22_59.log:   180  Ir    c     0.407406    0.531985    1.856897    0.000000
./22_60.log:   180  Ir    c     0.407406    0.535352    1.985007    0.000000
./22_61.log:   180  Ir    c     0.407406    0.538719    2.043357    0.000000
./22_62.log:   180  Ir    c     0.407406    0.542086    2.087574    0.000000
./22_63.log:   180  Ir    c     0.407406    0.545453    2.125406    0.000000
./22_64.log:   180  Ir    c     0.407406    0.548820    2.179571    0.000000
./22_65.log:   180  Ir    c     0.407406    0.552187    2.219810    0.000000
./22_66.log:   180  Ir    c     0.407406    0.555554    2.257234    0.000000
./22_67.log:   180  Ir    c     0.407406    0.558921    2.290695    0.000000
./22_68.log:   180  Ir    c     0.407406    0.562288    2.331311    0.000000
./22_69.log:   180  Ir    c     0.407406    0.565655    2.365450    0.000000
./22_70.log:   180  Ir    c     0.407406    0.569022    2.402916    0.000000
./22_71.log:   180  Ir    c     0.407406    0.572389    2.432880    0.000000
./22_72.log:   180  Ir    c     0.407406    0.575756    2.458809    0.000000
./22_73.log:   180  Ir    c     0.407406    0.579123    2.486954    0.000000
./22_74.log:   180  Ir    c     0.407406    0.582490    2.380226    0.000000
./22_75.log:   180  Ir    c     0.407406    0.585857    2.539527    0.000000
./22_76.log:   180  Ir    c     0.407406    0.589224    2.472438    0.000000
./22_77.log:   180  Ir    c     0.407406    0.592591    2.493803    0.000000
./22_78.log:   180  Ir    c     0.407406    0.595958    2.519075    0.000000
./22_79.log:   180  Ir    c     0.407406    0.599325    2.173353    0.000000
./22_80.log:   180  Ir    c     0.407406    0.602692    2.261765    0.000000
./22_81.log:   180  Ir    c     0.407406    0.606059    2.292317    0.000000
./22_82.log:   180  Ir    c     0.407406    0.609426    2.322430    0.000000
./22_83.log:   180  Ir    c     0.407406    0.612793    2.342840    0.000000
./22_84.log:   180  Ir    c     0.407406    0.616160    2.353132    0.000000
./22_85.log:   180  Ir    c     0.407406    0.619527    2.385381    0.000000
./22_86.log:   180  Ir    c     0.407406    0.622894    2.395826    0.000000
./22_87.log:   180  Ir    c     0.407406    0.626261    2.404887    0.000000
./22_88.log:   180  Ir    c     0.407406    0.629628    2.425281    0.000000
./22_89.log:   180  Ir    c     0.407406    0.632995    2.433023    0.000000
./22_90.log:   180  Ir    c     0.407406    0.636362    2.433720    0.000000
./22_91.log:   180  Ir    c     0.407406    0.639729    2.448749    0.000000
./22_92.log:   180  Ir    c     0.407406    0.643096    2.447042    0.000000
./22_93.log:   180  Ir    c     0.407406    0.646463    2.441329    0.000000
./22_94.log:   180  Ir    c     0.407406    0.649830    2.454169    0.000000
./22_95.log:   180  Ir    c     0.407406    0.653197    2.457363    0.000000
./22_96.log:   180  Ir    c     0.407406    0.656564    2.461324    0.000000
./22_97.log:   180  Ir    c     0.407406    0.659931    2.459302    0.000000
./22_98.log:   180  Ir    c     0.407406    0.663298    2.465129    0.000000
./22_99.log:   180  Ir    c     0.407406    0.666666    2.471574    0.000000
./23_0.log:   180  Ir    c     0.410773    0.333333   -0.412784    0.000000
./23_1.log:   180  Ir    c     0.410773    0.336699   -0.416654    0.000000
./23_2.log:   180  Ir    c     0.410773    0.340066   -0.419401    0.000000
./23_3.log:   180  Ir    c     0.410773    0.343433   -0.430988    0.000000
./23_4.log:   180  Ir    c     0.410773    0.346800   -0.430028    0.000000
./23_5.log:   180  Ir    c     0.410773    0.350167   -0.428997    0.000000
./23_6.log:   180  Ir    c     0.410773    0.353534   -0.424074    0.000000
./23_7.log:   180  Ir    c     0.410773    0.356901   -0.419117    0.000000
./23_8.log:   180  Ir    c     0.410773    0.360268   -0.414184    0.000000
./23_9.log:   180  Ir    c     0.410773    0.363635   -0.408777    0.000000
./23_10.log:   180  Ir    c     0.410773    0.367002   -0.401358    0.000000
./23_11.log:   180  Ir    c     0.410773    0.370369   -0.395499    0.000000
./23_12.log:   180  Ir    c     0.410773    0.373736   -0.390052    0.000000
./23_13.log:   180  Ir    c     0.410773    0.377103   -0.381565    0.000000
./23_14.log:   180  Ir    c     0.410773    0.380470   -0.372421    0.000000
./23_15.log:   180  Ir    c     0.410773    0.383837   -0.366083    0.000000
./23_16.log:   180  Ir    c     0.410773    0.387204   -0.358866    0.000000
./23_17.log:   180  Ir    c     0.410773    0.390571   -0.353028    0.000000
./23_18.log:   180  Ir    c     0.410773    0.393938   -0.342719    0.000000
./23_19.log:   180  Ir    c     0.410773    0.397305   -0.334348    0.000000
./23_20.log:   180  Ir    c     0.410773    0.400672   -0.323536    0.000000
./23_21.log:   180  Ir    c     0.410773    0.404039   -0.311488    0.000000
./23_22.log:   180  Ir    c     0.410773    0.407406   -0.298086    0.000000
./23_23.log:   180  Ir    c     0.410773    0.410773   -0.298756    0.000000
./23_24.log:   180  Ir    c     0.410773    0.414140   -0.279871    0.000000
./23_25.log:   180  Ir    c     0.410773    0.417507   -0.273015    0.000000
./23_26.log:   180  Ir    c     0.410773    0.420874   -0.266788    0.000000
./23_27.log:   180  Ir    c     0.410773    0.424241   -0.260267    0.000000
./23_28.log:   180  Ir    c     0.410773    0.427608   -0.253174    0.000000
./23_29.log:   180  Ir    c     0.410773    0.430975   -0.245590    0.000000
./23_30.log:   180  Ir    c     0.410773    0.434342   -0.237714    0.000000
./23_31.log:   180  Ir    c     0.410773    0.437709   -0.228932    0.000000
./23_32.log:   180  Ir    c     0.410773    0.441076   -0.219928    0.000000
./23_33.log:   180  Ir    c     0.410773    0.444443   -0.209435    0.000000
./23_34.log:   180  Ir    c     0.410773    0.447810   -0.198107    0.000000
./23_35.log:   180  Ir    c     0.410773    0.451177   -0.186038    0.000000
./23_36.log:   180  Ir    c     0.410773    0.454544   -0.173907    0.000000
./23_37.log:   180  Ir    c     0.410773    0.457911   -0.160465    0.000000
./23_38.log:   180  Ir    c     0.410773    0.461278   -0.145890    0.000000
./23_39.log:   180  Ir    c     0.410773    0.464645    0.296289    0.000000
./23_40.log:   180  Ir    c     0.410773    0.468012    0.329809    0.000000
./23_41.log:   180  Ir    c     0.410773    0.471379    0.360807    0.000000
./23_42.log:   180  Ir    c     0.410773    0.474746    0.388308    0.000000
./23_43.log:   180  Ir    c     0.410773    0.478113    0.407779    0.000000
./23_44.log:   180  Ir    c     0.410773    0.481480    0.424918    0.000000
./23_45.log:   180  Ir    c     0.410773    0.484847    0.438419    0.000000
./23_46.log:   180  Ir    c     0.410773    0.488214    0.446567    0.000000
./23_47.log:   180  Ir    c     0.410773    0.491581    0.449080    0.000000
./23_48.log:   180  Ir    c     0.410773    0.494948    1.385975    0.000000
./23_49.log:   180  Ir    c     0.410773    0.498315    1.429992    0.000000
./23_50.log:   180  Ir    c     0.410773    0.501682    1.453494    0.000000
./23_51.log:   180  Ir    c     0.410773    0.505049    1.481675    0.000000
./23_52.log:   180  Ir    c     0.410773    0.508416    1.504494    0.000000
./23_53.log:   180  Ir    c     0.410773    0.511783    1.531481    0.000000
./23_54.log:   180  Ir    c     0.410773    0.515150    1.558914    0.000000
./23_55.log:   180  Ir    c     0.410773    0.518517    1.588128    0.000000
./23_56.log:   180  Ir    c     0.410773    0.521884    1.613543    0.000000
./23_57.log:   180  Ir    c     0.410773    0.525251    1.648892    0.000000
./23_58.log:   180  Ir    c     0.410773    0.528618    1.690509    0.000000
./23_59.log:   180  Ir    c     0.410773    0.531985    1.867050    0.000000
./23_60.log:   180  Ir    c     0.410773    0.535352    2.006981    0.000000
./23_61.log:   180  Ir    c     0.410773    0.538719    2.062204    0.000000
./23_62.log:   180  Ir    c     0.410773    0.542086    2.101337    0.000000
./23_63.log:   180  Ir    c     0.410773    0.545453    2.142029    0.000000
./23_64.log:   180  Ir    c     0.410773    0.548820    2.190898    0.000000
./23_65.log:   180  Ir    c     0.410773    0.552187    2.226959    0.000000
./23_66.log:   180  Ir    c     0.410773    0.555554    2.262658    0.000000
./23_67.log:   180  Ir    c     0.410773    0.558921    2.300167    0.000000
./23_68.log:   180  Ir    c     0.410773    0.562288    2.334393    0.000000
./23_69.log:   180  Ir    c     0.410773    0.565655    2.361941    0.000000
./23_70.log:   180  Ir    c     0.410773    0.569022    2.403055    0.000000
./23_71.log:   180  Ir    c     0.410773    0.572389    2.428983    0.000000
./23_72.log:   180  Ir    c     0.410773    0.575756    2.318128    0.000000
./23_73.log:   180  Ir    c     0.410773    0.579123    2.489442    0.000000
./23_74.log:   180  Ir    c     0.410773    0.582490    2.419985    0.000000
./23_75.log:   180  Ir    c     0.410773    0.585857    2.460404    0.000000
./23_76.log:   180  Ir    c     0.410773    0.589224    2.491150    0.000000
./23_77.log:   180  Ir    c     0.410773    0.592591    2.518199    0.000000
./23_78.log:   180  Ir    c     0.410773    0.595958    2.151609    0.000000
./23_79.log:   180  Ir    c     0.410773    0.599325    2.197500    0.000000
./23_80.log:   180  Ir    c     0.410773    0.602692    2.245814    0.000000
./23_81.log:   180  Ir    c     0.410773    0.606059    2.277052    0.000000
./23_82.log:   180  Ir    c     0.410773    0.609426    2.308141    0.000000
./23_83.log:   180  Ir    c     0.410773    0.612793    2.326475    0.000000
./23_84.log:   180  Ir    c     0.410773    0.616160    2.358894    0.000000
./23_85.log:   180  Ir    c     0.410773    0.619527    2.370087    0.000000
./23_86.log:   180  Ir    c     0.410773    0.622894    2.380129    0.000000
./23_87.log:   180  Ir    c     0.410773    0.626261    2.392146    0.000000
./23_88.log:   180  Ir    c     0.410773    0.629628    2.406050    0.000000
./23_89.log:   180  Ir    c     0.410773    0.632995    2.414198    0.000000
./23_90.log:   180  Ir    c     0.410773    0.636362    2.429378    0.000000
./23_91.log:   180  Ir    c     0.410773    0.639729    2.438661    0.000000
./23_92.log:   180  Ir    c     0.410773    0.643096    2.445563    0.000000
./23_93.log:   180  Ir    c     0.410773    0.646463    2.452592    0.000000
./23_94.log:   180  Ir    c     0.410773    0.649830    2.452284    0.000000
./23_95.log:   180  Ir    c     0.410773    0.653197    2.453155    0.000000
./23_96.log:   180  Ir    c     0.410773    0.656564    2.456874    0.000000
./23_97.log:   180  Ir    c     0.410773    0.659931    2.461875    0.000000
./23_98.log:   180  Ir    c     0.410773    0.663298    2.464166    0.000000
./23_99.log:   180  Ir    c     0.410773    0.666666    2.466577    0.000000
./24_0.log:   180  Ir    c     0.414140    0.333333   -0.382036    0.000000
./24_1.log:   180  Ir    c     0.414140    0.336699   -0.388702    0.000000
./24_2.log:   180  Ir    c     0.414140    0.340066   -0.392142    0.000000
./24_3.log:   180  Ir    c     0.414140    0.343433   -0.402185    0.000000
./24_4.log:   180  Ir    c     0.414140    0.346800   -0.408632    0.000000
./24_5.log:   180  Ir    c     0.414140    0.350167   -0.409954    0.000000
./24_6.log:   180  Ir    c     0.414140    0.353534   -0.409129    0.000000
./24_7.log:   180  Ir    c     0.414140    0.356901   -0.405085    0.000000
./24_8.log:   180  Ir    c     0.414140    0.360268   -0.401134    0.000000
./24_9.log:   180  Ir    c     0.414140    0.363635   -0.396288    0.000000
./24_10.log:   180  Ir    c     0.414140    0.367002   -0.390224    0.000000
./24_11.log:   180  Ir    c     0.414140    0.370369   -0.384216    0.000000
./24_12.log:   180  Ir    c     0.414140    0.373736   -0.377419    0.000000
./24_13.log:   180  Ir    c     0.414140    0.377103   -0.370495    0.000000
./24_14.log:   180  Ir    c     0.414140    0.380470   -0.365141    0.000000
./24_15.log:   180  Ir    c     0.414140    0.383837   -0.358399    0.000000
./24_16.log:   180  Ir    c     0.414140    0.387204   -0.349998    0.000000
./24_17.log:   180  Ir    c     0.414140    0.390571   -0.344068    0.000000
./24_18.log:   180  Ir    c     0.414140    0.393938   -0.335191    0.000000
./24_19.log:   180  Ir    c     0.414140    0.397305   -0.326001    0.000000
./24_20.log:   180  Ir    c     0.414140    0.400672   -0.315916    0.000000
./24_21.log:   180  Ir    c     0.414140    0.404039   -0.303081    0.000000
./24_22.log:   180  Ir    c     0.414140    0.407406   -0.292565    0.000000
./24_23.log:   180  Ir    c     0.414140    0.410773   -0.279871    0.000000
./24_24.log:   180  Ir    c     0.414140    0.414140   -0.220479    0.000000
./24_25.log:   180  Ir    c     0.414140    0.417507   -0.256435    0.000000
./24_26.log:   180  Ir    c     0.414140    0.420874   -0.251755    0.000000
./24_27.log:   180  Ir    c     0.414140    0.424241   -0.246212    0.000000
./24_28.log:   180  Ir    c     0.414140    0.427608   -0.240180    0.000000
./24_29.log:   180  Ir    c     0.414140    0.430975   -0.233090    0.000000
./24_30.log:   180  Ir    c     0.414140    0.434342   -0.225638    0.000000
./24_31.log:   180  Ir    c     0.414140    0.437709   -0.217374    0.000000
./24_32.log:   180  Ir    c     0.414140    0.441076   -0.208628    0.000000
./24_33.log:   180  Ir    c     0.414140    0.444443   -0.196725    0.000000
./24_34.log:   180  Ir    c     0.414140    0.447810   -0.187039    0.000000
./24_35.log:   180  Ir    c     0.414140    0.451177   -0.175193    0.000000
./24_36.log:   180  Ir    c     0.414140    0.454544   -0.162875    0.000000
./24_37.log:   180  Ir    c     0.414140    0.457911   -0.150237    0.000000
./24_38.log:   180  Ir    c     0.414140    0.461278    0.258246    0.000000
./24_39.log:   180  Ir    c     0.414140    0.464645    0.327636    0.000000
./24_40.log:   180  Ir    c     0.414140    0.468012    0.362917    0.000000
./24_41.log:   180  Ir    c     0.414140    0.471379    0.392074    0.000000
./24_42.log:   180  Ir    c     0.414140    0.474746    0.426156    0.000000
./24_43.log:   180  Ir    c     0.414140    0.478113    0.438313    0.000000
./24_44.log:   180  Ir    c     0.414140    0.481480    0.455256    0.000000
./24_45.log:   180  Ir    c     0.414140    0.484847    1.350419    0.000000
./24_46.log:   180  Ir    c     0.414140    0.488214    1.369632    0.000000
./24_47.log:   180  Ir    c     0.414140    0.491581    1.413317    0.000000
./24_48.log:   180  Ir    c     0.414140    0.494948    1.441644    0.000000
./24_49.log:   180  Ir    c     0.414140    0.498315    1.470837    0.000000
./24_50.log:   180  Ir    c     0.414140    0.501682    1.491153    0.000000
./24_51.log:   180  Ir    c     0.414140    0.505049    1.521462    0.000000
./24_52.log:   180  Ir    c     0.414140    0.508416    1.550287    0.000000
./24_53.log:   180  Ir    c     0.414140    0.511783    1.572902    0.000000
./24_54.log:   180  Ir    c     0.414140    0.515150    1.597305    0.000000
./24_55.log:   180  Ir    c     0.414140    0.518517    1.619086    0.000000
./24_56.log:   180  Ir    c     0.414140    0.521884    1.641219    0.000000
./24_57.log:   180  Ir    c     0.414140    0.525251    1.675525    0.000000
./24_58.log:   180  Ir    c     0.414140    0.528618    1.719331    0.000000
./24_59.log:   180  Ir    c     0.414140    0.531985    1.949555    0.000000
./24_60.log:   180  Ir    c     0.414140    0.535352    2.033240    0.000000
./24_61.log:   180  Ir    c     0.414140    0.538719    2.081972    0.000000
./24_62.log:   180  Ir    c     0.414140    0.542086    2.117566    0.000000
./24_63.log:   180  Ir    c     0.414140    0.545453    2.150625    0.000000
./24_64.log:   180  Ir    c     0.414140    0.548820    2.204743    0.000000
./24_65.log:   180  Ir    c     0.414140    0.552187    2.236261    0.000000
./24_66.log:   180  Ir    c     0.414140    0.555554    2.271139    0.000000
./24_67.log:   180  Ir    c     0.414140    0.558921    2.300663    0.000000
./24_68.log:   180  Ir    c     0.414140    0.562288    2.334232    0.000000
./24_69.log:   180  Ir    c     0.414140    0.565655    2.365243    0.000000
./24_70.log:   180  Ir    c     0.414140    0.569022    1.993196    0.000000
./24_71.log:   180  Ir    c     0.414140    0.572389    2.433204    0.000000
./24_72.log:   180  Ir    c     0.414140    0.575756    2.467716    0.000000
./24_73.log:   180  Ir    c     0.414140    0.579123    2.399093    0.000000
./24_74.log:   180  Ir    c     0.414140    0.582490    2.456649    0.000000
./24_75.log:   180  Ir    c     0.414140    0.585857    2.487618    0.000000
./24_76.log:   180  Ir    c     0.414140    0.589224    1.821683    0.000000
./24_77.log:   180  Ir    c     0.414140    0.592591    1.818403    0.000000
./24_78.log:   180  Ir    c     0.414140    0.595958    2.138454    0.000000
./24_79.log:   180  Ir    c     0.414140    0.599325    2.179905    0.000000
./24_80.log:   180  Ir    c     0.414140    0.602692    2.230678    0.000000
./24_81.log:   180  Ir    c     0.414140    0.606059    2.255757    0.000000
./24_82.log:   180  Ir    c     0.414140    0.609426    2.296081    0.000000
./24_83.log:   180  Ir    c     0.414140    0.612793    2.326775    0.000000
./24_84.log:   180  Ir    c     0.414140    0.616160    2.337945    0.000000
./24_85.log:   180  Ir    c     0.414140    0.619527    2.356396    0.000000
./24_86.log:   180  Ir    c     0.414140    0.622894    2.375679    0.000000
./24_87.log:   180  Ir    c     0.414140    0.626261    2.366596    0.000000
./24_88.log:   180  Ir    c     0.414140    0.629628    2.393178    0.000000
./24_89.log:   180  Ir    c     0.414140    0.632995    2.415192    0.000000
./24_90.log:   180  Ir    c     0.414140    0.636362    2.425151    0.000000
./24_91.log:   180  Ir    c     0.414140    0.639729    2.431628    0.000000
./24_92.log:   180  Ir    c     0.414140    0.643096    2.436490    0.000000
./24_93.log:   180  Ir    c     0.414140    0.646463    2.443548    0.000000
./24_94.log:   180  Ir    c     0.414140    0.649830    2.445427    0.000000
./24_95.log:   180  Ir    c     0.414140    0.653197    2.429290    0.000000
./24_96.log:   180  Ir    c     0.414140    0.656564    2.449078    0.000000
./24_97.log:   180  Ir    c     0.414140    0.659931    2.452475    0.000000
./24_98.log:   180  Ir    c     0.414140    0.663298    2.460109    0.000000
./24_99.log:   180  Ir    c     0.414140    0.666666    2.461147    0.000000
./25_0.log:   180  Ir    c     0.417507    0.333333   -0.356441    0.000000
./25_1.log:   180  Ir    c     0.417507    0.336699   -0.360014    0.000000
./25_2.log:   180  Ir    c     0.417507    0.340066   -0.366477    0.000000
./25_3.log:   180  Ir    c     0.417507    0.343433   -0.375204    0.000000
./25_4.log:   180  Ir    c     0.417507    0.346800   -0.383803    0.000000
./25_5.log:   180  Ir    c     0.417507    0.350167   -0.391973    0.000000
./25_6.log:   180  Ir    c     0.417507    0.353534   -0.392809    0.000000
./25_7.log:   180  Ir    c     0.417507    0.356901   -0.393452    0.000000
./25_8.log:   180  Ir    c     0.417507    0.360268   -0.388188    0.000000
./25_9.log:   180  Ir    c     0.417507    0.363635   -0.382771    0.000000
./25_10.log:   180  Ir    c     0.417507    0.367002   -0.376841    0.000000
./25_11.log:   180  Ir    c     0.417507    0.370369   -0.372126    0.000000
./25_12.log:   180  Ir    c     0.417507    0.373736   -0.366256    0.000000
./25_13.log:   180  Ir    c     0.417507    0.377103   -0.361963    0.000000
./25_14.log:   180  Ir    c     0.417507    0.380470   -0.355415    0.000000
./25_15.log:   180  Ir    c     0.417507    0.383837   -0.348327    0.000000
./25_16.log:   180  Ir    c     0.417507    0.387204   -0.341834    0.000000
./25_17.log:   180  Ir    c     0.417507    0.390571   -0.334721    0.000000
./25_18.log:   180  Ir    c     0.417507    0.393938   -0.326999    0.000000
./25_19.log:   180  Ir    c     0.417507    0.397305   -0.318574    0.000000
./25_20.log:   180  Ir    c     0.417507    0.400672   -0.309246    0.000000
./25_21.log:   180  Ir    c     0.417507    0.404039   -0.299682    0.000000
./25_22.log:   180  Ir    c     0.417507    0.407406   -0.286031    0.000000
./25_23.log:   180  Ir    c     0.417507    0.410773   -0.273015    0.000000
./25_24.log:   180  Ir    c     0.417507    0.414140   -0.256435    0.000000
./25_25.log:   180  Ir    c     0.417507    0.417507   -0.247349    0.000000
./25_26.log:   180  Ir    c     0.417507    0.420874   -0.238689    0.000000
./25_27.log:   180  Ir    c     0.417507    0.424241   -0.228006    0.000000
./25_28.log:   180  Ir    c     0.417507    0.427608   -0.223981    0.000000
./25_29.log:   180  Ir    c     0.417507    0.430975   -0.218527    0.000000
./25_30.log:   180  Ir    c     0.417507    0.434342   -0.209486    0.000000
./25_31.log:   180  Ir    c     0.417507    0.437709   -0.203974    0.000000
./25_32.log:   180  Ir    c     0.417507    0.441076   -0.194937    0.000000
./25_33.log:   180  Ir    c     0.417507    0.444443   -0.185627    0.000000
./25_34.log:   180  Ir    c     0.417507    0.447810   -0.174646    0.000000
./25_35.log:   180  Ir    c     0.417507    0.451177   -0.163356    0.000000
./25_36.log:   180  Ir    c     0.417507    0.454544   -0.153175    0.000000
./25_37.log:   180  Ir    c     0.417507    0.457911   -0.138948    0.000000
./25_38.log:   180  Ir    c     0.417507    0.461278    0.312575    0.000000
./25_39.log:   180  Ir    c     0.417507    0.464645    0.358638    0.000000
./25_40.log:   180  Ir    c     0.417507    0.468012    0.388450    0.000000
./25_41.log:   180  Ir    c     0.417507    0.471379    0.422632    0.000000
./25_42.log:   180  Ir    c     0.417507    0.474746    0.449660    0.000000
./25_43.log:   180  Ir    c     0.417507    0.478113    0.472196    0.000000
./25_44.log:   180  Ir    c     0.417507    0.481480    0.486625    0.000000
./25_45.log:   180  Ir    c     0.417507    0.484847    0.500934    0.000000
./25_46.log:   180  Ir    c     0.417507    0.488214    0.511030    0.000000
./25_47.log:   180  Ir    c     0.417507    0.491581    1.457381    0.000000
./25_48.log:   180  Ir    c     0.417507    0.494948    1.479069    0.000000
./25_49.log:   180  Ir    c     0.417507    0.498315    1.501956    0.000000
./25_50.log:   180  Ir    c     0.417507    0.501682    1.531052    0.000000
./25_51.log:   180  Ir    c     0.417507    0.505049    1.552793    0.000000
./25_52.log:   180  Ir    c     0.417507    0.508416    1.567695    0.000000
./25_53.log:   180  Ir    c     0.417507    0.511783    1.600990    0.000000
./25_54.log:   180  Ir    c     0.417507    0.515150    1.625180    0.000000
./25_55.log:   180  Ir    c     0.417507    0.518517    1.645840    0.000000
./25_56.log:   180  Ir    c     0.417507    0.521884    1.671415    0.000000
./25_57.log:   180  Ir    c     0.417507    0.525251    1.703239    0.000000
./25_58.log:   180  Ir    c     0.417507    0.528618    1.738913    0.000000
./25_59.log:   180  Ir    c     0.417507    0.531985    1.908094    0.000000
./25_60.log:   180  Ir    c     0.417507    0.535352    2.048994    0.000000
./25_61.log:   180  Ir    c     0.417507    0.538719    2.091092    0.000000
./25_62.log:   180  Ir    c     0.417507    0.542086    2.140056    0.000000
./25_63.log:   180  Ir    c     0.417507    0.545453    2.178646    0.000000
./25_64.log:   180  Ir    c     0.417507    0.548820    2.209412    0.000000
./25_65.log:   180  Ir    c     0.417507    0.552187    2.238685    0.000000
./25_66.log:   180  Ir    c     0.417507    0.555554    2.278767    0.000000
./25_67.log:   180  Ir    c     0.417507    0.558921    2.310831    0.000000
./25_68.log:   180  Ir    c     0.417507    0.562288    2.342962    0.000000
./25_69.log:   180  Ir    c     0.417507    0.565655    2.373616    0.000000
./25_70.log:   180  Ir    c     0.417507    0.569022    2.399942    0.000000
./25_71.log:   180  Ir    c     0.417507    0.572389    1.905485    0.000000
./25_72.log:   180  Ir    c     0.417507    0.575756    2.405273    0.000000
./25_73.log:   180  Ir    c     0.417507    0.579123    2.450510    0.000000
./25_74.log:   180  Ir    c     0.417507    0.582490    2.481954    0.000000
./25_75.log:   180  Ir    c     0.417507    0.585857    1.658580    0.000000
./25_76.log:   180  Ir    c     0.417507    0.589224    1.685434    0.000000
./25_77.log:   180  Ir    c     0.417507    0.592591    1.833743    0.000000
./25_78.log:   180  Ir    c     0.417507    0.595958    2.132348    0.000000
./25_79.log:   180  Ir    c     0.417507    0.599325    2.155661    0.000000
./25_80.log:   180  Ir    c     0.417507    0.602692    2.224447    0.000000
./25_81.log:   180  Ir    c     0.417507    0.606059    2.248337    0.000000
./25_82.log:   180  Ir    c     0.417507    0.609426    2.281473    0.000000
./25_83.log:   180  Ir    c     0.417507    0.612793    2.309838    0.000000
./25_84.log:   180  Ir    c     0.417507    0.616160    2.329089    0.000000
./25_85.log:   180  Ir    c     0.417507    0.619527    2.349199    0.000000
./25_86.log:   180  Ir    c     0.417507    0.622894    2.361165    0.000000
./25_87.log:   180  Ir    c     0.417507    0.626261    2.364170    0.000000
./25_88.log:   180  Ir    c     0.417507    0.629628    2.396191    0.000000
./25_89.log:   180  Ir    c     0.417507    0.632995    2.393091    0.000000
./25_90.log:   180  Ir    c     0.417507    0.636362    2.416598    0.000000
./25_91.log:   180  Ir    c     0.417507    0.639729    2.421932    0.000000
./25_92.log:   180  Ir    c     0.417507    0.643096    2.431156    0.000000
./25_93.log:   180  Ir    c     0.417507    0.646463    2.433213    0.000000
./25_94.log:   180  Ir    c     0.417507    0.649830    2.436842    0.000000
./25_95.log:   180  Ir    c     0.417507    0.653197    2.440606    0.000000
./25_96.log:   180  Ir    c     0.417507    0.656564    2.445585    0.000000
./25_97.log:   180  Ir    c     0.417507    0.659931    2.447623    0.000000
./25_98.log:   180  Ir    c     0.417507    0.663298    2.454746    0.000000
./25_99.log:   180  Ir    c     0.417507    0.666666    2.456479    0.000000
./26_0.log:   180  Ir    c     0.420874    0.333333   -0.331449    0.000000
./26_1.log:   180  Ir    c     0.420874    0.336699   -0.332462    0.000000
./26_2.log:   180  Ir    c     0.420874    0.340066   -0.336909    0.000000
./26_3.log:   180  Ir    c     0.420874    0.343433   -0.346348    0.000000
./26_4.log:   180  Ir    c     0.420874    0.346800   -0.357621    0.000000
./26_5.log:   180  Ir    c     0.420874    0.350167   -0.370638    0.000000
./26_6.log:   180  Ir    c     0.420874    0.353534   -0.374853    0.000000
./26_7.log:   180  Ir    c     0.420874    0.356901   -0.378826    0.000000
./26_8.log:   180  Ir    c     0.420874    0.360268   -0.373818    0.000000
./26_9.log:   180  Ir    c     0.420874    0.363635   -0.369117    0.000000
./26_10.log:   180  Ir    c     0.420874    0.367002   -0.365347    0.000000
./26_11.log:   180  Ir    c     0.420874    0.370369   -0.359712    0.000000
./26_12.log:   180  Ir    c     0.420874    0.373736   -0.355694    0.000000
./26_13.log:   180  Ir    c     0.420874    0.377103   -0.349663    0.000000
./26_14.log:   180  Ir    c     0.420874    0.380470   -0.345869    0.000000
./26_15.log:   180  Ir    c     0.420874    0.383837   -0.338110    0.000000
./26_16.log:   180  Ir    c     0.420874    0.387204   -0.331653    0.000000
./26_17.log:   180  Ir    c     0.420874    0.390571   -0.325726    0.000000
./26_18.log:   180  Ir    c     0.420874    0.393938   -0.318336    0.000000
./26_19.log:   180  Ir    c     0.420874    0.397305   -0.310255    0.000000
./26_20.log:   180  Ir    c     0.420874    0.400672   -0.300667    0.000000
./26_21.log:   180  Ir    c     0.420874    0.404039   -0.290514    0.000000
./26_22.log:   180  Ir    c     0.420874    0.407406   -0.279428    0.000000
./26_23.log:   180  Ir    c     0.420874    0.410773   -0.266788    0.000000
./26_24.log:   180  Ir    c     0.420874    0.414140   -0.251755    0.000000
./26_25.log:   180  Ir    c     0.420874    0.417507   -0.238689    0.000000
./26_26.log:   180  Ir    c     0.420874    0.420874    0.816338    0.000000
./26_27.log:   180  Ir    c     0.420874    0.424241   -0.108689    0.000000
./26_28.log:   180  Ir    c     0.420874    0.427608   -0.195516    0.000000
./26_29.log:   180  Ir    c     0.420874    0.430975   -0.196448    0.000000
./26_30.log:   180  Ir    c     0.420874    0.434342   -0.148476    0.000000
./26_31.log:   180  Ir    c     0.420874    0.437709   -0.187673    0.000000
./26_32.log:   180  Ir    c     0.420874    0.441076   -0.099243    0.000000
./26_33.log:   180  Ir    c     0.420874    0.444443   -0.171093    0.000000
./26_34.log:   180  Ir    c     0.420874    0.447810   -0.160679    0.000000
./26_35.log:   180  Ir    c     0.420874    0.451177   -0.150012    0.000000
./26_36.log:   180  Ir    c     0.420874    0.454544   -0.138425    0.000000
./26_37.log:   180  Ir    c     0.420874    0.457911    0.112381    0.000000
./26_38.log:   180  Ir    c     0.420874    0.461278   -0.024327    0.000000
./26_39.log:   180  Ir    c     0.420874    0.464645    0.389680    0.000000
./26_40.log:   180  Ir    c     0.420874    0.468012    0.427051    0.000000
./26_41.log:   180  Ir    c     0.420874    0.471379    0.455849    0.000000
./26_42.log:   180  Ir    c     0.420874    0.474746    0.480769    0.000000
./26_43.log:   180  Ir    c     0.420874    0.478113    0.500906    0.000000
./26_44.log:   180  Ir    c     0.420874    0.481480    0.517530    0.000000
./26_45.log:   180  Ir    c     0.420874    0.484847    0.531457    0.000000
./26_46.log:   180  Ir    c     0.420874    0.488214    1.459551    0.000000
./26_47.log:   180  Ir    c     0.420874    0.491581    1.489403    0.000000
./26_48.log:   180  Ir    c     0.420874    0.494948    1.516041    0.000000
./26_49.log:   180  Ir    c     0.420874    0.498315    1.535945    0.000000
./26_50.log:   180  Ir    c     0.420874    0.501682    1.563728    0.000000
./26_51.log:   180  Ir    c     0.420874    0.505049    1.590420    0.000000
./26_52.log:   180  Ir    c     0.420874    0.508416    1.607766    0.000000
./26_53.log:   180  Ir    c     0.420874    0.511783    1.627805    0.000000
./26_54.log:   180  Ir    c     0.420874    0.515150    1.649441    0.000000
./26_55.log:   180  Ir    c     0.420874    0.518517    1.674428    0.000000
./26_56.log:   180  Ir    c     0.420874    0.521884    1.696842    0.000000
./26_57.log:   180  Ir    c     0.420874    0.525251    1.721645    0.000000
./26_58.log:   180  Ir    c     0.420874    0.528618    1.761352    0.000000
./26_59.log:   180  Ir    c     0.420874    0.531985    1.803933    0.000000
./26_60.log:   180  Ir    c     0.420874    0.535352    2.083847    0.000000
./26_61.log:   180  Ir    c     0.420874    0.538719    2.120657    0.000000
./26_62.log:   180  Ir    c     0.420874    0.542086    2.155862    0.000000
./26_63.log:   180  Ir    c     0.420874    0.545453    2.188011    0.000000
./26_64.log:   180  Ir    c     0.420874    0.548820    2.212116    0.000000
./26_65.log:   180  Ir    c     0.420874    0.552187    2.258423    0.000000
./26_66.log:   180  Ir    c     0.420874    0.555554    2.287873    0.000000
./26_67.log:   180  Ir    c     0.420874    0.558921    1.905158    0.000000
./26_68.log:   180  Ir    c     0.420874    0.562288    2.338450    0.000000
./26_69.log:   180  Ir    c     0.420874    0.565655    1.863127    0.000000
./26_70.log:   180  Ir    c     0.420874    0.569022    2.352485    0.000000
./26_71.log:   180  Ir    c     0.420874    0.572389    2.395646    0.000000
./26_72.log:   180  Ir    c     0.420874    0.575756    2.443774    0.000000
./26_73.log:   180  Ir    c     0.420874    0.579123    2.476259    0.000000
./26_74.log:   180  Ir    c     0.420874    0.582490    1.645812    0.000000
./26_75.log:   180  Ir    c     0.420874    0.585857    1.666496    0.000000
./26_76.log:   180  Ir    c     0.420874    0.589224    1.694032    0.000000
./26_77.log:   180  Ir    c     0.420874    0.592591    1.843515    0.000000
./26_78.log:   180  Ir    c     0.420874    0.595958    2.116402    0.000000
./26_79.log:   180  Ir    c     0.420874    0.599325    2.172386    0.000000
./26_80.log:   180  Ir    c     0.420874    0.602692    2.210653    0.000000
./26_81.log:   180  Ir    c     0.420874    0.606059    2.236505    0.000000
./26_82.log:   180  Ir    c     0.420874    0.609426    2.264220    0.000000
./26_83.log:   180  Ir    c     0.420874    0.612793    2.290180    0.000000
./26_84.log:   180  Ir    c     0.420874    0.616160    2.314806    0.000000
./26_85.log:   180  Ir    c     0.420874    0.619527    2.326787    0.000000
./26_86.log:   180  Ir    c     0.420874    0.622894    2.344104    0.000000
./26_87.log:   180  Ir    c     0.420874    0.626261    2.360457    0.000000
./26_88.log:   180  Ir    c     0.420874    0.629628    2.385241    0.000000
./26_89.log:   180  Ir    c     0.420874    0.632995    2.394342    0.000000
./26_90.log:   180  Ir    c     0.420874    0.636362    2.398173    0.000000
./26_91.log:   180  Ir    c     0.420874    0.639729    2.415072    0.000000
./26_92.log:   180  Ir    c     0.420874    0.643096    2.420180    0.000000
./26_93.log:   180  Ir    c     0.420874    0.646463    2.429189    0.000000
./26_94.log:   180  Ir    c     0.420874    0.649830    2.433818    0.000000
./26_95.log:   180  Ir    c     0.420874    0.653197    2.435916    0.000000
./26_96.log:   180  Ir    c     0.420874    0.656564    2.438831    0.000000
./26_97.log:   180  Ir    c     0.420874    0.659931    2.443432    0.000000
./26_98.log:   180  Ir    c     0.420874    0.663298    2.445866    0.000000
./26_99.log:   180  Ir    c     0.420874    0.666666    2.448590    0.000000
./27_0.log:   180  Ir    c     0.424241    0.333333   -0.306937    0.000000
./27_1.log:   180  Ir    c     0.424241    0.336699   -0.307181    0.000000
./27_2.log:   180  Ir    c     0.424241    0.340066   -0.310488    0.000000
./27_3.log:   180  Ir    c     0.424241    0.343433   -0.316821    0.000000
./27_4.log:   180  Ir    c     0.424241    0.346800   -0.330991    0.000000
./27_5.log:   180  Ir    c     0.424241    0.350167   -0.343489    0.000000
./27_6.log:   180  Ir    c     0.424241    0.353534   -0.355663    0.000000
./27_7.log:   180  Ir    c     0.424241    0.356901   -0.361327    0.000000
./27_8.log:   180  Ir    c     0.424241    0.360268   -0.359788    0.000000
./27_9.log:   180  Ir    c     0.424241    0.363635   -0.357328    0.000000
./27_10.log:   180  Ir    c     0.424241    0.367002   -0.354233    0.000000
./27_11.log:   180  Ir    c     0.424241    0.370369   -0.349108    0.000000
./27_12.log:   180  Ir    c     0.424241    0.373736   -0.344174    0.000000
./27_13.log:   180  Ir    c     0.424241    0.377103   -0.340856    0.000000
./27_14.log:   180  Ir    c     0.424241    0.380470   -0.335700    0.000000
./27_15.log:   180  Ir    c     0.424241    0.383837   -0.329670    0.000000
./27_16.log:   180  Ir    c     0.424241    0.387204   -0.322924    0.000000
./27_17.log:   180  Ir    c     0.424241    0.390571   -0.316782    0.000000
./27_18.log:   180  Ir    c     0.424241    0.393938   -0.307539    0.000000
./27_19.log:   180  Ir    c     0.424241    0.397305   -0.299781    0.000000
./27_20.log:   180  Ir    c     0.424241    0.400672   -0.291075    0.000000
./27_21.log:   180  Ir    c     0.424241    0.404039   -0.282709    0.000000
./27_22.log:   180  Ir    c     0.424241    0.407406   -0.272237    0.000000
./27_23.log:   180  Ir    c     0.424241    0.410773   -0.260267    0.000000
./27_24.log:   180  Ir    c     0.424241    0.414140   -0.246212    0.000000
./27_25.log:   180  Ir    c     0.424241    0.417507   -0.228006    0.000000
./27_26.log:   180  Ir    c     0.424241    0.420874   -0.107567    0.000000
./27_27.log:   180  Ir    c     0.424241    0.424241    0.910978    0.000000
./27_28.log:   180  Ir    c     0.424241    0.427608   -0.062228    0.000000
./27_29.log:   180  Ir    c     0.424241    0.430975    0.993465    0.000000
./27_30.log:   180  Ir    c     0.424241    0.434342   -0.055691    0.000000
./27_31.log:   180  Ir    c     0.424241    0.437709   -0.053403    0.000000
./27_32.log:   180  Ir    c     0.424241    0.441076   -0.049132    0.000000
./27_33.log:   180  Ir    c     0.424241    0.444443   -0.042350    0.000000
./27_34.log:   180  Ir    c     0.424241    0.447810   -0.035569    0.000000
./27_35.log:   180  Ir    c     0.424241    0.451177   -0.021929    0.000000
./27_36.log:   180  Ir    c     0.424241    0.454544   -0.015979    0.000000
./27_37.log:   180  Ir    c     0.424241    0.457911    0.006524    0.000000
./27_38.log:   180  Ir    c     0.424241    0.461278   -0.091845    0.000000
./27_39.log:   180  Ir    c     0.424241    0.464645    0.427009    0.000000
./27_40.log:   180  Ir    c     0.424241    0.468012    0.461272    0.000000
./27_41.log:   180  Ir    c     0.424241    0.471379    0.490210    0.000000
./27_42.log:   180  Ir    c     0.424241    0.474746    0.518355    0.000000
./27_43.log:   180  Ir    c     0.424241    0.478113    1.425505    0.000000
./27_44.log:   180  Ir    c     0.424241    0.481480    1.442782    0.000000
./27_45.log:   180  Ir    c     0.424241    0.484847    1.474495    0.000000
./27_46.log:   180  Ir    c     0.424241    0.488214    1.496076    0.000000
./27_47.log:   180  Ir    c     0.424241    0.491581    1.521365    0.000000
./27_48.log:   180  Ir    c     0.424241    0.494948    1.548539    0.000000
./27_49.log:   180  Ir    c     0.424241    0.498315    1.566920    0.000000
./27_50.log:   180  Ir    c     0.424241    0.501682    1.596359    0.000000
./27_51.log:   180  Ir    c     0.424241    0.505049    1.610569    0.000000
./27_52.log:   180  Ir    c     0.424241    0.508416    1.635576    0.000000
./27_53.log:   180  Ir    c     0.424241    0.511783    1.654715    0.000000
./27_54.log:   180  Ir    c     0.424241    0.515150    1.676404    0.000000
./27_55.log:   180  Ir    c     0.424241    0.518517    1.696195    0.000000
./27_56.log:   180  Ir    c     0.424241    0.521884    1.719511    0.000000
./27_57.log:   180  Ir    c     0.424241    0.525251    1.742670    0.000000
./27_58.log:   180  Ir    c     0.424241    0.528618    1.773265    0.000000
./27_59.log:   180  Ir    c     0.424241    0.531985    1.821076    0.000000
./27_60.log:   180  Ir    c     0.424241    0.535352    2.108345    0.000000
./27_61.log:   180  Ir    c     0.424241    0.538719    2.147111    0.000000
./27_62.log:   180  Ir    c     0.424241    0.542086    2.179409    0.000000
./27_63.log:   180  Ir    c     0.424241    0.545453    2.204494    0.000000
./27_64.log:   180  Ir    c     0.424241    0.548820    2.236330    0.000000
./27_65.log:   180  Ir    c     0.424241    0.552187    2.270644    0.000000
./27_66.log:   180  Ir    c     0.424241    0.555554    2.298860    0.000000
./27_67.log:   180  Ir    c     0.424241    0.558921    1.830142    0.000000
./27_68.log:   180  Ir    c     0.424241    0.562288    2.283850    0.000000
./27_69.log:   180  Ir    c     0.424241    0.565655    2.325817    0.000000
./27_70.log:   180  Ir    c     0.424241    0.569022    2.403719    0.000000
./27_71.log:   180  Ir    c     0.424241    0.572389    2.427805    0.000000
./27_72.log:   180  Ir    c     0.424241    0.575756    2.471251    0.000000
./27_73.log:   180  Ir    c     0.424241    0.579123    1.861277    0.000000
./27_74.log:   180  Ir    c     0.424241    0.582490    1.655414    0.000000
./27_75.log:   180  Ir    c     0.424241    0.585857    1.672264    0.000000
./27_76.log:   180  Ir    c     0.424241    0.589224    1.696824    0.000000
./27_77.log:   180  Ir    c     0.424241    0.592591    1.989209    0.000000
./27_78.log:   180  Ir    c     0.424241    0.595958    2.131279    0.000000
./27_79.log:   180  Ir    c     0.424241    0.599325    2.104332    0.000000
./27_80.log:   180  Ir    c     0.424241    0.602692    2.182115    0.000000
./27_81.log:   180  Ir    c     0.424241    0.606059    2.213714    0.000000
./27_82.log:   180  Ir    c     0.424241    0.609426    2.247956    0.000000
./27_83.log:   180  Ir    c     0.424241    0.612793    2.275030    0.000000
./27_84.log:   180  Ir    c     0.424241    0.616160    2.299185    0.000000
./27_85.log:   180  Ir    c     0.424241    0.619527    2.318863    0.000000
./27_86.log:   180  Ir    c     0.424241    0.622894    2.342128    0.000000
./27_87.log:   180  Ir    c     0.424241    0.626261    2.338372    0.000000
./27_88.log:   180  Ir    c     0.424241    0.629628    2.372251    0.000000
./27_89.log:   180  Ir    c     0.424241    0.632995    2.371324    0.000000
./27_90.log:   180  Ir    c     0.424241    0.636362    2.392459    0.000000
./27_91.log:   180  Ir    c     0.424241    0.639729    2.407325    0.000000
./27_92.log:   180  Ir    c     0.424241    0.643096    2.414984    0.000000
./27_93.log:   180  Ir    c     0.424241    0.646463    2.411774    0.000000
./27_94.log:   180  Ir    c     0.424241    0.649830    2.426640    0.000000
./27_95.log:   180  Ir    c     0.424241    0.653197    2.431413    0.000000
./27_96.log:   180  Ir    c     0.424241    0.656564    2.434616    0.000000
./27_97.log:   180  Ir    c     0.424241    0.659931    2.437124    0.000000
./27_98.log:   180  Ir    c     0.424241    0.663298    2.437728    0.000000
./27_99.log:   180  Ir    c     0.424241    0.666666    2.442519    0.000000
./28_0.log:   180  Ir    c     0.427608    0.333333   -0.275561    0.000000
./28_1.log:   180  Ir    c     0.427608    0.336699   -0.275087    0.000000
./28_2.log:   180  Ir    c     0.427608    0.340066   -0.281737    0.000000
./28_3.log:   180  Ir    c     0.427608    0.343433   -0.288097    0.000000
./28_4.log:   180  Ir    c     0.427608    0.346800   -0.296637    0.000000
./28_5.log:   180  Ir    c     0.427608    0.350167   -0.313885    0.000000
./28_6.log:   180  Ir    c     0.427608    0.353534   -0.331815    0.000000
./28_7.log:   180  Ir    c     0.427608    0.356901   -0.340084    0.000000
./28_8.log:   180  Ir    c     0.427608    0.360268   -0.344957    0.000000
./28_9.log:   180  Ir    c     0.427608    0.363635   -0.343454    0.000000
./28_10.log:   180  Ir    c     0.427608    0.367002   -0.344342    0.000000
./28_11.log:   180  Ir    c     0.427608    0.370369   -0.338955    0.000000
./28_12.log:   180  Ir    c     0.427608    0.373736   -0.335375    0.000000
./28_13.log:   180  Ir    c     0.427608    0.377103   -0.330059    0.000000
./28_14.log:   180  Ir    c     0.427608    0.380470   -0.324165    0.000000
./28_15.log:   180  Ir    c     0.427608    0.383837   -0.319106    0.000000
./28_16.log:   180  Ir    c     0.427608    0.387204   -0.311331    0.000000
./28_17.log:   180  Ir    c     0.427608    0.390571   -0.306304    0.000000
./28_18.log:   180  Ir    c     0.427608    0.393938   -0.298530    0.000000
./28_19.log:   180  Ir    c     0.427608    0.397305   -0.291892    0.000000
./28_20.log:   180  Ir    c     0.427608    0.400672   -0.283520    0.000000
./28_21.log:   180  Ir    c     0.427608    0.404039   -0.274516    0.000000
./28_22.log:   180  Ir    c     0.427608    0.407406   -0.264488    0.000000
./28_23.log:   180  Ir    c     0.427608    0.410773   -0.253166    0.000000
./28_24.log:   180  Ir    c     0.427608    0.414140   -0.240179    0.000000
./28_25.log:   180  Ir    c     0.427608    0.417507   -0.223980    0.000000
./28_26.log:   180  Ir    c     0.427608    0.420874   -0.195516    0.000000
./28_27.log:   180  Ir    c     0.427608    0.424241   -0.062228    0.000000
./28_28.log:   180  Ir    c     0.427608    0.427608    0.981201    0.000000
./28_29.log:   180  Ir    c     0.427608    0.430975   -0.021697    0.000000
./28_30.log:   180  Ir    c     0.427608    0.434342   -0.020355    0.000000
./28_31.log:   180  Ir    c     0.427608    0.437709   -0.017281    0.000000
./28_32.log:   180  Ir    c     0.427608    0.441076   -0.012578    0.000000
./28_33.log:   180  Ir    c     0.427608    0.444443   -0.007751    0.000000
./28_34.log:   180  Ir    c     0.427608    0.447810   -0.000696    0.000000
./28_35.log:   180  Ir    c     0.427608    0.451177   -0.111778    0.000000
./28_36.log:   180  Ir    c     0.427608    0.454544   -0.010750    0.000000
./28_37.log:   180  Ir    c     0.427608    0.457911    0.012748    0.000000
./28_38.log:   180  Ir    c     0.427608    0.461278    0.041726    0.000000
./28_39.log:   180  Ir    c     0.427608    0.464645    0.463161    0.000000
./28_40.log:   180  Ir    c     0.427608    0.468012    0.495660    0.000000
./28_41.log:   180  Ir    c     0.427608    0.471379    0.523211    0.000000
./28_42.log:   180  Ir    c     0.427608    0.474746    0.551036    0.000000
./28_43.log:   180  Ir    c     0.427608    0.478113    0.568429    0.000000
./28_44.log:   180  Ir    c     0.427608    0.481480    0.584970    0.000000
./28_45.log:   180  Ir    c     0.427608    0.484847    0.601318    0.000000
./28_46.log:   180  Ir    c     0.427608    0.488214    1.532600    0.000000
./28_47.log:   180  Ir    c     0.427608    0.491581    1.554981    0.000000
./28_48.log:   180  Ir    c     0.427608    0.494948    1.575667    0.000000
./28_49.log:   180  Ir    c     0.427608    0.498315    1.601599    0.000000
./28_50.log:   180  Ir    c     0.427608    0.501682    1.616277    0.000000
./28_51.log:   180  Ir    c     0.427608    0.505049    1.635046    0.000000
./28_52.log:   180  Ir    c     0.427608    0.508416    1.667490    0.000000
./28_53.log:   180  Ir    c     0.427608    0.511783    1.683542    0.000000
./28_54.log:   180  Ir    c     0.427608    0.515150    1.697037    0.000000
./28_55.log:   180  Ir    c     0.427608    0.518517    1.712570    0.000000
./28_56.log:   180  Ir    c     0.427608    0.521884    1.730449    0.000000
./28_57.log:   180  Ir    c     0.427608    0.525251    1.760791    0.000000
./28_58.log:   180  Ir    c     0.427608    0.528618    1.786686    0.000000
./28_59.log:   180  Ir    c     0.427608    0.531985    1.830135    0.000000
./28_60.log:   180  Ir    c     0.427608    0.535352    2.139734    0.000000
./28_61.log:   180  Ir    c     0.427608    0.538719    2.170500    0.000000
./28_62.log:   180  Ir    c     0.427608    0.542086    2.195540    0.000000
./28_63.log:   180  Ir    c     0.427608    0.545453    2.229716    0.000000
./28_64.log:   180  Ir    c     0.427608    0.548820    1.928371    0.000000
./28_65.log:   180  Ir    c     0.427608    0.552187    1.802755    0.000000
./28_66.log:   180  Ir    c     0.427608    0.555554    2.189966    0.000000
./28_67.log:   180  Ir    c     0.427608    0.558921    2.278013    0.000000
./28_68.log:   180  Ir    c     0.427608    0.562288    2.324111    0.000000
./28_69.log:   180  Ir    c     0.427608    0.565655    2.382955    0.000000
./28_70.log:   180  Ir    c     0.427608    0.569022    2.427753    0.000000
./28_71.log:   180  Ir    c     0.427608    0.572389    2.457356    0.000000
./28_72.log:   180  Ir    c     0.427608    0.575756    1.846706    0.000000
./28_73.log:   180  Ir    c     0.427608    0.579123    1.652255    0.000000
./28_74.log:   180  Ir    c     0.427608    0.582490    1.666899    0.000000
./28_75.log:   180  Ir    c     0.427608    0.585857    1.681770    0.000000
./28_76.log:   180  Ir    c     0.427608    0.589224    1.846466    0.000000
./28_77.log:   180  Ir    c     0.427608    0.592591    2.064336    0.000000
./28_78.log:   180  Ir    c     0.427608    0.595958    1.831426    0.000000
./28_79.log:   180  Ir    c     0.427608    0.599325    2.156870    0.000000
./28_80.log:   180  Ir    c     0.427608    0.602692    2.175167    0.000000
./28_81.log:   180  Ir    c     0.427608    0.606059    2.214182    0.000000
./28_82.log:   180  Ir    c     0.427608    0.609426    2.204389    0.000000
./28_83.log:   180  Ir    c     0.427608    0.612793    2.260436    0.000000
./28_84.log:   180  Ir    c     0.427608    0.616160    2.283563    0.000000
./28_85.log:   180  Ir    c     0.427608    0.619527    2.309503    0.000000
./28_86.log:   180  Ir    c     0.427608    0.622894    2.329281    0.000000
./28_87.log:   180  Ir    c     0.427608    0.626261    2.335156    0.000000
./28_88.log:   180  Ir    c     0.427608    0.629628    2.362451    0.000000
./28_89.log:   180  Ir    c     0.427608    0.632995    2.362495    0.000000
./28_90.log:   180  Ir    c     0.427608    0.636362    2.383210    0.000000
./28_91.log:   180  Ir    c     0.427608    0.639729    2.397614    0.000000
./28_92.log:   180  Ir    c     0.427608    0.643096    2.406300    0.000000
./28_93.log:   180  Ir    c     0.427608    0.646463    2.412223    0.000000
./28_94.log:   180  Ir    c     0.427608    0.649830    2.418908    0.000000
./28_95.log:   180  Ir    c     0.427608    0.653197    2.424654    0.000000
./28_96.log:   180  Ir    c     0.427608    0.656564    2.419170    0.000000
./28_97.log:   180  Ir    c     0.427608    0.659931    2.423029    0.000000
./28_98.log:   180  Ir    c     0.427608    0.663298    2.433749    0.000000
./28_99.log:   180  Ir    c     0.427608    0.666666    2.435502    0.000000
./29_0.log:   180  Ir    c     0.430975    0.333333   -0.245056    0.000000
./29_1.log:   180  Ir    c     0.430975    0.336699   -0.248251    0.000000
./29_2.log:   180  Ir    c     0.430975    0.340066   -0.249077    0.000000
./29_3.log:   180  Ir    c     0.430975    0.343433   -0.254136    0.000000
./29_4.log:   180  Ir    c     0.430975    0.346800   -0.265040    0.000000
./29_5.log:   180  Ir    c     0.430975    0.350167   -0.278508    0.000000
./29_6.log:   180  Ir    c     0.430975    0.353534   -0.294051    0.000000
./29_7.log:   180  Ir    c     0.430975    0.356901   -0.321443    0.000000
./29_8.log:   180  Ir    c     0.430975    0.360268   -0.321613    0.000000
./29_9.log:   180  Ir    c     0.430975    0.363635   -0.332339    0.000000
./29_10.log:   180  Ir    c     0.430975    0.367002   -0.322639    0.000000
./29_11.log:   180  Ir    c     0.430975    0.370369   -0.324975    0.000000
./29_12.log:   180  Ir    c     0.430975    0.373736   -0.323039    0.000000
./29_13.log:   180  Ir    c     0.430975    0.377103   -0.317159    0.000000
./29_14.log:   180  Ir    c     0.430975    0.380470   -0.313035    0.000000
./29_15.log:   180  Ir    c     0.430975    0.383837   -0.307419    0.000000
./29_16.log:   180  Ir    c     0.430975    0.387204   -0.300475    0.000000
./29_17.log:   180  Ir    c     0.430975    0.390571   -0.296631    0.000000
./29_18.log:   180  Ir    c     0.430975    0.393938   -0.289937    0.000000
./29_19.log:   180  Ir    c     0.430975    0.397305   -0.282735    0.000000
./29_20.log:   180  Ir    c     0.430975    0.400672   -0.274695    0.000000
./29_21.log:   180  Ir    c     0.430975    0.404039   -0.265997    0.000000
./29_22.log:   180  Ir    c     0.430975    0.407406   -0.256373    0.000000
./29_23.log:   180  Ir    c     0.430975    0.410773   -0.245590    0.000000
./29_24.log:   180  Ir    c     0.430975    0.414140   -0.233090    0.000000
./29_25.log:   180  Ir    c     0.430975    0.417507   -0.218587    0.000000
./29_26.log:   180  Ir    c     0.430975    0.420874   -0.196441    0.000000
./29_27.log:   180  Ir    c     0.430975    0.424241    0.993465    0.000000
./29_28.log:   180  Ir    c     0.430975    0.427608   -0.021697    0.000000
./29_29.log:   180  Ir    c     0.430975    0.430975   -0.122116    0.000000
./29_30.log:   180  Ir    c     0.430975    0.434342    0.016897    0.000000
./29_31.log:   180  Ir    c     0.430975    0.437709    0.018600    0.000000
./29_32.log:   180  Ir    c     0.430975    0.441076    0.021036    0.000000
./29_33.log:   180  Ir    c     0.430975    0.444443    0.025320    0.000000
./29_34.log:   180  Ir    c     0.430975    0.447810   -0.060170    0.000000
./29_35.log:   180  Ir    c     0.430975    0.451177   -0.072239    0.000000
./29_36.log:   180  Ir    c     0.430975    0.454544    0.052728    0.000000
./29_37.log:   180  Ir    c     0.430975    0.457911    0.081593    0.000000
./29_38.log:   180  Ir    c     0.430975    0.461278    0.061881    0.000000
./29_39.log:   180  Ir    c     0.430975    0.464645    0.501783    0.000000
./29_40.log:   180  Ir    c     0.430975    0.468012    0.535629    0.000000
./29_41.log:   180  Ir    c     0.430975    0.471379    0.558324    0.000000
./29_42.log:   180  Ir    c     0.430975    0.474746    0.583454    0.000000
./29_43.log:   180  Ir    c     0.430975    0.478113    0.603799    0.000000
./29_44.log:   180  Ir    c     0.430975    0.481480    1.526835    0.000000
./29_45.log:   180  Ir    c     0.430975    0.484847    1.538379    0.000000
./29_46.log:   180  Ir    c     0.430975    0.488214    1.563879    0.000000
./29_47.log:   180  Ir    c     0.430975    0.491581    1.585406    0.000000
./29_48.log:   180  Ir    c     0.430975    0.494948    1.600312    0.000000
./29_49.log:   180  Ir    c     0.430975    0.498315    1.621182    0.000000
./29_50.log:   180  Ir    c     0.430975    0.501682    1.641090    0.000000
./29_51.log:   180  Ir    c     0.430975    0.505049    1.662556    0.000000
./29_52.log:   180  Ir    c     0.430975    0.508416    1.682125    0.000000
./29_53.log:   180  Ir    c     0.430975    0.511783    1.703301    0.000000
./29_54.log:   180  Ir    c     0.430975    0.515150    1.722382    0.000000
./29_55.log:   180  Ir    c     0.430975    0.518517    1.738496    0.000000
./29_56.log:   180  Ir    c     0.430975    0.521884    1.755895    0.000000
./29_57.log:   180  Ir    c     0.430975    0.525251    1.776038    0.000000
./29_58.log:   180  Ir    c     0.430975    0.528618    1.804301    0.000000
./29_59.log:   180  Ir    c     0.430975    0.531985    1.857027    0.000000
./29_60.log:   180  Ir    c     0.430975    0.535352    2.153907    0.000000
./29_61.log:   180  Ir    c     0.430975    0.538719    2.203010    0.000000
./29_62.log:   180  Ir    c     0.430975    0.542086    2.221682    0.000000
./29_63.log:   180  Ir    c     0.430975    0.545453    1.828618    0.000000
./29_64.log:   180  Ir    c     0.430975    0.548820    1.872833    0.000000
./29_65.log:   180  Ir    c     0.430975    0.552187    2.177339    0.000000
./29_66.log:   180  Ir    c     0.430975    0.555554    2.261831    0.000000
./29_67.log:   180  Ir    c     0.430975    0.558921    2.298779    0.000000
./29_68.log:   180  Ir    c     0.430975    0.562288    2.367560    0.000000
./29_69.log:   180  Ir    c     0.430975    0.565655    2.410132    0.000000
./29_70.log:   180  Ir    c     0.430975    0.569022    2.454893    0.000000
./29_71.log:   180  Ir    c     0.430975    0.572389    2.487581    0.000000
./29_72.log:   180  Ir    c     0.430975    0.575756    1.650116    0.000000
./29_73.log:   180  Ir    c     0.430975    0.579123    1.660438    0.000000
./29_74.log:   180  Ir    c     0.430975    0.582490    1.681273    0.000000
./29_75.log:   180  Ir    c     0.430975    0.585857    1.687757    0.000000
./29_76.log:   180  Ir    c     0.430975    0.589224    1.872743    0.000000
./29_77.log:   180  Ir    c     0.430975    0.592591    2.050962    0.000000
./29_78.log:   180  Ir    c     0.430975    0.595958    2.120665    0.000000
./29_79.log:   180  Ir    c     0.430975    0.599325    2.121123    0.000000
./29_80.log:   180  Ir    c     0.430975    0.602692    2.183053    0.000000
./29_81.log:   180  Ir    c     0.430975    0.606059    2.201218    0.000000
./29_82.log:   180  Ir    c     0.430975    0.609426    2.231022    0.000000
./29_83.log:   180  Ir    c     0.430975    0.612793    2.256791    0.000000
./29_84.log:   180  Ir    c     0.430975    0.616160    2.270736    0.000000
./29_85.log:   180  Ir    c     0.430975    0.619527    2.293501    0.000000
./29_86.log:   180  Ir    c     0.430975    0.622894    2.316683    0.000000
./29_87.log:   180  Ir    c     0.430975    0.626261    2.329717    0.000000
./29_88.log:   180  Ir    c     0.430975    0.629628    2.350635    0.000000
./29_89.log:   180  Ir    c     0.430975    0.632995    2.352461    0.000000
./29_90.log:   180  Ir    c     0.430975    0.636362    2.374867    0.000000
./29_91.log:   180  Ir    c     0.430975    0.639729    2.372526    0.000000
./29_92.log:   180  Ir    c     0.430975    0.643096    2.395390    0.000000
./29_93.log:   180  Ir    c     0.430975    0.646463    2.404719    0.000000
./29_94.log:   180  Ir    c     0.430975    0.649830    2.405503    0.000000
./29_95.log:   180  Ir    c     0.430975    0.653197    2.415952    0.000000
./29_96.log:   180  Ir    c     0.430975    0.656564    2.420277    0.000000
./29_97.log:   180  Ir    c     0.430975    0.659931    2.411457    0.000000
./29_98.log:   180  Ir    c     0.430975    0.663298    2.420176    0.000000
./29_99.log:   180  Ir    c     0.430975    0.666666    2.419354    0.000000
./30_0.log:   180  Ir    c     0.434342    0.333333   -0.217408    0.000000
./30_1.log:   180  Ir    c     0.434342    0.336699   -0.216989    0.000000
./30_2.log:   180  Ir    c     0.434342    0.340066   -0.218535    0.000000
./30_3.log:   180  Ir    c     0.434342    0.343433   -0.224199    0.000000
./30_4.log:   180  Ir    c     0.434342    0.346800   -0.233066    0.000000
./30_5.log:   180  Ir    c     0.434342    0.350167   -0.244853    0.000000
./30_6.log:   180  Ir    c     0.434342    0.353534   -0.268967    0.000000
./30_7.log:   180  Ir    c     0.434342    0.356901   -0.291227    0.000000
./30_8.log:   180  Ir    c     0.434342    0.360268   -0.309610    0.000000
./30_9.log:   180  Ir    c     0.434342    0.363635   -0.308368    0.000000
./30_10.log:   180  Ir    c     0.434342    0.367002   -0.307998    0.000000
./30_11.log:   180  Ir    c     0.434342    0.370369   -0.312300    0.000000
./30_12.log:   180  Ir    c     0.434342    0.373736   -0.307060    0.000000
./30_13.log:   180  Ir    c     0.434342    0.377103   -0.304467    0.000000
./30_14.log:   180  Ir    c     0.434342    0.380470   -0.300648    0.000000
./30_15.log:   180  Ir    c     0.434342    0.383837   -0.296628    0.000000
./30_16.log:   180  Ir    c     0.434342    0.387204   -0.293047    0.000000
./30_17.log:   180  Ir    c     0.434342    0.390571   -0.286405    0.000000
./30_18.log:   180  Ir    c     0.434342    0.393938   -0.280076    0.000000
./30_19.log:   180  Ir    c     0.434342    0.397305   -0.273156    0.000000
./30_20.log:   180  Ir    c     0.434342    0.400672   -0.265476    0.000000
./30_21.log:   180  Ir    c     0.434342    0.404039   -0.257188    0.000000
./30_22.log:   180  Ir    c     0.434342    0.407406   -0.247827    0.000000
./30_23.log:   180  Ir    c     0.434342    0.410773   -0.237714    0.000000
./30_24.log:   180  Ir    c     0.434342    0.414140   -0.225638    0.000000
./30_25.log:   180  Ir    c     0.434342    0.417507   -0.209486    0.000000
./30_26.log:   180  Ir    c     0.434342    0.420874   -0.148472    0.000000
./30_27.log:   180  Ir    c     0.434342    0.424241   -0.055693    0.000000
./30_28.log:   180  Ir    c     0.434342    0.427608   -0.020355    0.000000
./30_29.log:   180  Ir    c     0.434342    0.430975    0.016897    0.000000
./30_30.log:   180  Ir    c     0.434342    0.434342   -0.095598    0.000000
./30_31.log:   180  Ir    c     0.434342    0.437709    0.056558    0.000000
./30_32.log:   180  Ir    c     0.434342    0.441076    0.056967    0.000000
./30_33.log:   180  Ir    c     0.434342    0.444443   -0.056778    0.000000
./30_34.log:   180  Ir    c     0.434342    0.447810   -0.044241    0.000000
./30_35.log:   180  Ir    c     0.434342    0.451177   -0.031862    0.000000
./30_36.log:   180  Ir    c     0.434342    0.454544   -0.016210    0.000000
./30_37.log:   180  Ir    c     0.434342    0.457911    0.570719    0.000000
./30_38.log:   180  Ir    c     0.434342    0.461278    0.096650    0.000000
./30_39.log:   180  Ir    c     0.434342    0.464645    0.547653    0.000000
./30_40.log:   180  Ir    c     0.434342    0.468012    0.574739    0.000000
./30_41.log:   180  Ir    c     0.434342    0.471379    0.605896    0.000000
./30_42.log:   180  Ir    c     0.434342    0.474746    0.622773    0.000000
./30_43.log:   180  Ir    c     0.434342    0.478113    1.520203    0.000000
./30_44.log:   180  Ir    c     0.434342    0.481480    1.544425    0.000000
./30_45.log:   180  Ir    c     0.434342    0.484847    1.565389    0.000000
./30_46.log:   180  Ir    c     0.434342    0.488214    1.586762    0.000000
./30_47.log:   180  Ir    c     0.434342    0.491581    1.608743    0.000000
./30_48.log:   180  Ir    c     0.434342    0.494948    1.627656    0.000000
./30_49.log:   180  Ir    c     0.434342    0.498315    1.643873    0.000000
./30_50.log:   180  Ir    c     0.434342    0.501682    1.667872    0.000000
./30_51.log:   180  Ir    c     0.434342    0.505049    1.686079    0.000000
./30_52.log:   180  Ir    c     0.434342    0.508416    1.700952    0.000000
./30_53.log:   180  Ir    c     0.434342    0.511783    1.722733    0.000000
./30_54.log:   180  Ir    c     0.434342    0.515150    1.736300    0.000000
./30_55.log:   180  Ir    c     0.434342    0.518517    1.755557    0.000000
./30_56.log:   180  Ir    c     0.434342    0.521884    1.774004    0.000000
./30_57.log:   180  Ir    c     0.434342    0.525251    1.794473    0.000000
./30_58.log:   180  Ir    c     0.434342    0.528618    1.819414    0.000000
./30_59.log:   180  Ir    c     0.434342    0.531985    1.861823    0.000000
./30_60.log:   180  Ir    c     0.434342    0.535352    2.143919    0.000000
./30_61.log:   180  Ir    c     0.434342    0.538719    1.921626    0.000000
./30_62.log:   180  Ir    c     0.434342    0.542086    2.057661    0.000000
./30_63.log:   180  Ir    c     0.434342    0.545453    2.090303    0.000000
./30_64.log:   180  Ir    c     0.434342    0.548820    2.182892    0.000000
./30_65.log:   180  Ir    c     0.434342    0.552187    2.243239    0.000000
./30_66.log:   180  Ir    c     0.434342    0.555554    2.301685    0.000000
./30_67.log:   180  Ir    c     0.434342    0.558921    2.340678    0.000000
./30_68.log:   180  Ir    c     0.434342    0.562288    2.400036    0.000000
./30_69.log:   180  Ir    c     0.434342    0.565655    2.445866    0.000000
./30_70.log:   180  Ir    c     0.434342    0.569022    2.479840    0.000000
./30_71.log:   180  Ir    c     0.434342    0.572389    1.653170    0.000000
./30_72.log:   180  Ir    c     0.434342    0.575756    1.659875    0.000000
./30_73.log:   180  Ir    c     0.434342    0.579123    1.665935    0.000000
./30_74.log:   180  Ir    c     0.434342    0.582490    1.679791    0.000000
./30_75.log:   180  Ir    c     0.434342    0.585857    1.692940    0.000000
./30_76.log:   180  Ir    c     0.434342    0.589224    1.710839    0.000000
./30_77.log:   180  Ir    c     0.434342    0.592591    1.860030    0.000000
./30_78.log:   180  Ir    c     0.434342    0.595958    2.129544    0.000000
./30_79.log:   180  Ir    c     0.434342    0.599325    2.125183    0.000000
./30_80.log:   180  Ir    c     0.434342    0.602692    2.120493    0.000000
./30_81.log:   180  Ir    c     0.434342    0.606059    2.195483    0.000000
./30_82.log:   180  Ir    c     0.434342    0.609426    2.220221    0.000000
./30_83.log:   180  Ir    c     0.434342    0.612793    2.237779    0.000000
./30_84.log:   180  Ir    c     0.434342    0.616160    2.249757    0.000000
./30_85.log:   180  Ir    c     0.434342    0.619527    2.283103    0.000000
./30_86.log:   180  Ir    c     0.434342    0.622894    2.295912    0.000000
./30_87.log:   180  Ir    c     0.434342    0.626261    2.312314    0.000000
./30_88.log:   180  Ir    c     0.434342    0.629628    2.337198    0.000000
./30_89.log:   180  Ir    c     0.434342    0.632995    2.353917    0.000000
./30_90.log:   180  Ir    c     0.434342    0.636362    2.366985    0.000000
./30_91.log:   180  Ir    c     0.434342    0.639729    2.372677    0.000000
./30_92.log:   180  Ir    c     0.434342    0.643096    2.383388    0.000000
./30_93.log:   180  Ir    c     0.434342    0.646463    2.389271    0.000000
./30_94.log:   180  Ir    c     0.434342    0.649830    2.398154    0.000000
./30_95.log:   180  Ir    c     0.434342    0.653197    2.408253    0.000000
./30_96.log:   180  Ir    c     0.434342    0.656564    2.395531    0.000000
./30_97.log:   180  Ir    c     0.434342    0.659931    2.403250    0.000000
./30_98.log:   180  Ir    c     0.434342    0.663298    2.413934    0.000000
./30_99.log:   180  Ir    c     0.434342    0.666666    2.406006    0.000000
./31_0.log:   180  Ir    c     0.437709    0.333333   -0.188424    0.000000
./31_1.log:   180  Ir    c     0.437709    0.336699   -0.187222    0.000000
./31_2.log:   180  Ir    c     0.437709    0.340066   -0.192309    0.000000
./31_3.log:   180  Ir    c     0.437709    0.343433   -0.195195    0.000000
./31_4.log:   180  Ir    c     0.437709    0.346800   -0.200015    0.000000
./31_5.log:   180  Ir    c     0.437709    0.350167   -0.214769    0.000000
./31_6.log:   180  Ir    c     0.437709    0.353534   -0.234225    0.000000
./31_7.log:   180  Ir    c     0.437709    0.356901   -0.251951    0.000000
./31_8.log:   180  Ir    c     0.437709    0.360268   -0.282897    0.000000
./31_9.log:   180  Ir    c     0.437709    0.363635   -0.286783    0.000000
./31_10.log:   180  Ir    c     0.437709    0.367002   -0.292349    0.000000
./31_11.log:   180  Ir    c     0.437709    0.370369   -0.291445    0.000000
./31_12.log:   180  Ir    c     0.437709    0.373736   -0.292019    0.000000
./31_13.log:   180  Ir    c     0.437709    0.377103   -0.291798    0.000000
./31_14.log:   180  Ir    c     0.437709    0.380470   -0.287652    0.000000
./31_15.log:   180  Ir    c     0.437709    0.383837   -0.285707    0.000000
./31_16.log:   180  Ir    c     0.437709    0.387204   -0.281323    0.000000
./31_17.log:   180  Ir    c     0.437709    0.390571   -0.276138    0.000000
./31_18.log:   180  Ir    c     0.437709    0.393938   -0.269842    0.000000
./31_19.log:   180  Ir    c     0.437709    0.397305   -0.263353    0.000000
./31_20.log:   180  Ir    c     0.437709    0.400672   -0.256194    0.000000
./31_21.log:   180  Ir    c     0.437709    0.404039   -0.247916    0.000000
./31_22.log:   180  Ir    c     0.437709    0.407406   -0.238955    0.000000
./31_23.log:   180  Ir    c     0.437709    0.410773   -0.228932    0.000000
./31_24.log:   180  Ir    c     0.437709    0.414140   -0.217374    0.000000
./31_25.log:   180  Ir    c     0.437709    0.417507   -0.203974    0.000000
./31_26.log:   180  Ir    c     0.437709    0.420874   -0.187318    0.000000
./31_27.log:   180  Ir    c     0.437709    0.424241   -0.053398    0.000000
./31_28.log:   180  Ir    c     0.437709    0.427608   -0.017281    0.000000
./31_29.log:   180  Ir    c     0.437709    0.430975    0.018600    0.000000
./31_30.log:   180  Ir    c     0.437709    0.434342    0.056558    0.000000
./31_31.log:   180  Ir    c     0.437709    0.437709    1.204479    0.000000
./31_32.log:   180  Ir    c     0.437709    0.441076   -0.056968    0.000000
./31_33.log:   180  Ir    c     0.437709    0.444443   -0.042949    0.000000
./31_34.log:   180  Ir    c     0.437709    0.447810   -0.031017    0.000000
./31_35.log:   180  Ir    c     0.437709    0.451177   -0.015551    0.000000
./31_36.log:   180  Ir    c     0.437709    0.454544    0.099292    0.000000
./31_37.log:   180  Ir    c     0.437709    0.457911    0.107685    0.000000
./31_38.log:   180  Ir    c     0.437709    0.461278    0.591607    0.000000
./31_39.log:   180  Ir    c     0.437709    0.464645    0.655706    0.000000
./31_40.log:   180  Ir    c     0.437709    0.468012    1.486481    0.000000
./31_41.log:   180  Ir    c     0.437709    0.471379    0.660084    0.000000
./31_42.log:   180  Ir    c     0.437709    0.474746    0.681623    0.000000
./31_43.log:   180  Ir    c     0.437709    0.478113    1.552774    0.000000
./31_44.log:   180  Ir    c     0.437709    0.481480    1.571858    0.000000
./31_45.log:   180  Ir    c     0.437709    0.484847    1.593125    0.000000
./31_46.log:   180  Ir    c     0.437709    0.488214    1.613459    0.000000
./31_47.log:   180  Ir    c     0.437709    0.491581    1.632860    0.000000
./31_48.log:   180  Ir    c     0.437709    0.494948    1.651781    0.000000
./31_49.log:   180  Ir    c     0.437709    0.498315    1.671314    0.000000
./31_50.log:   180  Ir    c     0.437709    0.501682    1.687371    0.000000
./31_51.log:   180  Ir    c     0.437709    0.505049    1.704556    0.000000
./31_52.log:   180  Ir    c     0.437709    0.508416    1.724167    0.000000
./31_53.log:   180  Ir    c     0.437709    0.511783    1.738282    0.000000
./31_54.log:   180  Ir    c     0.437709    0.515150    1.754703    0.000000
./31_55.log:   180  Ir    c     0.437709    0.518517    1.772222    0.000000
./31_56.log:   180  Ir    c     0.437709    0.521884    1.795080    0.000000
./31_57.log:   180  Ir    c     0.437709    0.525251    1.811088    0.000000
./31_58.log:   180  Ir    c     0.437709    0.528618    1.940152    0.000000
./31_59.log:   180  Ir    c     0.437709    0.531985    1.660606    0.000000
./31_60.log:   180  Ir    c     0.437709    0.535352    1.695570    0.000000
./31_61.log:   180  Ir    c     0.437709    0.538719    2.045148    0.000000
./31_62.log:   180  Ir    c     0.437709    0.542086    2.136457    0.000000
./31_63.log:   180  Ir    c     0.437709    0.545453    2.192043    0.000000
./31_64.log:   180  Ir    c     0.437709    0.548820    2.250440    0.000000
./31_65.log:   180  Ir    c     0.437709    0.552187    2.294470    0.000000
./31_66.log:   180  Ir    c     0.437709    0.555554    2.345566    0.000000
./31_67.log:   180  Ir    c     0.437709    0.558921    2.393634    0.000000
./31_68.log:   180  Ir    c     0.437709    0.562288    2.435984    0.000000
./31_69.log:   180  Ir    c     0.437709    0.565655    2.470821    0.000000
./31_70.log:   180  Ir    c     0.437709    0.569022    2.501303    0.000000
./31_71.log:   180  Ir    c     0.437709    0.572389    1.935249    0.000000
./31_72.log:   180  Ir    c     0.437709    0.575756    1.673982    0.000000
./31_73.log:   180  Ir    c     0.437709    0.579123    1.677916    0.000000
./31_74.log:   180  Ir    c     0.437709    0.582490    1.958168    0.000000
./31_75.log:   180  Ir    c     0.437709    0.585857    1.710696    0.000000
./31_76.log:   180  Ir    c     0.437709    0.589224    1.938636    0.000000
./31_77.log:   180  Ir    c     0.437709    0.592591    1.854668    0.000000
./31_78.log:   180  Ir    c     0.437709    0.595958    2.133203    0.000000
./31_79.log:   180  Ir    c     0.437709    0.599325    2.152560    0.000000
./31_80.log:   180  Ir    c     0.437709    0.602692    2.178786    0.000000
./31_81.log:   180  Ir    c     0.437709    0.606059    2.205822    0.000000
./31_82.log:   180  Ir    c     0.437709    0.609426    2.220701    0.000000
./31_83.log:   180  Ir    c     0.437709    0.612793    2.224715    0.000000
./31_84.log:   180  Ir    c     0.437709    0.616160    2.256227    0.000000
./31_85.log:   180  Ir    c     0.437709    0.619527    2.278138    0.000000
./31_86.log:   180  Ir    c     0.437709    0.622894    2.293351    0.000000
./31_87.log:   180  Ir    c     0.437709    0.626261    2.295336    0.000000
./31_88.log:   180  Ir    c     0.437709    0.629628    2.327501    0.000000
./31_89.log:   180  Ir    c     0.437709    0.632995    2.342762    0.000000
./31_90.log:   180  Ir    c     0.437709    0.636362    2.356365    0.000000
./31_91.log:   180  Ir    c     0.437709    0.639729    2.368086    0.000000
./31_92.log:   180  Ir    c     0.437709    0.643096    2.377618    0.000000
./31_93.log:   180  Ir    c     0.437709    0.646463    2.391160    0.000000
./31_94.log:   180  Ir    c     0.437709    0.649830    2.385486    0.000000
./31_95.log:   180  Ir    c     0.437709    0.653197    2.384992    0.000000
./31_96.log:   180  Ir    c     0.437709    0.656564    2.405090    0.000000
./31_97.log:   180  Ir    c     0.437709    0.659931    2.409084    0.000000
./31_98.log:   180  Ir    c     0.437709    0.663298    2.395870    0.000000
./31_99.log:   180  Ir    c     0.437709    0.666666    2.411352    0.000000
./32_0.log:   180  Ir    c     0.441076    0.333333   -0.158229    0.000000
./32_1.log:   180  Ir    c     0.441076    0.336699   -0.162226    0.000000
./32_2.log:   180  Ir    c     0.441076    0.340066   -0.162962    0.000000
./32_3.log:   180  Ir    c     0.441076    0.343433   -0.165468    0.000000
./32_4.log:   180  Ir    c     0.441076    0.346800   -0.174996    0.000000
./32_5.log:   180  Ir    c     0.441076    0.350167   -0.181115    0.000000
./32_6.log:   180  Ir    c     0.441076    0.353534   -0.198345    0.000000
./32_7.log:   180  Ir    c     0.441076    0.356901   -0.223938    0.000000
./32_8.log:   180  Ir    c     0.441076    0.360268   -0.244938    0.000000
./32_9.log:   180  Ir    c     0.441076    0.363635   -0.268265    0.000000
./32_10.log:   180  Ir    c     0.441076    0.367002   -0.271738    0.000000
./32_11.log:   180  Ir    c     0.441076    0.370369   -0.278649    0.000000
./32_12.log:   180  Ir    c     0.441076    0.373736   -0.276376    0.000000
./32_13.log:   180  Ir    c     0.441076    0.377103   -0.278839    0.000000
./32_14.log:   180  Ir    c     0.441076    0.380470   -0.277644    0.000000
./32_15.log:   180  Ir    c     0.441076    0.383837   -0.274327    0.000000
./32_16.log:   180  Ir    c     0.441076    0.387204   -0.270561    0.000000
./32_17.log:   180  Ir    c     0.441076    0.390571   -0.265183    0.000000
./32_18.log:   180  Ir    c     0.441076    0.393938   -0.259544    0.000000
./32_19.log:   180  Ir    c     0.441076    0.397305   -0.253221    0.000000
./32_20.log:   180  Ir    c     0.441076    0.400672   -0.246770    0.000000
./32_21.log:   180  Ir    c     0.441076    0.404039   -0.238294    0.000000
./32_22.log:   180  Ir    c     0.441076    0.407406   -0.229565    0.000000
./32_23.log:   180  Ir    c     0.441076    0.410773   -0.219928    0.000000
./32_24.log:   180  Ir    c     0.441076    0.414140   -0.208629    0.000000
./32_25.log:   180  Ir    c     0.441076    0.417507   -0.194936    0.000000
./32_26.log:   180  Ir    c     0.441076    0.420874   -0.099243    0.000000
./32_27.log:   180  Ir    c     0.441076    0.424241   -0.049132    0.000000
./32_28.log:   180  Ir    c     0.441076    0.427608   -0.012534    0.000000
./32_29.log:   180  Ir    c     0.441076    0.430975    0.021036    0.000000
./32_30.log:   180  Ir    c     0.441076    0.434342    0.056967    0.000000
./32_31.log:   180  Ir    c     0.441076    0.437709   -0.056968    0.000000
./32_32.log:   180  Ir    c     0.441076    0.441076   -0.043860    0.000000
./32_33.log:   180  Ir    c     0.441076    0.444443   -0.032065    0.000000
./32_34.log:   180  Ir    c     0.441076    0.447810   -0.017694    0.000000
./32_35.log:   180  Ir    c     0.441076    0.451177    0.535168    0.000000
./32_36.log:   180  Ir    c     0.441076    0.454544    0.573609    0.000000
./32_37.log:   180  Ir    c     0.441076    0.457911    0.615735    0.000000
./32_38.log:   180  Ir    c     0.441076    0.461278    0.657757    0.000000
./32_39.log:   180  Ir    c     0.441076    0.464645    0.689453    0.000000
./32_40.log:   180  Ir    c     0.441076    0.468012    1.514558    0.000000
./32_41.log:   180  Ir    c     0.441076    0.471379    1.534142    0.000000
./32_42.log:   180  Ir    c     0.441076    0.474746    1.554572    0.000000
./32_43.log:   180  Ir    c     0.441076    0.478113    1.577632    0.000000
./32_44.log:   180  Ir    c     0.441076    0.481480    1.599798    0.000000
./32_45.log:   180  Ir    c     0.441076    0.484847    1.617507    0.000000
./32_46.log:   180  Ir    c     0.441076    0.488214    1.639096    0.000000
./32_47.log:   180  Ir    c     0.441076    0.491581    1.656458    0.000000
./32_48.log:   180  Ir    c     0.441076    0.494948    1.674829    0.000000
./32_49.log:   180  Ir    c     0.441076    0.498315    1.691581    0.000000
./32_50.log:   180  Ir    c     0.441076    0.501682    1.707133    0.000000
./32_51.log:   180  Ir    c     0.441076    0.505049    1.728115    0.000000
./32_52.log:   180  Ir    c     0.441076    0.508416    1.740791    0.000000
./32_53.log:   180  Ir    c     0.441076    0.511783    1.757599    0.000000
./32_54.log:   180  Ir    c     0.441076    0.515150    1.624185    0.000000
./32_55.log:   180  Ir    c     0.441076    0.518517    1.687272    0.000000
./32_56.log:   180  Ir    c     0.441076    0.521884    1.738371    0.000000
./32_57.log:   180  Ir    c     0.441076    0.525251    1.779901    0.000000
./32_58.log:   180  Ir    c     0.441076    0.528618    1.960172    0.000000
./32_59.log:   180  Ir    c     0.441076    0.531985    2.047287    0.000000
./32_60.log:   180  Ir    c     0.441076    0.535352    2.103572    0.000000
./32_61.log:   180  Ir    c     0.441076    0.538719    2.156773    0.000000
./32_62.log:   180  Ir    c     0.441076    0.542086    2.203901    0.000000
./32_63.log:   180  Ir    c     0.441076    0.545453    2.251244    0.000000
./32_64.log:   180  Ir    c     0.441076    0.548820    2.281451    0.000000
./32_65.log:   180  Ir    c     0.441076    0.552187    2.327339    0.000000
./32_66.log:   180  Ir    c     0.441076    0.555554    2.353655    0.000000
./32_67.log:   180  Ir    c     0.441076    0.558921    2.400093    0.000000
./32_68.log:   180  Ir    c     0.441076    0.562288    2.462420    0.000000
./32_69.log:   180  Ir    c     0.441076    0.565655    2.494659    0.000000
./32_70.log:   180  Ir    c     0.441076    0.569022    1.931473    0.000000
./32_71.log:   180  Ir    c     0.441076    0.572389    1.674699    0.000000
./32_72.log:   180  Ir    c     0.441076    0.575756    1.682311    0.000000
./32_73.log:   180  Ir    c     0.441076    0.579123    1.687337    0.000000
./32_74.log:   180  Ir    c     0.441076    0.582490    1.695355    0.000000
./32_75.log:   180  Ir    c     0.441076    0.585857    1.708930    0.000000
./32_76.log:   180  Ir    c     0.441076    0.589224    1.935860    0.000000
./32_77.log:   180  Ir    c     0.441076    0.592591    1.864783    0.000000
./32_78.log:   180  Ir    c     0.441076    0.595958    1.930371    0.000000
./32_79.log:   180  Ir    c     0.441076    0.599325    2.143413    0.000000
./32_80.log:   180  Ir    c     0.441076    0.602692    2.158702    0.000000
./32_81.log:   180  Ir    c     0.441076    0.606059    2.198520    0.000000
./32_82.log:   180  Ir    c     0.441076    0.609426    2.213958    0.000000
./32_83.log:   180  Ir    c     0.441076    0.612793    2.231742    0.000000
./32_84.log:   180  Ir    c     0.441076    0.616160    2.248990    0.000000
./32_85.log:   180  Ir    c     0.441076    0.619527    2.256029    0.000000
./32_86.log:   180  Ir    c     0.441076    0.622894    2.283665    0.000000
./32_87.log:   180  Ir    c     0.441076    0.626261    2.300536    0.000000
./32_88.log:   180  Ir    c     0.441076    0.629628    2.316007    0.000000
./32_89.log:   180  Ir    c     0.441076    0.632995    2.329572    0.000000
./32_90.log:   180  Ir    c     0.441076    0.636362    2.339391    0.000000
./32_91.log:   180  Ir    c     0.441076    0.639729    2.359951    0.000000
./32_92.log:   180  Ir    c     0.441076    0.643096    2.368656    0.000000
./32_93.log:   180  Ir    c     0.441076    0.646463    2.375514    0.000000
./32_94.log:   180  Ir    c     0.441076    0.649830    2.379877    0.000000
./32_95.log:   180  Ir    c     0.441076    0.653197    2.371902    0.000000
./32_96.log:   180  Ir    c     0.441076    0.656564    2.391317    0.000000
./32_97.log:   180  Ir    c     0.441076    0.659931    2.380372    0.000000
./32_98.log:   180  Ir    c     0.441076    0.663298    2.404322    0.000000
./32_99.log:   180  Ir    c     0.441076    0.666666    2.399364    0.000000
./33_0.log:   180  Ir    c     0.444443    0.333333   -0.136734    0.000000
./33_1.log:   180  Ir    c     0.444443    0.336699   -0.136922    0.000000
./33_2.log:   180  Ir    c     0.444443    0.340066   -0.139513    0.000000
./33_3.log:   180  Ir    c     0.444443    0.343433   -0.140712    0.000000
./33_4.log:   180  Ir    c     0.444443    0.346800   -0.150080    0.000000
./33_5.log:   180  Ir    c     0.444443    0.350167   -0.155992    0.000000
./33_6.log:   180  Ir    c     0.444443    0.353534   -0.167850    0.000000
./33_7.log:   180  Ir    c     0.444443    0.356901   -0.190256    0.000000
./33_8.log:   180  Ir    c     0.444443    0.360268   -0.212419    0.000000
./33_9.log:   180  Ir    c     0.444443    0.363635   -0.240712    0.000000
./33_10.log:   180  Ir    c     0.444443    0.367002   -0.250729    0.000000
./33_11.log:   180  Ir    c     0.444443    0.370369   -0.262727    0.000000
./33_12.log:   180  Ir    c     0.444443    0.373736   -0.264942    0.000000
./33_13.log:   180  Ir    c     0.444443    0.377103   -0.266328    0.000000
./33_14.log:   180  Ir    c     0.444443    0.380470   -0.265004    0.000000
./33_15.log:   180  Ir    c     0.444443    0.383837   -0.262355    0.000000
./33_16.log:   180  Ir    c     0.444443    0.387204   -0.258628    0.000000
./33_17.log:   180  Ir    c     0.444443    0.390571   -0.254180    0.000000
./33_18.log:   180  Ir    c     0.444443    0.393938   -0.248818    0.000000
./33_19.log:   180  Ir    c     0.444443    0.397305   -0.242754    0.000000
./33_20.log:   180  Ir    c     0.444443    0.400672   -0.236209    0.000000
./33_21.log:   180  Ir    c     0.444443    0.404039   -0.228141    0.000000
./33_22.log:   180  Ir    c     0.444443    0.407406   -0.219458    0.000000
./33_23.log:   180  Ir    c     0.444443    0.410773   -0.209435    0.000000
./33_24.log:   180  Ir    c     0.444443    0.414140   -0.196725    0.000000
./33_25.log:   180  Ir    c     0.444443    0.417507   -0.185627    0.000000
./33_26.log:   180  Ir    c     0.444443    0.420874   -0.171087    0.000000
./33_27.log:   180  Ir    c     0.444443    0.424241   -0.042350    0.000000
./33_28.log:   180  Ir    c     0.444443    0.427608   -0.007751    0.000000
./33_29.log:   180  Ir    c     0.444443    0.430975    0.025320    0.000000
./33_30.log:   180  Ir    c     0.444443    0.434342   -0.056778    0.000000
./33_31.log:   180  Ir    c     0.444443    0.437709   -0.042951    0.000000
./33_32.log:   180  Ir    c     0.444443    0.441076   -0.032065    0.000000
./33_33.log:   180  Ir    c     0.444443    0.444443   -0.020575    0.000000
./33_34.log:   180  Ir    c     0.444443    0.447810   -0.006625    0.000000
./33_35.log:   180  Ir    c     0.444443    0.451177    0.008953    0.000000
./33_36.log:   180  Ir    c     0.444443    0.454544    0.627346    0.000000
./33_37.log:   180  Ir    c     0.444443    0.457911    0.671070    0.000000
./33_38.log:   180  Ir    c     0.444443    0.461278    0.708460    0.000000
./33_39.log:   180  Ir    c     0.444443    0.464645    1.509797    0.000000
./33_40.log:   180  Ir    c     0.444443    0.468012    1.534367    0.000000
./33_41.log:   180  Ir    c     0.444443    0.471379    1.558922    0.000000
./33_42.log:   180  Ir    c     0.444443    0.474746    1.580079    0.000000
./33_43.log:   180  Ir    c     0.444443    0.478113    1.602920    0.000000
./33_44.log:   180  Ir    c     0.444443    0.481480    1.622731    0.000000
./33_45.log:   180  Ir    c     0.444443    0.484847    1.642860    0.000000
./33_46.log:   180  Ir    c     0.444443    0.488214    1.660685    0.000000
./33_47.log:   180  Ir    c     0.444443    0.491581    1.521375    0.000000
./33_48.log:   180  Ir    c     0.444443    0.494948    1.555228    0.000000
./33_49.log:   180  Ir    c     0.444443    0.498315    1.584478    0.000000
./33_50.log:   180  Ir    c     0.444443    0.501682    1.634592    0.000000
./33_51.log:   180  Ir    c     0.444443    0.505049    1.657529    0.000000
./33_52.log:   180  Ir    c     0.444443    0.508416    1.684831    0.000000
./33_53.log:   180  Ir    c     0.444443    0.511783    1.718032    0.000000
./33_54.log:   180  Ir    c     0.444443    0.515150    1.754902    0.000000
./33_55.log:   180  Ir    c     0.444443    0.518517    1.809661    0.000000
./33_56.log:   180  Ir    c     0.444443    0.521884    1.936239    0.000000
./33_57.log:   180  Ir    c     0.444443    0.525251    2.006649    0.000000
./33_58.log:   180  Ir    c     0.444443    0.528618    2.084061    0.000000
./33_59.log:   180  Ir    c     0.444443    0.531985    2.125469    0.000000
./33_60.log:   180  Ir    c     0.444443    0.535352    2.174004    0.000000
./33_61.log:   180  Ir    c     0.444443    0.538719    2.217536    0.000000
./33_62.log:   180  Ir    c     0.444443    0.542086    2.243285    0.000000
./33_63.log:   180  Ir    c     0.444443    0.545453    2.297965    0.000000
./33_64.log:   180  Ir    c     0.444443    0.548820    2.317474    0.000000
./33_65.log:   180  Ir    c     0.444443    0.552187    2.375192    0.000000
./33_66.log:   180  Ir    c     0.444443    0.555554    2.417293    0.000000
./33_67.log:   180  Ir    c     0.444443    0.558921    2.453317    0.000000
./33_68.log:   180  Ir    c     0.444443    0.562288    2.485763    0.000000
./33_69.log:   180  Ir    c     0.444443    0.565655    2.506304    0.000000
./33_70.log:   180  Ir    c     0.444443    0.569022    1.970067    0.000000
./33_71.log:   180  Ir    c     0.444443    0.572389    1.684236    0.000000
./33_72.log:   180  Ir    c     0.444443    0.575756    1.688788    0.000000
./33_73.log:   180  Ir    c     0.444443    0.579123    1.695687    0.000000
./33_74.log:   180  Ir    c     0.444443    0.582490    1.708287    0.000000
./33_75.log:   180  Ir    c     0.444443    0.585857    1.708545    0.000000
./33_76.log:   180  Ir    c     0.444443    0.589224    1.917721    0.000000
./33_77.log:   180  Ir    c     0.444443    0.592591    1.864564    0.000000
./33_78.log:   180  Ir    c     0.444443    0.595958    1.810481    0.000000
./33_79.log:   180  Ir    c     0.444443    0.599325    2.115101    0.000000
./33_80.log:   180  Ir    c     0.444443    0.602692    2.179589    0.000000
./33_81.log:   180  Ir    c     0.444443    0.606059    2.183889    0.000000
./33_82.log:   180  Ir    c     0.444443    0.609426    2.216628    0.000000
./33_83.log:   180  Ir    c     0.444443    0.612793    2.227979    0.000000
./33_84.log:   180  Ir    c     0.444443    0.616160    2.244367    0.000000
./33_85.log:   180  Ir    c     0.444443    0.619527    2.247477    0.000000
./33_86.log:   180  Ir    c     0.444443    0.622894    2.257959    0.000000
./33_87.log:   180  Ir    c     0.444443    0.626261    2.290283    0.000000
./33_88.log:   180  Ir    c     0.444443    0.629628    2.304905    0.000000
./33_89.log:   180  Ir    c     0.444443    0.632995    2.321470    0.000000
./33_90.log:   180  Ir    c     0.444443    0.636362    2.330251    0.000000
./33_91.log:   180  Ir    c     0.444443    0.639729    2.347596    0.000000
./33_92.log:   180  Ir    c     0.444443    0.643096    2.346602    0.000000
./33_93.log:   180  Ir    c     0.444443    0.646463    2.348029    0.000000
./33_94.log:   180  Ir    c     0.444443    0.649830    2.376897    0.000000
./33_95.log:   180  Ir    c     0.444443    0.653197    2.383762    0.000000
./33_96.log:   180  Ir    c     0.444443    0.656564    2.382794    0.000000
./33_97.log:   180  Ir    c     0.444443    0.659931    2.384717    0.000000
./33_98.log:   180  Ir    c     0.444443    0.663298    2.383292    0.000000
./33_99.log:   180  Ir    c     0.444443    0.666666    2.394012    0.000000
./34_0.log:   180  Ir    c     0.447810    0.333333   -0.110867    0.000000
./34_1.log:   180  Ir    c     0.447810    0.336699   -0.109927    0.000000
./34_2.log:   180  Ir    c     0.447810    0.340066   -0.111661    0.000000
./34_3.log:   180  Ir    c     0.447810    0.343433   -0.114270    0.000000
./34_4.log:   180  Ir    c     0.447810    0.346800   -0.118734    0.000000
./34_5.log:   180  Ir    c     0.447810    0.350167   -0.129371    0.000000
./34_6.log:   180  Ir    c     0.447810    0.353534   -0.145900    0.000000
./34_7.log:   180  Ir    c     0.447810    0.356901   -0.153399    0.000000
./34_8.log:   180  Ir    c     0.447810    0.360268   -0.167125    0.000000
./34_9.log:   180  Ir    c     0.447810    0.363635   -0.206065    0.000000
./34_10.log:   180  Ir    c     0.447810    0.367002   -0.229174    0.000000
./34_11.log:   180  Ir    c     0.447810    0.370369   -0.241918    0.000000
./34_12.log:   180  Ir    c     0.447810    0.373736   -0.248695    0.000000
./34_13.log:   180  Ir    c     0.447810    0.377103   -0.251947    0.000000
./34_14.log:   180  Ir    c     0.447810    0.380470   -0.251856    0.000000
./34_15.log:   180  Ir    c     0.447810    0.383837   -0.249442    0.000000
./34_16.log:   180  Ir    c     0.447810    0.387204   -0.246949    0.000000
./34_17.log:   180  Ir    c     0.447810    0.390571   -0.241641    0.000000
./34_18.log:   180  Ir    c     0.447810    0.393938   -0.237815    0.000000
./34_19.log:   180  Ir    c     0.447810    0.397305   -0.231999    0.000000
./34_20.log:   180  Ir    c     0.447810    0.400672   -0.225062    0.000000
./34_21.log:   180  Ir    c     0.447810    0.404039   -0.218708    0.000000
./34_22.log:   180  Ir    c     0.447810    0.407406   -0.208540    0.000000
./34_23.log:   180  Ir    c     0.447810    0.410773   -0.198107    0.000000
./34_24.log:   180  Ir    c     0.447810    0.414140   -0.187039    0.000000
./34_25.log:   180  Ir    c     0.447810    0.417507   -0.174646    0.000000
./34_26.log:   180  Ir    c     0.447810    0.420874   -0.160680    0.000000
./34_27.log:   180  Ir    c     0.447810    0.424241   -0.035560    0.000000
./34_28.log:   180  Ir    c     0.447810    0.427608   -0.000697    0.000000
./34_29.log:   180  Ir    c     0.447810    0.430975   -0.060170    0.000000
./34_30.log:   180  Ir    c     0.447810    0.434342   -0.044241    0.000000
./34_31.log:   180  Ir    c     0.447810    0.437709   -0.031017    0.000000
./34_32.log:   180  Ir    c     0.447810    0.441076   -0.017597    0.000000
./34_33.log:   180  Ir    c     0.447810    0.444443   -0.006625    0.000000
./34_34.log:   180  Ir    c     0.447810    0.447810    0.003189    0.000000
./34_35.log:   180  Ir    c     0.447810    0.451177    0.018282    0.000000
./34_36.log:   180  Ir    c     0.447810    0.454544    0.036351    0.000000
./34_37.log:   180  Ir    c     0.447810    0.457911    0.053069    0.000000
./34_38.log:   180  Ir    c     0.447810    0.461278    0.070137    0.000000
./34_39.log:   180  Ir    c     0.447810    0.464645    0.771112    0.000000
./34_40.log:   180  Ir    c     0.447810    0.468012    1.290407    0.000000
./34_41.log:   180  Ir    c     0.447810    0.471379    1.355271    0.000000
./34_42.log:   180  Ir    c     0.447810    0.474746    1.418555    0.000000
./34_43.log:   180  Ir    c     0.447810    0.478113    1.474525    0.000000
./34_44.log:   180  Ir    c     0.447810    0.481480    1.510888    0.000000
./34_45.log:   180  Ir    c     0.447810    0.484847    1.546563    0.000000
./34_46.log:   180  Ir    c     0.447810    0.488214    1.587859    0.000000
./34_47.log:   180  Ir    c     0.447810    0.491581    1.613902    0.000000
./34_48.log:   180  Ir    c     0.447810    0.494948    1.643859    0.000000
./34_49.log:   180  Ir    c     0.447810    0.498315    1.672802    0.000000
./34_50.log:   180  Ir    c     0.447810    0.501682    1.707840    0.000000
./34_51.log:   180  Ir    c     0.447810    0.505049    1.731976    0.000000
./34_52.log:   180  Ir    c     0.447810    0.508416    1.751067    0.000000
./34_53.log:   180  Ir    c     0.447810    0.511783    1.774389    0.000000
./34_54.log:   180  Ir    c     0.447810    0.515150    1.855927    0.000000
./34_55.log:   180  Ir    c     0.447810    0.518517    1.944900    0.000000
./34_56.log:   180  Ir    c     0.447810    0.521884    2.048644    0.000000
./34_57.log:   180  Ir    c     0.447810    0.525251    2.104943    0.000000
./34_58.log:   180  Ir    c     0.447810    0.528618    2.152407    0.000000
./34_59.log:   180  Ir    c     0.447810    0.531985    2.173913    0.000000
./34_60.log:   180  Ir    c     0.447810    0.535352    2.233010    0.000000
./34_61.log:   180  Ir    c     0.447810    0.538719    2.254879    0.000000
./34_62.log:   180  Ir    c     0.447810    0.542086    2.282598    0.000000
./34_63.log:   180  Ir    c     0.447810    0.545453    2.331818    0.000000
./34_64.log:   180  Ir    c     0.447810    0.548820    2.376753    0.000000
./34_65.log:   180  Ir    c     0.447810    0.552187    2.411443    0.000000
./34_66.log:   180  Ir    c     0.447810    0.555554    2.446529    0.000000
./34_67.log:   180  Ir    c     0.447810    0.558921    2.480714    0.000000
./34_68.log:   180  Ir    c     0.447810    0.562288    2.496274    0.000000
./34_69.log:   180  Ir    c     0.447810    0.565655    2.494511    0.000000
./34_70.log:   180  Ir    c     0.447810    0.569022    1.997992    0.000000
./34_71.log:   180  Ir    c     0.447810    0.572389    1.693888    0.000000
./34_72.log:   180  Ir    c     0.447810    0.575756    1.697275    0.000000
./34_73.log:   180  Ir    c     0.447810    0.579123    1.704332    0.000000
./34_74.log:   180  Ir    c     0.447810    0.582490    1.713379    0.000000
./34_75.log:   180  Ir    c     0.447810    0.585857    1.899499    0.000000
./34_76.log:   180  Ir    c     0.447810    0.589224    1.738626    0.000000
./34_77.log:   180  Ir    c     0.447810    0.592591    1.862038    0.000000
./34_78.log:   180  Ir    c     0.447810    0.595958    2.164415    0.000000
./34_79.log:   180  Ir    c     0.447810    0.599325    2.169590    0.000000
./34_80.log:   180  Ir    c     0.447810    0.602692    2.173170    0.000000
./34_81.log:   180  Ir    c     0.447810    0.606059    2.192535    0.000000
./34_82.log:   180  Ir    c     0.447810    0.609426    2.208668    0.000000
./34_83.log:   180  Ir    c     0.447810    0.612793    2.216928    0.000000
./34_84.log:   180  Ir    c     0.447810    0.616160    2.240139    0.000000
./34_85.log:   180  Ir    c     0.447810    0.619527    2.253779    0.000000
./34_86.log:   180  Ir    c     0.447810    0.622894    2.268513    0.000000
./34_87.log:   180  Ir    c     0.447810    0.626261    2.282401    0.000000
./34_88.log:   180  Ir    c     0.447810    0.629628    2.297200    0.000000
./34_89.log:   180  Ir    c     0.447810    0.632995    2.311676    0.000000
./34_90.log:   180  Ir    c     0.447810    0.636362    2.325533    0.000000
./34_91.log:   180  Ir    c     0.447810    0.639729    2.309213    0.000000
./34_92.log:   180  Ir    c     0.447810    0.643096    2.345126    0.000000
./34_93.log:   180  Ir    c     0.447810    0.646463    2.328750    0.000000
./34_94.log:   180  Ir    c     0.447810    0.649830    2.330555    0.000000
./34_95.log:   180  Ir    c     0.447810    0.653197    2.371352    0.000000
./34_96.log:   180  Ir    c     0.447810    0.656564    2.379829    0.000000
./34_97.log:   180  Ir    c     0.447810    0.659931    2.381158    0.000000
./34_98.log:   180  Ir    c     0.447810    0.663298    2.381727    0.000000
./34_99.log:   180  Ir    c     0.447810    0.666666    2.393136    0.000000
./35_0.log:   180  Ir    c     0.451177    0.333333   -0.086538    0.000000
./35_1.log:   180  Ir    c     0.451177    0.336699   -0.085484    0.000000
./35_2.log:   180  Ir    c     0.451177    0.340066   -0.091415    0.000000
./35_3.log:   180  Ir    c     0.451177    0.343433   -0.089492    0.000000
./35_4.log:   180  Ir    c     0.451177    0.346800   -0.093546    0.000000
./35_5.log:   180  Ir    c     0.451177    0.350167   -0.103284    0.000000
./35_6.log:   180  Ir    c     0.451177    0.353534   -0.108938    0.000000
./35_7.log:   180  Ir    c     0.451177    0.356901   -0.121156    0.000000
./35_8.log:   180  Ir    c     0.451177    0.360268   -0.135872    0.000000
./35_9.log:   180  Ir    c     0.451177    0.363635   -0.156498    0.000000
./35_10.log:   180  Ir    c     0.451177    0.367002   -0.184233    0.000000
./35_11.log:   180  Ir    c     0.451177    0.370369   -0.217469    0.000000
./35_12.log:   180  Ir    c     0.451177    0.373736   -0.229248    0.000000
./35_13.log:   180  Ir    c     0.451177    0.377103   -0.236975    0.000000
./35_14.log:   180  Ir    c     0.451177    0.380470   -0.238153    0.000000
./35_15.log:   180  Ir    c     0.451177    0.383837   -0.236273    0.000000
./35_16.log:   180  Ir    c     0.451177    0.387204   -0.233833    0.000000
./35_17.log:   180  Ir    c     0.451177    0.390571   -0.231078    0.000000
./35_18.log:   180  Ir    c     0.451177    0.393938   -0.226851    0.000000
./35_19.log:   180  Ir    c     0.451177    0.397305   -0.220415    0.000000
./35_20.log:   180  Ir    c     0.451177    0.400672   -0.213311    0.000000
./35_21.log:   180  Ir    c     0.451177    0.404039   -0.205254    0.000000
./35_22.log:   180  Ir    c     0.451177    0.407406   -0.197674    0.000000
./35_23.log:   180  Ir    c     0.451177    0.410773   -0.186038    0.000000
./35_24.log:   180  Ir    c     0.451177    0.414140   -0.175193    0.000000
./35_25.log:   180  Ir    c     0.451177    0.417507   -0.163356    0.000000
./35_26.log:   180  Ir    c     0.451177    0.420874   -0.150012    0.000000
./35_27.log:   180  Ir    c     0.451177    0.424241   -0.021929    0.000000
./35_28.log:   180  Ir    c     0.451177    0.427608   -0.111778    0.000000
./35_29.log:   180  Ir    c     0.451177    0.430975   -0.072239    0.000000
./35_30.log:   180  Ir    c     0.451177    0.434342   -0.031862    0.000000
./35_31.log:   180  Ir    c     0.451177    0.437709   -0.015533    0.000000
./35_32.log:   180  Ir    c     0.451177    0.441076    0.535168    0.000000
./35_33.log:   180  Ir    c     0.451177    0.444443    0.008953    0.000000
./35_34.log:   180  Ir    c     0.451177    0.447810    0.018280    0.000000
./35_35.log:   180  Ir    c     0.451177    0.451177    0.026425    0.000000
./35_36.log:   180  Ir    c     0.451177    0.454544    0.039095    0.000000
./35_37.log:   180  Ir    c     0.451177    0.457911    0.063894    0.000000
./35_38.log:   180  Ir    c     0.451177    0.461278    1.245624    0.000000
./35_39.log:   180  Ir    c     0.451177    0.464645    1.363812    0.000000
./35_40.log:   180  Ir    c     0.451177    0.468012    1.420366    0.000000
./35_41.log:   180  Ir    c     0.451177    0.471379    1.467208    0.000000
./35_42.log:   180  Ir    c     0.451177    0.474746    1.509741    0.000000
./35_43.log:   180  Ir    c     0.451177    0.478113    1.550298    0.000000
./35_44.log:   180  Ir    c     0.451177    0.481480    1.585751    0.000000
./35_45.log:   180  Ir    c     0.451177    0.484847    1.618459    0.000000
./35_46.log:   180  Ir    c     0.451177    0.488214    1.649165    0.000000
./35_47.log:   180  Ir    c     0.451177    0.491581    1.678616    0.000000
./35_48.log:   180  Ir    c     0.451177    0.494948    1.706665    0.000000
./35_49.log:   180  Ir    c     0.451177    0.498315    1.753261    0.000000
./35_50.log:   180  Ir    c     0.451177    0.501682    1.765594    0.000000
./35_51.log:   180  Ir    c     0.451177    0.505049    1.800016    0.000000
./35_52.log:   180  Ir    c     0.451177    0.508416    1.840658    0.000000
./35_53.log:   180  Ir    c     0.451177    0.511783    1.907656    0.000000
./35_54.log:   180  Ir    c     0.451177    0.515150    2.019698    0.000000
./35_55.log:   180  Ir    c     0.451177    0.518517    1.986742    0.000000
./35_56.log:   180  Ir    c     0.451177    0.521884    2.129694    0.000000
./35_57.log:   180  Ir    c     0.451177    0.525251    2.160322    0.000000
./35_58.log:   180  Ir    c     0.451177    0.528618    2.172588    0.000000
./35_59.log:   180  Ir    c     0.451177    0.531985    2.244585    0.000000
./35_60.log:   180  Ir    c     0.451177    0.535352    2.272209    0.000000
./35_61.log:   180  Ir    c     0.451177    0.538719    2.258406    0.000000
./35_62.log:   180  Ir    c     0.451177    0.542086    2.347103    0.000000
./35_63.log:   180  Ir    c     0.451177    0.545453    2.353689    0.000000
./35_64.log:   180  Ir    c     0.451177    0.548820    2.399987    0.000000
./35_65.log:   180  Ir    c     0.451177    0.552187    2.434277    0.000000
./35_66.log:   180  Ir    c     0.451177    0.555554    2.472676    0.000000
./35_67.log:   180  Ir    c     0.451177    0.558921    2.511256    0.000000
./35_68.log:   180  Ir    c     0.451177    0.562288    2.527549    0.000000
./35_69.log:   180  Ir    c     0.451177    0.565655    2.554978    0.000000
./35_70.log:   180  Ir    c     0.451177    0.569022    1.699970    0.000000
./35_71.log:   180  Ir    c     0.451177    0.572389    1.703362    0.000000
./35_72.log:   180  Ir    c     0.451177    0.575756    1.707061    0.000000
./35_73.log:   180  Ir    c     0.451177    0.579123    1.712890    0.000000
./35_74.log:   180  Ir    c     0.451177    0.582490    2.053638    0.000000
./35_75.log:   180  Ir    c     0.451177    0.585857    1.731365    0.000000
./35_76.log:   180  Ir    c     0.451177    0.589224    1.744537    0.000000
./35_77.log:   180  Ir    c     0.451177    0.592591    1.862384    0.000000
./35_78.log:   180  Ir    c     0.451177    0.595958    2.147035    0.000000
./35_79.log:   180  Ir    c     0.451177    0.599325    2.171203    0.000000
./35_80.log:   180  Ir    c     0.451177    0.602692    2.191688    0.000000
./35_81.log:   180  Ir    c     0.451177    0.606059    2.203390    0.000000
./35_82.log:   180  Ir    c     0.451177    0.609426    2.203619    0.000000
./35_83.log:   180  Ir    c     0.451177    0.612793    2.226532    0.000000
./35_84.log:   180  Ir    c     0.451177    0.616160    2.238436    0.000000
./35_85.log:   180  Ir    c     0.451177    0.619527    2.250791    0.000000
./35_86.log:   180  Ir    c     0.451177    0.622894    2.261300    0.000000
./35_87.log:   180  Ir    c     0.451177    0.626261    2.275937    0.000000
./35_88.log:   180  Ir    c     0.451177    0.629628    2.290052    0.000000
./35_89.log:   180  Ir    c     0.451177    0.632995    2.303509    0.000000
./35_90.log:   180  Ir    c     0.451177    0.636362    2.310213    0.000000
./35_91.log:   180  Ir    c     0.451177    0.639729    2.324092    0.000000
./35_92.log:   180  Ir    c     0.451177    0.643096    2.334752    0.000000
./35_93.log:   180  Ir    c     0.451177    0.646463    2.350687    0.000000
./35_94.log:   180  Ir    c     0.451177    0.649830    2.358684    0.000000
./35_95.log:   180  Ir    c     0.451177    0.653197    2.358639    0.000000
./35_96.log:   180  Ir    c     0.451177    0.656564    2.377924    0.000000
./35_97.log:   180  Ir    c     0.451177    0.659931    2.378772    0.000000
./35_98.log:   180  Ir    c     0.451177    0.663298    2.382689    0.000000
./35_99.log:   180  Ir    c     0.451177    0.666666    2.377276    0.000000
./36_0.log:   180  Ir    c     0.454544    0.333333   -0.065428    0.000000
./36_1.log:   180  Ir    c     0.454544    0.336699   -0.065125    0.000000
./36_2.log:   180  Ir    c     0.454544    0.340066   -0.066956    0.000000
./36_3.log:   180  Ir    c     0.454544    0.343433   -0.069860    0.000000
./36_4.log:   180  Ir    c     0.454544    0.346800   -0.073509    0.000000
./36_5.log:   180  Ir    c     0.454544    0.350167   -0.077388    0.000000
./36_6.log:   180  Ir    c     0.454544    0.353534   -0.085385    0.000000
./36_7.log:   180  Ir    c     0.454544    0.356901   -0.092905    0.000000
./36_8.log:   180  Ir    c     0.454544    0.360268   -0.106330    0.000000
./36_9.log:   180  Ir    c     0.454544    0.363635   -0.117095    0.000000
./36_10.log:   180  Ir    c     0.454544    0.367002   -0.143414    0.000000
./36_11.log:   180  Ir    c     0.454544    0.370369   -0.177177    0.000000
./36_12.log:   180  Ir    c     0.454544    0.373736   -0.205933    0.000000
./36_13.log:   180  Ir    c     0.454544    0.377103   -0.217194    0.000000
./36_14.log:   180  Ir    c     0.454544    0.380470   -0.222653    0.000000
./36_15.log:   180  Ir    c     0.454544    0.383837   -0.224368    0.000000
./36_16.log:   180  Ir    c     0.454544    0.387204   -0.223518    0.000000
./36_17.log:   180  Ir    c     0.454544    0.390571   -0.219257    0.000000
./36_18.log:   180  Ir    c     0.454544    0.393938   -0.214376    0.000000
./36_19.log:   180  Ir    c     0.454544    0.397305   -0.208206    0.000000
./36_20.log:   180  Ir    c     0.454544    0.400672   -0.200961    0.000000
./36_21.log:   180  Ir    c     0.454544    0.404039   -0.192349    0.000000
./36_22.log:   180  Ir    c     0.454544    0.407406   -0.183149    0.000000
./36_23.log:   180  Ir    c     0.454544    0.410773   -0.173907    0.000000
./36_24.log:   180  Ir    c     0.454544    0.414140   -0.162874    0.000000
./36_25.log:   180  Ir    c     0.454544    0.417507   -0.153173    0.000000
./36_26.log:   180  Ir    c     0.454544    0.420874   -0.138425    0.000000
./36_27.log:   180  Ir    c     0.454544    0.424241   -0.015959    0.000000
./36_28.log:   180  Ir    c     0.454544    0.427608   -0.010750    0.000000
./36_29.log:   180  Ir    c     0.454544    0.430975    0.052728    0.000000
./36_30.log:   180  Ir    c     0.454544    0.434342   -0.016210    0.000000
./36_31.log:   180  Ir    c     0.454544    0.437709    0.099089    0.000000
./36_32.log:   180  Ir    c     0.454544    0.441076    0.573609    0.000000
./36_33.log:   180  Ir    c     0.454544    0.444443    0.627346    0.000000
./36_34.log:   180  Ir    c     0.454544    0.447810    0.036351    0.000000
./36_35.log:   180  Ir    c     0.454544    0.451177    0.039091    0.000000
./36_36.log:   180  Ir    c     0.454544    0.454544    0.049783    0.000000
./36_37.log:   180  Ir    c     0.454544    0.457911    1.312897    0.000000
./36_38.log:   180  Ir    c     0.454544    0.461278    1.386366    0.000000
./36_39.log:   180  Ir    c     0.454544    0.464645    1.441172    0.000000
./36_40.log:   180  Ir    c     0.454544    0.468012    1.490626    0.000000
./36_41.log:   180  Ir    c     0.454544    0.471379    1.539227    0.000000
./36_42.log:   180  Ir    c     0.454544    0.474746    1.580675    0.000000
./36_43.log:   180  Ir    c     0.454544    0.478113    1.610240    0.000000
./36_44.log:   180  Ir    c     0.454544    0.481480    1.636632    0.000000
./36_45.log:   180  Ir    c     0.454544    0.484847    1.674218    0.000000
./36_46.log:   180  Ir    c     0.454544    0.488214    1.703242    0.000000
./36_47.log:   180  Ir    c     0.454544    0.491581    1.733131    0.000000
./36_48.log:   180  Ir    c     0.454544    0.494948    1.762462    0.000000
./36_49.log:   180  Ir    c     0.454544    0.498315    1.793129    0.000000
./36_50.log:   180  Ir    c     0.454544    0.501682    1.827235    0.000000
./36_51.log:   180  Ir    c     0.454544    0.505049    1.869371    0.000000
./36_52.log:   180  Ir    c     0.454544    0.508416    1.904608    0.000000
./36_53.log:   180  Ir    c     0.454544    0.511783    2.020435    0.000000
./36_54.log:   180  Ir    c     0.454544    0.515150    2.017024    0.000000
./36_55.log:   180  Ir    c     0.454544    0.518517    2.134658    0.000000
./36_56.log:   180  Ir    c     0.454544    0.521884    2.191040    0.000000
./36_57.log:   180  Ir    c     0.454544    0.525251    2.173636    0.000000
./36_58.log:   180  Ir    c     0.454544    0.528618    2.261717    0.000000
./36_59.log:   180  Ir    c     0.454544    0.531985    2.292465    0.000000
./36_60.log:   180  Ir    c     0.454544    0.535352    2.317821    0.000000
./36_61.log:   180  Ir    c     0.454544    0.538719    2.355478    0.000000
./36_62.log:   180  Ir    c     0.454544    0.542086    2.365171    0.000000
./36_63.log:   180  Ir    c     0.454544    0.545453    2.403712    0.000000
./36_64.log:   180  Ir    c     0.454544    0.548820    2.441427    0.000000
./36_65.log:   180  Ir    c     0.454544    0.552187    2.466417    0.000000
./36_66.log:   180  Ir    c     0.454544    0.555554    2.527317    0.000000
./36_67.log:   180  Ir    c     0.454544    0.558921    2.491531    0.000000
./36_68.log:   180  Ir    c     0.454544    0.562288    2.548142    0.000000
./36_69.log:   180  Ir    c     0.454544    0.565655    1.705235    0.000000
./36_70.log:   180  Ir    c     0.454544    0.569022    1.708952    0.000000
./36_71.log:   180  Ir    c     0.454544    0.572389    1.711817    0.000000
./36_72.log:   180  Ir    c     0.454544    0.575756    1.715989    0.000000
./36_73.log:   180  Ir    c     0.454544    0.579123    1.721190    0.000000
./36_74.log:   180  Ir    c     0.454544    0.582490    2.062973    0.000000
./36_75.log:   180  Ir    c     0.454544    0.585857    1.739028    0.000000
./36_76.log:   180  Ir    c     0.454544    0.589224    1.752523    0.000000
./36_77.log:   180  Ir    c     0.454544    0.592591    1.860579    0.000000
./36_78.log:   180  Ir    c     0.454544    0.595958    2.168023    0.000000
./36_79.log:   180  Ir    c     0.454544    0.599325    2.185209    0.000000
./36_80.log:   180  Ir    c     0.454544    0.602692    2.192957    0.000000
./36_81.log:   180  Ir    c     0.454544    0.606059    2.208370    0.000000
./36_82.log:   180  Ir    c     0.454544    0.609426    2.212437    0.000000
./36_83.log:   180  Ir    c     0.454544    0.612793    2.227167    0.000000
./36_84.log:   180  Ir    c     0.454544    0.616160    2.239705    0.000000
./36_85.log:   180  Ir    c     0.454544    0.619527    2.256235    0.000000
./36_86.log:   180  Ir    c     0.454544    0.622894    2.257261    0.000000
./36_87.log:   180  Ir    c     0.454544    0.626261    2.271887    0.000000
./36_88.log:   180  Ir    c     0.454544    0.629628    2.283640    0.000000
./36_89.log:   180  Ir    c     0.454544    0.632995    2.296532    0.000000
./36_90.log:   180  Ir    c     0.454544    0.636362    2.295952    0.000000
./36_91.log:   180  Ir    c     0.454544    0.639729    2.320571    0.000000
./36_92.log:   180  Ir    c     0.454544    0.643096    2.330221    0.000000
./36_93.log:   180  Ir    c     0.454544    0.646463    2.342127    0.000000
./36_94.log:   180  Ir    c     0.454544    0.649830    2.349810    0.000000
./36_95.log:   180  Ir    c     0.454544    0.653197    2.355990    0.000000
./36_96.log:   180  Ir    c     0.454544    0.656564    2.359260    0.000000
./36_97.log:   180  Ir    c     0.454544    0.659931    2.364368    0.000000
./36_98.log:   180  Ir    c     0.454544    0.663298    2.366886    0.000000
./36_99.log:   180  Ir    c     0.454544    0.666666    2.371240    0.000000
./37_0.log:   180  Ir    c     0.457911    0.333333   -0.043399    0.000000
./37_1.log:   180  Ir    c     0.457911    0.336699   -0.044960    0.000000
./37_2.log:   180  Ir    c     0.457911    0.340066   -0.044439    0.000000
./37_3.log:   180  Ir    c     0.457911    0.343433   -0.046494    0.000000
./37_4.log:   180  Ir    c     0.457911    0.346800   -0.050525    0.000000
./37_5.log:   180  Ir    c     0.457911    0.350167   -0.054160    0.000000
./37_6.log:   180  Ir    c     0.457911    0.353534   -0.059119    0.000000
./37_7.log:   180  Ir    c     0.457911    0.356901   -0.066322    0.000000
./37_8.log:   180  Ir    c     0.457911    0.360268   -0.076845    0.000000
./37_9.log:   180  Ir    c     0.457911    0.363635   -0.085785    0.000000
./37_10.log:   180  Ir    c     0.457911    0.367002   -0.097450    0.000000
./37_11.log:   180  Ir    c     0.457911    0.370369   -0.111295    0.000000
./37_12.log:   180  Ir    c     0.457911    0.373736   -0.157124    0.000000
./37_13.log:   180  Ir    c     0.457911    0.377103   -0.195962    0.000000
./37_14.log:   180  Ir    c     0.457911    0.380470   -0.207973    0.000000
./37_15.log:   180  Ir    c     0.457911    0.383837   -0.211675    0.000000
./37_16.log:   180  Ir    c     0.457911    0.387204   -0.210417    0.000000
./37_17.log:   180  Ir    c     0.457911    0.390571   -0.206806    0.000000
./37_18.log:   180  Ir    c     0.457911    0.393938   -0.201216    0.000000
./37_19.log:   180  Ir    c     0.457911    0.397305   -0.197422    0.000000
./37_20.log:   180  Ir    c     0.457911    0.400672   -0.186916    0.000000
./37_21.log:   180  Ir    c     0.457911    0.404039   -0.178637    0.000000
./37_22.log:   180  Ir    c     0.457911    0.407406   -0.169910    0.000000
./37_23.log:   180  Ir    c     0.457911    0.410773   -0.160464    0.000000
./37_24.log:   180  Ir    c     0.457911    0.414140   -0.150237    0.000000
./37_25.log:   180  Ir    c     0.457911    0.417507   -0.138948    0.000000
./37_26.log:   180  Ir    c     0.457911    0.420874    0.112384    0.000000
./37_27.log:   180  Ir    c     0.457911    0.424241    0.006524    0.000000
./37_28.log:   180  Ir    c     0.457911    0.427608    0.012748    0.000000
./37_29.log:   180  Ir    c     0.457911    0.430975    0.084520    0.000000
./37_30.log:   180  Ir    c     0.457911    0.434342    0.573155    0.000000
./37_31.log:   180  Ir    c     0.457911    0.437709    0.107685    0.000000
./37_32.log:   180  Ir    c     0.457911    0.441076    0.615735    0.000000
./37_33.log:   180  Ir    c     0.457911    0.444443    0.671069    0.000000
./37_34.log:   180  Ir    c     0.457911    0.447810    0.053069    0.000000
./37_35.log:   180  Ir    c     0.457911    0.451177    0.063894    0.000000
./37_36.log:   180  Ir    c     0.457911    0.454544    1.312897    0.000000
./37_37.log:   180  Ir    c     0.457911    0.457911    1.391151    0.000000
./37_38.log:   180  Ir    c     0.457911    0.461278    1.449759    0.000000
./37_39.log:   180  Ir    c     0.457911    0.464645    1.499870    0.000000
./37_40.log:   180  Ir    c     0.457911    0.468012    1.550451    0.000000
./37_41.log:   180  Ir    c     0.457911    0.471379    1.600353    0.000000
./37_42.log:   180  Ir    c     0.457911    0.474746    1.626757    0.000000
./37_43.log:   180  Ir    c     0.457911    0.478113    1.660609    0.000000
./37_44.log:   180  Ir    c     0.457911    0.481480    1.691571    0.000000
./37_45.log:   180  Ir    c     0.457911    0.484847    1.723128    0.000000
./37_46.log:   180  Ir    c     0.457911    0.488214    1.753618    0.000000
./37_47.log:   180  Ir    c     0.457911    0.491581    1.783444    0.000000
./37_48.log:   180  Ir    c     0.457911    0.494948    1.838008    0.000000
./37_49.log:   180  Ir    c     0.457911    0.498315    1.859878    0.000000
./37_50.log:   180  Ir    c     0.457911    0.501682    1.882918    0.000000
./37_51.log:   180  Ir    c     0.457911    0.505049    1.919851    0.000000
./37_52.log:   180  Ir    c     0.457911    0.508416    2.035048    0.000000
./37_53.log:   180  Ir    c     0.457911    0.511783    2.033493    0.000000
./37_54.log:   180  Ir    c     0.457911    0.515150    2.174496    0.000000
./37_55.log:   180  Ir    c     0.457911    0.518517    2.169456    0.000000
./37_56.log:   180  Ir    c     0.457911    0.521884    2.215423    0.000000
./37_57.log:   180  Ir    c     0.457911    0.525251    2.249826    0.000000
./37_58.log:   180  Ir    c     0.457911    0.528618    2.277947    0.000000
./37_59.log:   180  Ir    c     0.457911    0.531985    2.337472    0.000000
./37_60.log:   180  Ir    c     0.457911    0.535352    2.361927    0.000000
./37_61.log:   180  Ir    c     0.457911    0.538719    2.375639    0.000000
./37_62.log:   180  Ir    c     0.457911    0.542086    2.418668    0.000000
./37_63.log:   180  Ir    c     0.457911    0.545453    2.438551    0.000000
./37_64.log:   180  Ir    c     0.457911    0.548820    2.470537    0.000000
./37_65.log:   180  Ir    c     0.457911    0.552187    2.496436    0.000000
./37_66.log:   180  Ir    c     0.457911    0.555554    2.517391    0.000000
./37_67.log:   180  Ir    c     0.457911    0.558921    2.527112    0.000000
./37_68.log:   180  Ir    c     0.457911    0.562288    2.554354    0.000000
./37_69.log:   180  Ir    c     0.457911    0.565655    1.715934    0.000000
./37_70.log:   180  Ir    c     0.457911    0.569022    1.717970    0.000000
./37_71.log:   180  Ir    c     0.457911    0.572389    1.716990    0.000000
./37_72.log:   180  Ir    c     0.457911    0.575756    1.724732    0.000000
./37_73.log:   180  Ir    c     0.457911    0.579123    1.729735    0.000000
./37_74.log:   180  Ir    c     0.457911    0.582490    1.735789    0.000000
./37_75.log:   180  Ir    c     0.457911    0.585857    1.745546    0.000000
./37_76.log:   180  Ir    c     0.457911    0.589224    1.811573    0.000000
./37_77.log:   180  Ir    c     0.457911    0.592591    2.177332    0.000000
./37_78.log:   180  Ir    c     0.457911    0.595958    2.167006    0.000000
./37_79.log:   180  Ir    c     0.457911    0.599325    2.195505    0.000000
./37_80.log:   180  Ir    c     0.457911    0.602692    2.206343    0.000000
./37_81.log:   180  Ir    c     0.457911    0.606059    2.206308    0.000000
./37_82.log:   180  Ir    c     0.457911    0.609426    2.218024    0.000000
./37_83.log:   180  Ir    c     0.457911    0.612793    2.217652    0.000000
./37_84.log:   180  Ir    c     0.457911    0.616160    2.239987    0.000000
./37_85.log:   180  Ir    c     0.457911    0.619527    2.239483    0.000000
./37_86.log:   180  Ir    c     0.457911    0.622894    2.258747    0.000000
./37_87.log:   180  Ir    c     0.457911    0.626261    2.268556    0.000000
./37_88.log:   180  Ir    c     0.457911    0.629628    2.279263    0.000000
./37_89.log:   180  Ir    c     0.457911    0.632995    2.290565    0.000000
./37_90.log:   180  Ir    c     0.457911    0.636362    2.301897    0.000000
./37_91.log:   180  Ir    c     0.457911    0.639729    2.313146    0.000000
./37_92.log:   180  Ir    c     0.457911    0.643096    2.326817    0.000000
./37_93.log:   180  Ir    c     0.457911    0.646463    2.334106    0.000000
./37_94.log:   180  Ir    c     0.457911    0.649830    2.342606    0.000000
./37_95.log:   180  Ir    c     0.457911    0.653197    2.344316    0.000000
./37_96.log:   180  Ir    c     0.457911    0.656564    2.338583    0.000000
./37_97.log:   180  Ir    c     0.457911    0.659931    2.363924    0.000000
./37_98.log:   180  Ir    c     0.457911    0.663298    2.368432    0.000000
./37_99.log:   180  Ir    c     0.457911    0.666666    2.371821    0.000000
./38_0.log:   180  Ir    c     0.461278    0.333333   -0.024125    0.000000
./38_1.log:   180  Ir    c     0.461278    0.336699   -0.023714    0.000000
./38_2.log:   180  Ir    c     0.461278    0.340066   -0.022462    0.000000
./38_3.log:   180  Ir    c     0.461278    0.343433   -0.024775    0.000000
./38_4.log:   180  Ir    c     0.461278    0.346800   -0.027234    0.000000
./38_5.log:   180  Ir    c     0.461278    0.350167   -0.030420    0.000000
./38_6.log:   180  Ir    c     0.461278    0.353534   -0.036612    0.000000
./38_7.log:   180  Ir    c     0.461278    0.356901   -0.043535    0.000000
./38_8.log:   180  Ir    c     0.461278    0.360268   -0.049508    0.000000
./38_9.log:   180  Ir    c     0.461278    0.363635   -0.051717    0.000000
./38_10.log:   180  Ir    c     0.461278    0.367002   -0.062319    0.000000
./38_11.log:   180  Ir    c     0.461278    0.370369   -0.070515    0.000000
./38_12.log:   180  Ir    c     0.461278    0.373736   -0.093187    0.000000
./38_13.log:   180  Ir    c     0.461278    0.377103   -0.143878    0.000000
./38_14.log:   180  Ir    c     0.461278    0.380470   -0.189312    0.000000
./38_15.log:   180  Ir    c     0.461278    0.383837   -0.196931    0.000000
./38_16.log:   180  Ir    c     0.461278    0.387204   -0.197907    0.000000
./38_17.log:   180  Ir    c     0.461278    0.390571   -0.193901    0.000000
./38_18.log:   180  Ir    c     0.461278    0.393938   -0.187400    0.000000
./38_19.log:   180  Ir    c     0.461278    0.397305   -0.180396    0.000000
./38_20.log:   180  Ir    c     0.461278    0.400672   -0.170991    0.000000
./38_21.log:   180  Ir    c     0.461278    0.404039    0.162035    0.000000
./38_22.log:   180  Ir    c     0.461278    0.407406    0.204810    0.000000
./38_23.log:   180  Ir    c     0.461278    0.410773   -0.145891    0.000000
./38_24.log:   180  Ir    c     0.461278    0.414140    0.272674    0.000000
./38_25.log:   180  Ir    c     0.461278    0.417507    0.312575    0.000000
./38_26.log:   180  Ir    c     0.461278    0.420874   -0.110258    0.000000
./38_27.log:   180  Ir    c     0.461278    0.424241   -0.091845    0.000000
./38_28.log:   180  Ir    c     0.461278    0.427608    0.041720    0.000000
./38_29.log:   180  Ir    c     0.461278    0.430975    0.561119    0.000000
./38_30.log:   180  Ir    c     0.461278    0.434342    0.096649    0.000000
./38_31.log:   180  Ir    c     0.461278    0.437709    0.591610    0.000000
./38_32.log:   180  Ir    c     0.461278    0.441076    0.659418    0.000000
./38_33.log:   180  Ir    c     0.461278    0.444443    0.708472    0.000000
./38_34.log:   180  Ir    c     0.461278    0.447810    0.070137    0.000000
./38_35.log:   180  Ir    c     0.461278    0.451177    1.245624    0.000000
./38_36.log:   180  Ir    c     0.461278    0.454544    1.386366    0.000000
./38_37.log:   180  Ir    c     0.461278    0.457911    1.449758    0.000000
./38_38.log:   180  Ir    c     0.461278    0.461278    1.507968    0.000000
./38_39.log:   180  Ir    c     0.461278    0.464645    1.561326    0.000000
./38_40.log:   180  Ir    c     0.461278    0.468012    1.604454    0.000000
./38_41.log:   180  Ir    c     0.461278    0.471379    1.637129    0.000000
./38_42.log:   180  Ir    c     0.461278    0.474746    1.672992    0.000000
./38_43.log:   180  Ir    c     0.461278    0.478113    1.707255    0.000000
./38_44.log:   180  Ir    c     0.461278    0.481480    1.741457    0.000000
./38_45.log:   180  Ir    c     0.461278    0.484847    1.768358    0.000000
./38_46.log:   180  Ir    c     0.461278    0.488214    1.798084    0.000000
./38_47.log:   180  Ir    c     0.461278    0.491581    1.835194    0.000000
./38_48.log:   180  Ir    c     0.461278    0.494948    1.872815    0.000000
./38_49.log:   180  Ir    c     0.461278    0.498315    1.914447    0.000000
./38_50.log:   180  Ir    c     0.461278    0.501682    1.957050    0.000000
./38_51.log:   180  Ir    c     0.461278    0.505049    2.039883    0.000000
./38_52.log:   180  Ir    c     0.461278    0.508416    2.110487    0.000000
./38_53.log:   180  Ir    c     0.461278    0.511783    2.160934    0.000000
./38_54.log:   180  Ir    c     0.461278    0.515150    2.198585    0.000000
./38_55.log:   180  Ir    c     0.461278    0.518517    2.260719    0.000000
./38_56.log:   180  Ir    c     0.461278    0.521884    2.287873    0.000000
./38_57.log:   180  Ir    c     0.461278    0.525251    2.294808    0.000000
./38_58.log:   180  Ir    c     0.461278    0.528618    2.316834    0.000000
./38_59.log:   180  Ir    c     0.461278    0.531985    2.376305    0.000000
./38_60.log:   180  Ir    c     0.461278    0.535352    2.384200    0.000000
./38_61.log:   180  Ir    c     0.461278    0.538719    2.411406    0.000000
./38_62.log:   180  Ir    c     0.461278    0.542086    2.450302    0.000000
./38_63.log:   180  Ir    c     0.461278    0.545453    2.461893    0.000000
./38_64.log:   180  Ir    c     0.461278    0.548820    2.497279    0.000000
./38_65.log:   180  Ir    c     0.461278    0.552187    2.519037    0.000000
./38_66.log:   180  Ir    c     0.461278    0.555554    2.544029    0.000000
./38_67.log:   180  Ir    c     0.461278    0.558921    2.556804    0.000000
./38_68.log:   180  Ir    c     0.461278    0.562288    2.567092    0.000000
./38_69.log:   180  Ir    c     0.461278    0.565655    1.720421    0.000000
./38_70.log:   180  Ir    c     0.461278    0.569022    1.726987    0.000000
./38_71.log:   180  Ir    c     0.461278    0.572389    1.725924    0.000000
./38_72.log:   180  Ir    c     0.461278    0.575756    1.733323    0.000000
./38_73.log:   180  Ir    c     0.461278    0.579123    2.112577    0.000000
./38_74.log:   180  Ir    c     0.461278    0.582490    1.743543    0.000000
./38_75.log:   180  Ir    c     0.461278    0.585857    1.757543    0.000000
./38_76.log:   180  Ir    c     0.461278    0.589224    2.165888    0.000000
./38_77.log:   180  Ir    c     0.461278    0.592591    2.182328    0.000000
./38_78.log:   180  Ir    c     0.461278    0.595958    2.197815    0.000000
./38_79.log:   180  Ir    c     0.461278    0.599325    2.204643    0.000000
./38_80.log:   180  Ir    c     0.461278    0.602692    2.213755    0.000000
./38_81.log:   180  Ir    c     0.461278    0.606059    2.221418    0.000000
./38_82.log:   180  Ir    c     0.461278    0.609426    2.220070    0.000000
./38_83.log:   180  Ir    c     0.461278    0.612793    2.231935    0.000000
./38_84.log:   180  Ir    c     0.461278    0.616160    2.238102    0.000000
./38_85.log:   180  Ir    c     0.461278    0.619527    2.254308    0.000000
./38_86.log:   180  Ir    c     0.461278    0.622894    2.258738    0.000000
./38_87.log:   180  Ir    c     0.461278    0.626261    2.265772    0.000000
./38_88.log:   180  Ir    c     0.461278    0.629628    2.276661    0.000000
./38_89.log:   180  Ir    c     0.461278    0.632995    2.284719    0.000000
./38_90.log:   180  Ir    c     0.461278    0.636362    2.277332    0.000000
./38_91.log:   180  Ir    c     0.461278    0.639729    2.286069    0.000000
./38_92.log:   180  Ir    c     0.461278    0.643096    2.315804    0.000000
./38_93.log:   180  Ir    c     0.461278    0.646463    2.326834    0.000000
./38_94.log:   180  Ir    c     0.461278    0.649830    2.327410    0.000000
./38_95.log:   180  Ir    c     0.461278    0.653197    2.332865    0.000000
./38_96.log:   180  Ir    c     0.461278    0.656564    2.340101    0.000000
./38_97.log:   180  Ir    c     0.461278    0.659931    2.356682    0.000000
./38_98.log:   180  Ir    c     0.461278    0.663298    2.361507    0.000000
./38_99.log:   180  Ir    c     0.461278    0.666666    2.361603    0.000000
./39_0.log:   180  Ir    c     0.464645    0.333333   -0.005402    0.000000
./39_1.log:   180  Ir    c     0.464645    0.336699   -0.002488    0.000000
./39_2.log:   180  Ir    c     0.464645    0.340066   -0.005974    0.000000
./39_3.log:   180  Ir    c     0.464645    0.343433   -0.006137    0.000000
./39_4.log:   180  Ir    c     0.464645    0.346800   -0.005720    0.000000
./39_5.log:   180  Ir    c     0.464645    0.350167   -0.010059    0.000000
./39_6.log:   180  Ir    c     0.464645    0.353534   -0.017294    0.000000
./39_7.log:   180  Ir    c     0.464645    0.356901   -0.015744    0.000000
./39_8.log:   180  Ir    c     0.464645    0.360268   -0.022207    0.000000
./39_9.log:   180  Ir    c     0.464645    0.363635   -0.027513    0.000000
./39_10.log:   180  Ir    c     0.464645    0.367002   -0.027990    0.000000
./39_11.log:   180  Ir    c     0.464645    0.370369   -0.036113    0.000000
./39_12.log:   180  Ir    c     0.464645    0.373736   -0.050276    0.000000
./39_13.log:   180  Ir    c     0.464645    0.377103   -0.058270    0.000000
./39_14.log:   180  Ir    c     0.464645    0.380470   -0.087955    0.000000
./39_15.log:   180  Ir    c     0.464645    0.383837   -0.185707    0.000000
./39_16.log:   180  Ir    c     0.464645    0.387204   -0.185061    0.000000
./39_17.log:   180  Ir    c     0.464645    0.390571   -0.178969    0.000000
./39_18.log:   180  Ir    c     0.464645    0.393938   -0.172247    0.000000
./39_19.log:   180  Ir    c     0.464645    0.397305    0.144873    0.000000
./39_20.log:   180  Ir    c     0.464645    0.400672    0.197196    0.000000
./39_21.log:   180  Ir    c     0.464645    0.404039    0.225845    0.000000
./39_22.log:   180  Ir    c     0.464645    0.407406   -0.005770    0.000000
./39_23.log:   180  Ir    c     0.464645    0.410773    0.296288    0.000000
./39_24.log:   180  Ir    c     0.464645    0.414140    0.327615    0.000000
./39_25.log:   180  Ir    c     0.464645    0.417507    0.358638    0.000000
./39_26.log:   180  Ir    c     0.464645    0.420874    0.389680    0.000000
./39_27.log:   180  Ir    c     0.464645    0.424241    0.427009    0.000000
./39_28.log:   180  Ir    c     0.464645    0.427608    0.463161    0.000000
./39_29.log:   180  Ir    c     0.464645    0.430975    0.501783    0.000000
./39_30.log:   180  Ir    c     0.464645    0.434342    0.547653    0.000000
./39_31.log:   180  Ir    c     0.464645    0.437709    0.655706    0.000000
./39_32.log:   180  Ir    c     0.464645    0.441076    0.689456    0.000000
./39_33.log:   180  Ir    c     0.464645    0.444443    1.509794    0.000000
./39_34.log:   180  Ir    c     0.464645    0.447810    0.771087    0.000000
./39_35.log:   180  Ir    c     0.464645    0.451177    1.363814    0.000000
./39_36.log:   180  Ir    c     0.464645    0.454544    1.441172    0.000000
./39_37.log:   180  Ir    c     0.464645    0.457911    1.499870    0.000000
./39_38.log:   180  Ir    c     0.464645    0.461278    1.561327    0.000000
./39_39.log:   180  Ir    c     0.464645    0.464645    1.601727    0.000000
./39_40.log:   180  Ir    c     0.464645    0.468012    1.642144    0.000000
./39_41.log:   180  Ir    c     0.464645    0.471379    1.679167    0.000000
./39_42.log:   180  Ir    c     0.464645    0.474746    1.722172    0.000000
./39_43.log:   180  Ir    c     0.464645    0.478113    1.746203    0.000000
./39_44.log:   180  Ir    c     0.464645    0.481480    1.781938    0.000000
./39_45.log:   180  Ir    c     0.464645    0.484847    1.813916    0.000000
./39_46.log:   180  Ir    c     0.464645    0.488214    1.841982    0.000000
./39_47.log:   180  Ir    c     0.464645    0.491581    1.884261    0.000000
./39_48.log:   180  Ir    c     0.464645    0.494948    1.932351    0.000000
./39_49.log:   180  Ir    c     0.464645    0.498315    1.969550    0.000000
./39_50.log:   180  Ir    c     0.464645    0.501682    2.029895    0.000000
./39_51.log:   180  Ir    c     0.464645    0.505049    2.112429    0.000000
./39_52.log:   180  Ir    c     0.464645    0.508416    2.192128    0.000000
./39_53.log:   180  Ir    c     0.464645    0.511783    2.199541    0.000000
./39_54.log:   180  Ir    c     0.464645    0.515150    2.276901    0.000000
./39_55.log:   180  Ir    c     0.464645    0.518517    2.287919    0.000000
./39_56.log:   180  Ir    c     0.464645    0.521884    2.335304    0.000000
./39_57.log:   180  Ir    c     0.464645    0.525251    2.380750    0.000000
./39_58.log:   180  Ir    c     0.464645    0.528618    2.379439    0.000000
./39_59.log:   180  Ir    c     0.464645    0.531985    2.407617    0.000000
./39_60.log:   180  Ir    c     0.464645    0.535352    2.416770    0.000000
./39_61.log:   180  Ir    c     0.464645    0.538719    2.442672    0.000000
./39_62.log:   180  Ir    c     0.464645    0.542086    2.482351    0.000000
./39_63.log:   180  Ir    c     0.464645    0.545453    2.493978    0.000000
./39_64.log:   180  Ir    c     0.464645    0.548820    2.522269    0.000000
./39_65.log:   180  Ir    c     0.464645    0.552187    2.542814    0.000000
./39_66.log:   180  Ir    c     0.464645    0.555554    2.557176    0.000000
./39_67.log:   180  Ir    c     0.464645    0.558921    2.579677    0.000000
./39_68.log:   180  Ir    c     0.464645    0.562288    2.593152    0.000000
./39_69.log:   180  Ir    c     0.464645    0.565655    1.734297    0.000000
./39_70.log:   180  Ir    c     0.464645    0.569022    1.738305    0.000000
./39_71.log:   180  Ir    c     0.464645    0.572389    1.738520    0.000000
./39_72.log:   180  Ir    c     0.464645    0.575756    1.741754    0.000000
./39_73.log:   180  Ir    c     0.464645    0.579123    2.035818    0.000000
./39_74.log:   180  Ir    c     0.464645    0.582490    2.039990    0.000000
./39_75.log:   180  Ir    c     0.464645    0.585857    2.086169    0.000000
./39_76.log:   180  Ir    c     0.464645    0.589224    1.775086    0.000000
./39_77.log:   180  Ir    c     0.464645    0.592591    1.975895    0.000000
./39_78.log:   180  Ir    c     0.464645    0.595958    2.216313    0.000000
./39_79.log:   180  Ir    c     0.464645    0.599325    2.219398    0.000000
./39_80.log:   180  Ir    c     0.464645    0.602692    2.225096    0.000000
./39_81.log:   180  Ir    c     0.464645    0.606059    2.225073    0.000000
./39_82.log:   180  Ir    c     0.464645    0.609426    2.229256    0.000000
./39_83.log:   180  Ir    c     0.464645    0.612793    2.239788    0.000000
./39_84.log:   180  Ir    c     0.464645    0.616160    2.245763    0.000000
./39_85.log:   180  Ir    c     0.464645    0.619527    2.259586    0.000000
./39_86.log:   180  Ir    c     0.464645    0.622894    2.259222    0.000000
./39_87.log:   180  Ir    c     0.464645    0.626261    2.266512    0.000000
./39_88.log:   180  Ir    c     0.464645    0.629628    2.274589    0.000000
./39_89.log:   180  Ir    c     0.464645    0.632995    2.283675    0.000000
./39_90.log:   180  Ir    c     0.464645    0.636362    2.292643    0.000000
./39_91.log:   180  Ir    c     0.464645    0.639729    2.287686    0.000000
./39_92.log:   180  Ir    c     0.464645    0.643096    2.302173    0.000000
./39_93.log:   180  Ir    c     0.464645    0.646463    2.318940    0.000000
./39_94.log:   180  Ir    c     0.464645    0.649830    2.325292    0.000000
./39_95.log:   180  Ir    c     0.464645    0.653197    2.329313    0.000000
./39_96.log:   180  Ir    c     0.464645    0.656564    2.338933    0.000000
./39_97.log:   180  Ir    c     0.464645    0.659931    2.345672    0.000000
./39_98.log:   180  Ir    c     0.464645    0.663298    2.353811    0.000000
./39_99.log:   180  Ir    c     0.464645    0.666666    2.356283    0.000000
./40_0.log:   180  Ir    c     0.468012    0.333333    0.013572    0.000000
./40_1.log:   180  Ir    c     0.468012    0.336699    0.015570    0.000000
./40_2.log:   180  Ir    c     0.468012    0.340066    0.013811    0.000000
./40_3.log:   180  Ir    c     0.468012    0.343433    0.016264    0.000000
./40_4.log:   180  Ir    c     0.468012    0.346800    0.011245    0.000000
./40_5.log:   180  Ir    c     0.468012    0.350167    0.010860    0.000000
./40_6.log:   180  Ir    c     0.468012    0.353534    0.008765    0.000000
./40_7.log:   180  Ir    c     0.468012    0.356901    0.002960    0.000000
./40_8.log:   180  Ir    c     0.468012    0.360268    0.000506    0.000000
./40_9.log:   180  Ir    c     0.468012    0.363635    0.000346    0.000000
./40_10.log:   180  Ir    c     0.468012    0.367002   -0.005819    0.000000
./40_11.log:   180  Ir    c     0.468012    0.370369   -0.005979    0.000000
./40_12.log:   180  Ir    c     0.468012    0.373736   -0.013379    0.000000
./40_13.log:   180  Ir    c     0.468012    0.377103   -0.017011    0.000000
./40_14.log:   180  Ir    c     0.468012    0.380470   -0.022348    0.000000
./40_15.log:   180  Ir    c     0.468012    0.383837   -0.046331    0.000000
./40_16.log:   180  Ir    c     0.468012    0.387204   -0.169041    0.000000
./40_17.log:   180  Ir    c     0.468012    0.390571   -0.162991    0.000000
./40_18.log:   180  Ir    c     0.468012    0.393938    0.163290    0.000000
./40_19.log:   180  Ir    c     0.468012    0.397305    0.202942    0.000000
./40_20.log:   180  Ir    c     0.468012    0.400672    0.233599    0.000000
./40_21.log:   180  Ir    c     0.468012    0.404039    0.265952    0.000000
./40_22.log:   180  Ir    c     0.468012    0.407406    0.298164    0.000000
./40_23.log:   180  Ir    c     0.468012    0.410773    0.329809    0.000000
./40_24.log:   180  Ir    c     0.468012    0.414140    0.362917    0.000000
./40_25.log:   180  Ir    c     0.468012    0.417507    0.388449    0.000000
./40_26.log:   180  Ir    c     0.468012    0.420874    0.427051    0.000000
./40_27.log:   180  Ir    c     0.468012    0.424241    0.461272    0.000000
./40_28.log:   180  Ir    c     0.468012    0.427608    0.495660    0.000000
./40_29.log:   180  Ir    c     0.468012    0.430975    0.535628    0.000000
./40_30.log:   180  Ir    c     0.468012    0.434342    0.574849    0.000000
./40_31.log:   180  Ir    c     0.468012    0.437709    0.717733    0.000000
./40_32.log:   180  Ir    c     0.468012    0.441076    1.514558    0.000000
./40_33.log:   180  Ir    c     0.468012    0.444443    1.534367    0.000000
./40_34.log:   180  Ir    c     0.468012    0.447810    1.290409    0.000000
./40_35.log:   180  Ir    c     0.468012    0.451177    1.420366    0.000000
./40_36.log:   180  Ir    c     0.468012    0.454544    1.490778    0.000000
./40_37.log:   180  Ir    c     0.468012    0.457911    1.550451    0.000000
./40_38.log:   180  Ir    c     0.468012    0.461278    1.604454    0.000000
./40_39.log:   180  Ir    c     0.468012    0.464645    1.642144    0.000000
./40_40.log:   180  Ir    c     0.468012    0.468012    1.680725    0.000000
./40_41.log:   180  Ir    c     0.468012    0.471379    1.724768    0.000000
./40_42.log:   180  Ir    c     0.468012    0.474746    1.763717    0.000000
./40_43.log:   180  Ir    c     0.468012    0.478113    1.786798    0.000000
./40_44.log:   180  Ir    c     0.468012    0.481480    1.830972    0.000000
./40_45.log:   180  Ir    c     0.468012    0.484847    1.855267    0.000000
./40_46.log:   180  Ir    c     0.468012    0.488214    1.899920    0.000000
./40_47.log:   180  Ir    c     0.468012    0.491581    1.931694    0.000000
./40_48.log:   180  Ir    c     0.468012    0.494948    2.011150    0.000000
./40_49.log:   180  Ir    c     0.468012    0.498315    2.094298    0.000000
./40_50.log:   180  Ir    c     0.468012    0.501682    2.142672    0.000000
./40_51.log:   180  Ir    c     0.468012    0.505049    2.172653    0.000000
./40_52.log:   180  Ir    c     0.468012    0.508416    2.247055    0.000000
./40_53.log:   180  Ir    c     0.468012    0.511783    2.267098    0.000000
./40_54.log:   180  Ir    c     0.468012    0.515150    2.298954    0.000000
./40_55.log:   180  Ir    c     0.468012    0.518517    2.316586    0.000000
./40_56.log:   180  Ir    c     0.468012    0.521884    2.342271    0.000000
./40_57.log:   180  Ir    c     0.468012    0.525251    2.388284    0.000000
./40_58.log:   180  Ir    c     0.468012    0.528618    2.395107    0.000000
./40_59.log:   180  Ir    c     0.468012    0.531985    2.420496    0.000000
./40_60.log:   180  Ir    c     0.468012    0.535352    2.447917    0.000000
./40_61.log:   180  Ir    c     0.468012    0.538719    2.465550    0.000000
./40_62.log:   180  Ir    c     0.468012    0.542086    2.506917    0.000000
./40_63.log:   180  Ir    c     0.468012    0.545453    2.491922    0.000000
./40_64.log:   180  Ir    c     0.468012    0.548820    2.536607    0.000000
./40_65.log:   180  Ir    c     0.468012    0.552187    2.544133    0.000000
./40_66.log:   180  Ir    c     0.468012    0.555554    2.578353    0.000000
./40_67.log:   180  Ir    c     0.468012    0.558921    2.597919    0.000000
./40_68.log:   180  Ir    c     0.468012    0.562288    1.743205    0.000000
./40_69.log:   180  Ir    c     0.468012    0.565655    1.747035    0.000000
./40_70.log:   180  Ir    c     0.468012    0.569022    1.745520    0.000000
./40_71.log:   180  Ir    c     0.468012    0.572389    1.749138    0.000000
./40_72.log:   180  Ir    c     0.468012    0.575756    2.202649    0.000000
./40_73.log:   180  Ir    c     0.468012    0.579123    2.196218    0.000000
./40_74.log:   180  Ir    c     0.468012    0.582490    2.081084    0.000000
./40_75.log:   180  Ir    c     0.468012    0.585857    1.968234    0.000000
./40_76.log:   180  Ir    c     0.468012    0.589224    2.202760    0.000000
./40_77.log:   180  Ir    c     0.468012    0.592591    2.221346    0.000000
./40_78.log:   180  Ir    c     0.468012    0.595958    1.847380    0.000000
./40_79.log:   180  Ir    c     0.468012    0.599325    2.225917    0.000000
./40_80.log:   180  Ir    c     0.468012    0.602692    2.230721    0.000000
./40_81.log:   180  Ir    c     0.468012    0.606059    2.234226    0.000000
./40_82.log:   180  Ir    c     0.468012    0.609426    2.223891    0.000000
./40_83.log:   180  Ir    c     0.468012    0.612793    2.242497    0.000000
./40_84.log:   180  Ir    c     0.468012    0.616160    2.251222    0.000000
./40_85.log:   180  Ir    c     0.468012    0.619527    2.247462    0.000000
./40_86.log:   180  Ir    c     0.468012    0.622894    2.270865    0.000000
./40_87.log:   180  Ir    c     0.468012    0.626261    2.268995    0.000000
./40_88.log:   180  Ir    c     0.468012    0.629628    2.275097    0.000000
./40_89.log:   180  Ir    c     0.468012    0.632995    2.282106    0.000000
./40_90.log:   180  Ir    c     0.468012    0.636362    2.289301    0.000000
./40_91.log:   180  Ir    c     0.468012    0.639729    2.278319    0.000000
./40_92.log:   180  Ir    c     0.468012    0.643096    2.279396    0.000000
./40_93.log:   180  Ir    c     0.468012    0.646463    2.311007    0.000000
./40_94.log:   180  Ir    c     0.468012    0.649830    2.323323    0.000000
./40_95.log:   180  Ir    c     0.468012    0.653197    2.312152    0.000000
./40_96.log:   180  Ir    c     0.468012    0.656564    2.334689    0.000000
./40_97.log:   180  Ir    c     0.468012    0.659931    2.343692    0.000000
./40_98.log:   180  Ir    c     0.468012    0.663298    2.347150    0.000000
./40_99.log:   180  Ir    c     0.468012    0.666666    2.343228    0.000000
./41_0.log:   180  Ir    c     0.471379    0.333333    0.031494    0.000000
./41_1.log:   180  Ir    c     0.471379    0.336699    0.032396    0.000000
./41_2.log:   180  Ir    c     0.471379    0.340066    0.033146    0.000000
./41_3.log:   180  Ir    c     0.471379    0.343433    0.031865    0.000000
./41_4.log:   180  Ir    c     0.471379    0.346800    0.030688    0.000000
./41_5.log:   180  Ir    c     0.471379    0.350167    0.030735    0.000000
./41_6.log:   180  Ir    c     0.471379    0.353534    0.028251    0.000000
./41_7.log:   180  Ir    c     0.471379    0.356901    0.023793    0.000000
./41_8.log:   180  Ir    c     0.471379    0.360268    0.021710    0.000000
./41_9.log:   180  Ir    c     0.471379    0.363635    0.026168    0.000000
./41_10.log:   180  Ir    c     0.471379    0.367002    0.023564    0.000000
./41_11.log:   180  Ir    c     0.471379    0.370369    0.020238    0.000000
./41_12.log:   180  Ir    c     0.471379    0.373736    0.016807    0.000000
./41_13.log:   180  Ir    c     0.471379    0.377103    0.014472    0.000000
./41_14.log:   180  Ir    c     0.471379    0.380470    0.012670    0.000000
./41_15.log:   180  Ir    c     0.471379    0.383837    0.011394    0.000000
./41_16.log:   180  Ir    c     0.471379    0.387204    0.091831    0.000000
./41_17.log:   180  Ir    c     0.471379    0.390571    0.168091    0.000000
./41_18.log:   180  Ir    c     0.471379    0.393938    0.207569    0.000000
./41_19.log:   180  Ir    c     0.471379    0.397305    0.244693    0.000000
./41_20.log:   180  Ir    c     0.471379    0.400672    0.272162    0.000000
./41_21.log:   180  Ir    c     0.471379    0.404039    0.300083    0.000000
./41_22.log:   180  Ir    c     0.471379    0.407406    0.330805    0.000000
./41_23.log:   180  Ir    c     0.471379    0.410773    0.360659    0.000000
./41_24.log:   180  Ir    c     0.471379    0.414140    0.392074    0.000000
./41_25.log:   180  Ir    c     0.471379    0.417507    0.422632    0.000000
./41_26.log:   180  Ir    c     0.471379    0.420874    0.455849    0.000000
./41_27.log:   180  Ir    c     0.471379    0.424241    0.490210    0.000000
./41_28.log:   180  Ir    c     0.471379    0.427608    0.523211    0.000000
./41_29.log:   180  Ir    c     0.471379    0.430975    0.558324    0.000000
./41_30.log:   180  Ir    c     0.471379    0.434342    0.605896    0.000000
./41_31.log:   180  Ir    c     0.471379    0.437709    0.660077    0.000000
./41_32.log:   180  Ir    c     0.471379    0.441076    1.534142    0.000000
./41_33.log:   180  Ir    c     0.471379    0.444443    1.558922    0.000000
./41_34.log:   180  Ir    c     0.471379    0.447810    1.355271    0.000000
./41_35.log:   180  Ir    c     0.471379    0.451177    1.467208    0.000000
./41_36.log:   180  Ir    c     0.471379    0.454544    1.539227    0.000000
./41_37.log:   180  Ir    c     0.471379    0.457911    1.600353    0.000000
./41_38.log:   180  Ir    c     0.471379    0.461278    1.637129    0.000000
./41_39.log:   180  Ir    c     0.471379    0.464645    1.679167    0.000000
./41_40.log:   180  Ir    c     0.471379    0.468012    1.724768    0.000000
./41_41.log:   180  Ir    c     0.471379    0.471379    1.754533    0.000000
./41_42.log:   180  Ir    c     0.471379    0.474746    1.790094    0.000000
./41_43.log:   180  Ir    c     0.471379    0.478113    1.824450    0.000000
./41_44.log:   180  Ir    c     0.471379    0.481480    1.879503    0.000000
./41_45.log:   180  Ir    c     0.471379    0.484847    1.901468    0.000000
./41_46.log:   180  Ir    c     0.471379    0.488214    1.958474    0.000000
./41_47.log:   180  Ir    c     0.471379    0.491581    2.030593    0.000000
./41_48.log:   180  Ir    c     0.471379    0.494948    2.074049    0.000000
./41_49.log:   180  Ir    c     0.471379    0.498315    2.166645    0.000000
./41_50.log:   180  Ir    c     0.471379    0.501682    2.192371    0.000000
./41_51.log:   180  Ir    c     0.471379    0.505049    2.257725    0.000000
./41_52.log:   180  Ir    c     0.471379    0.508416    2.277473    0.000000
./41_53.log:   180  Ir    c     0.471379    0.511783    2.308488    0.000000
./41_54.log:   180  Ir    c     0.471379    0.515150    2.354852    0.000000
./41_55.log:   180  Ir    c     0.471379    0.518517    2.383759    0.000000
./41_56.log:   180  Ir    c     0.471379    0.521884    2.397556    0.000000
./41_57.log:   180  Ir    c     0.471379    0.525251    2.435360    0.000000
./41_58.log:   180  Ir    c     0.471379    0.528618    2.453784    0.000000
./41_59.log:   180  Ir    c     0.471379    0.531985    2.457770    0.000000
./41_60.log:   180  Ir    c     0.471379    0.535352    2.460833    0.000000
./41_61.log:   180  Ir    c     0.471379    0.538719    2.498956    0.000000
./41_62.log:   180  Ir    c     0.471379    0.542086    2.511927    0.000000
./41_63.log:   180  Ir    c     0.471379    0.545453    2.543638    0.000000
./41_64.log:   180  Ir    c     0.471379    0.548820    2.576379    0.000000
./41_65.log:   180  Ir    c     0.471379    0.552187    2.585744    0.000000
./41_66.log:   180  Ir    c     0.471379    0.555554    2.594885    0.000000
./41_67.log:   180  Ir    c     0.471379    0.558921    1.749911    0.000000
./41_68.log:   180  Ir    c     0.471379    0.562288    2.176142    0.000000
./41_69.log:   180  Ir    c     0.471379    0.565655    1.751625    0.000000
./41_70.log:   180  Ir    c     0.471379    0.569022    1.748197    0.000000
./41_71.log:   180  Ir    c     0.471379    0.572389    1.755284    0.000000
./41_72.log:   180  Ir    c     0.471379    0.575756    2.156482    0.000000
./41_73.log:   180  Ir    c     0.471379    0.579123    2.103777    0.000000
./41_74.log:   180  Ir    c     0.471379    0.582490    2.042788    0.000000
./41_75.log:   180  Ir    c     0.471379    0.585857    1.779399    0.000000
./41_76.log:   180  Ir    c     0.471379    0.589224    1.966659    0.000000
./41_77.log:   180  Ir    c     0.471379    0.592591    2.234374    0.000000
./41_78.log:   180  Ir    c     0.471379    0.595958    1.891664    0.000000
./41_79.log:   180  Ir    c     0.471379    0.599325    2.242739    0.000000
./41_80.log:   180  Ir    c     0.471379    0.602692    2.247183    0.000000
./41_81.log:   180  Ir    c     0.471379    0.606059    2.245549    0.000000
./41_82.log:   180  Ir    c     0.471379    0.609426    2.244601    0.000000
./41_83.log:   180  Ir    c     0.471379    0.612793    2.247952    0.000000
./41_84.log:   180  Ir    c     0.471379    0.616160    2.259494    0.000000
./41_85.log:   180  Ir    c     0.471379    0.619527    2.260661    0.000000
./41_86.log:   180  Ir    c     0.471379    0.622894    2.265321    0.000000
./41_87.log:   180  Ir    c     0.471379    0.626261    2.271428    0.000000
./41_88.log:   180  Ir    c     0.471379    0.629628    2.276952    0.000000
./41_89.log:   180  Ir    c     0.471379    0.632995    2.280044    0.000000
./41_90.log:   180  Ir    c     0.471379    0.636362    2.278627    0.000000
./41_91.log:   180  Ir    c     0.471379    0.639729    2.286336    0.000000
./41_92.log:   180  Ir    c     0.471379    0.643096    2.285455    0.000000
./41_93.log:   180  Ir    c     0.471379    0.646463    2.268196    0.000000
./41_94.log:   180  Ir    c     0.471379    0.649830    2.314812    0.000000
./41_95.log:   180  Ir    c     0.471379    0.653197    2.314360    0.000000
./41_96.log:   180  Ir    c     0.471379    0.656564    2.323416    0.000000
./41_97.log:   180  Ir    c     0.471379    0.659931    2.326295    0.000000
./41_98.log:   180  Ir    c     0.471379    0.663298    2.330309    0.000000
./41_99.log:   180  Ir    c     0.471379    0.666666    2.331696    0.000000
./42_0.log:   180  Ir    c     0.474746    0.333333    0.043742    0.000000
./42_1.log:   180  Ir    c     0.474746    0.336699    0.044086    0.000000
./42_2.log:   180  Ir    c     0.474746    0.340066    0.048641    0.000000
./42_3.log:   180  Ir    c     0.474746    0.343433    0.049568    0.000000
./42_4.log:   180  Ir    c     0.474746    0.346800    0.048554    0.000000
./42_5.log:   180  Ir    c     0.474746    0.350167    0.048873    0.000000
./42_6.log:   180  Ir    c     0.474746    0.353534    0.046171    0.000000
./42_7.log:   180  Ir    c     0.474746    0.356901    0.045603    0.000000
./42_8.log:   180  Ir    c     0.474746    0.360268    0.043664    0.000000
./42_9.log:   180  Ir    c     0.474746    0.363635    0.045868    0.000000
./42_10.log:   180  Ir    c     0.474746    0.367002    0.046249    0.000000
./42_11.log:   180  Ir    c     0.474746    0.370369    0.042567    0.000000
./42_12.log:   180  Ir    c     0.474746    0.373736    0.044790    0.000000
./42_13.log:   180  Ir    c     0.474746    0.377103    0.047251    0.000000
./42_14.log:   180  Ir    c     0.474746    0.380470    0.061182    0.000000
./42_15.log:   180  Ir    c     0.474746    0.383837    0.127885    0.000000
./42_16.log:   180  Ir    c     0.474746    0.387204    0.186921    0.000000
./42_17.log:   180  Ir    c     0.474746    0.390571    0.211040    0.000000
./42_18.log:   180  Ir    c     0.474746    0.393938    0.241807    0.000000
./42_19.log:   180  Ir    c     0.474746    0.397305    0.274002    0.000000
./42_20.log:   180  Ir    c     0.474746    0.400672    0.298701    0.000000
./42_21.log:   180  Ir    c     0.474746    0.404039    0.331080    0.000000
./42_22.log:   180  Ir    c     0.474746    0.407406    0.356714    0.000000
./42_23.log:   180  Ir    c     0.474746    0.410773    0.388308    0.000000
./42_24.log:   180  Ir    c     0.474746    0.414140    0.426154    0.000000
./42_25.log:   180  Ir    c     0.474746    0.417507    0.449660    0.000000
./42_26.log:   180  Ir    c     0.474746    0.420874    0.480769    0.000000
./42_27.log:   180  Ir    c     0.474746    0.424241    0.518357    0.000000
./42_28.log:   180  Ir    c     0.474746    0.427608    0.551034    0.000000
./42_29.log:   180  Ir    c     0.474746    0.430975    0.583454    0.000000
./42_30.log:   180  Ir    c     0.474746    0.434342    0.622768    0.000000
./42_31.log:   180  Ir    c     0.474746    0.437709    0.681623    0.000000
./42_32.log:   180  Ir    c     0.474746    0.441076    1.554574    0.000000
./42_33.log:   180  Ir    c     0.474746    0.444443    1.580072    0.000000
./42_34.log:   180  Ir    c     0.474746    0.447810    1.418555    0.000000
./42_35.log:   180  Ir    c     0.474746    0.451177    1.511070    0.000000
./42_36.log:   180  Ir    c     0.474746    0.454544    1.580677    0.000000
./42_37.log:   180  Ir    c     0.474746    0.457911    1.626757    0.000000
./42_38.log:   180  Ir    c     0.474746    0.461278    1.672992    0.000000
./42_39.log:   180  Ir    c     0.474746    0.464645    1.722170    0.000000
./42_40.log:   180  Ir    c     0.474746    0.468012    1.763717    0.000000
./42_41.log:   180  Ir    c     0.474746    0.471379    1.790094    0.000000
./42_42.log:   180  Ir    c     0.474746    0.474746    1.825619    0.000000
./42_43.log:   180  Ir    c     0.474746    0.478113    1.843948    0.000000
./42_44.log:   180  Ir    c     0.474746    0.481480    1.896918    0.000000
./42_45.log:   180  Ir    c     0.474746    0.484847    1.965805    0.000000
./42_46.log:   180  Ir    c     0.474746    0.488214    2.014345    0.000000
./42_47.log:   180  Ir    c     0.474746    0.491581    2.087584    0.000000
./42_48.log:   180  Ir    c     0.474746    0.494948    2.155486    0.000000
./42_49.log:   180  Ir    c     0.474746    0.498315    2.195321    0.000000
./42_50.log:   180  Ir    c     0.474746    0.501682    2.238235    0.000000
./42_51.log:   180  Ir    c     0.474746    0.505049    2.299905    0.000000
./42_52.log:   180  Ir    c     0.474746    0.508416    2.335752    0.000000
./42_53.log:   180  Ir    c     0.474746    0.511783    2.359514    0.000000
./42_54.log:   180  Ir    c     0.474746    0.515150    2.366797    0.000000
./42_55.log:   180  Ir    c     0.474746    0.518517    2.397480    0.000000
./42_56.log:   180  Ir    c     0.474746    0.521884    2.411731    0.000000
./42_57.log:   180  Ir    c     0.474746    0.525251    2.439306    0.000000
./42_58.log:   180  Ir    c     0.474746    0.528618    2.449556    0.000000
./42_59.log:   180  Ir    c     0.474746    0.531985    2.480095    0.000000
./42_60.log:   180  Ir    c     0.474746    0.535352    2.513373    0.000000
./42_61.log:   180  Ir    c     0.474746    0.538719    2.529699    0.000000
./42_62.log:   180  Ir    c     0.474746    0.542086    2.553388    0.000000
./42_63.log:   180  Ir    c     0.474746    0.545453    2.557209    0.000000
./42_64.log:   180  Ir    c     0.474746    0.548820    2.572102    0.000000
./42_65.log:   180  Ir    c     0.474746    0.552187    2.605656    0.000000
./42_66.log:   180  Ir    c     0.474746    0.555554    2.590306    0.000000
./42_67.log:   180  Ir    c     0.474746    0.558921    1.759603    0.000000
./42_68.log:   180  Ir    c     0.474746    0.562288    2.211610    0.000000
./42_69.log:   180  Ir    c     0.474746    0.565655    2.192069    0.000000
./42_70.log:   180  Ir    c     0.474746    0.569022    1.761503    0.000000
./42_71.log:   180  Ir    c     0.474746    0.572389    1.763324    0.000000
./42_72.log:   180  Ir    c     0.474746    0.575756    2.242818    0.000000
./42_73.log:   180  Ir    c     0.474746    0.579123    1.770979    0.000000
./42_74.log:   180  Ir    c     0.474746    0.582490    2.210607    0.000000
./42_75.log:   180  Ir    c     0.474746    0.585857    2.033387    0.000000
./42_76.log:   180  Ir    c     0.474746    0.589224    1.915281    0.000000
./42_77.log:   180  Ir    c     0.474746    0.592591    1.855628    0.000000
./42_78.log:   180  Ir    c     0.474746    0.595958    2.247007    0.000000
./42_79.log:   180  Ir    c     0.474746    0.599325    2.258661    0.000000
./42_80.log:   180  Ir    c     0.474746    0.602692    2.259552    0.000000
./42_81.log:   180  Ir    c     0.474746    0.606059    2.265540    0.000000
./42_82.log:   180  Ir    c     0.474746    0.609426    2.261362    0.000000
./42_83.log:   180  Ir    c     0.474746    0.612793    2.259386    0.000000
./42_84.log:   180  Ir    c     0.474746    0.616160    2.264695    0.000000
./42_85.log:   180  Ir    c     0.474746    0.619527    2.269612    0.000000
./42_86.log:   180  Ir    c     0.474746    0.622894    2.272569    0.000000
./42_87.log:   180  Ir    c     0.474746    0.626261    2.275956    0.000000
./42_88.log:   180  Ir    c     0.474746    0.629628    2.279776    0.000000
./42_89.log:   180  Ir    c     0.474746    0.632995    2.283193    0.000000
./42_90.log:   180  Ir    c     0.474746    0.636362    2.278467    0.000000
./42_91.log:   180  Ir    c     0.474746    0.639729    2.276869    0.000000
./42_92.log:   180  Ir    c     0.474746    0.643096    2.296933    0.000000
./42_93.log:   180  Ir    c     0.474746    0.646463    2.261164    0.000000
./42_94.log:   180  Ir    c     0.474746    0.649830    2.307251    0.000000
./42_95.log:   180  Ir    c     0.474746    0.653197    2.305675    0.000000
./42_96.log:   180  Ir    c     0.474746    0.656564    2.307258    0.000000
./42_97.log:   180  Ir    c     0.474746    0.659931    2.333013    0.000000
./42_98.log:   180  Ir    c     0.474746    0.663298    2.338203    0.000000
./42_99.log:   180  Ir    c     0.474746    0.666666    2.343037    0.000000
./43_0.log:   180  Ir    c     0.478113    0.333333    0.063563    0.000000
./43_1.log:   180  Ir    c     0.478113    0.336699    0.063916    0.000000
./43_2.log:   180  Ir    c     0.478113    0.340066    0.063448    0.000000
./43_3.log:   180  Ir    c     0.478113    0.343433    0.066351    0.000000
./43_4.log:   180  Ir    c     0.478113    0.346800    0.064482    0.000000
./43_5.log:   180  Ir    c     0.478113    0.350167    0.064134    0.000000
./43_6.log:   180  Ir    c     0.478113    0.353534    0.062646    0.000000
./43_7.log:   180  Ir    c     0.478113    0.356901    0.059956    0.000000
./43_8.log:   180  Ir    c     0.478113    0.360268    0.062382    0.000000
./43_9.log:   180  Ir    c     0.478113    0.363635    0.065921    0.000000
./43_10.log:   180  Ir    c     0.478113    0.367002    0.066075    0.000000
./43_11.log:   180  Ir    c     0.478113    0.370369    0.068811    0.000000
./43_12.log:   180  Ir    c     0.478113    0.373736    0.069640    0.000000
./43_13.log:   180  Ir    c     0.478113    0.377103    0.074264    0.000000
./43_14.log:   180  Ir    c     0.478113    0.380470    0.133171    0.000000
./43_15.log:   180  Ir    c     0.478113    0.383837    0.185911    0.000000
./43_16.log:   180  Ir    c     0.478113    0.387204    0.214573    0.000000
./43_17.log:   180  Ir    c     0.478113    0.390571    0.241530    0.000000
./43_18.log:   180  Ir    c     0.478113    0.393938    0.272990    0.000000
./43_19.log:   180  Ir    c     0.478113    0.397305    0.294739    0.000000
./43_20.log:   180  Ir    c     0.478113    0.400672    0.321902    0.000000
./43_21.log:   180  Ir    c     0.478113    0.404039    0.350138    0.000000
./43_22.log:   180  Ir    c     0.478113    0.407406    0.382320    0.000000
./43_23.log:   180  Ir    c     0.478113    0.410773    0.407779    0.000000
./43_24.log:   180  Ir    c     0.478113    0.414140    0.438313    0.000000
./43_25.log:   180  Ir    c     0.478113    0.417507    0.472196    0.000000
./43_26.log:   180  Ir    c     0.478113    0.420874    0.500906    0.000000
./43_27.log:   180  Ir    c     0.478113    0.424241    1.425183    0.000000
./43_28.log:   180  Ir    c     0.478113    0.427608    0.567464    0.000000
./43_29.log:   180  Ir    c     0.478113    0.430975    0.603799    0.000000
./43_30.log:   180  Ir    c     0.478113    0.434342    1.520203    0.000000
./43_31.log:   180  Ir    c     0.478113    0.437709    1.552588    0.000000
./43_32.log:   180  Ir    c     0.478113    0.441076    1.577632    0.000000
./43_33.log:   180  Ir    c     0.478113    0.444443    1.602920    0.000000
./43_34.log:   180  Ir    c     0.478113    0.447810    1.474532    0.000000
./43_35.log:   180  Ir    c     0.478113    0.451177    1.550298    0.000000
./43_36.log:   180  Ir    c     0.478113    0.454544    1.610240    0.000000
./43_37.log:   180  Ir    c     0.478113    0.457911    1.660609    0.000000
./43_38.log:   180  Ir    c     0.478113    0.461278    1.707255    0.000000
./43_39.log:   180  Ir    c     0.478113    0.464645    1.746203    0.000000
./43_40.log:   180  Ir    c     0.478113    0.468012    1.786798    0.000000
./43_41.log:   180  Ir    c     0.478113    0.471379    1.824450    0.000000
./43_42.log:   180  Ir    c     0.478113    0.474746    1.843951    0.000000
./43_43.log:   180  Ir    c     0.478113    0.478113    1.902338    0.000000
./43_44.log:   180  Ir    c     0.478113    0.481480    1.959189    0.000000
./43_45.log:   180  Ir    c     0.478113    0.484847    2.001258    0.000000
./43_46.log:   180  Ir    c     0.478113    0.488214    2.075420    0.000000
./43_47.log:   180  Ir    c     0.478113    0.491581    2.161310    0.000000
./43_48.log:   180  Ir    c     0.478113    0.494948    2.201713    0.000000
./43_49.log:   180  Ir    c     0.478113    0.498315    2.259917    0.000000
./43_50.log:   180  Ir    c     0.478113    0.501682    2.295231    0.000000
./43_51.log:   180  Ir    c     0.478113    0.505049    2.334998    0.000000
./43_52.log:   180  Ir    c     0.478113    0.508416    2.372959    0.000000
./43_53.log:   180  Ir    c     0.478113    0.511783    2.399865    0.000000
./43_54.log:   180  Ir    c     0.478113    0.515150    2.427864    0.000000
./43_55.log:   180  Ir    c     0.478113    0.518517    2.449825    0.000000
./43_56.log:   180  Ir    c     0.478113    0.521884    2.468666    0.000000
./43_57.log:   180  Ir    c     0.478113    0.525251    2.491243    0.000000
./43_58.log:   180  Ir    c     0.478113    0.528618    2.513045    0.000000
./43_59.log:   180  Ir    c     0.478113    0.531985    2.531767    0.000000
./43_60.log:   180  Ir    c     0.478113    0.535352    2.528906    0.000000
./43_61.log:   180  Ir    c     0.478113    0.538719    2.525578    0.000000
./43_62.log:   180  Ir    c     0.478113    0.542086    2.570277    0.000000
./43_63.log:   180  Ir    c     0.478113    0.545453    2.584040    0.000000
./43_64.log:   180  Ir    c     0.478113    0.548820    2.592997    0.000000
./43_65.log:   180  Ir    c     0.478113    0.552187    2.625160    0.000000
./43_66.log:   180  Ir    c     0.478113    0.555554    2.637169    0.000000
./43_67.log:   180  Ir    c     0.478113    0.558921    1.767377    0.000000
./43_68.log:   180  Ir    c     0.478113    0.562288    2.231133    0.000000
./43_69.log:   180  Ir    c     0.478113    0.565655    1.768382    0.000000
./43_70.log:   180  Ir    c     0.478113    0.569022    1.770033    0.000000
./43_71.log:   180  Ir    c     0.478113    0.572389    1.771129    0.000000
./43_72.log:   180  Ir    c     0.478113    0.575756    2.151736    0.000000
./43_73.log:   180  Ir    c     0.478113    0.579123    1.778709    0.000000
./43_74.log:   180  Ir    c     0.478113    0.582490    1.793878    0.000000
./43_75.log:   180  Ir    c     0.478113    0.585857    2.253100    0.000000
./43_76.log:   180  Ir    c     0.478113    0.589224    1.981124    0.000000
./43_77.log:   180  Ir    c     0.478113    0.592591    1.844537    0.000000
./43_78.log:   180  Ir    c     0.478113    0.595958    2.271227    0.000000
./43_79.log:   180  Ir    c     0.478113    0.599325    2.271443    0.000000
./43_80.log:   180  Ir    c     0.478113    0.602692    2.270181    0.000000
./43_81.log:   180  Ir    c     0.478113    0.606059    2.275313    0.000000
./43_82.log:   180  Ir    c     0.478113    0.609426    2.268771    0.000000
./43_83.log:   180  Ir    c     0.478113    0.612793    2.267637    0.000000
./43_84.log:   180  Ir    c     0.478113    0.616160    2.272674    0.000000
./43_85.log:   180  Ir    c     0.478113    0.619527    2.271918    0.000000
./43_86.log:   180  Ir    c     0.478113    0.622894    2.279045    0.000000
./43_87.log:   180  Ir    c     0.478113    0.626261    2.279402    0.000000
./43_88.log:   180  Ir    c     0.478113    0.629628    2.283968    0.000000
./43_89.log:   180  Ir    c     0.478113    0.632995    2.287343    0.000000
./43_90.log:   180  Ir    c     0.478113    0.636362    2.290185    0.000000
./43_91.log:   180  Ir    c     0.478113    0.639729    2.295770    0.000000
./43_92.log:   180  Ir    c     0.478113    0.643096    2.292843    0.000000
./43_93.log:   180  Ir    c     0.478113    0.646463    2.306341    0.000000
./43_94.log:   180  Ir    c     0.478113    0.649830    2.304870    0.000000
./43_95.log:   180  Ir    c     0.478113    0.653197    2.309344    0.000000
./43_96.log:   180  Ir    c     0.478113    0.656564    2.319741    0.000000
./43_97.log:   180  Ir    c     0.478113    0.659931    2.301369    0.000000
./43_98.log:   180  Ir    c     0.478113    0.663298    2.321427    0.000000
./43_99.log:   180  Ir    c     0.478113    0.666666    2.335927    0.000000
./44_0.log:   180  Ir    c     0.481480    0.333333    0.078688    0.000000
./44_1.log:   180  Ir    c     0.481480    0.336699    0.074433    0.000000
./44_2.log:   180  Ir    c     0.481480    0.340066    0.079454    0.000000
./44_3.log:   180  Ir    c     0.481480    0.343433    0.079449    0.000000
./44_4.log:   180  Ir    c     0.481480    0.346800    0.079224    0.000000
./44_5.log:   180  Ir    c     0.481480    0.350167    0.075560    0.000000
./44_6.log:   180  Ir    c     0.481480    0.353534    0.078847    0.000000
./44_7.log:   180  Ir    c     0.481480    0.356901    0.076556    0.000000
./44_8.log:   180  Ir    c     0.481480    0.360268    0.080292    0.000000
./44_9.log:   180  Ir    c     0.481480    0.363635    0.080921    0.000000
./44_10.log:   180  Ir    c     0.481480    0.367002    0.086808    0.000000
./44_11.log:   180  Ir    c     0.481480    0.370369    0.088809    0.000000
./44_12.log:   180  Ir    c     0.481480    0.373736    0.097890    0.000000
./44_13.log:   180  Ir    c     0.481480    0.377103    0.149906    0.000000
./44_14.log:   180  Ir    c     0.481480    0.380470    0.187768    0.000000
./44_15.log:   180  Ir    c     0.481480    0.383837    0.215782    0.000000
./44_16.log:   180  Ir    c     0.481480    0.387204    0.240297    0.000000
./44_17.log:   180  Ir    c     0.481480    0.390571    0.264805    0.000000
./44_18.log:   180  Ir    c     0.481480    0.393938    0.289200    0.000000
./44_19.log:   180  Ir    c     0.481480    0.397305    0.314366    0.000000
./44_20.log:   180  Ir    c     0.481480    0.400672    0.340437    0.000000
./44_21.log:   180  Ir    c     0.481480    0.404039    0.367617    0.000000
./44_22.log:   180  Ir    c     0.481480    0.407406    0.396582    0.000000
./44_23.log:   180  Ir    c     0.481480    0.410773    0.424918    0.000000
./44_24.log:   180  Ir    c     0.481480    0.414140    0.455256    0.000000
./44_25.log:   180  Ir    c     0.481480    0.417507    0.486625    0.000000
./44_26.log:   180  Ir    c     0.481480    0.420874    0.517530    0.000000
./44_27.log:   180  Ir    c     0.481480    0.424241    1.442778    0.000000
./44_28.log:   180  Ir    c     0.481480    0.427608    0.584970    0.000000
./44_29.log:   180  Ir    c     0.481480    0.430975    1.526835    0.000000
./44_30.log:   180  Ir    c     0.481480    0.434342    1.544411    0.000000
./44_31.log:   180  Ir    c     0.481480    0.437709    1.571858    0.000000
./44_32.log:   180  Ir    c     0.481480    0.441076    1.599797    0.000000
./44_33.log:   180  Ir    c     0.481480    0.444443    1.622731    0.000000
./44_34.log:   180  Ir    c     0.481480    0.447810    1.510888    0.000000
./44_35.log:   180  Ir    c     0.481480    0.451177    1.585751    0.000000
./44_36.log:   180  Ir    c     0.481480    0.454544    1.643187    0.000000
./44_37.log:   180  Ir    c     0.481480    0.457911    1.691571    0.000000
./44_38.log:   180  Ir    c     0.481480    0.461278    1.741458    0.000000
./44_39.log:   180  Ir    c     0.481480    0.464645    1.781937    0.000000
./44_40.log:   180  Ir    c     0.481480    0.468012    1.830970    0.000000
./44_41.log:   180  Ir    c     0.481480    0.471379    1.879496    0.000000
./44_42.log:   180  Ir    c     0.481480    0.474746    1.896918    0.000000
./44_43.log:   180  Ir    c     0.481480    0.478113    1.959189    0.000000
./44_44.log:   180  Ir    c     0.481480    0.481480    2.005747    0.000000
./44_45.log:   180  Ir    c     0.481480    0.484847    2.096912    0.000000
./44_46.log:   180  Ir    c     0.481480    0.488214    2.166179    0.000000
./44_47.log:   180  Ir    c     0.481480    0.491581    2.201841    0.000000
./44_48.log:   180  Ir    c     0.481480    0.494948    2.265682    0.000000
./44_49.log:   180  Ir    c     0.481480    0.498315    2.312696    0.000000
./44_50.log:   180  Ir    c     0.481480    0.501682    2.343503    0.000000
./44_51.log:   180  Ir    c     0.481480    0.505049    2.377880    0.000000
./44_52.log:   180  Ir    c     0.481480    0.508416    2.389001    0.000000
./44_53.log:   180  Ir    c     0.481480    0.511783    2.427168    0.000000
./44_54.log:   180  Ir    c     0.481480    0.515150    2.457204    0.000000
./44_55.log:   180  Ir    c     0.481480    0.518517    2.475453    0.000000
./44_56.log:   180  Ir    c     0.481480    0.521884    2.497165    0.000000
./44_57.log:   180  Ir    c     0.481480    0.525251    2.519813    0.000000
./44_58.log:   180  Ir    c     0.481480    0.528618    2.538865    0.000000
./44_59.log:   180  Ir    c     0.481480    0.531985    2.557279    0.000000
./44_60.log:   180  Ir    c     0.481480    0.535352    2.568076    0.000000
./44_61.log:   180  Ir    c     0.481480    0.538719    2.546636    0.000000
./44_62.log:   180  Ir    c     0.481480    0.542086    2.545456    0.000000
./44_63.log:   180  Ir    c     0.481480    0.545453    2.604942    0.000000
./44_64.log:   180  Ir    c     0.481480    0.548820    2.631296    0.000000
./44_65.log:   180  Ir    c     0.481480    0.552187    2.632766    0.000000
./44_66.log:   180  Ir    c     0.481480    0.555554    2.649615    0.000000
./44_67.log:   180  Ir    c     0.481480    0.558921    2.221096    0.000000
./44_68.log:   180  Ir    c     0.481480    0.562288    2.198555    0.000000
./44_69.log:   180  Ir    c     0.481480    0.565655    2.144093    0.000000
./44_70.log:   180  Ir    c     0.481480    0.569022    2.141666    0.000000
./44_71.log:   180  Ir    c     0.481480    0.572389    2.114169    0.000000
./44_72.log:   180  Ir    c     0.481480    0.575756    1.785947    0.000000
./44_73.log:   180  Ir    c     0.481480    0.579123    2.280609    0.000000
./44_74.log:   180  Ir    c     0.481480    0.582490    1.995512    0.000000
./44_75.log:   180  Ir    c     0.481480    0.585857    2.277153    0.000000
./44_76.log:   180  Ir    c     0.481480    0.589224    1.949498    0.000000
./44_77.log:   180  Ir    c     0.481480    0.592591    2.281713    0.000000
./44_78.log:   180  Ir    c     0.481480    0.595958    2.279293    0.000000
./44_79.log:   180  Ir    c     0.481480    0.599325    2.285624    0.000000
./44_80.log:   180  Ir    c     0.481480    0.602692    2.278158    0.000000
./44_81.log:   180  Ir    c     0.481480    0.606059    2.284435    0.000000
./44_82.log:   180  Ir    c     0.481480    0.609426    2.279048    0.000000
./44_83.log:   180  Ir    c     0.481480    0.612793    2.275613    0.000000
./44_84.log:   180  Ir    c     0.481480    0.616160    2.287336    0.000000
./44_85.log:   180  Ir    c     0.481480    0.619527    2.282869    0.000000
./44_86.log:   180  Ir    c     0.481480    0.622894    2.277286    0.000000
./44_87.log:   180  Ir    c     0.481480    0.626261    2.286347    0.000000
./44_88.log:   180  Ir    c     0.481480    0.629628    2.286935    0.000000
./44_89.log:   180  Ir    c     0.481480    0.632995    2.290718    0.000000
./44_90.log:   180  Ir    c     0.481480    0.636362    2.294215    0.000000
./44_91.log:   180  Ir    c     0.481480    0.639729    2.287416    0.000000
./44_92.log:   180  Ir    c     0.481480    0.643096    2.294558    0.000000
./44_93.log:   180  Ir    c     0.481480    0.646463    2.292798    0.000000
./44_94.log:   180  Ir    c     0.481480    0.649830    2.303813    0.000000
./44_95.log:   180  Ir    c     0.481480    0.653197    2.294519    0.000000
./44_96.log:   180  Ir    c     0.481480    0.656564    2.323034    0.000000
./44_97.log:   180  Ir    c     0.481480    0.659931    2.325611    0.000000
./44_98.log:   180  Ir    c     0.481480    0.663298    2.329107    0.000000
./44_99.log:   180  Ir    c     0.481480    0.666666    2.323800    0.000000
./45_0.log:   180  Ir    c     0.484847    0.333333    0.088856    0.000000
./45_1.log:   180  Ir    c     0.484847    0.336699    0.091768    0.000000
./45_2.log:   180  Ir    c     0.484847    0.340066    0.090395    0.000000
./45_3.log:   180  Ir    c     0.484847    0.343433    0.091960    0.000000
./45_4.log:   180  Ir    c     0.484847    0.346800    0.090600    0.000000
./45_5.log:   180  Ir    c     0.484847    0.350167    0.089076    0.000000
./45_6.log:   180  Ir    c     0.484847    0.353534    0.089995    0.000000
./45_7.log:   180  Ir    c     0.484847    0.356901    0.092325    0.000000
./45_8.log:   180  Ir    c     0.484847    0.360268    0.096100    0.000000
./45_9.log:   180  Ir    c     0.484847    0.363635    0.100679    0.000000
./45_10.log:   180  Ir    c     0.484847    0.367002    0.107153    0.000000
./45_11.log:   180  Ir    c     0.484847    0.370369    0.117829    0.000000
./45_12.log:   180  Ir    c     0.484847    0.373736    0.161569    0.000000
./45_13.log:   180  Ir    c     0.484847    0.377103    0.191067    0.000000
./45_14.log:   180  Ir    c     0.484847    0.380470    0.216985    0.000000
./45_15.log:   180  Ir    c     0.484847    0.383837    0.238204    0.000000
./45_16.log:   180  Ir    c     0.484847    0.387204    0.260512    0.000000
./45_17.log:   180  Ir    c     0.484847    0.390571    0.282750    0.000000
./45_18.log:   180  Ir    c     0.484847    0.393938    0.308145    0.000000
./45_19.log:   180  Ir    c     0.484847    0.397305    0.333024    0.000000
./45_20.log:   180  Ir    c     0.484847    0.400672    0.352398    0.000000
./45_21.log:   180  Ir    c     0.484847    0.404039    0.381975    0.000000
./45_22.log:   180  Ir    c     0.484847    0.407406    0.409219    0.000000
./45_23.log:   180  Ir    c     0.484847    0.410773    0.438419    0.000000
./45_24.log:   180  Ir    c     0.484847    0.414140    1.350419    0.000000
./45_25.log:   180  Ir    c     0.484847    0.417507    0.500934    0.000000
./45_26.log:   180  Ir    c     0.484847    0.420874    0.531457    0.000000
./45_27.log:   180  Ir    c     0.484847    0.424241    1.474495    0.000000
./45_28.log:   180  Ir    c     0.484847    0.427608    0.601318    0.000000
./45_29.log:   180  Ir    c     0.484847    0.430975    1.538379    0.000000
./45_30.log:   180  Ir    c     0.484847    0.434342    1.565389    0.000000
./45_31.log:   180  Ir    c     0.484847    0.437709    1.593125    0.000000
./45_32.log:   180  Ir    c     0.484847    0.441076    1.617507    0.000000
./45_33.log:   180  Ir    c     0.484847    0.444443    1.642126    0.000000
./45_34.log:   180  Ir    c     0.484847    0.447810    1.546562    0.000000
./45_35.log:   180  Ir    c     0.484847    0.451177    1.618459    0.000000
./45_36.log:   180  Ir    c     0.484847    0.454544    1.674218    0.000000
./45_37.log:   180  Ir    c     0.484847    0.457911    1.723128    0.000000
./45_38.log:   180  Ir    c     0.484847    0.461278    1.768358    0.000000
./45_39.log:   180  Ir    c     0.484847    0.464645    1.813916    0.000000
./45_40.log:   180  Ir    c     0.484847    0.468012    1.855267    0.000000
./45_41.log:   180  Ir    c     0.484847    0.471379    1.901468    0.000000
./45_42.log:   180  Ir    c     0.484847    0.474746    1.965805    0.000000
./45_43.log:   180  Ir    c     0.484847    0.478113    2.002144    0.000000
./45_44.log:   180  Ir    c     0.484847    0.481480    2.096912    0.000000
./45_45.log:   180  Ir    c     0.484847    0.484847    2.169354    0.000000
./45_46.log:   180  Ir    c     0.484847    0.488214    2.221405    0.000000
./45_47.log:   180  Ir    c     0.484847    0.491581    2.277426    0.000000
./45_48.log:   180  Ir    c     0.484847    0.494948    2.315503    0.000000
./45_49.log:   180  Ir    c     0.484847    0.498315    2.348849    0.000000
./45_50.log:   180  Ir    c     0.484847    0.501682    2.377633    0.000000
./45_51.log:   180  Ir    c     0.484847    0.505049    2.411599    0.000000
./45_52.log:   180  Ir    c     0.484847    0.508416    2.440657    0.000000
./45_53.log:   180  Ir    c     0.484847    0.511783    2.463896    0.000000
./45_54.log:   180  Ir    c     0.484847    0.515150    2.486596    0.000000
./45_55.log:   180  Ir    c     0.484847    0.518517    2.499642    0.000000
./45_56.log:   180  Ir    c     0.484847    0.521884    2.521535    0.000000
./45_57.log:   180  Ir    c     0.484847    0.525251    2.514844    0.000000
./45_58.log:   180  Ir    c     0.484847    0.528618    2.565430    0.000000
./45_59.log:   180  Ir    c     0.484847    0.531985    2.582176    0.000000
./45_60.log:   180  Ir    c     0.484847    0.535352    2.594813    0.000000
./45_61.log:   180  Ir    c     0.484847    0.538719    2.611509    0.000000
./45_62.log:   180  Ir    c     0.484847    0.542086    2.607814    0.000000
./45_63.log:   180  Ir    c     0.484847    0.545453    2.637106    0.000000
./45_64.log:   180  Ir    c     0.484847    0.548820    2.647516    0.000000
./45_65.log:   180  Ir    c     0.484847    0.552187    2.657221    0.000000
./45_66.log:   180  Ir    c     0.484847    0.555554    2.671420    0.000000
./45_67.log:   180  Ir    c     0.484847    0.558921    2.259784    0.000000
./45_68.log:   180  Ir    c     0.484847    0.562288    2.196327    0.000000
./45_69.log:   180  Ir    c     0.484847    0.565655    1.786132    0.000000
./45_70.log:   180  Ir    c     0.484847    0.569022    1.783729    0.000000
./45_71.log:   180  Ir    c     0.484847    0.572389    1.790183    0.000000
./45_72.log:   180  Ir    c     0.484847    0.575756    2.303985    0.000000
./45_73.log:   180  Ir    c     0.484847    0.579123    1.791240    0.000000
./45_74.log:   180  Ir    c     0.484847    0.582490    2.308525    0.000000
./45_75.log:   180  Ir    c     0.484847    0.585857    2.001447    0.000000
./45_76.log:   180  Ir    c     0.484847    0.589224    1.935344    0.000000
./45_77.log:   180  Ir    c     0.484847    0.592591    1.904730    0.000000
./45_78.log:   180  Ir    c     0.484847    0.595958    2.296327    0.000000
./45_79.log:   180  Ir    c     0.484847    0.599325    2.299024    0.000000
./45_80.log:   180  Ir    c     0.484847    0.602692    2.300984    0.000000
./45_81.log:   180  Ir    c     0.484847    0.606059    2.297069    0.000000
./45_82.log:   180  Ir    c     0.484847    0.609426    2.296687    0.000000
./45_83.log:   180  Ir    c     0.484847    0.612793    2.294008    0.000000
./45_84.log:   180  Ir    c     0.484847    0.616160    2.293272    0.000000
./45_85.log:   180  Ir    c     0.484847    0.619527    2.292534    0.000000
./45_86.log:   180  Ir    c     0.484847    0.622894    2.292713    0.000000
./45_87.log:   180  Ir    c     0.484847    0.626261    2.297918    0.000000
./45_88.log:   180  Ir    c     0.484847    0.629628    2.294874    0.000000
./45_89.log:   180  Ir    c     0.484847    0.632995    2.296521    0.000000
./45_90.log:   180  Ir    c     0.484847    0.636362    2.297721    0.000000
./45_91.log:   180  Ir    c     0.484847    0.639729    2.291709    0.000000
./45_92.log:   180  Ir    c     0.484847    0.643096    2.294841    0.000000
./45_93.log:   180  Ir    c     0.484847    0.646463    2.303094    0.000000
./45_94.log:   180  Ir    c     0.484847    0.649830    2.269726    0.000000
./45_95.log:   180  Ir    c     0.484847    0.653197    2.293850    0.000000
./45_96.log:   180  Ir    c     0.484847    0.656564    2.318794    0.000000
./45_97.log:   180  Ir    c     0.484847    0.659931    2.323106    0.000000
./45_98.log:   180  Ir    c     0.484847    0.663298    2.325976    0.000000
./45_99.log:   180  Ir    c     0.484847    0.666666    2.315576    0.000000
./46_0.log:   180  Ir    c     0.488214    0.333333    0.099887    0.000000
./46_1.log:   180  Ir    c     0.488214    0.336699    0.102477    0.000000
./46_2.log:   180  Ir    c     0.488214    0.340066    0.101424    0.000000
./46_3.log:   180  Ir    c     0.488214    0.343433    0.104099    0.000000
./46_4.log:   180  Ir    c     0.488214    0.346800    0.104453    0.000000
./46_5.log:   180  Ir    c     0.488214    0.350167    0.101452    0.000000
./46_6.log:   180  Ir    c     0.488214    0.353534    0.103591    0.000000
./46_7.log:   180  Ir    c     0.488214    0.356901    0.106438    0.000000
./46_8.log:   180  Ir    c     0.488214    0.360268    0.110583    0.000000
./46_9.log:   180  Ir    c     0.488214    0.363635    0.119887    0.000000
./46_10.log:   180  Ir    c     0.488214    0.367002    0.136669    0.000000
./46_11.log:   180  Ir    c     0.488214    0.370369    0.171224    0.000000
./46_12.log:   180  Ir    c     0.488214    0.373736    0.197967    0.000000
./46_13.log:   180  Ir    c     0.488214    0.377103    0.214365    0.000000
./46_14.log:   180  Ir    c     0.488214    0.380470    0.235027    0.000000
./46_15.log:   180  Ir    c     0.488214    0.383837    0.254252    0.000000
./46_16.log:   180  Ir    c     0.488214    0.387204    0.274672    0.000000
./46_17.log:   180  Ir    c     0.488214    0.390571    0.296825    0.000000
./46_18.log:   180  Ir    c     0.488214    0.393938    0.316349    0.000000
./46_19.log:   180  Ir    c     0.488214    0.397305    0.338854    0.000000
./46_20.log:   180  Ir    c     0.488214    0.400672    0.362742    0.000000
./46_21.log:   180  Ir    c     0.488214    0.404039    0.389487    0.000000
./46_22.log:   180  Ir    c     0.488214    0.407406    0.417070    0.000000
./46_23.log:   180  Ir    c     0.488214    0.410773    0.446565    0.000000
./46_24.log:   180  Ir    c     0.488214    0.414140    1.369632    0.000000
./46_25.log:   180  Ir    c     0.488214    0.417507    0.511030    0.000000
./46_26.log:   180  Ir    c     0.488214    0.420874    1.459551    0.000000
./46_27.log:   180  Ir    c     0.488214    0.424241    1.496076    0.000000
./46_28.log:   180  Ir    c     0.488214    0.427608    1.532600    0.000000
./46_29.log:   180  Ir    c     0.488214    0.430975    1.563880    0.000000
./46_30.log:   180  Ir    c     0.488214    0.434342    1.586762    0.000000
./46_31.log:   180  Ir    c     0.488214    0.437709    1.613459    0.000000
./46_32.log:   180  Ir    c     0.488214    0.441076    1.639096    0.000000
./46_33.log:   180  Ir    c     0.488214    0.444443    1.660685    0.000000
./46_34.log:   180  Ir    c     0.488214    0.447810    1.587863    0.000000
./46_35.log:   180  Ir    c     0.488214    0.451177    1.649165    0.000000
./46_36.log:   180  Ir    c     0.488214    0.454544    1.703242    0.000000
./46_37.log:   180  Ir    c     0.488214    0.457911    1.753618    0.000000
./46_38.log:   180  Ir    c     0.488214    0.461278    1.798084    0.000000
./46_39.log:   180  Ir    c     0.488214    0.464645    1.841982    0.000000
./46_40.log:   180  Ir    c     0.488214    0.468012    1.899920    0.000000
./46_41.log:   180  Ir    c     0.488214    0.471379    1.958474    0.000000
./46_42.log:   180  Ir    c     0.488214    0.474746    2.014345    0.000000
./46_43.log:   180  Ir    c     0.488214    0.478113    2.075421    0.000000
./46_44.log:   180  Ir    c     0.488214    0.481480    2.166234    0.000000
./46_45.log:   180  Ir    c     0.488214    0.484847    2.221405    0.000000
./46_46.log:   180  Ir    c     0.488214    0.488214    2.278270    0.000000
./46_47.log:   180  Ir    c     0.488214    0.491581    2.309008    0.000000
./46_48.log:   180  Ir    c     0.488214    0.494948    2.353132    0.000000
./46_49.log:   180  Ir    c     0.488214    0.498315    2.385528    0.000000
./46_50.log:   180  Ir    c     0.488214    0.501682    2.396207    0.000000
./46_51.log:   180  Ir    c     0.488214    0.505049    2.439521    0.000000
./46_52.log:   180  Ir    c     0.488214    0.508416    2.468686    0.000000
./46_53.log:   180  Ir    c     0.488214    0.511783    2.492122    0.000000
./46_54.log:   180  Ir    c     0.488214    0.515150    2.514277    0.000000
./46_55.log:   180  Ir    c     0.488214    0.518517    2.534978    0.000000
./46_56.log:   180  Ir    c     0.488214    0.521884    2.554341    0.000000
./46_57.log:   180  Ir    c     0.488214    0.525251    2.571775    0.000000
./46_58.log:   180  Ir    c     0.488214    0.528618    2.587116    0.000000
./46_59.log:   180  Ir    c     0.488214    0.531985    2.605165    0.000000
./46_60.log:   180  Ir    c     0.488214    0.535352    2.616746    0.000000
./46_61.log:   180  Ir    c     0.488214    0.538719    2.634254    0.000000
./46_62.log:   180  Ir    c     0.488214    0.542086    2.646974    0.000000
./46_63.log:   180  Ir    c     0.488214    0.545453    2.660964    0.000000
./46_64.log:   180  Ir    c     0.488214    0.548820    2.670227    0.000000
./46_65.log:   180  Ir    c     0.488214    0.552187    2.676662    0.000000
./46_66.log:   180  Ir    c     0.488214    0.555554    2.688468    0.000000
./46_67.log:   180  Ir    c     0.488214    0.558921    2.370780    0.000000
./46_68.log:   180  Ir    c     0.488214    0.562288    2.188447    0.000000
./46_69.log:   180  Ir    c     0.488214    0.565655    2.158085    0.000000
./46_70.log:   180  Ir    c     0.488214    0.569022    1.791620    0.000000
./46_71.log:   180  Ir    c     0.488214    0.572389    2.193633    0.000000
./46_72.log:   180  Ir    c     0.488214    0.575756    2.334642    0.000000
./46_73.log:   180  Ir    c     0.488214    0.579123    2.021372    0.000000
./46_74.log:   180  Ir    c     0.488214    0.582490    2.033721    0.000000
./46_75.log:   180  Ir    c     0.488214    0.585857    1.956169    0.000000
./46_76.log:   180  Ir    c     0.488214    0.589224    1.921461    0.000000
./46_77.log:   180  Ir    c     0.488214    0.592591    1.885116    0.000000
./46_78.log:   180  Ir    c     0.488214    0.595958    2.316884    0.000000
./46_79.log:   180  Ir    c     0.488214    0.599325    2.309611    0.000000
./46_80.log:   180  Ir    c     0.488214    0.602692    2.312127    0.000000
./46_81.log:   180  Ir    c     0.488214    0.606059    2.310260    0.000000
./46_82.log:   180  Ir    c     0.488214    0.609426    2.308073    0.000000
./46_83.log:   180  Ir    c     0.488214    0.612793    2.300165    0.000000
./46_84.log:   180  Ir    c     0.488214    0.616160    2.305041    0.000000
./46_85.log:   180  Ir    c     0.488214    0.619527    2.307817    0.000000
./46_86.log:   180  Ir    c     0.488214    0.622894    2.301446    0.000000
./46_87.log:   180  Ir    c     0.488214    0.626261    2.297002    0.000000
./46_88.log:   180  Ir    c     0.488214    0.629628    2.302362    0.000000
./46_89.log:   180  Ir    c     0.488214    0.632995    2.302621    0.000000
./46_90.log:   180  Ir    c     0.488214    0.636362    2.302647    0.000000
./46_91.log:   180  Ir    c     0.488214    0.639729    2.293660    0.000000
./46_92.log:   180  Ir    c     0.488214    0.643096    2.301113    0.000000
./46_93.log:   180  Ir    c     0.488214    0.646463    2.306478    0.000000
./46_94.log:   180  Ir    c     0.488214    0.649830    2.301898    0.000000
./46_95.log:   180  Ir    c     0.488214    0.653197    2.310204    0.000000
./46_96.log:   180  Ir    c     0.488214    0.656564    2.318073    0.000000
./46_97.log:   180  Ir    c     0.488214    0.659931    2.322229    0.000000
./46_98.log:   180  Ir    c     0.488214    0.663298    2.319774    0.000000
./46_99.log:   180  Ir    c     0.488214    0.666666    2.326403    0.000000
./47_0.log:   180  Ir    c     0.491581    0.333333    0.110239    0.000000
./47_1.log:   180  Ir    c     0.491581    0.336699    0.111209    0.000000
./47_2.log:   180  Ir    c     0.491581    0.340066    0.112070    0.000000
./47_3.log:   180  Ir    c     0.491581    0.343433    0.112716    0.000000
./47_4.log:   180  Ir    c     0.491581    0.346800    0.115739    0.000000
./47_5.log:   180  Ir    c     0.491581    0.350167    0.112999    0.000000
./47_6.log:   180  Ir    c     0.491581    0.353534    0.115707    0.000000
./47_7.log:   180  Ir    c     0.491581    0.356901    0.120376    0.000000
./47_8.log:   180  Ir    c     0.491581    0.360268    0.129783    0.000000
./47_9.log:   180  Ir    c     0.491581    0.363635    0.149030    0.000000
./47_10.log:   180  Ir    c     0.491581    0.367002    0.180471    0.000000
./47_11.log:   180  Ir    c     0.491581    0.370369    0.199345    0.000000
./47_12.log:   180  Ir    c     0.491581    0.373736    0.214911    0.000000
./47_13.log:   180  Ir    c     0.491581    0.377103    0.232060    0.000000
./47_14.log:   180  Ir    c     0.491581    0.380470    0.247764    0.000000
./47_15.log:   180  Ir    c     0.491581    0.383837    0.265412    0.000000
./47_16.log:   180  Ir    c     0.491581    0.387204    0.286937    0.000000
./47_17.log:   180  Ir    c     0.491581    0.390571    0.306147    0.000000
./47_18.log:   180  Ir    c     0.491581    0.393938    0.322333    0.000000
./47_19.log:   180  Ir    c     0.491581    0.397305    0.344491    0.000000
./47_20.log:   180  Ir    c     0.491581    0.400672    0.368566    0.000000
./47_21.log:   180  Ir    c     0.491581    0.404039    0.393752    0.000000
./47_22.log:   180  Ir    c     0.491581    0.407406    1.272253    0.000000
./47_23.log:   180  Ir    c     0.491581    0.410773    0.449080    0.000000
./47_24.log:   180  Ir    c     0.491581    0.414140    1.413317    0.000000
./47_25.log:   180  Ir    c     0.491581    0.417507    1.456697    0.000000
./47_26.log:   180  Ir    c     0.491581    0.420874    1.489403    0.000000
./47_27.log:   180  Ir    c     0.491581    0.424241    1.521366    0.000000
./47_28.log:   180  Ir    c     0.491581    0.427608    1.554981    0.000000
./47_29.log:   180  Ir    c     0.491581    0.430975    1.585406    0.000000
./47_30.log:   180  Ir    c     0.491581    0.434342    1.608743    0.000000
./47_31.log:   180  Ir    c     0.491581    0.437709    1.632860    0.000000
./47_32.log:   180  Ir    c     0.491581    0.441076    1.656458    0.000000
./47_33.log:   180  Ir    c     0.491581    0.444443    1.521375    0.000000
./47_34.log:   180  Ir    c     0.491581    0.447810    1.613902    0.000000
./47_35.log:   180  Ir    c     0.491581    0.451177    1.678619    0.000000
./47_36.log:   180  Ir    c     0.491581    0.454544    1.733131    0.000000
./47_37.log:   180  Ir    c     0.491581    0.457911    1.783444    0.000000
./47_38.log:   180  Ir    c     0.491581    0.461278    1.835203    0.000000
./47_39.log:   180  Ir    c     0.491581    0.464645    1.884262    0.000000
./47_40.log:   180  Ir    c     0.491581    0.468012    1.931694    0.000000
./47_41.log:   180  Ir    c     0.491581    0.471379    1.972327    0.000000
./47_42.log:   180  Ir    c     0.491581    0.474746    2.087592    0.000000
./47_43.log:   180  Ir    c     0.491581    0.478113    2.165136    0.000000
./47_44.log:   180  Ir    c     0.491581    0.481480    2.201841    0.000000
./47_45.log:   180  Ir    c     0.491581    0.484847    2.277426    0.000000
./47_46.log:   180  Ir    c     0.491581    0.488214    2.309008    0.000000
./47_47.log:   180  Ir    c     0.491581    0.491581    2.350539    0.000000
./47_48.log:   180  Ir    c     0.491581    0.494948    2.372858    0.000000
./47_49.log:   180  Ir    c     0.491581    0.498315    2.399601    0.000000
./47_50.log:   180  Ir    c     0.491581    0.501682    2.446594    0.000000
./47_51.log:   180  Ir    c     0.491581    0.505049    2.472238    0.000000
./47_52.log:   180  Ir    c     0.491581    0.508416    2.497368    0.000000
./47_53.log:   180  Ir    c     0.491581    0.511783    2.518983    0.000000
./47_54.log:   180  Ir    c     0.491581    0.515150    2.536493    0.000000
./47_55.log:   180  Ir    c     0.491581    0.518517    2.560188    0.000000
./47_56.log:   180  Ir    c     0.491581    0.521884    2.578255    0.000000
./47_57.log:   180  Ir    c     0.491581    0.525251    2.595687    0.000000
./47_58.log:   180  Ir    c     0.491581    0.528618    2.612271    0.000000
./47_59.log:   180  Ir    c     0.491581    0.531985    2.597754    0.000000
./47_60.log:   180  Ir    c     0.491581    0.535352    2.641423    0.000000
./47_61.log:   180  Ir    c     0.491581    0.538719    2.648980    0.000000
./47_62.log:   180  Ir    c     0.491581    0.542086    2.662378    0.000000
./47_63.log:   180  Ir    c     0.491581    0.545453    2.678194    0.000000
./47_64.log:   180  Ir    c     0.491581    0.548820    2.673859    0.000000
./47_65.log:   180  Ir    c     0.491581    0.552187    2.697090    0.000000
./47_66.log:   180  Ir    c     0.491581    0.555554    2.704456    0.000000
./47_67.log:   180  Ir    c     0.491581    0.558921    2.359136    0.000000
./47_68.log:   180  Ir    c     0.491581    0.562288    2.181964    0.000000
./47_69.log:   180  Ir    c     0.491581    0.565655    2.161723    0.000000
./47_70.log:   180  Ir    c     0.491581    0.569022    1.801271    0.000000
./47_71.log:   180  Ir    c     0.491581    0.572389    2.127645    0.000000
./47_72.log:   180  Ir    c     0.491581    0.575756    2.071626    0.000000
./47_73.log:   180  Ir    c     0.491581    0.579123    2.023014    0.000000
./47_74.log:   180  Ir    c     0.491581    0.582490    1.990525    0.000000
./47_75.log:   180  Ir    c     0.491581    0.585857    1.978809    0.000000
./47_76.log:   180  Ir    c     0.491581    0.589224    1.894194    0.000000
./47_77.log:   180  Ir    c     0.491581    0.592591    2.332506    0.000000
./47_78.log:   180  Ir    c     0.491581    0.595958    2.330192    0.000000
./47_79.log:   180  Ir    c     0.491581    0.599325    2.316211    0.000000
./47_80.log:   180  Ir    c     0.491581    0.602692    2.324164    0.000000
./47_81.log:   180  Ir    c     0.491581    0.606059    2.319509    0.000000
./47_82.log:   180  Ir    c     0.491581    0.609426    2.320557    0.000000
./47_83.log:   180  Ir    c     0.491581    0.612793    2.318158    0.000000
./47_84.log:   180  Ir    c     0.491581    0.616160    2.315980    0.000000
./47_85.log:   180  Ir    c     0.491581    0.619527    2.307032    0.000000
./47_86.log:   180  Ir    c     0.491581    0.622894    2.312492    0.000000
./47_87.log:   180  Ir    c     0.491581    0.626261    2.309674    0.000000
./47_88.log:   180  Ir    c     0.491581    0.629628    2.310154    0.000000
./47_89.log:   180  Ir    c     0.491581    0.632995    2.309282    0.000000
./47_90.log:   180  Ir    c     0.491581    0.636362    2.305896    0.000000
./47_91.log:   180  Ir    c     0.491581    0.639729    2.303454    0.000000
./47_92.log:   180  Ir    c     0.491581    0.643096    2.295323    0.000000
./47_93.log:   180  Ir    c     0.491581    0.646463    2.311870    0.000000
./47_94.log:   180  Ir    c     0.491581    0.649830    2.306393    0.000000
./47_95.log:   180  Ir    c     0.491581    0.653197    2.311177    0.000000
./47_96.log:   180  Ir    c     0.491581    0.656564    2.318419    0.000000
./47_97.log:   180  Ir    c     0.491581    0.659931    2.320638    0.000000
./47_98.log:   180  Ir    c     0.491581    0.663298    2.323126    0.000000
./47_99.log:   180  Ir    c     0.491581    0.666666    2.324893    0.000000
./48_0.log:   180  Ir    c     0.494948    0.333333    0.117878    0.000000
./48_1.log:   180  Ir    c     0.494948    0.336699    0.119797    0.000000
./48_2.log:   180  Ir    c     0.494948    0.340066    0.122655    0.000000
./48_3.log:   180  Ir    c     0.494948    0.343433    0.122443    0.000000
./48_4.log:   180  Ir    c     0.494948    0.346800    0.123520    0.000000
./48_5.log:   180  Ir    c     0.494948    0.350167    0.125768    0.000000
./48_6.log:   180  Ir    c     0.494948    0.353534    0.128435    0.000000
./48_7.log:   180  Ir    c     0.494948    0.356901    0.138546    0.000000
./48_8.log:   180  Ir    c     0.494948    0.360268    0.170576    0.000000
./48_9.log:   180  Ir    c     0.494948    0.363635    0.184026    0.000000
./48_10.log:   180  Ir    c     0.494948    0.367002    0.197790    0.000000
./48_11.log:   180  Ir    c     0.494948    0.370369    0.211511    0.000000
./48_12.log:   180  Ir    c     0.494948    0.373736    0.225863    0.000000
./48_13.log:   180  Ir    c     0.494948    0.377103    0.240981    0.000000
./48_14.log:   180  Ir    c     0.494948    0.380470    0.254335    0.000000
./48_15.log:   180  Ir    c     0.494948    0.383837    0.269625    0.000000
./48_16.log:   180  Ir    c     0.494948    0.387204    0.290371    0.000000
./48_17.log:   180  Ir    c     0.494948    0.390571    0.308922    0.000000
./48_18.log:   180  Ir    c     0.494948    0.393938    0.322547    0.000000
./48_19.log:   180  Ir    c     0.494948    0.397305    0.343536    0.000000
./48_20.log:   180  Ir    c     0.494948    0.400672    0.367087    0.000000
./48_21.log:   180  Ir    c     0.494948    0.404039    0.388848    0.000000
./48_22.log:   180  Ir    c     0.494948    0.407406    1.328018    0.000000
./48_23.log:   180  Ir    c     0.494948    0.410773    1.385967    0.000000
./48_24.log:   180  Ir    c     0.494948    0.414140    1.441644    0.000000
./48_25.log:   180  Ir    c     0.494948    0.417507    1.479071    0.000000
./48_26.log:   180  Ir    c     0.494948    0.420874    1.516041    0.000000
./48_27.log:   180  Ir    c     0.494948    0.424241    1.548538    0.000000
./48_28.log:   180  Ir    c     0.494948    0.427608    1.575667    0.000000
./48_29.log:   180  Ir    c     0.494948    0.430975    1.600312    0.000000
./48_30.log:   180  Ir    c     0.494948    0.434342    1.627656    0.000000
./48_31.log:   180  Ir    c     0.494948    0.437709    1.651781    0.000000
./48_32.log:   180  Ir    c     0.494948    0.441076    1.674829    0.000000
./48_33.log:   180  Ir    c     0.494948    0.444443    1.555228    0.000000
./48_34.log:   180  Ir    c     0.494948    0.447810    1.643859    0.000000
./48_35.log:   180  Ir    c     0.494948    0.451177    1.706665    0.000000
./48_36.log:   180  Ir    c     0.494948    0.454544    1.762462    0.000000
./48_37.log:   180  Ir    c     0.494948    0.457911    1.838008    0.000000
./48_38.log:   180  Ir    c     0.494948    0.461278    1.872815    0.000000
./48_39.log:   180  Ir    c     0.494948    0.464645    1.933421    0.000000
./48_40.log:   180  Ir    c     0.494948    0.468012    2.011149    0.000000
./48_41.log:   180  Ir    c     0.494948    0.471379    2.074048    0.000000
./48_42.log:   180  Ir    c     0.494948    0.474746    2.155468    0.000000
./48_43.log:   180  Ir    c     0.494948    0.478113    2.201713    0.000000
./48_44.log:   180  Ir    c     0.494948    0.481480    2.265682    0.000000
./48_45.log:   180  Ir    c     0.494948    0.484847    2.315505    0.000000
./48_46.log:   180  Ir    c     0.494948    0.488214    2.353132    0.000000
./48_47.log:   180  Ir    c     0.494948    0.491581    2.372858    0.000000
./48_48.log:   180  Ir    c     0.494948    0.494948    2.401002    0.000000
./48_49.log:   180  Ir    c     0.494948    0.498315    2.444986    0.000000
./48_50.log:   180  Ir    c     0.494948    0.501682    2.473985    0.000000
./48_51.log:   180  Ir    c     0.494948    0.505049    2.499074    0.000000
./48_52.log:   180  Ir    c     0.494948    0.508416    2.525061    0.000000
./48_53.log:   180  Ir    c     0.494948    0.511783    2.544237    0.000000
./48_54.log:   180  Ir    c     0.494948    0.515150    2.571645    0.000000
./48_55.log:   180  Ir    c     0.494948    0.518517    2.583768    0.000000
./48_56.log:   180  Ir    c     0.494948    0.521884    2.578070    0.000000
./48_57.log:   180  Ir    c     0.494948    0.525251    2.617519    0.000000
./48_58.log:   180  Ir    c     0.494948    0.528618    2.628890    0.000000
./48_59.log:   180  Ir    c     0.494948    0.531985    2.644521    0.000000
./48_60.log:   180  Ir    c     0.494948    0.535352    2.659536    0.000000
./48_61.log:   180  Ir    c     0.494948    0.538719    2.666597    0.000000
./48_62.log:   180  Ir    c     0.494948    0.542086    2.686452    0.000000
./48_63.log:   180  Ir    c     0.494948    0.545453    2.690942    0.000000
./48_64.log:   180  Ir    c     0.494948    0.548820    2.699168    0.000000
./48_65.log:   180  Ir    c     0.494948    0.552187    2.713032    0.000000
./48_66.log:   180  Ir    c     0.494948    0.555554    2.733083    0.000000
./48_67.log:   180  Ir    c     0.494948    0.558921    2.423424    0.000000
./48_68.log:   180  Ir    c     0.494948    0.562288    2.180256    0.000000
./48_69.log:   180  Ir    c     0.494948    0.565655    2.170510    0.000000
./48_70.log:   180  Ir    c     0.494948    0.569022    1.804770    0.000000
./48_71.log:   180  Ir    c     0.494948    0.572389    2.387266    0.000000
./48_72.log:   180  Ir    c     0.494948    0.575756    2.178490    0.000000
./48_73.log:   180  Ir    c     0.494948    0.579123    2.372782    0.000000
./48_74.log:   180  Ir    c     0.494948    0.582490    2.026255    0.000000
./48_75.log:   180  Ir    c     0.494948    0.585857    1.989758    0.000000
./48_76.log:   180  Ir    c     0.494948    0.589224    1.953105    0.000000
./48_77.log:   180  Ir    c     0.494948    0.592591    2.343771    0.000000
./48_78.log:   180  Ir    c     0.494948    0.595958    2.342342    0.000000
./48_79.log:   180  Ir    c     0.494948    0.599325    2.343215    0.000000
./48_80.log:   180  Ir    c     0.494948    0.602692    2.336595    0.000000
./48_81.log:   180  Ir    c     0.494948    0.606059    2.335532    0.000000
./48_82.log:   180  Ir    c     0.494948    0.609426    2.327025    0.000000
./48_83.log:   180  Ir    c     0.494948    0.612793    2.319489    0.000000
./48_84.log:   180  Ir    c     0.494948    0.616160    2.327990    0.000000
./48_85.log:   180  Ir    c     0.494948    0.619527    2.323806    0.000000
./48_86.log:   180  Ir    c     0.494948    0.622894    2.318146    0.000000
./48_87.log:   180  Ir    c     0.494948    0.626261    2.318442    0.000000
./48_88.log:   180  Ir    c     0.494948    0.629628    2.317406    0.000000
./48_89.log:   180  Ir    c     0.494948    0.632995    2.314996    0.000000
./48_90.log:   180  Ir    c     0.494948    0.636362    2.315256    0.000000
./48_91.log:   180  Ir    c     0.494948    0.639729    2.310860    0.000000
./48_92.log:   180  Ir    c     0.494948    0.643096    2.315054    0.000000
./48_93.log:   180  Ir    c     0.494948    0.646463    2.315958    0.000000
./48_94.log:   180  Ir    c     0.494948    0.649830    2.305681    0.000000
./48_95.log:   180  Ir    c     0.494948    0.653197    2.306198    0.000000
./48_96.log:   180  Ir    c     0.494948    0.656564    2.320404    0.000000
./48_97.log:   180  Ir    c     0.494948    0.659931    2.322468    0.000000
./48_98.log:   180  Ir    c     0.494948    0.663298    2.322991    0.000000
./48_99.log:   180  Ir    c     0.494948    0.666666    2.324253    0.000000
./49_0.log:   180  Ir    c     0.498315    0.333333    0.123173    0.000000
./49_1.log:   180  Ir    c     0.498315    0.336699    0.123029    0.000000
./49_2.log:   180  Ir    c     0.498315    0.340066    0.127994    0.000000
./49_3.log:   180  Ir    c     0.498315    0.343433    0.129020    0.000000
./49_4.log:   180  Ir    c     0.498315    0.346800    0.131614    0.000000
./49_5.log:   180  Ir    c     0.498315    0.350167    0.134449    0.000000
./49_6.log:   180  Ir    c     0.498315    0.353534    0.171262    0.000000
./49_7.log:   180  Ir    c     0.498315    0.356901    0.176327    0.000000
./49_8.log:   180  Ir    c     0.498315    0.360268    0.187436    0.000000
./49_9.log:   180  Ir    c     0.498315    0.363635    0.196289    0.000000
./49_10.log:   180  Ir    c     0.498315    0.367002    0.205795    0.000000
./49_11.log:   180  Ir    c     0.498315    0.370369    0.216004    0.000000
./49_12.log:   180  Ir    c     0.498315    0.373736    0.231172    0.000000
./49_13.log:   180  Ir    c     0.498315    0.377103    0.244877    0.000000
./49_14.log:   180  Ir    c     0.498315    0.380470    0.258178    0.000000
./49_15.log:   180  Ir    c     0.498315    0.383837    0.270858    0.000000
./49_16.log:   180  Ir    c     0.498315    0.387204    0.287755    0.000000
./49_17.log:   180  Ir    c     0.498315    0.390571    0.300998    0.000000
./49_18.log:   180  Ir    c     0.498315    0.393938    0.321568    0.000000
./49_19.log:   180  Ir    c     0.498315    0.397305    0.343354    0.000000
./49_20.log:   180  Ir    c     0.498315    0.400672    0.360290    0.000000
./49_21.log:   180  Ir    c     0.498315    0.404039    1.282632    0.000000
./49_22.log:   180  Ir    c     0.498315    0.407406    0.404819    0.000000
./49_23.log:   180  Ir    c     0.498315    0.410773    1.429990    0.000000
./49_24.log:   180  Ir    c     0.498315    0.414140    1.470837    0.000000
./49_25.log:   180  Ir    c     0.498315    0.417507    1.501955    0.000000
./49_26.log:   180  Ir    c     0.498315    0.420874    1.535945    0.000000
./49_27.log:   180  Ir    c     0.498315    0.424241    1.566920    0.000000
./49_28.log:   180  Ir    c     0.498315    0.427608    1.601599    0.000000
./49_29.log:   180  Ir    c     0.498315    0.430975    1.621183    0.000000
./49_30.log:   180  Ir    c     0.498315    0.434342    1.643871    0.000000
./49_31.log:   180  Ir    c     0.498315    0.437709    1.671318    0.000000
./49_32.log:   180  Ir    c     0.498315    0.441076    1.691581    0.000000
./49_33.log:   180  Ir    c     0.498315    0.444443    1.584479    0.000000
./49_34.log:   180  Ir    c     0.498315    0.447810    1.672802    0.000000
./49_35.log:   180  Ir    c     0.498315    0.451177    1.753260    0.000000
./49_36.log:   180  Ir    c     0.498315    0.454544    1.793129    0.000000
./49_37.log:   180  Ir    c     0.498315    0.457911    1.859878    0.000000
./49_38.log:   180  Ir    c     0.498315    0.461278    1.914022    0.000000
./49_39.log:   180  Ir    c     0.498315    0.464645    1.969534    0.000000
./49_40.log:   180  Ir    c     0.498315    0.468012    2.094298    0.000000
./49_41.log:   180  Ir    c     0.498315    0.471379    2.166647    0.000000
./49_42.log:   180  Ir    c     0.498315    0.474746    2.195321    0.000000
./49_43.log:   180  Ir    c     0.498315    0.478113    2.259917    0.000000
./49_44.log:   180  Ir    c     0.498315    0.481480    2.312696    0.000000
./49_45.log:   180  Ir    c     0.498315    0.484847    2.348816    0.000000
./49_46.log:   180  Ir    c     0.498315    0.488214    2.385528    0.000000
./49_47.log:   180  Ir    c     0.498315    0.491581    2.399748    0.000000
./49_48.log:   180  Ir    c     0.498315    0.494948    2.444986    0.000000
./49_49.log:   180  Ir    c     0.498315    0.498315    2.474769    0.000000
./49_50.log:   180  Ir    c     0.498315    0.501682    2.492242    0.000000
./49_51.log:   180  Ir    c     0.498315    0.505049    2.529584    0.000000
./49_52.log:   180  Ir    c     0.498315    0.508416    2.547149    0.000000
./49_53.log:   180  Ir    c     0.498315    0.511783    2.567985    0.000000
./49_54.log:   180  Ir    c     0.498315    0.515150    2.588343    0.000000
./49_55.log:   180  Ir    c     0.498315    0.518517    2.605743    0.000000
./49_56.log:   180  Ir    c     0.498315    0.521884    2.623327    0.000000
./49_57.log:   180  Ir    c     0.498315    0.525251    2.641767    0.000000
./49_58.log:   180  Ir    c     0.498315    0.528618    2.654029    0.000000
./49_59.log:   180  Ir    c     0.498315    0.531985    2.661455    0.000000
./49_60.log:   180  Ir    c     0.498315    0.535352    2.681338    0.000000
./49_61.log:   180  Ir    c     0.498315    0.538719    2.691817    0.000000
./49_62.log:   180  Ir    c     0.498315    0.542086    2.695825    0.000000
./49_63.log:   180  Ir    c     0.498315    0.545453    2.706588    0.000000
./49_64.log:   180  Ir    c     0.498315    0.548820    2.722482    0.000000
./49_65.log:   180  Ir    c     0.498315    0.552187    2.724384    0.000000
./49_66.log:   180  Ir    c     0.498315    0.555554    2.720652    0.000000
./49_67.log:   180  Ir    c     0.498315    0.558921    2.446719    0.000000
./49_68.log:   180  Ir    c     0.498315    0.562288    2.432441    0.000000
./49_69.log:   180  Ir    c     0.498315    0.565655    2.180050    0.000000
./49_70.log:   180  Ir    c     0.498315    0.569022    1.811994    0.000000
./49_71.log:   180  Ir    c     0.498315    0.572389    2.409103    0.000000
./49_72.log:   180  Ir    c     0.498315    0.575756    1.815948    0.000000
./49_73.log:   180  Ir    c     0.498315    0.579123    1.819089    0.000000
./49_74.log:   180  Ir    c     0.498315    0.582490    2.023698    0.000000
./49_75.log:   180  Ir    c     0.498315    0.585857    1.943036    0.000000
./49_76.log:   180  Ir    c     0.498315    0.589224    2.374114    0.000000
./49_77.log:   180  Ir    c     0.498315    0.592591    1.883322    0.000000
./49_78.log:   180  Ir    c     0.498315    0.595958    2.355469    0.000000
./49_79.log:   180  Ir    c     0.498315    0.599325    2.359134    0.000000
./49_80.log:   180  Ir    c     0.498315    0.602692    2.351875    0.000000
./49_81.log:   180  Ir    c     0.498315    0.606059    2.345584    0.000000
./49_82.log:   180  Ir    c     0.498315    0.609426    2.342963    0.000000
./49_83.log:   180  Ir    c     0.498315    0.612793    2.330401    0.000000
./49_84.log:   180  Ir    c     0.498315    0.616160    2.339023    0.000000
./49_85.log:   180  Ir    c     0.498315    0.619527    2.335871    0.000000
./49_86.log:   180  Ir    c     0.498315    0.622894    2.332930    0.000000
./49_87.log:   180  Ir    c     0.498315    0.626261    2.325454    0.000000
./49_88.log:   180  Ir    c     0.498315    0.629628    2.327695    0.000000
./49_89.log:   180  Ir    c     0.498315    0.632995    2.324461    0.000000
./49_90.log:   180  Ir    c     0.498315    0.636362    2.321199    0.000000
./49_91.log:   180  Ir    c     0.498315    0.639729    2.319207    0.000000
./49_92.log:   180  Ir    c     0.498315    0.643096    2.321542    0.000000
./49_93.log:   180  Ir    c     0.498315    0.646463    2.321761    0.000000
./49_94.log:   180  Ir    c     0.498315    0.649830    2.315540    0.000000
./49_95.log:   180  Ir    c     0.498315    0.653197    2.311440    0.000000
./49_96.log:   180  Ir    c     0.498315    0.656564    2.322406    0.000000
./49_97.log:   180  Ir    c     0.498315    0.659931    2.322537    0.000000
./49_98.log:   180  Ir    c     0.498315    0.663298    2.323927    0.000000
./49_99.log:   180  Ir    c     0.498315    0.666666    2.324509    0.000000
./50_0.log:   180  Ir    c     0.501682    0.333333    0.125365    0.000000
./50_1.log:   180  Ir    c     0.501682    0.336699    0.126662    0.000000
./50_2.log:   180  Ir    c     0.501682    0.340066    0.128084    0.000000
./50_3.log:   180  Ir    c     0.501682    0.343433    0.133480    0.000000
./50_4.log:   180  Ir    c     0.501682    0.346800    0.157038    0.000000
./50_5.log:   180  Ir    c     0.501682    0.350167    0.170235    0.000000
./50_6.log:   180  Ir    c     0.501682    0.353534    0.176830    0.000000
./50_7.log:   180  Ir    c     0.501682    0.356901    0.185277    0.000000
./50_8.log:   180  Ir    c     0.501682    0.360268    0.188597    0.000000
./50_9.log:   180  Ir    c     0.501682    0.363635    0.198138    0.000000
./50_10.log:   180  Ir    c     0.501682    0.367002    0.206857    0.000000
./50_11.log:   180  Ir    c     0.501682    0.370369    0.219019    0.000000
./50_12.log:   180  Ir    c     0.501682    0.373736    0.235409    0.000000
./50_13.log:   180  Ir    c     0.501682    0.377103    0.244706    0.000000
./50_14.log:   180  Ir    c     0.501682    0.380470    0.257100    0.000000
./50_15.log:   180  Ir    c     0.501682    0.383837    0.269144    0.000000
./50_16.log:   180  Ir    c     0.501682    0.387204    0.285099    0.000000
./50_17.log:   180  Ir    c     0.501682    0.390571    0.300650    0.000000
./50_18.log:   180  Ir    c     0.501682    0.393938    0.316895    0.000000
./50_19.log:   180  Ir    c     0.501682    0.397305    0.334514    0.000000
./50_20.log:   180  Ir    c     0.501682    0.400672    1.236619    0.000000
./50_21.log:   180  Ir    c     0.501682    0.404039    1.346803    0.000000
./50_22.log:   180  Ir    c     0.501682    0.407406    0.394927    0.000000
./50_23.log:   180  Ir    c     0.501682    0.410773    1.453494    0.000000
./50_24.log:   180  Ir    c     0.501682    0.414140    1.491153    0.000000
./50_25.log:   180  Ir    c     0.501682    0.417507    1.531052    0.000000
./50_26.log:   180  Ir    c     0.501682    0.420874    1.563728    0.000000
./50_27.log:   180  Ir    c     0.501682    0.424241    1.596359    0.000000
./50_28.log:   180  Ir    c     0.501682    0.427608    1.616278    0.000000
./50_29.log:   180  Ir    c     0.501682    0.430975    1.641090    0.000000
./50_30.log:   180  Ir    c     0.501682    0.434342    1.667872    0.000000
./50_31.log:   180  Ir    c     0.501682    0.437709    1.687371    0.000000
./50_32.log:   180  Ir    c     0.501682    0.441076    1.707133    0.000000
./50_33.log:   180  Ir    c     0.501682    0.444443    1.634557    0.000000
./50_34.log:   180  Ir    c     0.501682    0.447810    1.707840    0.000000
./50_35.log:   180  Ir    c     0.501682    0.451177    1.765594    0.000000
./50_36.log:   180  Ir    c     0.501682    0.454544    1.827234    0.000000
./50_37.log:   180  Ir    c     0.501682    0.457911    1.882915    0.000000
./50_38.log:   180  Ir    c     0.501682    0.461278    1.957050    0.000000
./50_39.log:   180  Ir    c     0.501682    0.464645    2.029895    0.000000
./50_40.log:   180  Ir    c     0.501682    0.468012    2.132558    0.000000
./50_41.log:   180  Ir    c     0.501682    0.471379    2.192371    0.000000
./50_42.log:   180  Ir    c     0.501682    0.474746    2.238223    0.000000
./50_43.log:   180  Ir    c     0.501682    0.478113    2.295231    0.000000
./50_44.log:   180  Ir    c     0.501682    0.481480    2.343503    0.000000
./50_45.log:   180  Ir    c     0.501682    0.484847    2.377633    0.000000
./50_46.log:   180  Ir    c     0.501682    0.488214    2.396210    0.000000
./50_47.log:   180  Ir    c     0.501682    0.491581    2.446594    0.000000
./50_48.log:   180  Ir    c     0.501682    0.494948    2.473874    0.000000
./50_49.log:   180  Ir    c     0.501682    0.498315    2.500494    0.000000
./50_50.log:   180  Ir    c     0.501682    0.501682    2.525995    0.000000
./50_51.log:   180  Ir    c     0.501682    0.505049    2.548452    0.000000
./50_52.log:   180  Ir    c     0.501682    0.508416    2.570011    0.000000
./50_53.log:   180  Ir    c     0.501682    0.511783    2.590136    0.000000
./50_54.log:   180  Ir    c     0.501682    0.515150    2.608703    0.000000
./50_55.log:   180  Ir    c     0.501682    0.518517    2.627242    0.000000
./50_56.log:   180  Ir    c     0.501682    0.521884    2.644501    0.000000
./50_57.log:   180  Ir    c     0.501682    0.525251    2.659321    0.000000
./50_58.log:   180  Ir    c     0.501682    0.528618    2.673918    0.000000
./50_59.log:   180  Ir    c     0.501682    0.531985    2.682699    0.000000
./50_60.log:   180  Ir    c     0.501682    0.535352    2.699589    0.000000
./50_61.log:   180  Ir    c     0.501682    0.538719    2.706727    0.000000
./50_62.log:   180  Ir    c     0.501682    0.542086    2.711554    0.000000
./50_63.log:   180  Ir    c     0.501682    0.545453    2.727207    0.000000
./50_64.log:   180  Ir    c     0.501682    0.548820    2.728521    0.000000
./50_65.log:   180  Ir    c     0.501682    0.552187    2.742129    0.000000
./50_66.log:   180  Ir    c     0.501682    0.555554    2.758135    0.000000
./50_67.log:   180  Ir    c     0.501682    0.558921    1.816947    0.000000
./50_68.log:   180  Ir    c     0.501682    0.562288    2.454519    0.000000
./50_69.log:   180  Ir    c     0.501682    0.565655    2.180546    0.000000
./50_70.log:   180  Ir    c     0.501682    0.569022    1.817036    0.000000
./50_71.log:   180  Ir    c     0.501682    0.572389    2.415404    0.000000
./50_72.log:   180  Ir    c     0.501682    0.575756    2.085741    0.000000
./50_73.log:   180  Ir    c     0.501682    0.579123    2.093101    0.000000
./50_74.log:   180  Ir    c     0.501682    0.582490    1.991852    0.000000
./50_75.log:   180  Ir    c     0.501682    0.585857    1.936020    0.000000
./50_76.log:   180  Ir    c     0.501682    0.589224    2.391687    0.000000
./50_77.log:   180  Ir    c     0.501682    0.592591    2.378917    0.000000
./50_78.log:   180  Ir    c     0.501682    0.595958    2.372087    0.000000
./50_79.log:   180  Ir    c     0.501682    0.599325    2.373864    0.000000
./50_80.log:   180  Ir    c     0.501682    0.602692    2.364908    0.000000
./50_81.log:   180  Ir    c     0.501682    0.606059    2.364134    0.000000
./50_82.log:   180  Ir    c     0.501682    0.609426    2.357740    0.000000
./50_83.log:   180  Ir    c     0.501682    0.612793    2.353411    0.000000
./50_84.log:   180  Ir    c     0.501682    0.616160    2.350958    0.000000
./50_85.log:   180  Ir    c     0.501682    0.619527    2.347283    0.000000
./50_86.log:   180  Ir    c     0.501682    0.622894    2.341632    0.000000
./50_87.log:   180  Ir    c     0.501682    0.626261    2.337399    0.000000
./50_88.log:   180  Ir    c     0.501682    0.629628    2.337248    0.000000
./50_89.log:   180  Ir    c     0.501682    0.632995    2.334475    0.000000
./50_90.log:   180  Ir    c     0.501682    0.636362    2.331870    0.000000
./50_91.log:   180  Ir    c     0.501682    0.639729    2.325263    0.000000
./50_92.log:   180  Ir    c     0.501682    0.643096    2.323796    0.000000
./50_93.log:   180  Ir    c     0.501682    0.646463    2.325121    0.000000
./50_94.log:   180  Ir    c     0.501682    0.649830    2.322076    0.000000
./50_95.log:   180  Ir    c     0.501682    0.653197    2.321523    0.000000
./50_96.log:   180  Ir    c     0.501682    0.656564    2.325847    0.000000
./50_97.log:   180  Ir    c     0.501682    0.659931    2.328287    0.000000
./50_98.log:   180  Ir    c     0.501682    0.663298    2.322192    0.000000
./50_99.log:   180  Ir    c     0.501682    0.666666    2.325698    0.000000
./51_0.log:   180  Ir    c     0.505049    0.333333    0.123877    0.000000
./51_1.log:   180  Ir    c     0.505049    0.336699    0.124150    0.000000
./51_2.log:   180  Ir    c     0.505049    0.340066    0.130572    0.000000
./51_3.log:   180  Ir    c     0.505049    0.343433    0.161641    0.000000
./51_4.log:   180  Ir    c     0.505049    0.346800    0.164888    0.000000
./51_5.log:   180  Ir    c     0.505049    0.350167    0.172972    0.000000
./51_6.log:   180  Ir    c     0.505049    0.353534    0.179735    0.000000
./51_7.log:   180  Ir    c     0.505049    0.356901    0.186659    0.000000
./51_8.log:   180  Ir    c     0.505049    0.360268    0.187289    0.000000
./51_9.log:   180  Ir    c     0.505049    0.363635    0.198122    0.000000
./51_10.log:   180  Ir    c     0.505049    0.367002    0.207757    0.000000
./51_11.log:   180  Ir    c     0.505049    0.370369    0.223886    0.000000
./51_12.log:   180  Ir    c     0.505049    0.373736    0.231515    0.000000
./51_13.log:   180  Ir    c     0.505049    0.377103    0.240341    0.000000
./51_14.log:   180  Ir    c     0.505049    0.380470    0.254834    0.000000
./51_15.log:   180  Ir    c     0.505049    0.383837    0.268493    0.000000
./51_16.log:   180  Ir    c     0.505049    0.387204    0.282389    0.000000
./51_17.log:   180  Ir    c     0.505049    0.390571    0.298121    0.000000
./51_18.log:   180  Ir    c     0.505049    0.393938    0.313238    0.000000
./51_19.log:   180  Ir    c     0.505049    0.397305    0.330280    0.000000
./51_20.log:   180  Ir    c     0.505049    0.400672    1.313319    0.000000
./51_21.log:   180  Ir    c     0.505049    0.404039    1.387635    0.000000
./51_22.log:   180  Ir    c     0.505049    0.407406    0.387733    0.000000
./51_23.log:   180  Ir    c     0.505049    0.410773    1.481676    0.000000
./51_24.log:   180  Ir    c     0.505049    0.414140    1.521462    0.000000
./51_25.log:   180  Ir    c     0.505049    0.417507    1.552793    0.000000
./51_26.log:   180  Ir    c     0.505049    0.420874    1.590421    0.000000
./51_27.log:   180  Ir    c     0.505049    0.424241    1.610569    0.000000
./51_28.log:   180  Ir    c     0.505049    0.427608    1.635046    0.000000
./51_29.log:   180  Ir    c     0.505049    0.430975    1.662556    0.000000
./51_30.log:   180  Ir    c     0.505049    0.434342    1.686079    0.000000
./51_31.log:   180  Ir    c     0.505049    0.437709    1.704556    0.000000
./51_32.log:   180  Ir    c     0.505049    0.441076    1.728115    0.000000
./51_33.log:   180  Ir    c     0.505049    0.444443    1.657543    0.000000
./51_34.log:   180  Ir    c     0.505049    0.447810    1.731976    0.000000
./51_35.log:   180  Ir    c     0.505049    0.451177    1.800016    0.000000
./51_36.log:   180  Ir    c     0.505049    0.454544    1.869371    0.000000
./51_37.log:   180  Ir    c     0.505049    0.457911    1.919851    0.000000
./51_38.log:   180  Ir    c     0.505049    0.461278    2.039883    0.000000
./51_39.log:   180  Ir    c     0.505049    0.464645    2.109333    0.000000
./51_40.log:   180  Ir    c     0.505049    0.468012    2.172653    0.000000
./51_41.log:   180  Ir    c     0.505049    0.471379    2.257726    0.000000
./51_42.log:   180  Ir    c     0.505049    0.474746    2.299905    0.000000
./51_43.log:   180  Ir    c     0.505049    0.478113    2.334999    0.000000
./51_44.log:   180  Ir    c     0.505049    0.481480    2.377880    0.000000
./51_45.log:   180  Ir    c     0.505049    0.484847    2.411599    0.000000
./51_46.log:   180  Ir    c     0.505049    0.488214    2.439521    0.000000
./51_47.log:   180  Ir    c     0.505049    0.491581    2.472241    0.000000
./51_48.log:   180  Ir    c     0.505049    0.494948    2.499074    0.000000
./51_49.log:   180  Ir    c     0.505049    0.498315    2.529584    0.000000
./51_50.log:   180  Ir    c     0.505049    0.501682    2.548451    0.000000
./51_51.log:   180  Ir    c     0.505049    0.505049    2.570284    0.000000
./51_52.log:   180  Ir    c     0.505049    0.508416    2.591699    0.000000
./51_53.log:   180  Ir    c     0.505049    0.511783    2.611005    0.000000
./51_54.log:   180  Ir    c     0.505049    0.515150    2.629285    0.000000
./51_55.log:   180  Ir    c     0.505049    0.518517    2.658002    0.000000
./51_56.log:   180  Ir    c     0.505049    0.521884    2.662409    0.000000
./51_57.log:   180  Ir    c     0.505049    0.525251    2.676343    0.000000
./51_58.log:   180  Ir    c     0.505049    0.528618    2.690508    0.000000
./51_59.log:   180  Ir    c     0.505049    0.531985    2.695573    0.000000
./51_60.log:   180  Ir    c     0.505049    0.535352    2.713737    0.000000
./51_61.log:   180  Ir    c     0.505049    0.538719    2.722008    0.000000
./51_62.log:   180  Ir    c     0.505049    0.542086    2.728109    0.000000
./51_63.log:   180  Ir    c     0.505049    0.545453    2.738984    0.000000
./51_64.log:   180  Ir    c     0.505049    0.548820    2.749985    0.000000
./51_65.log:   180  Ir    c     0.505049    0.552187    2.760167    0.000000
./51_66.log:   180  Ir    c     0.505049    0.555554    2.771259    0.000000
./51_67.log:   180  Ir    c     0.505049    0.558921    1.819455    0.000000
./51_68.log:   180  Ir    c     0.505049    0.562288    2.468544    0.000000
./51_69.log:   180  Ir    c     0.505049    0.565655    2.466817    0.000000
./51_70.log:   180  Ir    c     0.505049    0.569022    1.828355    0.000000
./51_71.log:   180  Ir    c     0.505049    0.572389    2.448182    0.000000
./51_72.log:   180  Ir    c     0.505049    0.575756    2.175718    0.000000
./51_73.log:   180  Ir    c     0.505049    0.579123    2.052852    0.000000
./51_74.log:   180  Ir    c     0.505049    0.582490    1.844425    0.000000
./51_75.log:   180  Ir    c     0.505049    0.585857    1.963951    0.000000
./51_76.log:   180  Ir    c     0.505049    0.589224    1.896361    0.000000
./51_77.log:   180  Ir    c     0.505049    0.592591    2.392762    0.000000
./51_78.log:   180  Ir    c     0.505049    0.595958    2.393303    0.000000
./51_79.log:   180  Ir    c     0.505049    0.599325    2.390592    0.000000
./51_80.log:   180  Ir    c     0.505049    0.602692    2.383346    0.000000
./51_81.log:   180  Ir    c     0.505049    0.606059    2.377773    0.000000
./51_82.log:   180  Ir    c     0.505049    0.609426    2.372827    0.000000
./51_83.log:   180  Ir    c     0.505049    0.612793    2.365635    0.000000
./51_84.log:   180  Ir    c     0.505049    0.616160    2.363364    0.000000
./51_85.log:   180  Ir    c     0.505049    0.619527    2.357721    0.000000
./51_86.log:   180  Ir    c     0.505049    0.622894    2.352474    0.000000
./51_87.log:   180  Ir    c     0.505049    0.626261    2.349814    0.000000
./51_88.log:   180  Ir    c     0.505049    0.629628    2.347255    0.000000
./51_89.log:   180  Ir    c     0.505049    0.632995    2.342105    0.000000
./51_90.log:   180  Ir    c     0.505049    0.636362    2.339390    0.000000
./51_91.log:   180  Ir    c     0.505049    0.639729    2.337289    0.000000
./51_92.log:   180  Ir    c     0.505049    0.643096    2.335573    0.000000
./51_93.log:   180  Ir    c     0.505049    0.646463    2.329273    0.000000
./51_94.log:   180  Ir    c     0.505049    0.649830    2.329041    0.000000
./51_95.log:   180  Ir    c     0.505049    0.653197    2.321045    0.000000
./51_96.log:   180  Ir    c     0.505049    0.656564    2.332124    0.000000
./51_97.log:   180  Ir    c     0.505049    0.659931    2.329189    0.000000
./51_98.log:   180  Ir    c     0.505049    0.663298    2.330920    0.000000
./51_99.log:   180  Ir    c     0.505049    0.666666    2.327705    0.000000
./52_0.log:   180  Ir    c     0.508416    0.333333    0.119916    0.000000
./52_1.log:   180  Ir    c     0.508416    0.336699    0.118985    0.000000
./52_2.log:   180  Ir    c     0.508416    0.340066    0.155952    0.000000
./52_3.log:   180  Ir    c     0.508416    0.343433    0.162407    0.000000
./52_4.log:   180  Ir    c     0.508416    0.346800    0.165964    0.000000
./52_5.log:   180  Ir    c     0.508416    0.350167    0.172915    0.000000
./52_6.log:   180  Ir    c     0.508416    0.353534    0.179836    0.000000
./52_7.log:   180  Ir    c     0.508416    0.356901    0.184436    0.000000
./52_8.log:   180  Ir    c     0.508416    0.360268    0.190970    0.000000
./52_9.log:   180  Ir    c     0.508416    0.363635    0.199616    0.000000
./52_10.log:   180  Ir    c     0.508416    0.367002    0.206486    0.000000
./52_11.log:   180  Ir    c     0.508416    0.370369    0.220704    0.000000
./52_12.log:   180  Ir    c     0.508416    0.373736    0.229891    0.000000
./52_13.log:   180  Ir    c     0.508416    0.377103    0.240504    0.000000
[truncated: 368,053 more chars]
