# Supplementary material for: Real-time insight into the multistage mechanism of nanoparticle exsolution from a perovskite host surface
Source: Nat Commun. 2023 Mar 29;14:1754. doi: 10.1038/s41467-023-37212-6 (PMC10060596; doi:10.1038/s41467-023-37212-6)
Supplement: Supplementary file 6 — Source Data [file 41467_2023_37212_MOESM6_ESM.zip › Raw_data/Notebook and Data_Fig4_SI Fig8/Paper_Notebook.ipynb]

# %% [markdown]
## A bottom-up holistic view of nanoparticle exsolution: looking at atoms to nanoparticles in tandem with perovskite structural evolution using microscopy, computational modelling, and machine-learning

#### Eleonora Calì<sup>1*†</sup>, Melonie P. Thomas<sup>2,3†</sup>, Rama Vasudevan<sup>4</sup>, Ji Wu<sup>5</sup>, Oriol Gavalda-Diaz<sup>1,6</sup>, Katharina Marquardt<sup>1</sup>, Eduardo Saiz<sup>1</sup>, Dragos Neagu<sup>7</sup>, Raymond R. Unocic<sup>4</sup>, Stephen C. Parker<sup>5</sup>, Beth S. Guiton<sup>2</sup>, David J. Payne<sup>1,8*</sup>

1 Department of Materials, Imperial College London, Exhibition Road, London SW7 2AZ, U.K. <br>
2 Department of Chemistry, University of Kentucky, 505 Rose Street, Lexington, Kentucky 40506, U.S.A.<br>
3 Department of Chemistry, Faculty of Science, University of Peradeniya, 20400, Sri Lanka.<br>
4 Center for Nanophase Materials Sciences, Oak Ridge National Laboratory, Oak Ridge, Tennessee 37831, U.S.A.<br>
5 Department of Chemistry, University of Bath, Claverton Down, Bath, BA2 7AY, U.K.<br>
6Composites Research Group, Faculty of Engineering, The University of Nottingham NG7 2QL, UK<br>
7Chemical & Process Engineering, University of Strathclyde, Glasgow, G1 1XL, UK<br>
8 Research Complex at Harwell, Harwell Science and Innovation Campus, Didcot, Oxfordshire OX11 0FA, U.K.<br>

*Email: e.cali14@imperial.ac.uk 


# %% [code]
#install necessary prepackages
!pip install pyUSID pysptools cvxopt

# %% [markdown]
# Import necessary packages and load data and preprocess

Here we will import the necessary packages for analysis and then load the STEM image data

# %% [code]
#import packages
import os
import numpy as np
import matplotlib.pyplot as plt
from utils import SlidingFFT
import matplotlib.animation as animation
from skimage.transform import resize
import pickle
import matplotlib.pyplot as plt

# %% [code]
%matplotlib inline

# %% [code]
#Load the images
images = pickle.load(open("image_data.p", "rb"))['images']

#Get data into lists
images_planefit = []
reduced_images = []
upscaled_images = []

#Do a background subtraction
for image in images:
    reduced_image = resize(image, output_shape = (image.shape[0]//32,image.shape[1]//32))
    upscaled_image = resize(reduced_image, output_shape=(image.shape[0],image.shape[1]), mode = 'edge')
  
    new_image = image - upscaled_image
    new_image +=image.mean() - new_image.mean()
    
    #normalize the images
    new_image = (new_image - new_image.min()) / (np.max(new_image) - np.min(new_image))
    
    images_planefit.append(new_image)
    reduced_images.append(reduced_image)
    upscaled_images.append(upscaled_image)
    

# %% [code]
T_labels= ['2h_400C', '2h_700C', '400C', '700C', '725C', '750C', '775C', '800C', '825C', '850C', '875C', '900C']

fig, axes = plt.subplots(nrows=3, ncols=3, figsize = (16,16))

for ind, ax in enumerate(axes.flat):
    ax.imshow(images_planefit[ind], cmap = plt.cm.inferno, vmin = 0.2, vmax = 0.7)
    ax.axis('off')
    ax.set_title(T_labels[ind], fontsize = 16)

# %% [code]
#Let's try to find the superstructure
from scipy import fftpack
from scipy import ndimage

def ApplyHamming( imgsrc, win_size_x, win_size_y):
    #Applies a Hamming window to the input imgsec, returns the window after filter applied.
        
    bw2d = np.outer(np.hamming(win_size_x), np.ones(win_size_y))
    bw2d = np.sqrt(bw2d * bw2d.T) 
    imgsrc *= bw2d
    
    return imgsrc

img_window = images_planefit[4][1024-256:, :256]
zoom_FFT_size_x = 64
zoom_FFT_size_y = 64
# Take the fourier transform of the image.
F1 = fftpack.fft2((img_window)) 

# Now shift so that low spatial frequencies are in the center.
F2 = (fftpack.fftshift((F1)))
F2_mx = F2.shape[0]//2
F2_my = F2.shape[1]//2

F2_cropped = F2[F2_mx - zoom_FFT_size_x//2 : F2_mx + zoom_FFT_size_x//2, 
                F2_my - zoom_FFT_size_y//2 : F2_my + zoom_FFT_size_y//2]

F2_cropped_interpol = ndimage.zoom(np.abs(F2_cropped), 4)
fig, axes = plt.subplots(nrows=1, ncols=2, figsize = (15,8))
axes[0].imshow(img_window, vmin = 0.2, vmax = 0.75)
axes[1].imshow(np.log(np.abs(F2_cropped_interpol)))

# %% [markdown]
## Perform Sliding FFT

More details about Sliding FFT are available in <a href = "https://pubs.acs.org/doi/full/10.1021/acs.nanolett.6b02130">Vasudevan et al. </a>

This procedure essentially splits images into smaller windows/tiles and then performs the 2D FFT operation one each window. Then we can use matrix factorization approaches to find endmembers/components that can represent this dataset. This provides insight into the changes in periodic structure of the sample. 

# %% [code]
#Sliding window parameters
parms_dict = {'interpolation_factor': 4, 'zoom_factor': 4, 'hamming_filter':True, 'window_size_x':256,
              'window_size_y':256, 'window_step_x':16, 'window_step_y':16}

FFT_mats = []

#Instantiate the class
sliding_windows = SlidingFFT(parms_dict)

for ind, image in enumerate(images_planefit):
    print('working on image {}'.format(ind))
    windows = sliding_windows.MakeWindows(image)
    FFT_mats.append(sliding_windows.Do_Sliding_FFT(windows))

FFT_mats = np.log(np.abs(np.array(FFT_mats)))
FFT_mats = FFT_mats.reshape(FFT_mats.shape[0]*FFT_mats.shape[1], FFT_mats.shape[2]*FFT_mats.shape[3])


# %% [markdown]
## Perform Linear unmixing

After the matrix of FFT image patches is produced, we want to find the main 'components' or 'endmembers' that, when added together, can represent each individual image patch. 
A variety of methods are available for this. The one we will choose here is the N-FINDR approach which looks for endmembers within the existing dataset that maximize the volume of the simplex formed by selecting the endmembers

# %% [code]
#Now we can unmix
#Choices for method = ['pca', 'nfindr', 'nmf']
num_components = 3
endmembers, abundances, fig_handles = sliding_windows.do_unmixing(z_dim = len(images_planefit),
                            FFT_mats = FFT_mats, number_components=num_components,  
                                              method='nfindr', plot_results=False)

# %% [code]
#Plot the components
fig, axes = plt.subplots(nrows=1, ncols=num_components, figsize = (16,5))

for ind, ax in enumerate(axes.flat):
    if ind<num_components:
        ax.imshow(np.sqrt(np.abs(endmembers[ind,:].reshape(sliding_windows.window_size_final_x, 
                                           sliding_windows.window_size_final_y))))
        ax.axis('off')

fig.tight_layout()
savefig_path = r'.'
fig_fname = os.path.join(savefig_path,'comp_nfindr_.png')
fig.savefig(fig_fname, dpi = 300, bbox_inches = 'tight', pad_inches = 2.0)


# %% [code]
#Plot the abundances

for curr in range(len(T_labels)):
    fig2, axes2 = plt.subplots(nrows=1, ncols=num_components, figsize= (10,5))
    for ind, ax in enumerate(axes2.flat):
        ax.imshow(np.fliplr(np.rot90(abundances[curr,:,:,ind], -1)), 
                          vmin = 0.0, vmax = 1.0, cmap = plt.cm.inferno)
        ax.set_title(T_labels[curr] + ' comp #' + str(ind), fontsize = 16)
        ax.axis('off')
    fig_fname = fig_fname = os.path.join(savefig_path, 'abund_nfindr_'+str(curr) + '.png')
    fig2.savefig(fig_fname, dpi = 300, bbox_inches = 'tight', pad_inches = 2.0)


# %% [markdown]
## Analysis of components

For the following analysis we need to identify the superstructure component and vacuum component
For now we are doing this manually. the vacuum component is easy to identify - its abundance is high in the vacuum region
*The superstructure component contains the peak splitting.
*If you don't assign these correcty, the subsequent analysis below will be incorrect!


# %% [code]
vcom = 0 #vacuum component
ss_com = 2 #superstructure component

# %% [code]
T_vals = [400,700,725,750,775,800,825,850,875,900]
T_vals_sub = [700, 750, 800, 850, 900]
sub_indices = [T_vals.index(val) for val in T_vals_sub]

# %% [code]
#this is just finding out how many pixels in each image do not belong to the vacuum, 
#so we can look at % coverage of superstructure component

ss_strength = [] #superstructure strength
for ind in range(abundances.shape[0]):
    vacuum_comp = abundances[ind,:,:,vcom]
    nonvacuum_points = np.where(vacuum_comp.flatten()<0.5)[0]
    ss = abundances[ind,:,:,ss_com].flatten()[nonvacuum_points]
    ss_strength.append(ss)
    
ss_strength_sub = np.array(ss_strength[2:], dtype = 'object')[sub_indices]


# %% [code]
plt.figure()
plt.violinplot(ss_strength[2:], positions = T_vals, widths = 25.0, showextrema=False, showmeans=True)
plt.violinplot(ss_strength[:2], positions = [400,700], widths = 25.0, showextrema=False, showmeans = True)
plt.ylim([0.1, 0.6])
plt.xlabel('Temperature (C)', fontsize = 14)
plt.ylabel('Superstructure Comp.', fontsize = 14)
#plt.axhline(y = 0.4, linestyle = '--', color = 'red', alpha = 0.5)
plt.gca().tick_params(axis='both', labelsize = 14)

fig_fname = fig_fname = os.path.join(savefig_path, 'ss_comp_strength.png')
plt.savefig(fig_fname, dpi = 300, bbox_inches = 'tight', pad_inches = 2.0)


# %% [code]
#Subset of above
plt.figure()
plt.violinplot(ss_strength_sub, positions = T_vals_sub, widths = 25.0, showextrema=False, showmeans=True)
plt.ylim([0.1, 0.6])
plt.xlabel('Temperature (C)', fontsize = 14)
plt.ylabel('Superstructure Comp.', fontsize = 14)
plt.gca().tick_params(axis='both', labelsize = 14)
#plt.axhline(y = 0.4, linestyle = '--', color = 'red', alpha = 0.5)

fig_fname = fig_fname = os.path.join(savefig_path, 'ss_comp_strength_subset.png')
plt.savefig(fig_fname, dpi = 300, bbox_inches = 'tight', pad_inches = 2.0)

# %% [markdown]
# Surface calculation

Here we want to determine how the abundances fare as a function of distance to the surface

# %% [code]

from skimage import feature

#Segregation near surface

def get_distance_mat(vacuum_comp):
    
    #given the vacuum component abundance map, return the distance mat
    #The distance mat is the same size as abundance with each pixel value beign shortest distance to the surface
    #note that pixels that are in the vacuum will have a distance of np.nan
    
    vacuum_comp[vacuum_comp>0.5]=1.0
    vacuum_comp[vacuum_comp<=0.5]=0.0
    
    #get the edge with a canny edge detector
    edges1 = feature.canny(vacuum_comp, sigma = 0.2)
    
    #calculate distance to edge
    dist_mat = np.full(shape=(edges1.shape), fill_value = np.nan)
    edge_pxs = np.where(edges1>0.5) #edge pixels

    for ind_x in range(edges1.shape[0]):
        for ind_y in range(edges1.shape[1]):
            pt_of_int = [ind_x,ind_y] #test point
            
            if vacuum_comp[ind_x, ind_y]<0.5: #only do calculation IF it's not a vacuum pixel
                dists_to_pt = []
                for x,y in np.array(edge_pxs).T:
                    dist_to_pt = np.sqrt((x-pt_of_int[0])**2 + (y-pt_of_int[1])**2)
                    dists_to_pt.append(dist_to_pt)
                dist_mat[ind_x,ind_y] = np.min(dists_to_pt)

    return dist_mat


# %% [code]
#Let's plot abundance density based on distance
d_vals = np.linspace(0, 30, 30)
thresh = 0.5
abund_density = []

for ind in range(len(T_vals)+2):
    
    abund_vals = []
    dist_mat = get_distance_mat(abundances[ind,:,:,vcom])
    vacuum_comp = abundances[ind,:,:,]
    dist_mat_lin = dist_mat.flatten()
    
    for dval in d_vals:
        a = np.where(dist_mat_lin>dval-thresh)
        b = np.where(dist_mat_lin<=dval+thresh)
        pts = np.intersect1d(a,b)
        if len(pts)>1:
            abund_vals.append(abundances[ind,:,:,ss_com].flatten()[pts])
        else:
            abund_vals.append(0)
        
    abund_density.append(abund_vals)

# %% [code]
import matplotlib.patches as mpatches

labels = []
def add_label(violin, label):
    color = violin["bodies"][0].get_facecolor().flatten()
    labels.append((mpatches.Patch(color=color), label))

plt.figure(figsize = (15,10))
for ind, abund_vals in enumerate(abund_density):
    add_label(plt.violinplot(abund_vals, showextrema=False, widths = 1.0), T_labels[ind]);

plt.legend(*zip(*labels), loc=[0.8, 0.4], fontsize = 16)

plt.xlabel('Distance to Surface (px)', fontsize = 16)
plt.ylabel('Comp #2 Density', fontsize = 16)
plt.gca().tick_params(axis='both', labelsize = 16)

fig_fname = fig_fname = os.path.join(savefig_path, 'ss_comp_density_violin.png')
plt.savefig(fig_fname, dpi = 300, bbox_inches = 'tight', pad_inches = 2.0)

# %% [code]
labels = []
plt.figure(figsize = (15,10))
abund_density = np.array(abund_density, dtype = 'object')
for ind, abund_vals in enumerate(abund_density[2:][sub_indices]):
    add_label(plt.violinplot(abund_vals, showextrema=False, widths = 1.0), T_vals_sub[ind]);

plt.legend(*zip(*labels), loc=[0.8, 0.65], fontsize = 16)

plt.xlabel('Distance to Surface (px)', fontsize = 16)
plt.ylabel('Comp #2 Density', fontsize = 16)
plt.gca().tick_params(axis='both', labelsize = 16)

fig_fname = fig_fname = os.path.join(savefig_path, 'ss_comp_density_violin_subset.png')
plt.savefig(fig_fname, dpi = 300, bbox_inches = 'tight', pad_inches = 2.0)

# %% [code]
#Same plot but only means
plt.figure(figsize = (15,10))
for ind, abund_vals in enumerate(abund_density):
    dens_vals = [np.nanmean(val) for val in np.array(abund_vals)]
    dens_vals = np.array(dens_vals)
    #dens_vals[dens_vals==0.0] = np.nan
    plt.plot(dens_vals, 'o-', label = T_labels[ind])
plt.legend(loc = 'best', fontsize = 16)
    
plt.xlabel('Distance to Surface (px)', fontsize = 16)
plt.ylabel('Comp #2 Mean', fontsize = 16)
plt.gca().tick_params(axis='both', labelsize = 16)   
fig_fname = fig_fname = os.path.join(savefig_path, 'ss_comp_density_means.png')
plt.savefig(fig_fname, dpi = 300, bbox_inches = 'tight', pad_inches = 2.0)

# %% [code]
#Now let's plot it cumulatively
plt.figure(figsize = (15,10))
for ind, abund_vals in enumerate(abund_density):
    dens_vals = [np.nanmean(val) for val in np.array(abund_vals)]
    dens_vals_cumsum = np.cumsum(np.array(dens_vals))
    #dens_vals[dens_vals==0.0] = np.nan
    plt.plot(dens_vals_cumsum, 'o-', label = T_labels[ind])
plt.legend(loc = 'best', fontsize = 16)
    
plt.xlabel('Distance to Surface (px)', fontsize = 16)
plt.ylabel('Comp #2 Cumlative', fontsize = 16)
plt.gca().tick_params(axis='both', labelsize = 16)   

# %% [code]
