# Supplementary material for: Real-time insight into the multistage mechanism of nanoparticle exsolution from a perovskite host surface
Source: Nat Commun. 2023 Mar 29;14:1754. doi: 10.1038/s41467-023-37212-6 (PMC10060596; doi:10.1038/s41467-023-37212-6)
Supplement: Supplementary file 6 — Source Data [file 41467_2023_37212_MOESM6_ESM.zip › Raw_data/Notebook and Data_Fig4_SI Fig8/utils.py]

import numpy as np
import matplotlib.pyplot as plt
import sys
sys.path.insert(0, '/Users/rvv/pyUSID')
import pyUSID as usid
from scipy import fftpack
from scipy import ndimage
from pysptools.eea import nfindr
import pysptools.abundance_maps as amp
from sklearn.decomposition import NMF, PCA
import matplotlib.animation as animation

class SlidingFFT:
    
    def __init__(self, parms_dict):
        '''Sliding Window Class. 
       This class calculates the FFT window transform
       and unmixes the output and plots the solution'''

        self.window_step_x = parms_dict['window_step_x']
        self.window_step_y = parms_dict['window_step_y']
        self.window_size_x = parms_dict['window_size_x']
        self.window_size_y = parms_dict['window_size_y']
       
        self.interpol_factor = parms_dict['interpolation_factor']
        self.zoom_factor = parms_dict['zoom_factor']
        self.hamming_filter = parms_dict['hamming_filter']
        return

    def MakeWindows(self, image):
       #This is the windowing function. Will generate the windows (but not the FFT)
       

        num_dimensions = len(image.shape)
        image_shape = image.shape

        window_step = [self.window_step_x , self.window_step_y ]
        window_size = [self.window_size_x , self.window_size_y]

        dim_vec = []
        for i in range(num_dimensions):
            dim_vec.append(np.arange(0,image_shape[i]-window_size[i],window_step[i]))

        _, pos_vec = usid.write_utils.build_ind_val_matrices(dim_vec, is_spectral=False)
        pca_mat = np.zeros(shape=(pos_vec.shape[0], np.prod(window_size)), dtype= np.complex64)
        pos_vec = np.int32(pos_vec)

        for ind, pos in enumerate(pos_vec):
            start_stop = [slice(x, x+y, 1) for x, y in zip(pos, window_size)]
            full_slice = image[start_stop]
            pca_mat[ind] = full_slice.flatten()
        
        self.pos_vec = pos_vec
        
        return pca_mat.reshape(-1, self.window_size_x, self.window_size_y)
    

    def ApplyHamming(self, imgsrc):
        #Applies a Hamming window to the input imgsec, returns the window after filter applied.
        
        bw2d = np.outer(np.hamming(self.window_size_x), np.ones(self.window_size_y))
        bw2d = np.sqrt(bw2d * bw2d.T) 
        imgsrc *= bw2d
        return imgsrc

    def zoom_interpol(self, FFT_image):

        #Accepts an image, returns zoomed image
        zoom_size = (FFT_image.shape[0]/self.zoom_factor)/2

        if np.mod(FFT_image.shape[0]/self.zoom_factor,2)==0:
            F2_zoomed= FFT_image[int(self.window_size_x/2 - zoom_size):int(self.window_size_x/2 + zoom_size), 
                                 int(self.window_size_y/2 - zoom_size):int(self.window_size_y/2 + zoom_size)]
        else:                    
            F2_zoomed= FFT_image[int(self.window_size_x/2 - zoom_size):int(self.window_size_x/2+1 + zoom_size), 
                                 int(self.window_size_y/2 - zoom_size):int(self.window_size_y/2 + 1+zoom_size)]

        zoomed_interpolated_image = ndimage.zoom(F2_zoomed,self.interpol_factor)
        self.window_size_final_x = zoomed_interpolated_image.shape[0]
        self.window_size_final_y = zoomed_interpolated_image.shape[1]
        return ndimage.zoom(F2_zoomed,self.interpol_factor)


    def Do_Sliding_FFT(self, windows):
        
        #Carries out the FFT on the windows
        FFT_mat4 = []

        for i in range(windows.shape[0]):
            img_window = windows[i,:,:]

            if self.hamming_filter: #Apply filter if requested
                img_window_filtered = self.ApplyHamming(np.copy(img_window))
            else:
                img_window_filtered = (np.copy(img_window))

            # Take the fourier transform of the image.
            F1 = fftpack.fft2((img_window_filtered)) 

            # Now shift so that low spatial frequencies are in the center.
            F2 = (fftpack.fftshift((F1)))

            final_FFT = self.zoom_interpol(np.abs(F2))

            FFT_mat4.append(final_FFT)

        return np.array(FFT_mat4)

    def do_unmixing(self, z_dim, FFT_mats, number_components, method = 'nfindr', 
                    plot_results = True):
        
        self.method = method
        
        if method=='nfindr':
            
            nnls = amp.FCLS()
            a1 = nfindr.NFINDR(FFT_mats, number_components) #Find endmembers
            endmembers = a1[0]

            #Calculate abundances
            #reshape FFT matrix for this calculation
            FFT_mats = FFT_mats.reshape(z_dim,-1,self.window_size_final_x,self.window_size_final_y)

            abundances = []

            for ind in range(z_dim):
                fft_mat = FFT_mats[ind,:,:].reshape(len(np.unique(self.pos_vec[:,1])),
                                                    len(np.unique(self.pos_vec[:,0])),
                                            self.window_size_final_x*self.window_size_final_y) 
                amap = nnls.map(fft_mat, endmembers) #Find abundances
                abundances.append(amap)
            
            abundances = np.array(abundances)
            
        elif method == 'nmf':
            
            nmf = NMF(n_components=number_components)
            abundances = nmf.fit_transform(np.abs(FFT_mats))
            endmembers = nmf.components_
            
        elif method =='pca':
            pca = PCA(n_components=number_components)
            pca.fit(FFT_mats)
            endmembers = pca.components_
            abundances = pca.fit_transform(FFT_mats)
        
        abundances = abundances.reshape(z_dim, len(np.unique(self.pos_vec[:,1])), 
                                        len(np.unique(self.pos_vec[:,0])), number_components)
        
        fig_handles = None
        
        if plot_results: fig_handles = self.plot_results(endmembers, abundances)
            
        return endmembers, abundances, fig_handles
    
    def plot_results(self, endmembers, abundances):
        num_components = endmembers.shape[0]
        
        fig, axes = plt.subplots(nrows=1, ncols=num_components, figsize = (10,5))

        for ind, ax in enumerate(axes.flat):
            if ind<num_components:
                ax.imshow(np.sqrt(np.abs(endmembers[ind,:].reshape(self.window_size_final_x, 
                                                   self.window_size_final_y))))

        fig.tight_layout()
            
        fig2, axes2 = plt.subplots(nrows=1, ncols=num_components, figsize= (10,5))

        def updateData(curr):
            for ind,ax in enumerate(axes2.flat):
                    ax.clear()
                    ax.imshow(np.fliplr(np.rot90(abundances[curr,:,:,ind], -1)))


        fig2.tight_layout()
        sim_animation = animation.FuncAnimation(fig2, updateData, interval=1000, frames=range(0, len(images)), repeat=False)
        
        return [fig, fig2, sim_animation]
    

def gauss_2D(fitting_space, amplitude, xo, yo, sigma, offset):
    x = fitting_space[0]
    y = fitting_space[1]
    xo = float(xo)
    yo = float(yo)    
    r = ((x-xo)**2 + (y-yo)**2)**.5;
    g = amplitude*np.exp(-(r/sigma)**2)+offset;

    return g.ravel()
