# Supplementary material for: Real-time insight into the multistage mechanism of nanoparticle exsolution from a perovskite host surface
Source: Nat Commun. 2023 Mar 29;14:1754. doi: 10.1038/s41467-023-37212-6 (PMC10060596; doi:10.1038/s41467-023-37212-6)
Supplement: Supplementary file 6 — Source Data [file 41467_2023_37212_MOESM6_ESM.zip › Raw_data/Figure1/energy_IrIrVSr.txt]

-2219.27094431
-2219.22167933
-2216.79554341
-2216.78627868
-2216.78261458
-2216.81495751
-2216.84856874
-2216.88338939
-2216.91889582
-2216.95548231
-2216.99170242
-2217.02923941
-2217.06669814
-2217.10395237
-2217.14255664
-2219.50272307
-2219.66279443
-2219.74681836
-2219.82847412
-2219.90695582
-2217.24921769
-2219.51770753
-2219.56128375
-2219.60269073
-2219.64241759
-2219.68008237
-2219.71563178
-2219.74863351
-2216.58239426
-2216.59355221
-2216.60450536
-2216.61509078
-2216.62482935
-2216.81406911
-2220.97957711
-2217.41614193
-2216.79436977
-2217.45978326
-2217.47846088
-2217.49494838
-2217.50980129
-2217.52292541
-2217.53313033
-2217.54141332
-2217.54696166
-2217.55012624
-2217.55103650
-2217.54927547
-2217.54410180
-2217.53622868
-2216.61152145
-2216.59938734
-2216.58661022
-2216.84066455
-2220.08411317
-2219.99531241
-2219.90209305
-2219.87376426
-2219.81696297
-2216.47763522
-2216.46058089
-2216.44269415
-2216.42460387
-2216.40657693
-2216.38821981
-2216.36976536
-2216.35099668
-2216.33212037
-2216.31254353
-2216.29369177
-2216.27448224
-2216.25532702
-2216.23595880
-2216.21638534
-2216.19682341
-2216.17736664
-2216.15765481
-2216.13777883
-2216.11786414
-2216.09831776
-2216.07826458
-2216.05836427
-2216.03840015
-2216.01819290
-2215.99786106
-2215.97744802
-2215.95608793
-2215.93574412
-2215.91542090
-2215.89456008
-2215.87355256
-2215.85239331
-2215.83100212
-2215.80968729
-2215.78813013
-2215.76618501
-2215.74465571
-2215.72226753
-2215.69862976
-2215.67662207
-2219.28501789
-2219.23647245
-2219.22004719
-2219.01777873
-2219.02894529
-2218.58812077
-2218.66034772
-2218.73125162
-2218.80026634
-2218.86776893
-2218.93356257
-2218.99773525
-2219.06032160
-2219.12129484
-2219.18012797
-2219.19363983
-2219.29308470
-2219.34651970
-2219.39853798
-2219.44831109
-2218.07731637
-2219.54230976
-2219.58610472
-2219.62838767
-2216.53761909
-2219.70659723
-2219.74258548
-2219.77580762
-2219.80696266
-2219.83592145
-2219.86248264
-2219.88671715
-2216.62599672
-2219.87311496
-2217.77879088
-2217.41230262
-2216.65599570
-2217.45614115
-2217.47475887
-2217.49123315
-2217.50640128
-2217.51938588
-2217.53348545
-2217.53811154
-2217.54281266
-2217.54679277
-2217.54857121
-2217.54662247
-2217.54167064
-2217.53433955
-2216.61146345
-2216.59942687
-2216.58644021
-2217.85444254
-2217.82130698
-2217.78413965
-2217.74162219
-2217.69453692
-2217.64265876
-2216.47797762
-2216.46058833
-2216.44268013
-2216.42462952
-2216.40630781
-2216.38807561
-2216.36943659
-2216.35044365
-2216.33163313
-2216.31252792
-2216.29355115
-2216.27426343
-2216.25502456
-2216.23577698
-2216.21640619
-2216.19697984
-2216.17716288
-2216.15752818
-2216.13807764
-2216.11825837
-2216.09836268
-2216.07845436
-2216.05835755
-2216.03845962
-2216.01838606
-2215.99806215
-2215.97743384
-2215.95690005
-2215.93627840
-2215.91565593
-2215.89425785
-2215.87374423
-2215.85266007
-2215.83125885
-2215.80988001
-2215.78848263
-2215.76672929
-2216.37509828
-2216.36851927
-2216.36071003
-2216.35121346
-2219.29858165
-2219.24805301
-2219.23853643
-2219.02415774
-2218.53803097
-2218.61157791
-2218.68344020
-2218.75418342
-2218.82343385
-2218.89106739
-2218.95687624
-2219.02153694
-2219.08386223
-2219.14486445
-2219.20396140
-2219.26167484
-2219.31759418
-2219.37141397
-2219.42370543
-2219.47382299
-2219.52222762
-2219.56851849
-2219.61291937
-2219.65573990
-2219.59602706
-2219.73437176
-2219.77043097
-2219.80443881
-2219.83560938
-2219.86440077
-2219.89110261
-2219.91511324
-2219.93669102
-2219.84667694
-2217.76068755
-2217.40191240
-2220.99466369
-2217.44573947
-2217.46430289
-2217.48053113
-2217.49890417
-2217.50947757
-2217.52174367
-2217.52832997
-2217.53889526
-2217.53926751
-2217.54092424
-2217.53859433
-2217.41745235
-2217.52750977
-2216.61174219
-2216.59969581
-2217.89979791
-2217.87010733
-2217.83625816
-2217.79720409
-2217.75385292
-2217.70558423
-2216.49485257
-2216.47774834
-2216.46020338
-2216.44275623
-2216.42457502
-2216.40652329
-2216.38810651
-2216.36922321
-2216.35050385
-2216.33159119
-2216.31258418
-2216.29334684
-2216.27426293
-2216.25512944
-2216.23578395
-2216.21625612
-2216.19680255
-2216.17728880
-2216.15782436
-2216.13826139
-2216.11833527
-2216.09863103
-2216.07887220
-2216.05875461
-2216.03868865
-2216.01874802
-2216.39540877
-2215.97798109
-2215.95754956
-2216.40336452
-2216.40607013
-2215.89551913
-2215.87461662
-2215.85310027
-2215.83243998
-2215.81088635
-2216.40625618
-2216.40268800
-2216.39755530
-2216.39092823
-2216.38338821
-2216.37408705
-2219.31163945
-2219.26957830
-2219.02888399
-2218.48924755
-2218.56330600
-2218.63650017
-2218.70869504
-2218.77928265
-2218.84829325
-2218.91582496
-2218.98171266
-2219.04664720
-2219.10922383
-2219.17021466
-2219.22965727
-2219.28756518
-2219.34399308
-2219.39783186
-2219.45047400
-2219.50103829
-2219.54984869
-2219.59673055
-2219.64141318
-2219.68428369
-2219.72518851
-2219.14646457
-2219.79991721
-2219.83370662
-2219.86503954
-2219.89354915
-2219.92014412
-2219.94361712
-2219.96448381
-2219.82137519
-2219.99722858
-2217.38595841
-2220.98156688
-2217.42984470
-2217.44921699
-2217.47044153
-2217.48652597
-2217.49423155
-2217.50721557
-2217.51227817
-2220.85283489
-2217.51936608
-2217.40509674
-2217.39136618
-2217.52612991
-2217.97992113
-2216.61221373
-2217.94120980
-2217.91512320
-2217.88443354
-2217.84915394
-2217.80920993
-2217.76475416
-2216.51150015
-2216.49492190
-2216.47790292
-2216.46022145
-2216.44254699
-2216.42465553
-2216.40635015
-2216.38789633
-2216.36934276
-2216.35051462
-2216.33160722
-2216.31249800
-2216.29327481
-2216.27419437
-2216.25456198
-2216.23548335
-2216.21631466
-2216.19701805
-2216.17766951
-2216.15813395
-2216.13844714
-2216.11873316
-2216.09892756
-2216.07901238
-2216.05904028
-2216.03922125
-2216.01922048
-2216.53627558
-2216.41754970
-2216.42046017
-2216.42303306
-2216.42572387
-2215.89654846
-2215.87575065
-2215.85484179
-2215.83376055
-2216.42930703
-2216.42695895
-2216.42368514
-2216.41899463
-2216.41270825
-2216.40530419
-2216.39628293
-2219.32473868
-2219.29192861
-2218.44371174
-2218.51725572
-2218.59067796
-2218.66357110
-2218.73541293
-2218.80597557
-2218.87497562
-2218.94261002
-2219.00870895
-2219.07354240
-2219.13634055
-2219.19761996
-2219.25731551
-2219.31578802
-2219.37176301
-2219.42636318
-2219.47911218
-2219.53038211
-2219.57896853
-2219.62627518
-2219.67168735
-2219.71454636
-2219.75554190
-2219.15141551
-2219.83003164
-2219.86342449
-2219.89442766
-2219.92322470
-2219.94888630
-2219.97169084
-2219.99170436
-2219.79787118
-2220.02291731
-2217.36427563
-2220.96183062
-2217.41023951
-2217.43286825
-2217.45170643
-2217.46719940
-2217.47400953
-2220.90251832
-2217.49186255
-2220.83620108
-2220.79364316
-2220.74491800
-2220.61145796
-2216.95929253
-2217.99782467
-2217.97922282
-2217.95634374
-2217.92934147
-2217.89755360
-2217.86105714
-2217.82012804
-2217.77458991
-2216.51148491
-2216.49490143
-2216.47789347
-2216.46043156
-2216.44247720
-2216.42428503
-2216.40624915
-2216.38787633
-2216.36923657
-2216.35039842
-2216.33147612
-2216.31242755
-2216.29324839
-2216.27412306
-2216.25486365
-2216.23569418
-2216.21642327
-2216.19705662
-2216.17771263
-2216.15845756
-2216.13864171
-2216.11899397
-2216.09917070
-2216.07942422
-2216.05971926
-2216.03967554
-2216.43496074
-2216.43505073
-2216.43689556
-2216.43944218
-2216.44218469
-2216.44480266
-2215.89763679
-2215.87726887
-2215.85652744
-2216.45001498
-2216.44907389
-2216.44708354
-2216.44373258
-2216.43915704
-2216.43344373
-2216.42591663
-2215.25756722
-2219.33726636
-2219.31560037
-2218.48449449
-2218.54913265
-2218.62141026
-2218.69340675
-2218.76473387
-2218.83502920
-2218.90394288
-2218.97158312
-2219.03776206
-2219.10252550
-2219.16544352
-2219.22723975
-2219.28726362
-2219.34539465
-2219.40176889
-2219.45638523
-2219.50945071
-2219.56080521
-2217.52297812
-2219.65728286
-2219.70264774
-2219.74575621
-2219.78634044
-2219.82447278
-2219.86027762
-2219.89333033
-2219.92448148
-2219.95221699
-2219.97710222
-2219.99915106
-2220.01832921
-2220.03431561
-2220.04701240
-2217.33716887
-2217.88450916
-2221.01178343
-2220.93953685
-2217.42975573
-2220.92068709
-2217.45069287
-2217.46171592
-2217.46635201
-2220.81235861
-2220.77035931
-2220.72148395
-2220.56860325
-2218.02903895
-2218.01422326
-2217.99454683
-2217.97039038
-2217.94176693
-2217.90918660
-2217.87183316
-2217.82989220
-2216.52779622
-2216.51167328
-2216.49490568
-2216.47781977
-2216.46032588
-2216.44246241
-2216.42425996
-2216.40604965
-2216.38782274
-2216.36909742
-2216.35026299
-2216.33136316
-2216.31243810
-2216.29326111
-2216.27405206
-2216.25497028
-2216.23573654
-2216.21637111
-2216.19735814
-2216.17775465
-2216.15855663
-2216.13900810
-2216.11949607
-2216.09993779
-2216.08021132
-2216.06062876
-2216.45698504
-2216.45446321
-2216.45403273
-2216.45540774
-2216.45793683
-2216.46040432
-2216.46276872
-2215.89976138
-2215.87905545
-2216.46824299
-2216.46836640
-2216.46771745
-2216.46591549
-2216.46277255
-2216.45860178
-2216.45306609
-2215.28111382
-2215.28662090
-2219.34989466
-2219.34079790
-2218.53798968
-2218.59471611
-2218.65606426
-2218.72618358
-2218.79668465
-2218.86650983
-2218.93505774
-2219.00247426
-2219.06862533
-2219.13339831
-2219.19681149
-2219.25835431
-2219.31864278
-2219.37689992
-2219.43335492
-2219.48819349
-2219.54156166
-2219.59274912
-2219.64227395
-2219.68953958
-2219.73467642
-2219.77731591
-2219.10463701
-2219.16391038
-2219.89076324
-2219.92333443
-2219.95355882
-2219.98077329
-2220.00477669
-2220.02560061
-2220.04382740
-2217.63711116
-2219.01576041
-2217.31955715
-2219.60628638
-2217.36754699
-2217.37255881
-2217.40492559
-2220.88827407
-2217.42792578
-2217.43481270
-2217.43699833
-2220.67678958
-2216.96809201
-2220.69080334
-2218.05646259
-2218.04450862
-2218.02814894
-2218.00776192
-2217.98275353
-2217.95349913
-2216.57477518
-2216.55983815
-2216.54436757
-2216.52827218
-2216.51173192
-2216.49477425
-2216.47751319
-2216.45997088
-2216.44249480
-2216.42439203
-2216.40596411
-2216.38767255
-2216.36889278
-2216.35017614
-2216.33142009
-2216.31237915
-2216.29333208
-2216.27422489
-2216.25511809
-2216.23587293
-2216.21666649
-2216.19740008
-2216.17837162
-2216.15896468
-2216.13945869
-2216.11992349
-2216.10065964
-2216.08118298
-2216.06116207
-2216.04176169
-2216.47368566
-2216.47275013
-2216.47358821
-2216.47563504
-2216.47821883
-2216.48051373
-2216.48262072
-2216.48436806
-2216.48574658
-2216.48619622
-2216.48544654
-2216.48369314
-2216.48100421
-2216.47664339
-2216.47134059
-2215.31081674
-2215.31627919
-2219.49681490
-2219.48906916
-2219.48448889
-2218.64825469
-2218.70511579
-2218.76503236
-2218.83212367
-2218.90091765
-2218.96896108
-2219.03603847
-2219.10188909
-2219.16671464
-2219.22976408
-2219.29145403
-2219.35165702
-2219.40998722
-2219.46669453
-2219.52168737
-2219.57478877
-2219.62590277
-2219.35026638
-2219.72207949
-2219.76680626
-2219.80923101
-2219.84926082
-2219.17142986
-2219.92127243
-2219.95330558
-2219.98247802
-2220.00845667
-2220.03158212
-2220.05137779
-2220.06820900
-2218.91260959
-2220.09133920
-2220.09792531
-2217.54195829
-2217.32728409
-2217.35229034
-2220.28511022
-2220.30115395
-2220.83159197
-2220.70025959
-2220.66340829
-2220.62107703
-2218.08416431
-2218.07959728
-2218.07089875
-2218.05836517
-2218.04085573
-2218.01946989
-2217.99360332
-2216.59028308
-2216.57574351
-2216.56028053
-2216.54473995
-2216.52843282
-2216.51183786
-2216.49491556
-2216.47760096
-2216.46011449
-2216.44227485
-2216.42433358
-2216.40598994
-2216.38735504
-2216.36882828
-2216.35013210
-2216.33121267
-2216.31239586
-2216.29326322
-2216.27427842
-2216.25523181
-2216.23608166
-2216.21681758
-2216.19807631
-2216.17886446
-2216.15952448
-2216.14035109
-2216.12096111
-2216.10166919
-2216.08194328
-2216.06267107
-2216.04325628
-2216.49258593
-2216.49083888
-2215.31046826
-2216.49320521
-2216.49538421
-2216.49749066
-2216.49976604
-2216.50144788
-2216.50264325
-2216.50309927
-2216.50223411
-2216.50055069
-2216.49797649
-2216.49428402
-2215.33535576
-2215.34089133
-2215.34650780
-2218.99114307
-2219.53451654
-2219.52719170
-2218.70215604
-2218.75805628
-2218.81546405
-2218.87529976
-2218.93977878
-2219.00639088
-2219.07252517
-2219.13794163
-2219.20203595
-2219.26507424
-2219.32653073
-2219.38651953
-2219.44487423
-2219.50157691
-2219.55624735
-2219.60921402
-2219.65985751
-2219.70860482
-2219.75521063
-2219.79961993
-2219.84120120
-2219.88042971
-2219.91713499
-2219.95103210
-2219.98226319
-2220.01029591
-2220.03524418
-2220.05681259
-2220.07602409
-2220.09119191
-2220.10261964
-2216.95096705
-2219.42910865
-2218.77133763
-2217.99898474
-2217.33461599
-2220.29072264
-2220.30518563
-2220.78556609
-2219.97091306
-2220.60113700
-2218.10048229
-2218.09919509
-2218.09349970
-2218.08397381
-2218.06989945
-2218.05149338
-2216.61914766
-2216.60561222
-2216.59164772
-2216.57669293
-2216.56134450
-2216.54557116
-2216.52917750
-2216.51244226
-2216.49524634
-2216.47784566
-2216.46022968
-2216.44234290
-2216.42411288
-2216.40587593
-2216.38733662
-2216.36875813
-2216.35014037
-2216.33132229
-2216.31235882
-2216.29336771
-2216.27435010
-2216.25538271
-2216.23650794
-2216.21757175
-2216.19784275
-2216.17950365
-2216.16040580
-2216.14138412
-2216.12226595
-2216.10287084
-2216.08358033
-2216.06429097
-2216.04503979
-2216.02568970
-2215.33995222
-2215.33371136
-2216.65214867
-2216.51248491
-2216.51442259
-2216.51617712
-2216.51763831
-2216.51890338
-2216.51917787
-2216.51853604
-2216.51717877
-2215.35381706
-2215.35960073
-2215.36543066
-2215.37136480
-2215.37723849
-2219.04885588
-2219.58366893
-2219.57712787
-2218.75620018
-2218.81110870
-2218.86743261
-2218.92518655
-2218.98530499
-2219.04759313
-2219.11224547
-2219.17649915
-2219.24042477
-2219.30270242
-2219.36346794
-2219.42296330
-2219.48103270
-2219.53721053
-2219.59177607
-2219.64442104
-2219.69447587
-2219.74284679
-2219.78882943
-2219.83228210
-2219.87357769
-2219.91202502
-2219.94789079
-2219.98039416
-2220.01022682
-2220.03692181
-2220.06077913
-2220.08146012
-2220.09871025
-2220.11207221
-2220.12203757
-2216.94193036
-2218.72404128
-2214.29570126
-2220.25496641
-2220.27744503
-2220.29528263
-2220.30798352
-2219.97210717
-2219.99199914
-2220.00743359
-2220.01792717
-2220.29534235
-2218.10514175
-2218.09451262
-2218.07943707
-2216.63383601
-2216.62088409
-2216.60717644
-2216.59301505
-2216.57805508
-2216.56260958
-2216.54638831
-2216.52979910
-2216.51288764
-2216.49584406
-2216.47819088
-2216.46028113
-2216.44258967
-2216.42440227
-2216.40596237
-2216.38743037
-2216.36887519
-2216.34982384
-2216.33153714
-2216.31279597
-2216.29375421
-2216.27478916
-2216.25591667
-2216.23723747
-2216.21839167
-2216.19946280
-2216.18043942
-2216.16149988
-2216.14255751
-2216.12349835
-2216.10445229
-2216.08535006
-2216.06602319
-2216.04720433
-2216.02802412
-2215.36248235
-2215.35697594
-2216.48380945
-2215.35226284
-2215.35224146
-2215.35375578
-2215.35694187
-2216.53461381
-2216.53485980
-2216.53445689
-2216.53299091
-2215.38326133
-2215.38930393
-2215.39567539
-2215.40176817
-2215.40784541
-2219.10946568
-2219.63678177
-2219.08442436
-2217.69697708
-2218.86428891
-2218.91931722
-2218.97596929
-2219.03434747
-2219.09454809
-2219.15588426
-2219.21836011
-2219.28069845
-2219.34216764
-2219.40253105
-2219.46142269
-2219.51876138
-2219.57444697
-2219.62859184
-2219.68028689
-2219.72992212
-2219.77739930
-2219.82269379
-2219.86502514
-2219.90558950
-2219.94315549
-2219.97744372
-2220.00858908
-2220.03756071
-2220.06282523
-2220.08521543
-2220.10396119
-2220.11948169
-2220.13148113
-2220.13941464
-2216.92934753
-2218.68100283
-2220.14363239
-2220.26208912
-2221.17037013
-2217.39024233
-2220.30981143
-2220.31587929
-2220.01253660
-2220.02651883
-2218.12568185
-2220.28988834
-2218.11467278
-2218.10329041
-2216.64896106
-2216.63638314
-2216.62309684
-2216.60903318
-2216.59446011
-2216.57930596
-2216.56365764
-2216.54721601
-2216.53066589
-2216.51351311
-2216.49621519
-2216.47856704
-2216.46082434
-2216.44286829
-2216.42480905
-2216.40635309
-2216.38771043
-2216.36925038
-2216.35065914
-2216.33195830
-2216.31319227
-2216.29441803
-2216.27545125
-2216.25671562
-2216.23787935
-2216.21913872
-2216.20025045
-2216.18168802
-2216.16274302
-2216.14402773
-2216.12517101
-2216.10653918
-2216.08736641
-2216.06858720
-2216.04953626
-2216.03073352
-2216.01150222
-2215.38029889
-2215.37767241
-2215.37678449
-2215.37773501
-2215.37975077
-2215.38341089
-2215.38827486
-2216.55056458
-2216.55023037
-2215.40593445
-2215.41226179
-2215.41888002
-2215.42550265
-2215.43211456
-2215.43837702
-2219.16719032
-2219.17712609
-2219.16481002
-2217.30217184
-2218.91669183
-2218.97134753
-2219.02740617
-2219.08446175
-2219.14257918
-2219.20221307
-2219.26304035
-2219.32344732
-2219.38376343
-2219.44313088
-2219.50099000
-2219.55753820
-2219.61244776
-2219.66567155
-2219.71670304
-2219.76554789
-2219.81246153
-2219.85605728
-2219.89781792
-2219.93686707
-2219.97313679
-2220.00642343
-2220.03644632
-2220.06325535
-2220.08701745
-2220.10739918
-2220.12501819
-2220.13897335
-2220.14897647
-2220.15520850
-2216.91227606
-2216.89183921
-2220.15393736
-2220.26762040
-2220.28634571
-2220.30064049
-2220.30954497
-2220.31417721
-2220.03128819
-2220.30825119
-2220.29853996
-2220.28322081
-2218.12222193
-2216.66419648
-2220.20916984
-2216.63926094
-2216.62551559
-2216.61108931
-2216.59622357
-2216.58095301
-2216.56495725
-2216.54843435
-2216.53161905
-2216.51432874
-2216.49703988
-2216.47946560
-2216.46140971
-2216.44323751
-2216.42497251
-2216.40675150
-2216.38819823
-2216.36961732
-2216.35099729
-2216.33228956
-2216.31367031
-2216.29495473
-2216.27635741
-2216.25751602
-2216.23887995
-2216.22039704
-2216.20174893
-2216.18300226
-2216.16425980
-2216.14565465
-2216.12703523
-2216.10819530
-2216.08961934
-2216.07088756
-2216.05239891
-2216.03348913
-2216.01464758
-2215.99588077
-2215.40131757
-2215.08341963
-2215.40249625
-2215.40544282
-2215.40949519
-2215.41478936
-2216.56618680
-2215.42759188
-2215.43401482
-2215.44086923
-2215.44800867
-2215.45514597
-2215.46191815
-2215.46854156
-2219.25938911
-2219.24375833
-2218.86008178
-2218.91367792
-2218.96787330
-2219.02281193
-2219.07819242
-2219.13428590
-2219.19121946
-2219.24986055
-2219.30894079
-2219.36777649
-2219.42660713
-2219.48486540
-2219.54130921
-2219.59695029
-2219.65128060
-2219.70342301
-2219.75335848
-2219.80122939
-2219.84694719
-2219.88965113
-2219.92991245
-2219.96803236
-2220.00265971
-2220.03416810
-2220.06237592
-2220.08782723
-2220.10961708
-2220.12866908
-2220.14415449
-2220.15600555
-2220.16415839
-2220.16873884
-2220.17006804
-2216.87094359
-2220.25056848
-2218.57928042
-2217.29181084
-2220.30042911
-2220.30780258
-2220.31100277
-2220.30929407
-2220.30253224
-2220.29124879
-2218.13615795
-2220.25409460
-2216.66830405
-2220.19805416
-2216.64236264
-2216.62817888
-2216.61341482
-2216.59842537
-2216.58256728
-2216.56640784
-2216.54978469
-2216.53280939
-2216.51551525
-2216.49788035
-2216.48000833
-2216.46193121
-2216.44365084
-2216.42540139
-2216.40717606
-2216.38864867
-2216.36997722
-2216.35154397
-2216.33298363
-2216.31450044
-2216.29566089
-2216.27723148
-2216.25845343
-2216.23992386
-2216.22153458
-2216.20306858
-2216.18449730
-2216.16609215
-2216.14753666
-2216.12896355
-2216.11044588
-2216.09227272
-2216.07369500
-2216.05508403
-2216.03655515
-2216.01808947
-2216.58288752
-2216.58070337
-2216.39406197
-2215.84317072
-2215.43085630
-2215.43549435
-2215.44112213
-2215.44762381
-2215.45448841
-2215.46166314
-2215.46919457
-2215.47671210
-2215.48425418
-2215.49142031
-2215.49845027
-2219.32153606
-2219.30952252
-2218.91064944
-2218.96428899
-2219.01849329
-2219.07309804
-2219.12823494
-2219.18385943
-2219.24054567
-2219.29752807
-2219.35530727
-2219.41286842
-2219.47028537
-2219.52705772
-2219.58277549
-2219.63704844
-2219.68983424
-2219.74088993
-2219.78980079
-2219.83652646
-2219.88073380
-2219.92268918
-2219.96139434
-2219.99754250
-2219.21362032
-2220.06058801
-2220.08743673
-2220.11102223
-2220.13081138
-2220.14809395
-2220.16178903
-2220.17126671
-2220.17781882
-2220.18040393
-2220.17911657
-2220.17496080
-2216.82568511
-2220.15527361
-2220.28861300
-2220.29863101
-2220.30465763
-2220.30627694
-2220.30306033
-2220.29500051
-2220.28252654
-2218.13938271
-2220.24321904
-2216.65528239
-2216.63412945
-2216.64565847
-2216.63106624
-2216.61603608
-2216.60060723
-2216.58450317
-2216.56817015
-2216.55150597
-2216.53412022
-2216.51666389
-2216.49904404
-2216.48105546
-2216.46310214
-2216.44440173
-2216.42614219
-2216.40775256
-2216.38944814
-2216.37101988
-2216.35238454
-2216.33393983
-2216.31536825
-2216.29701071
-2216.27832940
-2216.25976623
-2216.24121664
-2216.22285876
-2216.20443225
-2216.18620947
-2216.16792479
-2216.14964037
-2216.13136554
-2216.11292399
-2216.09469331
-2216.07660085
-2216.05822505
-2216.62421885
-2216.60873481
-2216.60289595
-2216.59943583
-2216.59723042
-2215.45173941
-2215.45556793
-2215.46095479
-2215.46695709
-2215.47367470
-2215.48104216
-2215.48906805
-2215.49672838
-2215.50478314
-2215.51272101
-2215.52056999
-2215.52785780
-2218.85417683
-2218.90676671
-2218.96027544
-2219.01380191
-2219.06781044
-2219.12250183
-2219.17771757
-2219.23308753
-2219.28847093
-2219.34477809
-2219.40154334
-2219.45800730
-2219.51388057
-2219.56995421
-2219.62412502
-2219.67721745
-2219.72874633
-2219.77863993
-2219.82622241
-2219.87135622
-2219.91412449
-2219.95426065
-2219.10449866
-2219.16917435
-2220.05801526
-2220.08634853
-2220.11142686
-2220.13317599
-2220.15150082
-2220.16736798
-2220.18191603
-2220.18748418
-2220.18873359
-2220.19236925
-2220.18799491
-2216.81446597
-2216.79626565
-2216.77696225
-2220.28719644
-2220.29565806
-2220.29977224
-2220.29943009
-2220.29509826
-2220.28597006
-2218.14659997
-2220.25401889
-2220.23121087
-2216.66071572
-2216.63945521
-2216.64934877
-2216.63423872
-2216.61902213
-2216.60306164
-2216.58680451
-2216.57022727
-2216.55312732
-2216.53575147
-2216.51807926
-2216.50025114
-2216.48247605
-2216.46400439
-2216.44584588
-2216.42725350
-2216.40870992
-2216.39027984
-2216.37192131
-2216.35360504
-2216.33523681
-2216.31663425
-2216.29812210
-2216.27963614
-2216.26145706
-2216.24276923
-2216.22449627
-2216.20623800
-2216.18809334
-2216.16999465
-2216.15175270
-2216.13373749
-2216.11560680
-2216.09749493
-2216.07957636
-2216.69014483
-2216.65717254
-2216.63462371
-2216.62439322
-2216.61862078
-2216.61570488
-2216.61427907
-2216.20509807
-2215.48579788
-2215.49216846
-2215.49935279
-2215.50727881
-2215.51545458
-2215.52404435
-2215.53269752
-2215.54102513
-2215.54897137
-2215.55645104
-2219.90603886
-2217.19487218
-2217.25087884
-2217.30722596
-2217.36370555
-2219.17077231
-2219.22575248
-2219.28060935
-2219.33626450
-2219.39172666
-2219.44726236
-2219.50285149
-2219.55804492
-2219.61221851
-2219.66515626
-2219.71701644
-2219.76733768
-2219.81554571
-2219.86181758
-2219.90557347
-2219.94723064
-2219.98581308
-2220.02179412
-2219.18646206
-2220.08517013
-2220.11354258
-2220.13194031
-2220.15543655
-2220.16870272
-2220.19153156
-2220.20305878
-2220.21096917
-2220.19749041
-2220.21455708
-2220.19469895
-2216.77942975
-2216.76257061
-2220.17812826
-2220.28348412
-2220.29054344
-2220.29306027
-2220.29171065
-2220.28571038
-2220.27556803
-2220.26088321
-2220.24196425
-2220.21808851
-2216.66669623
-2220.15709245
-2220.11985238
-2216.63791987
-2216.62226091
-2216.60607836
-2216.58920904
-2216.57233566
-2216.55522401
-2216.53749101
-2216.51959318
-2216.50192762
-2216.48377130
-2216.46556399
-2216.44715599
-2216.42867330
-2216.41008070
-2216.39169406
-2216.37328582
-2216.35482364
-2216.33637873
-2216.31780861
-2216.29937363
-2216.28124173
-2216.26299749
-2216.24455172
-2216.22620576
-2216.20804618
-2216.19005738
-2216.17192561
-2216.15411722
-2216.13637297
-2216.11826949
-2216.10048064
-2216.76805768
-2216.73041584
-2216.69504425
-2216.66552788
-2216.64829944
-2216.63962735
-2216.63504966
-2215.49926840
-2215.50407920
-2215.51018071
-2215.51694094
-2215.52442457
-2215.53261365
-2215.54134669
-2215.55012521
-2215.55889267
-2215.56748880
-2215.57657113
-2215.58433357
-2219.47047245
-2217.19784972
-2217.25378869
-2217.30991875
-2217.36644734
-2217.42274977
-2217.47880499
-2217.53441894
-2217.58971673
-2219.43756457
-2219.49218042
-2219.54702466
-2219.60085780
-2219.65401132
-2219.70585857
-2219.75631199
-2219.80505680
-2219.85216128
-2219.89689334
-2219.93958227
-2219.97970548
-2220.01777764
-2220.05343953
-2220.08586030
-2220.11519765
-2220.14097459
-2220.16367324
-2220.18324895
-2220.19915118
-2220.21220205
-2220.22122558
-2220.22715116
-2220.22864952
-2220.22687830
-2220.22121907
-2220.21214101
-2220.20034608
-2220.26854389
-2216.68780914
-2220.28372311
-2220.28502914
-2220.28225545
-2220.27521678
-2220.26400866
-2220.24869356
-2220.22855995
-2220.20377271
-2220.17522450
-2220.14214979
-2220.10511910
-2216.64222743
-2216.62590514
-2216.60968121
-2216.59244158
-2216.57526095
-2216.55762115
-2216.53966298
-2216.52167080
-2216.50347817
-2216.48529941
-2216.46702763
-2216.44862977
-2216.43024854
-2216.41155832
-2216.39303400
-2216.37460061
-2216.35621873
-2216.33793072
-2216.31940790
-2216.30099563
-2216.28277911
-2216.26461697
-2216.24633150
-2216.22818862
-2216.21020987
-2216.19230208
-2216.17457867
-2216.15680627
-2216.13909939
-2216.12125509
-2216.85018589
-2216.08607769
-2216.06857795
-2216.73481376
-2216.70159166
-2216.67566986
-2216.66252403
-2215.51836841
-2215.52206859
-2215.52751284
-2215.53356250
-2215.54088758
-2215.54888686
-2215.55759767
-2215.56646363
-2215.57595967
-2215.58492626
-2215.59387878
-2215.60315498
-2215.61175836
-2219.48014786
-2217.20277860
-2217.25828289
-2217.31419476
-2217.37039453
-2217.42676869
-2217.48277919
-2217.53856500
-2217.59374747
-2219.48207437
-2219.53605208
-2219.58987710
-2219.64279440
-2219.69473069
-2219.74499344
-2219.79433186
-2219.84218267
-2219.88697635
-2219.93069422
-2219.97225030
-2220.01395608
-2220.05074518
-2220.08464566
-2220.11501102
-2220.14193492
-2220.16581155
-2220.18658705
-2220.20419447
-2220.21828313
-2220.22922037
-2220.23643702
-2220.23983076
-2220.23948801
-2220.23588234
-2220.22847450
-2220.21851280
-2220.20579564
-2220.18987821
-2216.64523318
-2220.27519028
-2220.27566875
-2220.27170446
-2220.26343410
-2220.25142700
-2220.23545551
-2220.21491987
-2220.18976018
-2220.16082474
-2220.12821187
-2216.63195285
-2216.60638823
-2216.63001964
-2216.61351209
-2216.59598522
-2216.57848036
-2216.56071560
-2216.54260714
-2216.52421487
-2216.50570269
-2216.48742799
-2216.46877819
-2216.45050900
-2216.43199215
-2216.41343350
-2216.39482501
-2216.37625821
-2216.35799873
-2216.33964540
-2216.32130502
-2216.30299128
-2216.28450376
-2216.26619403
-2216.24810796
-2216.23027617
-2216.21235713
-2216.19466593
-2216.17712520
-2216.15951030
-2216.14192479
-2216.93282522
-2216.10716387
-2216.08965819
-2216.07246927
-2216.05544351
-2216.03840901
-2216.70933571
-2215.53761381
-2215.54029040
-2215.54449981
-2215.55005089
-2215.55622064
-2215.56406978
-2215.57204487
-2215.58154092
-2215.59085545
-2215.60044761
-2215.60977002
-2215.61937294
-2215.62882933
-2215.63803678
-2219.48940709
-2217.21010808
-2217.26457206
-2217.32022804
-2217.37651196
-2217.43282411
-2217.48866345
-2217.54442844
-2217.59973874
-2217.65447588
-2219.57850232
-2219.63129161
-2219.68323298
-2219.73395055
-2219.78354185
-2219.83211858
-2219.87978651
-2219.92430573
-2219.96802047
-2220.00902511
-2220.04641099
-2220.08102074
-2220.11226796
-2220.14056409
-2220.16586340
-2220.18773519
-2220.20638178
-2220.22202309
-2220.23426845
-2220.24255543
-2220.24776596
-2220.24909644
-2220.24723906
-2220.24163988
-2220.23322764
-2220.22047032
-2220.20813549
-2220.19073790
-2216.59724263
-2220.26540198
-2220.26461310
-2220.25953844
-2220.25097642
-2220.23837338
-2220.22210759
-2220.20164680
-2220.17662529
-2220.14887932
-2220.11744270
-2220.08405677
-2220.07919681
-2216.63427691
-2216.61731102
-2216.59991767
-2216.58216782
-2216.56398972
-2216.54570940
-2216.52735848
-2216.50885839
-2216.49005291
-2216.47165930
-2216.45279783
-2216.43410296
-2216.41569114
-2216.39717537
-2216.37849927
-2216.36008143
-2216.34161382
-2216.32345382
-2216.30492851
-2216.28666714
-2216.26873742
-2216.25076837
-2216.23286933
-2216.21512516
-2216.19733194
-2216.18000086
-2217.05755574
-2217.01597264
-2216.97429910
-2216.11066846
-2216.09370311
-2216.07653521
-2216.05981520
-2216.04294582
-2216.02623832
-2216.00940126
-2215.99251131
-2215.56612898
-2215.57164267
-2215.57823975
-2215.58635607
-2215.59529993
-2215.60476557
-2215.61443437
-2215.62429469
-2215.63425004
-2215.64382183
-2215.65385815
-2215.66324218
-2220.10465367
-2217.22181938
-2217.27442173
-2217.32944673
-2217.38505114
-2217.44102746
-2217.49692734
-2217.55240740
-2217.60788140
-2217.66254557
-2217.71706300
-2219.67120156
-2219.72215171
-2219.77257191
-2219.82212852
-2219.87174899
-2219.91739117
-2219.96091247
-2220.00242808
-2220.04038585
-2220.07562171
-2220.10783274
-2220.13676521
-2220.16342477
-2220.18624485
-2220.20603913
-2220.22259692
-2220.23603599
-2220.24570365
-2220.25262666
-2220.25550713
-2220.25523021
-2220.25156947
-2220.24449137
-2220.23490448
-2220.22240918
-2220.20663083
-2220.18776622
-2220.16594363
-2220.25425166
-2220.25292589
-2220.24745889
-2220.23838688
-2220.22599130
-2220.20966444
-2220.19004979
-2220.16750632
-2220.14449653
-2220.14376486
-2220.12467977
-2216.61915762
-2216.63905426
-2216.62160707
-2216.60397716
-2216.58617987
-2216.56771991
-2216.54933244
-2216.53078379
-2216.51227007
-2216.49350592
-2216.47473212
-2216.45587418
-2216.43678520
-2216.41818599
-2216.39933849
-2216.38089748
-2216.36245806
-2216.34399128
-2216.32567411
-2216.30748750
-2216.28950824
-2216.27145564
-2216.25357066
-2216.23576760
-2216.21793901
-2216.20043019
-2217.13955493
-2217.09796540
-2217.05685222
-2217.01513603
-2216.11462593
-2216.09798411
-2216.08127673
-2216.06459603
-2216.04793464
-2216.78478461
-2216.75395944
-2216.73021627
-2216.71646625
-2216.70825798
-2216.70264443
-2216.69802016
-2215.61730818
-2215.62697184
-2215.63702915
-2215.64728614
-2215.65730546
-2215.66769089
-2215.67796512
-2215.68768178
-2220.13598394
-2221.20279836
-2218.41357180
-2217.34252327
-2217.39708528
-2217.45243267
-2217.50794265
-2217.56333562
-2217.61827647
-2217.67325412
-2217.72772322
-2217.78147661
-2217.83442733
-2219.81468048
-2219.86316124
-2219.90896811
-2219.95251921
-2219.99404413
-2220.03274424
-2220.06837860
-2220.10115416
-2220.13106931
-2220.15814513
-2220.18234221
-2220.20306640
-2220.22053233
-2220.23480188
-2220.24597115
-2220.25424841
-2220.25870410
-2220.25976124
-2220.25758045
-2220.25195116
-2220.24357739
-2220.23260060
-2220.21877745
-2220.20138440
-2220.18083502
-2220.15715954
-2216.46440313
-2220.24072859
-2220.23548201
-2220.22698114
-2220.21576785
-2220.20182854
-2220.19046929
-2220.19055131
-2220.17920661
-2220.16435822
-2220.14476302
-2220.12008879
-2216.64412146
-2216.62678992
-2216.60905735
-2216.59075627
-2216.57199732
-2216.55359900
-2216.53459205
-2216.51598189
-2216.49734515
-2216.47823387
-2216.45913212
-2216.44002157
-2216.42084506
-2216.40221820
-2216.38351477
-2216.36499918
-2216.34643022
-2216.32835401
-2216.31042413
-2216.29231029
-2216.27446124
-2216.25645573
-2216.23892467
-2216.22151752
-2217.22000563
-2217.17916173
-2217.13788034
-2217.09674495
-2217.05553500
-2217.01476195
-2216.97465950
-2216.93514582
-2216.89625701
-2216.85927171
-2216.82369443
-2216.79112286
-2216.76318989
-2216.74348379
-2216.73128038
-2216.61798092
-2216.71795036
-2216.71329462
-2215.64833186
-2215.65868126
-2215.66908768
-2215.67967454
-2215.69046312
-2215.70105898
-2215.71113059
-2218.60368344
-2221.27994525
-2221.28183535
-2221.28182002
-2217.41453015
-2217.46798536
-2217.52229480
-2217.57717466
-2217.63177362
-2221.26534468
-2217.74112189
-2217.79505493
-2221.24545449
-2221.23323925
-2221.21716587
-2219.94329253
-2219.98452980
-2220.02315926
-2220.05949631
-2220.09305967
-2220.12310351
-2220.15072424
-2220.17537372
-2220.19703323
-2220.21544936
-2220.23065877
-2220.24303475
-2220.25215755
-2220.25804093
-2220.26065120
-2220.25969051
-2220.25573897
-2220.24885896
-2220.23914642
-2220.22647739
-2220.21084296
-2220.19221880
-2220.16989644
-2220.14472023
-2216.39900544
-2220.08486760
-2220.22612493
-2219.98409923
-2220.21957716
-2220.22016516
-2220.21700240
-2220.20978947
-2220.19846478
-2220.18249979
-2220.16194488
-2220.13676724
-2216.64825901
-2220.07249110
-2216.61358503
-2216.59516972
-2216.57664945
-2216.55777639
-2216.53895068
-2216.51989001
-2216.50120595
-2216.48186028
-2216.46257814
-2216.44358708
-2216.42435702
-2216.40536322
-2216.38651856
-2216.36791489
-2216.34941823
-2216.33138712
-2216.31349314
-2216.29537680
-2216.27763551
-2216.25988019
-2217.33825668
-2217.29821433
-2217.25757084
-2217.21722432
-2217.17617135
-2217.13487737
-2217.09428262
-2217.05340942
-2217.01381123
-2216.97440515
-2216.93569672
-2216.89846984
-2216.86245678
-2216.75296557
-2216.74027743
-2216.49998161
-2216.63962702
-2216.63201799
-2216.62447153
-2216.61656271
-2215.66876801
-2215.67930940
-2215.69025482
-2215.70121966
-2215.71213854
-2215.72302474
-2215.73375476
-2220.24280517
-2221.35432385
-2221.35425554
-2221.35183515
-2221.34679642
-2221.34034787
-2221.33125213
-2221.32005643
-2221.31104768
-2221.30435340
-2221.29665086
-2221.28740844
-2219.84659272
-2221.26080587
-2221.24303420
-2219.97548982
-2220.01318227
-2220.04877269
-2220.08260078
-2220.11309494
-2220.14090239
-2220.16594226
-2220.18820948
-2220.20782257
-2220.22378008
-2220.23714004
-2220.24730455
-2220.25400397
-2220.25817693
-2220.25833605
-2220.25583541
-2220.25026993
-2220.24218832
-2220.23032699
-2220.21642891
-2220.19790460
-2220.17864697
-2220.15479570
-2218.63978993
-2220.22251108
-2217.67769263
-2220.22866235
-2220.23393623
-2220.23806046
-2220.23790376
-2216.75988301
-2220.22700492
-2220.21471362
-2220.19801903
-2220.17656224
-2220.15062975
-2216.61320570
-2216.63648241
-2216.61859972
-2216.60036181
-2216.58154632
-2216.56269381
-2216.54364924
-2216.52444790
-2216.50544624
-2216.48625786
-2216.46698925
-2216.44726629
-2216.42841448
-2216.40899718
-2216.39028067
-2216.37157573
-2216.35304157
-2216.33469219
-2216.31646194
-2216.29864091
-2216.28090750
-2217.41251530
-2217.37386803
-2217.33407623
-2217.29440278
-2217.25398864
-2217.21341824
-2217.17253375
-2217.13216797
-2217.09187237
-2215.64423571
-2217.01268712
-2216.97434887
-2216.93680909
-2216.79763071
-2216.89358331
-2216.76024355
-2216.51132325
-2216.65306382
-2216.64548141
-2216.63799234
-2216.63060987
-2216.62314217
-2216.61552601
-2215.71029467
-2215.72165230
-2215.73280001
-2215.74396128
-2215.75503737
-2219.93078052
-2219.93963563
-2220.30139926
-2220.30292430
-2219.45653581
-2219.51019888
-2219.56305424
-2219.61435714
-2221.35799066
-2221.34299408
-2221.33068038
-2221.31764901
-2221.30286976
-2221.28500947
-2221.26472940
-2220.04198440
-2220.03647558
-2220.06970277
-2220.10069600
-2220.12884328
-2220.15415805
-2220.17716509
-2220.19722774
-2220.21412703
-2220.22825045
-2220.23896834
-2220.24716571
-2220.25231665
-2220.25357466
-2220.25219688
-2220.24820394
-2220.24101054
-2220.23111920
-2220.21838761
-2220.20237620
-2220.18339343
-2220.16129433
-2220.13650739
-2220.10830844
-2220.07726375
-2217.68123154
-2220.24237626
-2220.24978569
-2220.25394885
-2220.25347047
-2220.24951004
-2216.74740829
-2220.22828114
-2220.21048627
-2220.18810229
-2220.16145932
-2216.62028783
-2216.64123882
-2216.62318372
-2216.60523554
-2216.58671000
-2216.56513377
-2216.54882079
-2216.52960258
-2216.51046587
-2216.49082984
-2216.47158509
-2216.45216288
-2216.43271638
-2216.41340809
-2216.39438438
-2216.37569710
-2216.35702438
-2216.33862202
-2216.32047278
-2216.30237778
-2216.28463878
-2216.26710081
-2217.40749233
-2217.36859839
-2217.32911670
-2217.28934491
-2217.24927530
-2217.20901121
-2217.16872637
-2217.12863940
-2215.66175734
-2217.04991667
-2217.01163870
-2216.20694535
-2216.99994902
-2216.89489371
-2216.77234966
-2216.72941550
-2216.66607170
-2216.65856958
-2216.65124507
-2216.64378909
-2216.63660699
-2216.62931654
-2215.72970853
-2215.74112139
-2215.75263790
-2215.76408592
-2215.77524013
-2219.98070762
-2219.99000749
-2220.35541772
-2220.35690369
-2220.35784518
-2216.97820358
-2220.35851313
-2221.42694432
-2221.40557878
-2221.38278892
-2220.17517618
-2220.20299203
-2220.22684991
-2220.24610471
-2220.03428853
-2220.05533910
-2220.07738693
-2220.09945155
-2220.11455351
-2220.14061367
-2220.16337004
-2220.18370945
-2220.20145288
-2220.21630415
-2220.22809273
-2220.23689059
-2220.24265982
-2220.24536012
-2220.24483242
-2220.24227805
-2220.23640470
-2220.22743201
-2220.21561970
-2220.20125189
-2220.18373865
-2220.16362124
-2220.14013393
-2220.11385105
-2220.08426756
-2220.05156164
-2217.68845883
-2217.65795709
-2220.26369769
-2220.26705097
-2220.26657121
-2220.26200125
-2220.25248646
-2220.28776031
-2220.22036154
-2220.19709536
-2220.16963175
-2216.66308236
-2216.64563504
-2216.62803805
-2216.61003242
-2216.59173417
-2216.57304159
-2216.55381901
-2216.53465695
-2216.51542276
-2216.49611238
-2216.47642728
-2216.45716462
-2216.43793739
-2216.41829167
-2216.39931966
-2216.38010663
-2216.36151512
-2216.34315931
-2216.32462008
-2216.30664224
-2216.28886907
-2216.27143794
-2217.43922989
-2217.40120218
-2217.36249002
-2217.32307085
-2217.28333443
-2215.55645184
-2215.69282029
-2215.68492734
-2215.67913361
-2216.36060938
-2216.28566330
-2217.10437951
-2217.00459881
-2216.90937966
-2218.35467823
-2216.69484201
-2216.67780175
-2216.67082524
-2216.66381341
-2216.65663794
-2216.64952753
-2216.64249724
-2215.74797811
-2215.76002097
-2215.77181293
-2215.78329306
-2215.79465710
-2220.02743853
-2220.03793600
-2220.04753302
-2220.41131664
-2216.99561166
-2221.51536001
-2221.49694428
-2221.47566719
-2221.45136784
-2220.14962695
-2220.17788569
-2220.20315916
-2220.22369675
-2220.23974018
-2220.04447169
-2220.06551493
-2220.08693170
-2220.10565887
-2220.12418890
-2220.14708279
-2220.16747011
-2220.18567712
-2220.20118584
-2220.21399475
-2220.22317124
-2220.23023637
-2220.23385969
-2220.23449100
-2220.23264606
-2220.22778277
-2220.22022337
-2220.20933240
-2220.19618528
-2220.18025376
-2220.16119516
-2220.13969332
-2220.11450622
-2220.08650995
-2220.05585596
-2220.02211860
-2217.69002603
-2217.65844745
-2219.85152657
-2220.27793345
-2220.27703345
-2220.27132172
-2220.26112887
-2216.73835539
-2220.22702557
-2220.20322520
-2220.17472241
-2220.14093758
-2216.64967132
-2216.62910463
-2216.61442626
-2216.59623788
-2216.57737831
-2216.55882972
-2216.53968902
-2216.52040606
-2216.50094159
-2216.48149904
-2216.46212626
-2216.44299099
-2216.42366138
-2216.40447030
-2216.38525289
-2216.36634755
-2216.34754312
-2216.32923250
-2216.31103419
-2217.54289194
-2217.50666472
-2217.46944830
-2217.43140451
-2217.39377924
-2215.74498860
-2217.31572830
-2215.71928901
-2215.70954950
-2215.70163507
-2215.69586023
-2215.69145815
-2216.30594049
-2216.93084939
-2216.90761046
-2216.88759863
-2216.78851895
-2216.84765961
-2216.68911152
-2216.68213233
-2216.67527345
-2216.66861486
-2216.66175265
-2216.65482656
-2215.76545484
-2215.77733725
-2215.78948573
-2215.80153049
-2215.81340932
-2220.00914919
-2220.46577042
-2220.09575546
-2220.46690109
-2220.46804875
-2221.56767350
-2221.54571205
-2220.09333571
-2220.12520935
-2220.15424752
-2220.17999649
-2220.20216128
-2220.21988400
-2220.03314152
-2220.05201704
-2220.07225925
-2220.07910539
-2220.10618256
-2220.12886094
-2220.14905115
-2220.16727121
-2220.18289855
-2220.19625557
-2220.20660580
-2220.21419711
-2220.21871646
-2220.22073789
-2220.21986850
-2220.21574346
-2220.20887425
-2220.19924863
-2220.18715509
-2220.17210444
-2220.15482032
-2220.13436868
-2220.11091435
-2220.08477447
-2220.05541657
-2220.02414998
-2219.98898159
-2220.26695949
-2217.65724327
-2217.62351115
-2220.28631340
-2220.28431381
-2220.27787183
-2220.26699851
-2220.25133015
-2216.72610902
-2220.20587972
-2220.17635814
-2220.14201750
-2216.65274124
-2216.63572694
-2216.61821971
-2216.60022900
-2216.58210080
-2216.56337623
-2216.54446680
-2216.52551530
-2216.50605515
-2216.48693083
-2216.46729156
-2216.44778444
-2216.42867803
-2216.40960315
-2216.39044697
-2216.37137414
-2216.35245240
-2217.63853419
-2217.60481390
-2217.56979386
-2217.53449478
-2217.49749651
-2217.46048591
-2217.42304883
-2217.38466479
-2217.34617089
-2215.73569077
-2215.72594456
-2215.71796984
-2215.71217117
-2215.70798073
-2216.99212785
-2216.26553305
-2216.94318212
-2216.92229767
-2216.10812890
-2216.70628493
-2216.69952449
-2216.69287988
-2216.68607206
-2216.67949820
-2216.67298877
-2215.77001856
-2215.78198963
-2215.79409133
-2215.80635450
-2215.81858550
-2215.83066639
-2220.04891499
-2220.52590921
-2220.13775124
-2220.52438038
-2220.52518808
-2219.93284735
-2220.07057508
-2220.10121213
-2220.13067146
-2220.15687322
-2220.17991823
-2220.19920636
-2220.21402531
-2220.03700809
-2220.05546365
-2220.07422523
-2220.09302475
-2220.11146442
-2220.12870872
-2220.14622968
-2220.16222822
-2220.17563367
-2220.18671022
-2220.19517725
-2220.20074545
-2220.20321493
-2220.20355848
-2220.20032849
-2220.19450630
-2220.18597902
-2220.17461665
-2220.16074410
-2220.14449335
-2220.12517419
-2220.10336885
-2220.07847769
-2220.05107783
-2220.02092546
-2219.98777012
-2219.77794471
-2219.91265656
-2217.65372905
-2217.61931259
-2220.29129394
-2220.28872609
-2220.28150215
-2220.26953929
-2220.25284810
-2220.26664692
-2216.71246487
-2220.17488038
-2220.13984593
-2216.65730602
-2216.63900369
-2216.62025094
-2216.60187185
-2216.58586636
-2216.56736793
-2216.54902834
-2216.53031667
-2216.51116092
-2216.49189756
-2216.47241644
-2216.45324865
-2216.43366467
-2216.41436242
-2216.39549440
-2216.05574105
-2217.69375100
-2217.66200405
-2217.62889909
-2217.59498806
-2217.55994296
-2217.52413442
-2217.48751231
-2215.79636903
-2215.77793145
-2215.76365669
-2215.75195784
-2215.74202648
-2215.73412677
-2215.72821596
-2215.72371971
-2215.72096715
-2217.00075470
-2216.97715945
-2216.95558514
-2216.93640338
-2216.71586190
-2216.70917338
-2216.70268804
-2216.69637795
-2216.68960359
-2216.68348051
-2215.78546097
-2215.79739422
-2215.80968956
-2215.82222544
-2215.83478191
-2215.84695372
-2220.08666527
-2220.58988811
-2220.58619771
-2220.58452306
-2219.95468586
-2221.66274940
-2220.07798438
-2220.10674109
-2220.13324899
-2220.15681173
-2220.17727903
-2220.19413906
-2220.01898769
-2220.03709285
-2220.05429413
-2220.07211914
-2220.08960748
-2220.10666373
-2220.12286049
-2220.13893215
-2220.15293244
-2220.16414090
-2220.17290174
-2220.17927647
-2220.18271652
-2220.18362332
-2220.18140503
-2220.17629780
-2220.16849220
-2220.15828187
-2220.14557402
-2220.13018168
-2220.11250218
-2220.09186518
-2220.06832375
-2220.04232242
-2220.01372821
-2219.98195090
-2219.94775706
-2219.91071094
-2217.68235772
-2217.64850813
-2219.61882706
-2220.29339421
-2220.28980445
-2220.28177557
-2220.26869635
-2220.27840209
-2220.25896636
-2216.71530804
-2216.69703403
-2220.13487879
-2220.09429889
-2216.64232288
-2216.62445551
-2216.60685909
-2216.58905057
-2216.57087466
-2216.55292265
-2216.53462404
-2216.51606016
-2216.49687691
-2216.47764632
-2216.45842528
-2216.43884869
-2216.41960850
-2216.40041994
-2216.38189088
-2217.71400425
-2217.68267937
-2217.65062006
-2215.92968409
-2215.89827109
-2215.86735338
-2215.83809928
-2215.81323257
-2215.79395330
-2215.77929182
-2215.76799187
-2215.75821675
-2215.75012471
-2215.74378575
-2215.73922927
-2215.73638238
-2217.03318665
-2217.00989300
-2216.98764120
-2216.96805048
-2216.72440870
-2216.71797816
-2216.71170864
-2216.70547251
-2216.69933804
-2215.78861189
-2215.80012106
-2215.81207223
-2215.82440612
-2215.83681651
-2215.84945418
-2215.86205291
-2220.12348894
-2220.65731133
-2220.10237810
-2217.53455352
-2219.96679158
-2219.96526545
-2221.67579086
-2220.10883146
-2220.13248470
-2220.15414184
-2220.17193419
-2220.18608720
-2220.01774036
-2220.03267788
-2221.31950395
-2221.27607090
-2221.23221122
-2221.18616116
-2221.13753072
-2221.08577921
-2221.03088080
-2220.14772552
-2220.15428407
-2220.15860810
-2220.15992728
-2220.15877112
-2220.15482830
-2220.14806266
-2220.13823862
-2220.12636957
-2220.11238470
-2220.09534166
-2220.07590195
-2220.05367342
-2220.02905691
-2220.00199237
-2219.97200704
-2219.93945730
-2219.90390971
-2219.86598817
-2217.67574921
-2217.64111234
-2220.29279153
-2217.56635596
-2220.28800430
-2220.27887058
-2220.26512839
-2220.24663996
-2220.24868407
-2220.19589106
-2220.16340824
-2216.68249494
-2220.08515046
-2220.03905114
-2216.62746049
-2216.60980862
-2216.59198755
-2216.57417980
-2216.55612604
-2216.53814583
-2216.51977413
-2216.50134902
-2216.48239534
-2216.46335149
-2216.44394710
-2216.42513214
-2216.40591557
-2217.76057261
-2217.73138139
-2217.70052375
-2217.66973200
-2217.63705755
-2215.91387769
-2215.88421416
-2215.85543752
-2215.83012216
-2215.81027467
-2215.79517027
-2215.78374456
-2215.77378854
-2215.76535161
-2215.75899838
-2215.75456144
-2215.75148636
-2215.74992576
-2217.04138012
-2217.01922592
-2216.99901867
-2216.73224968
-2216.72600452
-2216.72005028
-2216.71407453
-2215.79155075
-2215.80225082
-2215.81377564
-2215.82588942
-2215.83825555
-2215.85096931
-2215.86342939
-2215.87614941
-2220.75053934
-2220.16139806
-2221.80759731
-2221.79232959
-2221.77123556
-2219.97355762
-2221.71299839
-2221.67595828
-2221.63315461
-2221.58694915
-2221.53642998
-2221.48350075
-2221.42766996
-2221.37063405
-2221.31797280
-2221.26905832
-2221.22140464
-2221.17229829
-2221.12094446
-2221.06682789
-2221.00960251
-2220.12612024
-2220.88567181
-2220.81855217
-2220.13260696
-2220.12954191
-2220.12372872
-2220.11518767
-2220.10422387
-2220.09043037
-2220.07420642
-2220.05601910
-2220.03521302
-2220.01190678
-2219.98569238
-2219.95726278
-2219.92668943
-2219.89260976
-2219.85642508
-2219.81744161
-2217.66712559
-2217.63165252
-2217.59446509
-2217.55521779
-2217.51362707
-2220.27321272
-2220.25859760
-2220.25626965
-2220.23558087
-2220.21610128
-2216.70005825
-2216.68427386
-2216.66665394
-2220.02556319
-2219.97438290
-2216.61188168
-2216.59423410
-2216.57670111
-2216.55927537
-2216.54133160
-2216.52335210
-2216.50525570
-2216.48675088
-2216.46785289
-2216.44900176
-2217.82893741
-2217.80202800
-2216.39212149
-2217.74612835
-2216.01534370
-2217.73627798
-2217.65419973
-2215.82910145
-2215.78551754
-2215.87229877
-2215.84654905
-2215.82626514
-2215.81069935
-2215.79898260
-2215.78867375
-2215.78061687
-2215.77382996
-2215.76943700
-2215.76595974
-2215.76445794
-2217.07148768
-2217.04935461
-2217.02873648
-2216.73945442
-2216.73324242
-2216.72746263
-2216.72169734
-2215.80459554
-2215.81517080
-2215.82648237
-2215.83856251
-2215.85105381
-2215.86381725
-2215.87670612
-2215.88987759
-2221.86258010
-2221.85794066
-2221.84752081
-2221.83097474
-2221.80916008
-2221.78102546
-2221.74661295
-2221.70673086
-2221.66226373
-2221.61212835
-2221.55779609
-2221.50034265
-2221.43932991
-2221.37656122
-2221.31463355
-2221.25963098
-2221.20722318
-2221.15469963
-2221.10013935
-2221.04341265
-2220.98348927
-2220.92130687
-2220.85604630
-2220.78749364
-2219.71830104
-2219.68515942
-2220.08795486
-2220.07760389
-2220.06465638
-2220.04927537
-2220.03186319
-2220.01224241
-2219.99021515
-2219.96523562
-2219.93823954
-2219.90839940
-2219.87656618
-2219.84206435
-2219.80477189
-2219.76503734
-2217.65662815
-2217.62016951
-2217.58233069
-2219.57820472
-2217.49970613
-2217.44668514
-2220.24810254
-2220.22779481
-2220.20318498
-2220.20249067
-2218.13490882
-2220.10018750
-2216.66835609
-2216.65054144
-2219.95658602
-2219.89957342
-2216.59501389
-2216.57856942
-2216.56136255
-2216.54404224
-2216.52649805
-2216.50851542
-2216.49039897
-2216.47195490
-2216.45349208
-2217.83861239
-2217.81211383
-2217.78556155
-2217.75792812
-2216.02801686
-2217.69960389
-2217.66871828
-2215.94493588
-2215.91631008
-2215.88860105
-2215.86312453
-2215.84210517
-2215.82606900
-2215.81392199
-2215.80386137
-2215.79514708
-2215.78849226
-2215.78354892
-2215.77984277
-2215.77846081
-2215.77826756
-2217.07758877
-2217.05687365
-2216.74547652
-2216.73965144
-2216.73389359
-2215.80728531
-2215.81664592
-2215.82711071
-2215.83836632
-2215.85041870
-2215.86289775
-2215.87570493
-2215.88888379
-2215.90143900
-2221.89962899
-2221.89471323
-2221.88371233
-2221.86615685
-2221.84300026
-2221.81333739
-2221.77760163
-2221.73594006
-2221.68831823
-2221.63533180
-2221.57796341
-2221.51587975
-2221.45038693
-2221.38139324
-2221.31212802
-2221.24795755
-2221.18974719
-2221.13285230
-2221.07539063
-2221.01576744
-2220.95400313
-2220.88967143
-2220.82257997
-2220.75200683
-2219.73621787
-2219.70447519
-2219.67731471
-2220.03539668
-2220.02058539
-2220.00406032
-2219.98531253
-2219.96384980
-2219.94040248
-2219.91451571
-2219.88630655
-2219.85561583
-2219.82273155
-2219.78724256
-2219.74932583
-2219.70889243
-2217.64419249
-2217.60735602
-2217.56861014
-2217.52790199
-2217.48475199
-2217.43953587
-2217.39494808
-2220.21343779
-2220.21221457
-2220.15755524
-2220.12241278
-2218.09275622
-2216.66881938
-2219.98914459
-2216.63386994
-2219.87801699
-2216.59784859
-2216.58003546
-2216.56000276
-2216.54574973
-2216.52840476
-2216.51091690
-2216.49325801
-2216.47531024
-2216.45696706
-2217.84497618
-2217.81952379
-2215.99928917
-2215.96555554
-2216.04022632
-2216.01389515
-2215.98710973
-2215.95949203
-2215.93195020
-2215.90485764
-2215.87929560
-2215.85774973
-2215.84096789
-2215.82874324
-2215.81850357
-2215.80964439
-2215.80291122
-2215.79755856
-2215.79379013
-2215.79123957
-2215.79131781
-2217.10300157
-2215.91911982
-2216.75083585
-2216.74528955
-2215.81084011
-2215.81886362
-2215.82792417
-2215.83814073
-2215.84934071
-2215.86153514
-2215.87375280
-2215.88654667
-2215.89967206
-2215.91286469
-2221.93224990
-2221.92727112
-2221.91567528
-2221.89772892
-2221.87355945
-2221.84224703
-2221.80478539
-2221.76122344
-2221.71206466
-2221.65696430
-2221.59632758
-2221.53072146
-2221.46059176
-2221.38596550
-2221.30910152
-2221.23532319
-2221.16977193
-2221.10816197
-2221.04701727
-2220.98483114
-2220.92059847
-2220.85443985
-2220.78525798
-2220.71319591
-2219.75379209
-2219.72131937
-2219.69359889
-2219.66873045
-2219.97242757
-2219.95400501
-2219.93368729
-2219.91105114
-2219.88644354
-2219.85953284
-2219.83023641
-2219.79884458
-2219.76519571
-2219.72878203
-2219.69014843
-2219.64883236
-2217.62995133
-2217.59248524
-2220.25969126
-2217.50271354
-2217.46372607
-2217.42547109
-2220.21775839
-2220.19591638
-2220.16913525
-2220.16827588
-2220.10188840
-2220.10173054
-2216.66811612
-2216.65164845
-2219.91191302
-2216.61682337
-2219.79025551
-2216.58056236
-2216.56345179
-2216.54659737
-2216.52985961
-2216.51257981
-2216.49525306
-2216.47785733
-2216.16193098
-2216.14255631
-2216.12188424
-2215.98691967
-2216.07677384
-2216.05237976
-2216.02688480
-2216.00053346
-2215.97394419
-2215.94674381
-2215.92028298
-2215.89487721
-2215.87279744
-2215.85542505
-2215.84290184
-2215.83266499
-2215.82262188
-2215.81681776
-2215.81121421
-2215.80746013
-2215.80468630
-2215.80372169
-2215.80411433
-2215.91869057
-2215.90256238
-2215.86142499
-2215.82192223
-2215.82962312
-2215.83846575
-2215.84850737
-2215.85955375
-2215.87149757
-2215.88387779
-2215.89659718
-2215.90960208
-2215.92293080
-2221.96133184
-2221.95617423
-2221.94384492
-2221.92493206
-2221.89978289
-2221.86756602
-2221.82893089
-2221.78424582
-2221.73303866
-2221.67582609
-2221.61280640
-2221.54436936
-2221.47050566
-2221.39124357
-2221.30856990
-2221.22436625
-2221.14823833
-2221.08065192
-2221.01514613
-2220.95010329
-2220.88343755
-2220.81486566
-2220.74411248
-2220.67030619
-2219.76928379
-2219.73638599
-2219.70799193
-2219.68147877
-2219.65649556
-2219.89988348
-2219.87815355
-2219.85400094
-2219.82871388
-2219.80050464
-2219.77003596
-2219.73759813
-2219.70325898
-2219.66613535
-2219.62670744
-2217.64747833
-2217.61401637
-2217.57272058
-2217.53322214
-2217.49002338
-2217.44765638
-2217.40897512
-2217.37025993
-2217.32589771
-2220.14738481
-2220.11492358
-2216.69975307
-2220.03635481
-2219.99077049
-2216.65053519
-2216.63401683
-2219.82518807
-2216.59939229
-2216.58176424
-2216.56248252
-2216.54659713
-2216.53017481
-2216.51348381
-2218.33556044
-2218.27288671
-2218.20701201
-2216.15106375
-2216.13092445
-2216.10973654
-2216.08725429
-2216.06375443
-2216.03928885
-2216.01378433
-2215.98761914
-2215.96142763
-2215.93512662
-2215.90979610
-2215.88753126
-2215.86985222
-2215.85667176
-2215.84618487
-2215.83775703
-2215.83040466
-2215.82469146
-2215.82030045
-2215.81700910
-2215.81581701
-2215.81610279
-2215.81774353
-2215.89116587
-2215.82598752
-2215.83214929
-2215.83942962
-2215.84833687
-2215.85790775
-2215.86876222
-2215.88060970
-2215.89293085
-2215.90572186
-2215.91883168
-2215.93204648
-2222.03495892
-2221.98058165
-2221.96768436
-2221.94837893
-2221.92215575
-2221.88915603
-2221.84977287
-2221.80401691
-2221.75139273
-2221.69256654
-2221.62761537
-2221.55687116
-2221.47982621
-2221.39768551
-2221.31036811
-2221.21942912
-2221.12837860
-2221.05088231
-2220.98092767
-2220.91175533
-2220.84280152
-2220.77210258
-2220.69934136
-2220.62433996
-2219.78308409
-2219.74949578
-2219.71978775
-2219.69250220
-2219.66607455
-2219.64048762
-2219.81807290
-2219.79271737
-2219.76624394
-2219.73714790
-2219.70612797
-2219.67297057
-2219.63752017
-2219.60016473
-2219.56024183
-2217.63291749
-2217.59140135
-2217.55097929
-2217.51355709
-2220.21791363
-2217.43983398
-2217.39866786
-2217.33861351
-2217.31101256
-2217.26402812
-2220.08858368
-2217.11938765
-2217.09359075
-2219.96174954
-2219.91032388
-2216.63238897
-2216.61573968
-2216.59902596
-2216.58126747
-2216.56384591
-2216.54635830
-2216.52979148
-2216.51347922
-2218.32265067
-2218.26035982
-2216.17662037
-2216.15892165
-2216.13986413
-2216.11922679
-2216.09748133
-2216.07455985
-2216.05065665
-2216.02596447
-2216.00067614
-2215.97486843
-2215.94938286
-2215.92423715
-2215.90159334
-2215.88297637
-2215.87018023
-2215.85955292
-2215.85067446
-2215.84322028
-2215.83725383
-2215.83267150
-2215.82932095
-2215.82741606
-2215.82731795
-2215.82863009
-2217.04232705
-2215.83557435
-2215.84173929
-2215.84873255
-2215.85718652
-2215.86679864
-2215.87728164
-2215.88855271
-2215.90111361
-2215.91364898
-2215.92679911
-2215.94000982
-2222.04465791
-2221.13330326
-2221.98778288
-2221.96770070
-2221.94113625
-2221.90741228
-2221.86731591
-2221.82032446
-2221.76673622
-2221.70685346
-2221.64066502
-2221.56757515
-2221.48917659
-2221.40428685
-2221.31354483
-2221.21836182
-2221.11987718
-2221.02339535
-2220.94334393
-2220.87097824
-2220.79891522
-2220.72594617
-2220.65154518
-2219.83566011
-2219.79486935
-2219.76060595
-2219.72952406
-2219.70071135
-2219.67314039
-2219.64624012
-2219.60279860
-2219.72711845
-2219.69958151
-2219.66986862
-2219.63806374
-2219.60420328
-2219.56825590
-2219.53042799
-2219.49046117
-2217.61371861
-2217.57128186
-2217.53710610
-2217.50088188
-2219.74647018
-2217.42472865
-2217.38325322
-2217.34036496
-2217.29512953
-2220.09362087
-2217.19731180
-2217.14425628
-2217.06858252
-2219.92983784
-2219.87727588
-2219.82012951
-2216.61368657
-2216.59716735
-2216.58015159
-2216.56292931
-2216.54557123
-2216.52863451
-2218.36499087
-2218.30582180
-2216.19876590
-2216.18333783
-2216.16653194
-2216.14800577
-2216.12823531
-2216.10696037
-2216.08490951
-2216.06146146
-2216.03749655
-2216.01279605
-2215.98750327
-2215.96261897
-2215.93795279
-2215.91517979
-2215.89600370
-2215.88292652
-2215.87258433
-2215.86336262
-2215.85563112
-2215.84924229
-2215.84446904
-2215.84079639
-2215.83864594
-2215.83794027
-2215.83880299
-2215.84112381
-2215.84499633
-2215.85032414
-2215.85722751
-2215.86528652
-2215.87461442
-2215.88411849
-2215.89612699
-2215.90802788
-2215.92064853
-2215.93350792
-2215.94681627
-2222.02380110
-2222.01730538
-2222.00396803
-2221.98329309
-2221.95646246
-2221.92253500
-2221.88143049
-2221.83344084
-2221.77939803
-2221.71832353
-2221.65083134
-2221.57702381
-2221.49679687
-2221.41014039
-2221.31760463
-2221.21982035
-2221.11752677
-2221.01249141
-2220.91433690
-2220.82899111
-2220.75256950
-2220.67712865
-2220.60105551
-2219.84475193
-2219.80416137
-2219.76893775
-2219.73676208
-2219.70693154
-2219.67815781
-2219.64991401
-2219.59953494
-2219.57813740
-2219.62905302
-2219.59866851
-2219.56615822
-2219.53173996
-2219.49566048
-2219.45732691
-2219.41701190
-2217.58922436
-2217.55625434
-2217.52199866
-2217.48591906
-2217.44838991
-2220.15486073
-2217.36707971
-2217.32348787
-2217.27776050
-2217.22956691
-2217.17902884
-2219.05664114
-2219.94281514
-2219.86192621
-2219.84097372
-2218.60714041
-2219.72182724
-2216.74855633
-2219.58584775
-2216.60154556
-2216.54402344
-2220.27057345
-2216.22934313
-2216.21769426
-2216.20447056
-2216.18971039
-2216.17325911
-2216.15578210
-2216.13660466
-2216.11585138
-2216.09426996
-2216.07150951
-2216.04823833
-2216.02404548
-2215.99914490
-2215.97466109
-2215.95056149
-2215.92758826
-2215.90856344
-2215.89546394
-2215.88294063
-2215.87575349
-2215.86784390
-2215.86094349
-2215.85561608
-2215.85201362
-2215.84932068
-2215.84840999
-2215.84877302
-2215.85036379
-2215.85380918
-2215.85865063
-2215.86496031
-2215.87271697
-2215.88148838
-2215.89163269
-2217.02725078
-2215.91401724
-2215.92649439
-2215.93941574
-2215.95271393
-2222.04957022
-2218.07329396
-2222.01638789
-2221.99560885
-2221.96795744
-2221.93332947
-2221.89231086
-2221.84388511
-2221.78908118
-2221.72789007
-2221.65924914
-2221.58494759
-2221.50281677
-2221.41519091
-2221.32143311
-2221.22150771
-2221.11711454
-2221.00837405
-2220.90137653
-2220.80320609
-2220.71222626
-2220.62691991
-2220.54878468
-2219.85187080
-2219.81066778
-2219.77454609
-2219.74173439
-2219.71066739
-2219.68048852
-2219.65118718
-2219.59421621
-2219.57510906
-2219.55501973
-2219.52366457
-2219.49051518
-2219.45604237
-2219.41949574
-2219.38075049
-2217.60463884
-2217.57284352
-2217.53977235
-2217.50529337
-2217.46896091
-2217.43106527
-2220.12344304
-2220.10601541
-2217.30496497
-2217.25885211
-2217.19593933
-2217.15942854
-2216.69416108
-2218.75906446
-2218.70203481
-2219.80183404
-2219.74321682
-2218.52305824
-2218.46085729
-2219.54322579
-2218.33460121
-2218.27029885
-2216.24264022
-2216.23331458
-2216.22223725
-2216.20985062
-2216.19545398
-2216.17969506
-2216.16271844
-2216.14407547
-2216.12416423
-2216.10279972
-2216.08091944
-2216.05770495
-2216.03437498
-2216.01021208
-2215.98602772
-2215.96226061
-2215.93927988
-2215.92028261
-2215.90619957
-2215.89605312
-2215.88730074
-2215.87923516
-2215.87223393
-2215.86683377
-2215.86249371
-2215.85953580
-2215.85777438
-2215.85791060
-2215.85925322
-2215.86209131
-2215.86637492
-2215.87213599
-2215.87908490
-2215.88723929
-2215.89724558
-2215.90784782
-2215.91944213
-2215.93167467
-2215.94434042
-2215.95758678
-2222.04479262
-2222.03845525
-2222.02463100
-2222.00400688
-2221.97593225
-2221.94077740
-2221.89985771
-2221.85163934
-2221.79645896
-2221.73445917
-2221.66556360
-2221.59016971
-2221.50741000
-2221.41895292
-2221.32388488
-2221.22273746
-2221.11658303
-2221.00601689
-2220.89385374
-2220.78892073
-2220.69134942
-2220.59760918
-2220.50602599
-2219.85684587
-2219.81473491
-2219.77785309
-2219.74386561
-2219.71177447
-2219.68049929
-2219.64992127
-2219.58752583
-2219.56712797
-2219.54746855
-2219.44504907
-2219.41143311
-2219.37651372
-2219.33938067
-2217.50572479
-2217.58371180
-2217.55500046
-2217.52196007
-2217.48700915
-2217.45078437
-2217.41240525
-2217.37248215
-2220.07049906
-2217.28555455
-2217.22626334
-2216.79952264
-2217.11092519
-2217.08427924
-2216.59023501
-2218.67714548
-2218.31749811
-2218.55827238
-2218.49731080
-2218.43574309
-2218.37298045
-2218.57291011
-2218.24637933
-2216.24560995
-2216.23665175
-2216.22639298
-2216.21423046
-2216.20056294
-2216.18530896
-2216.16883568
-2216.15088680
-2216.13123898
-2216.11059072
-2216.08912398
-2216.06662258
-2216.04351775
-2216.01984174
-2215.99623446
-2215.97259627
-2215.95001720
-2215.93057576
-2215.91802659
-2215.90793766
-2215.89862726
-2215.89048070
-2215.88316876
-2215.87721463
-2215.87263070
-2215.86932734
-2215.86733808
-2215.86657284
-2215.86746348
-2215.86956631
-2215.87341954
-2215.87846237
-2215.88514793
-2215.89307306
-2215.90232079
-2215.91246234
-2215.92386690
-2215.93589691
-2215.94861577
-2215.96142093
-2222.03491002
-2222.04305875
-2222.02934975
-2222.00862333
-2221.98036257
-2221.94554032
-2221.90410845
-2221.85588658
-2221.80001869
-2221.73806952
-2221.66919437
-2221.59291993
-2221.51034003
-2221.42047947
-2221.32460353
-2221.22280069
-2221.11532636
-2221.00275507
-2220.88792296
-2220.77717693
-2220.67528854
-2220.57741779
-2220.48163705
-2219.85927847
-2219.81634831
-2219.77879676
-2219.74359864
-2219.71016051
-2219.67757275
-2219.64554073
-2219.57746440
-2219.58187743
-2219.53715885
-2219.51620696
-2219.32878851
-2219.29385027
-2219.25647112
-2219.21739862
-2217.56802648
-2217.53569211
-2217.50226457
-2217.46750525
-2217.43100168
-2217.39257718
-2217.35227328
-2220.03179084
-2220.00803978
-2217.21191702
-2217.16767135
-2216.69610633
-2219.43610175
-2219.87980350
-2216.47542929
-2218.59081373
-2218.53080881
-2218.46961577
-2218.68998631
-2218.34553045
-2218.28294389
-2216.80158099
-2216.24816826
-2216.23997306
-2216.22982485
-2216.21837507
-2216.20521339
-2216.19032281
-2216.17397830
-2216.15678752
-2216.13816501
-2216.11754766
-2216.09659211
-2216.07457222
-2216.05183546
-2216.02859136
-2216.00516601
-2215.98188946
-2215.95986780
-2215.94007565
-2215.92810051
-2215.91825666
-2215.90899754
-2215.90081791
-2215.89352569
-2215.88722362
-2215.88199253
-2215.87835359
-2215.87583944
-2215.87469399
-2215.87486234
-2215.87663306
-2215.87983159
-2215.88462562
-2215.89044250
-2215.89762147
-2215.90642560
-2215.91632587
-2215.92708426
-2216.68778588
-2215.95153395
-2215.96435442
-2222.02073873
-2217.84564855
-2222.02948896
-2222.00909765
-2221.96437176
-2221.94728878
-2221.90530611
-2221.85696536
-2221.80102933
-2221.73876459
-2221.66968291
-2221.59366101
-2221.51033294
-2221.42017953
-2221.32351821
-2221.22128958
-2221.11261515
-2220.99880311
-2220.88212547
-2220.76718605
-2220.66056670
-2220.55953753
-2220.46129864
-2219.85896827
-2219.81535249
-2219.77658510
-2219.74035507
-2219.70580631
-2219.67192262
-2219.63897543
-2219.56531466
-2219.54429061
-2219.52381450
-2219.50340092
-2219.44256011
-2219.20742547
-2219.17073049
-2219.13174628
-2217.54725751
-2217.51509044
-2217.48131941
-2217.44646425
-2217.40957766
-2217.37131980
-2217.33075958
-2217.28741397
-2219.96572007
-2217.19549743
-2217.84235949
-2216.65936785
-2217.05425680
-2217.00024503
-2216.43510863
-2219.66492277
-2218.50096261
-2218.43989530
-2218.37848908
-2218.31641219
-2218.53582471
-2218.49629051
-2216.24982014
-2216.24230733
-2216.23239995
-2216.22139633
-2216.20889043
-2216.19451571
-2216.17884543
-2216.16161602
-2216.14375328
-2216.12367799
-2216.10316959
-2216.08136584
-2216.05905333
-2216.03632583
-2216.01316257
-2215.99032644
-2215.96857616
-2215.94881445
-2215.93725851
-2215.92795730
-2215.91873566
-2215.91059981
-2215.90302140
-2215.89647005
-2215.89096146
-2215.88650674
-2215.88362260
-2215.88194799
-2215.88152239
-2215.88290036
-2215.88548737
-2215.88979655
-2215.89520606
-2215.90178368
-2215.90975806
-2215.91909229
-2215.92950364
-2216.60763076
-2215.95313889
-2215.96617449
-2222.00117322
-2221.99860258
-2222.02644880
-2222.00631823
-2221.97885002
-2221.94486042
-2221.90364861
-2221.85470312
-2221.79935918
-2221.73680069
-2221.66732486
-2221.59114110
-2221.50807835
-2221.41742273
-2221.32040405
-2221.21748769
-2221.10825284
-2220.99371222
-2220.87498115
-2220.75696692
-2220.64642903
-2220.54215380
-2220.44164908
-2219.85543642
-2219.81128108
-2219.77153255
-2219.73436330
-2219.69863524
-2219.66371650
-2219.57574935
-2219.55123783
-2219.52981517
-2219.50886475
-2219.48795991
-2219.42222412
-2219.41597471
-2219.97920483
-2219.99140451
-2217.52494417
-2217.49252936
-2217.45904399
-2217.42389273
-2217.38739019
-2217.34863705
-2217.30763715
-2216.88926340
-2217.21949400
-2217.17213175
-2216.69059421
-2217.67283919
-2217.01484175
-2216.95389115
-2219.82880745
-2216.31236479
-2216.76374331
-2218.40749882
-2218.34644277
-2218.28574348
-2218.51316326
-2218.47516436
-2218.43741122
-2216.24389830
-2216.23488541
-2216.22396429
-2216.21155145
-2216.19766830
-2216.18261512
-2216.16569198
-2216.14785982
-2216.12863209
-2216.10819994
-2216.08715010
-2216.06518434
-2216.04273543
-2216.02008805
-2215.99763585
-2215.97601789
-2215.95732928
-2215.94729491
-2215.93711169
-2215.92785563
-2215.91939633
-2215.91181418
-2215.90516695
-2215.89898307
-2215.89425470
-2215.89085757
-2215.88851654
-2215.88756146
-2215.88822019
-2215.89045339
-2215.89401163
-2215.89896348
-2215.90502712
-2217.12667097
-2215.92128397
-2215.93123562
-2217.18205756
-2215.95400802
-2215.96674651
-2221.97659244
-2222.03225845
-2222.01987488
-2222.00017960
-2221.97279723
-2221.93934808
-2221.87470894
-2221.84955206
-2221.79435213
-2221.73196533
-2221.66263185
-2221.58606939
-2221.50300271
-2221.41214859
-2221.31513657
-2221.21127449
-2221.10144615
-2220.98629103
-2220.86654016
-2220.74617514
-2220.63146746
-2220.52467489
-2220.42184095
-2219.84964926
-2219.80462061
-2219.76368189
-2219.72551266
-2219.68896384
-2219.65271528
-2219.55812625
-2219.53478619
-2219.50194552
-2219.49177686
-2219.47047636
-2219.43451564
-2219.35919370
-2218.99249093
-2219.95516562
-2219.96311560
-2217.46888251
-2217.43548623
-2217.40029655
-2217.36350381
-2217.32460650
-2217.28328783
-2217.24047111
-2217.19157623
-2219.91696321
-2217.09766572
-2216.57669262
-2216.99437905
-2219.81259938
-2216.91256611
-2216.81292362
-2216.43925069
-2219.42931104
-2218.31325551
-2218.52687537
-2220.27516038
-2218.45223175
-2218.41592904
-2216.24442902
-2216.23591388
-2216.22555469
-2216.21338416
-2216.20023325
-2216.18503893
-2216.16880874
-2216.15143962
-2216.13299618
-2216.11286831
-2216.09191760
-2216.07026733
-2216.04804337
-2216.02585734
-2216.00360786
-2215.98207980
-2215.96326011
-2215.95554340
-2215.94557268
-2215.93613154
-2215.92777403
-2215.91973469
-2215.91276855
-2215.90646094
-2215.90152165
-2215.89745661
-2215.89478231
-2215.89315828
-2215.89320067
-2215.89462392
-2215.89764854
-2215.90182758
-2215.90741091
-2215.91425334
-2215.92259729
-2215.93196818
-2215.94251456
-2215.95450632
-2215.96644255
-2214.24140366
-2214.49345307
-2222.00922421
-2221.99024506
-2221.96360570
-2221.86487902
-2221.88989422
-2221.84142541
-2221.78636784
-2221.72401298
-2221.65465392
-2221.57810499
-2221.49455491
-2221.40423644
-2221.30705940
-2221.20278499
-2221.09267438
-2220.97701291
-2220.85658905
-2220.73410458
-2220.61599386
-2220.50628532
-2220.40156063
-2219.84122519
-2219.79486632
-2219.75297861
-2219.71402602
-2219.67625032
-2219.56140958
-2219.53862493
-2219.50914070
-2219.47828647
-2219.49038827
-2219.45205791
-2219.41295677
-2219.33063683
-2219.33224785
-2219.91651814
-2218.19472406
-2219.87745190
-2217.41018632
-2217.37524116
-2217.33865299
-2217.29975144
-2216.87518553
-2216.81134813
-2217.17044021
-2217.14837538
-2217.07274091
-2217.02062495
-2216.45613285
-2216.91858140
-2216.85799055
-2216.79557117
-2216.72841870
-2216.32716587
-2219.30194019
-2219.72836745
-2218.46375632
-2218.42676714
-2216.25112266
-2216.24450897
-2214.63244832
-2216.22624796
-2216.21478121
-2216.20145089
-2216.18701093
-2216.17155660
-2216.15428788
-2216.13601276
-2216.11605097
-2216.09578728
-2216.07419464
-2216.05254205
-2216.03045066
-2216.00827569
-2215.98697426
-2215.97070496
-2215.96272336
-2215.95272271
-2215.94349448
-2215.93518306
-2215.92720747
-2215.91981044
-2215.91314342
-2215.90766773
-2215.90064079
-2215.90004425
-2215.89829873
-2215.89725920
-2215.89811519
-2215.90045407
-2215.90413754
-2215.90905795
-2215.91527545
-2215.92312972
-2215.93197416
-2215.94193936
-2215.95344977
-2215.96517468
-2222.01112514
-2222.00674336
-2221.99536391
-2219.33330655
-2220.32644186
-2221.91816136
-2221.87746980
-2221.82949665
-2221.77464260
-2220.02262556
-2221.64352205
-2221.56728183
-2221.48406939
-2221.39381413
-2221.29637268
-2221.19212331
-2221.08207265
-2220.96575364
-2220.84434923
-2220.72021600
-2220.59935884
-2220.48620666
-2220.37998957
-2219.83002119
-2219.78283909
-2219.73975561
-2219.69945972
-2219.66018687
-2219.54583841
-2219.51859435
-2219.48492496
-2219.50729160
-2219.41570623
-2219.42900281
-2219.38896100
-2219.29933699
-2219.30557469
-2219.26249353
-2218.09636108
-2218.06659377
-2217.38383972
-2217.18386408
-2217.31222153
-2219.88522429
-2219.87932441
-2217.18985391
-2219.85641278
-2217.11257470
-2217.06435237
-2216.71783418
-2219.77199571
-2216.90017134
-2216.84008615
-2216.78161010
-2216.76046441
-2216.69574823
-2216.53426247
-2216.71414584
-2216.25797312
-2218.40018836
-2216.24986931
-2216.24403853
-2216.23608943
-2216.22634422
-2217.89522597
-2217.83334745
-2217.76879376
-2216.17227869
-2216.15541751
-2216.13726170
-2216.11839761
-2216.09775938
-2216.07693037
-2216.05553348
-2216.03341425
-2216.01202778
-2215.99107750
-2215.97591055
-2215.96840439
-2215.95890803
-2215.95021895
-2215.94166161
-2215.93338375
-2215.92595859
-2215.91894169
-2215.91312008
-2215.90825782
-2215.90460350
-2215.90211059
-2215.90083282
-2215.90078195
-2215.90248557
-2215.90563310
-2215.91003507
-2215.91551988
-2215.92236607
-2215.93112399
-2215.94050744
-2217.13570777
-2217.13416287
-2223.42835293
-2223.42221700
-2220.43031180
-2222.97345340
-2221.93445908
-2221.90187702
-2221.86176692
-2221.81452262
-2221.76015413
-2221.69855895
-2221.62954905
-2221.55363313
-2221.47059116
-2221.38028897
-2221.28302943
-2221.17851348
-2221.06831409
-2220.95147745
-2220.82996259
-2220.70459177
-2220.58111237
-2220.46549647
-2220.35661310
-2219.81689180
-2219.76767181
-2219.72364618
-2219.68187754
-2219.64155191
-2219.52139773
-2219.49118154
-2219.52341088
-2219.42305970
-2219.38581668
-2219.34771424
-2219.30706604
-2219.26542453
-2219.27659393
-2219.23222811
-2219.18686854
-2219.24253660
-2217.35616333
-2216.97355603
-2216.91402268
-2219.84390695
-2216.78945960
-2217.16291229
-2219.81768129
-2219.80243447
-2219.78380768
-2218.61225419
-2216.35665834
-2216.88147385
-2216.82208626
-2216.75826573
-2216.69007878
-2216.53325867
-2216.54749938
-2216.54204132
-2218.15275708
-2218.37118071
-2218.33583248
-2216.24230310
-2216.23493493
-2220.08214265
-2217.85581751
-2217.79512539
-2217.73140613
-2217.66499177
-2216.15572570
-2216.13828610
-2216.11928471
-2216.09907637
-2216.07843634
-2216.05727735
-2216.03582972
-2216.01427708
-2215.99380633
-2215.98357821
-2215.97360384
-2215.96439055
-2215.95527032
-2215.94694979
-2215.93876109
-2215.93097891
-2215.92387702
-2215.91758472
-2215.91237350
-2215.90820451
-2215.90528952
-2215.90364232
-2215.90289792
-2215.90380157
-2215.90614950
-2215.90998552
-2215.91478466
-2215.92137538
-2215.92900455
-2215.93804907
-2215.94798307
-2215.95953851
-2221.96920459
-2215.72141736
-2221.95628536
-2221.80444353
-2221.91428870
-2222.96209276
-2222.92504904
-2221.79662871
-2221.74231672
-2221.68088355
-2221.61286998
-2221.53697074
-2221.45380564
-2221.36335242
-2222.67603246
-2221.16270595
-2221.05226054
-2220.93541743
-2220.81330235
-2220.68739680
-2220.56147038
-2220.44294787
-2220.33178332
-2220.22547251
-2219.75033144
-2219.70483274
-2219.66193811
-2219.62034019
-2219.49645803
-2219.46382152
-2219.49813033
-2219.45737835
-2219.35335919
-2219.31324639
-2219.27177623
-2219.22861073
-2219.24427489
-2219.19870050
-2219.15221036
-2219.80692276
-2217.85812068
-2217.29267301
-2216.86889894
-2216.80660214
-2216.74131500
-2216.67454043
-2219.77941383
-2219.76443390
-2219.74568403
-2219.72287093
-2216.92202012
-2216.22489697
-2216.80131263
-2216.73759696
-2216.67037358
-2216.59821734
-2216.52450968
-2220.19245204
-2218.10879776
-2218.06830591
-2216.57399582
-2217.97671695
-2217.92543345
-2217.87112456
-2217.81413396
-2217.75388315
-2217.69103099
-2217.62607575
-2216.15513640
-2216.13771989
-2216.11910237
-2216.09932166
-2216.07883845
-2216.05774312
-2216.03654092
-2216.01505963
-2215.99578753
-2215.98554987
-2215.97806122
-2215.96868642
-2215.95980009
-2215.95132880
-2215.94298484
-2215.93512941
-2215.92792675
-2215.92128932
-2215.91573307
-2215.91127575
-2215.90764441
-2215.90539763
-2215.90415261
-2215.90416911
-2215.90598431
-2215.90890999
-2215.91348868
-2215.91907531
-2215.92636856
-2215.93499000
-2217.11778267
-2215.95411516
-2221.94277096
-2221.94070996
-2221.93134354
-2221.91490928
-2221.89079536
-2221.85946372
-2221.82088333
-2221.77471766
-2221.72137511
-2221.66037477
-2221.59295654
-2221.51727513
-2221.43452178
-2221.34401421
-2221.24715206
-2221.14392754
-2219.24720080
-2220.91678722
-2220.79438589
-2220.66769898
-2220.53967223
-2220.41844037
-2220.30529742
-2221.73018633
-2219.73105419
-2219.68356589
-2219.63974342
-2219.49807450
-2219.46707943
-2219.43278364
-2219.47057806
-2219.35797849
-2219.31804778
-2219.34339331
-2219.23413056
-2219.25480564
-2219.20927949
-2219.16282210
-2219.11488012
-2219.06604614
-2219.14587369
-2217.26280023
-2219.76188156
-2216.75815871
-2216.69250944
-2216.85190326
-2219.74136972
-2218.63710047
-2216.66433749
-2216.59765884
-2216.90951603
-2216.88735795
-2216.78848491
-2216.77480844
-2216.65069548
-2216.58002121
-2216.50190677
-2216.48101140
-2216.46930123
-2218.02254894
-2217.97853359
-2217.93120021
-2217.88028017
-2217.82654066
-2217.76975255
-2217.71039543
-2217.64879431
-2217.58471447
-2216.15379338
-2216.13608875
-2216.11752716
-2216.09847207
-2216.07768565
-2216.05681972
-2216.03547430
-2216.01454594
-2215.99705664
-2215.99009641
-2215.98106023
-2215.97206491
-2215.96334436
-2215.95472611
-2215.94634368
-2215.93832680
-2215.93069839
-2215.92325729
-2215.91770843
-2215.91322704
-2215.90927931
-2215.90631173
-2217.06040907
-2215.90384838
-2215.90460460
-2215.90737873
-2215.91102184
-2215.91620733
-2215.92277145
-2217.12378767
-2215.93994007
-2215.75180054
-2221.91269785
-2221.91152126
-2221.90302108
-2221.65562408
-2221.86370947
-2221.60423328
-2221.79547127
-2221.74959594
-2221.69714770
-2221.63679402
-2221.56931024
-2223.04764972
-2221.41182162
-2222.85599015
-2221.22505364
-2221.12182593
-2221.01170900
-2220.89491068
-2220.77253013
-2220.64542726
-2220.51649365
-2221.98951405
-2220.27703544
-2221.74869282
-2219.71088702
-2219.66064103
-2219.61452206
-2219.46909441
-2219.43546987
-2219.39955919
-2219.36156358
-2219.32165633
-2219.35317018
-2219.30901117
-2219.26361589
-2219.21789411
-2219.17127243
-2219.12346623
-2219.07472001
-2219.02514383
-2218.97429394
-2217.63174760
-2219.72259439
-2219.72407432
-2216.86922955
-2216.81007353
-2216.50192055
-2216.68599032
-2218.53033356
-2219.64424770
-2218.41193269
-2216.82321362
-2216.02990591
-2215.94425338
-2216.63102445
-2216.70588469
-2216.48534813
-2215.50449214
-2216.60566226
-2218.76927064
-2217.93037126
-2217.88312033
-2217.83273312
-2217.77955956
-2217.72327371
-2217.66467183
-2217.60439126
-2217.54098192
-2216.15077369
-2216.13324274
-2216.11532375
-2216.09602857
-2216.07545995
-2216.05455404
-2216.03376969
-2216.01310844
-2215.99952004
-2215.99168008
-2215.98293586
-2215.97445728
-2215.96537758
-2215.95696893
-2215.94859595
-2215.94048987
-2215.93262765
-2215.92545258
-2214.97242308
-2215.91396423
-2215.90957244
-2215.90616631
-2215.90368008
-2215.90257927
-2215.90301246
-2215.90451916
-2215.90797713
-2215.91250143
-2215.91832462
-2215.92565831
-2215.93422763
-2215.94394641
-2221.87866021
-2223.59212963
-2221.87057752
-2221.64452104
-2221.83331137
-2221.80308980
-2221.76595979
-2221.72161057
-2221.66988306
-2221.60986039
-2221.54266031
-2221.46869845
-2221.38600340
-2221.60455632
-2221.20001156
-2220.01331968
-2218.33569900
-2218.36380725
-2218.38769623
-2220.62065551
-2220.39984987
-2220.36439032
-2221.88877949
-2221.76501768
-2219.68675779
-2221.50519628
-2219.58754748
-2219.43733164
-2219.40139476
-2219.36360468
-2219.32380026
-2219.36232604
-2219.31755646
-2219.27181005
-2219.22544901
-2219.17846931
-2219.13041014
-2219.08170376
-2219.03225305
-2218.98108239
-2218.92915279
-2219.02877134
-2216.93895062
-2219.68635024
-2219.68434966
-2216.76632838
-2216.44798389
-2219.65144969
-2219.63069438
-2219.60516338
-2219.57545365
-2219.54194224
-2216.74361600
-2216.67737018
-2216.60937113
-2216.62147082
-2216.65131361
-2217.99997181
-2219.53958750
-2218.66634495
-2217.87955257
-2217.83257821
-2217.78287551
-2219.94206290
-2217.67503958
-2217.61760150
-2217.55772710
-2217.49479423
-2217.43029089
-2216.12966971
-2216.11117082
-2216.09221070
-2216.07215954
-2216.05151891
-2216.03031487
-2216.01014854
-2216.00079554
-2215.99220383
-2215.98373898
-2215.97541335
-2215.96682812
-2215.95819906
-2215.94971938
-2215.94158202
-2215.93374385
-2215.92621146
-2215.91975048
-2215.91396847
-2215.90907238
-2215.90519734
-2215.90239797
-2215.90053340
-2216.22283817
-2215.90140042
-2215.67551827
-2215.90767315
-2215.91293411
-2215.91963451
-2217.13968710
-2217.12348232
-2223.62989792
-2223.62357482
-2223.60882216
-2223.58651840
-2223.55533282
-2221.58767711
-2221.73346407
-2223.41431997
-2221.63877667
-2221.57956952
-2221.51292160
-2221.43922279
-2220.03420377
-2221.57988830
-2221.17213874
-2219.99987433
-2219.98283059
-2219.96285817
-2220.72111244
-2220.59337393
-2222.14473983
-2222.02616308
-2221.90445232
-2221.77907163
-2221.64997890
-2221.51635169
-2221.37860044
-2219.51216138
-2219.46377369
-2219.32548583
-2219.37164508
-2219.32530147
-2219.27875220
-2219.23199057
-2219.18455138
-2219.13622242
-2219.08685586
-2219.03715328
-2218.98627766
-2218.93422006
-2218.88122779
-2218.82727956
-2217.39798767
-2216.60247649
-2219.64692726
-2219.64098311
-2217.04061978
-2219.61387362
-2216.94747553
-2216.46176795
-2216.88857407
-2216.78261885
-2216.72109122
-2216.72893300
-2216.59021431
-2216.60779447
-2216.62752048
-2217.87387049
-2218.70612713
-2218.59085570
-2217.82689488
-2217.78046841
-2219.92248571
-2217.67974950
-2217.62569637
-2217.56926633
-2219.27691618
-2215.81056845
-2217.38277929
-2216.12484069
-2216.10664186
-2216.08729691
-2216.06736712
-2216.04696893
-2216.02601744
-2216.00628854
-2215.98707971
-2215.99192490
-2215.98350392
-2215.97516154
-2215.96676311
-2215.95846307
-2215.94987398
-2215.94183955
-2215.93271529
-2215.92638231
-2215.91941046
-2215.91305727
-2215.90777967
-2215.90333852
-2215.89996818
-2215.89769488
-2215.89669227
-2216.19275675
-2215.89885726
-2215.90202874
-2215.73538679
-2217.17039770
-2217.15667007
-2217.13792934
-2223.65833588
-2223.65177133
-2223.63711871
-2223.61474046
-2223.58387498
-2223.54445439
-2223.49758316
-2223.44238341
-2223.37927866
-2223.30776028
-2221.47952036
-2221.40650479
-2221.32525446
-2220.00794625
-2219.99609631
-2220.88345848
-2222.61935798
-2220.81311874
-2220.69108084
-2222.27790488
-2222.16091313
-2222.04057290
-2221.91744894
-2221.79038255
-2221.65935557
-2221.52465040
-2221.38577790
-2221.24294315
-2221.09612023
-2219.38315527
-2219.33419103
-2219.28628745
-2219.23850213
-2219.19003473
-2219.14112275
-2219.09156798
-2219.04110165
-2218.98997278
-2218.93785905
-2218.88479506
-2218.83082512
-2219.02216931
-2218.89109316
-2216.79221953
-2219.60936253
-2219.60315944
-2219.59172054
-2219.57562233
-2216.93033841
-2216.87585108
-2216.82069340
-2216.76228212
-2216.70151650
-2216.71430095
-2219.32942802
-2218.19487483
-2217.99305364
-2217.83235628
-2217.75180637
-2216.38957419
-2217.77244492
-2217.72721779
-2219.87074410
-2217.62834694
-2217.57514382
-2217.51896037
-2217.95803481
-2217.39758419
-2217.33315040
-2216.67304973
-2216.10068302
-2216.08172241
-2216.06166581
-2216.04103249
-2216.02082747
-2216.00141914
-2215.99815484
-2215.99027726
-2215.98227968
-2215.97400060
-2215.96570493
-2215.95758591
-2215.94931970
-2215.94085338
-2215.93293952
-2215.92527770
-2215.91804509
-2215.91128016
-2215.90539179
-2215.90052407
-2215.89653829
-2215.89390517
-2215.89233431
-2215.89191615
-2216.15801213
-2215.70289313
-2215.89943668
-2217.19126512
-2215.91158309
-2215.70726025
-2223.68213431
-2223.67577234
-2223.66109252
-2223.63903679
-2223.60837095
-2223.56880673
-2223.52172555
-2221.61556932
-2221.56551704
-2223.33112351
-2221.44299674
-2221.37031480
-2223.07178626
-2219.98393179
-2221.50877636
-2222.75400405
-2222.63990140
-2220.78047979
-2220.65848120
-2222.29268367
-2220.33323537
-2222.05268250
-2221.92808721
-2221.79941148
-2221.66723715
-2221.53115765
-2221.39093303
-2221.24670864
-2221.09868312
-2220.78873657
-2220.68867693
-2219.24525150
-2219.19583470
-2219.14572869
-2219.09532531
-2219.04431621
-2218.99294705
-2218.94075284
-2218.88733755
-2218.83299377
-2218.77779482
-2218.72117156
-2218.66382459
-2216.74353365
-2219.57049897
-2219.56446396
-2219.55287738
-2216.95475609
-2219.51449944
-2216.36174225
-2216.79989708
-2220.86379562
-2216.75482527
-2217.89778140
-2218.03454002
-2217.92807390
-2217.94441112
-2217.90086838
-2217.85930343
-2217.82076258
-2217.71751337
-2217.67353128
-2219.81431648
-2217.57633627
-2217.52383639
-2217.46795710
-2217.40890809
-2217.34668189
-2216.08937268
-2217.21405696
-2216.09361113
-2216.07443687
-2216.05431041
-2216.03392570
-2216.01350622
-2215.99502093
-2215.99367292
-2215.98755217
-2215.97903093
-2215.97196189
-2215.96374159
-2215.95572150
-2215.94735973
-2215.93883157
-2215.93033970
-2215.92299415
-2215.91551641
-2215.90865901
-2215.90219945
-2215.89673930
-2215.89236013
-2215.88902369
-2215.88688288
-2216.11972375
-2216.11921715
-2215.66225357
-2215.64970967
-2215.66382392
-2215.67582219
-2215.68655083
-2221.99228041
-2221.96835529
-2223.68120826
-2221.55817583
-2223.62753211
-2223.58851138
-2223.54174144
-2221.43288772
-2223.42269960
-2223.35084994
-2221.25821459
-2221.33053335
-2221.25123006
-2219.95534974
-2219.94322637
-2219.92794802
-2220.85964730
-2220.74473511
-2220.62309618
-2220.41179347
-2222.18531185
-2222.06242651
-2221.93591607
-2221.80609252
-2221.67255939
-2221.53494949
-2221.39368669
-2221.24816392
-2221.09881257
-2220.94552185
-2220.68553769
-2220.58661267
-2219.15160855
-2219.09950943
-2219.04741435
-2218.99494412
-2218.94236551
-2218.88863531
-2218.83375283
-2218.77828792
-2218.72190091
-2218.66460414
-2218.60615189
-2218.54725479
-2219.53107346
-2216.57280507
-2219.51294087
-2219.49591380
-2216.88534790
-2216.30919989
-2216.23859487
-2216.79172975
-2218.07402323
-2218.02750498
-2217.98184918
-2217.93710712
-2217.89328922
-2217.85154337
-2217.81272806
-2217.77515583
-2216.32113114
-2217.61992874
-2217.57275885
-2217.52454360
-2217.47239338
-2217.41675834
-2217.35729066
-2217.29580867
-2215.64818750
-2215.60918928
-2215.56479600
-2215.52872317
-2215.74401398
-2216.02569492
-2216.00557013
-2215.99105398
-2215.99129267
-2215.98390830
-2215.97650968
-2215.96883232
-2215.96076112
-2215.95243367
-2214.52172938
-2215.93585926
-2215.92757261
-2215.91949614
-2215.91193067
-2215.90483120
-2215.89802514
-2215.89229203
-2215.88703816
-2215.88334771
-2215.88063396
-2215.87885603
-2215.87866204
-2215.87947727
-2215.88213499
-2215.88618545
-2215.89174475
-2217.19414208
-2221.96895013
-2221.94621546
-2223.69601408
-2223.67394786
-2223.64314495
-2221.60041315
-2223.55725547
-2221.52729187
-2221.35371980
-2221.42275348
-2223.28815221
-2221.28811445
-2219.93020113
-2221.02612743
-2219.90905421
-2219.89378158
-2219.87501777
-2219.85345413
-2220.58474134
-2222.31468445
-2222.19288941
-2222.06864645
-2221.94096346
-2221.80984621
-2221.67487369
-2221.53679362
-2221.39411047
-2221.24720938
-2221.09670027
-2220.94246457
-2220.68092342
-2220.57830631
-2220.47924094
-2220.38152712
-2218.99777484
-2218.94386430
-2218.88912083
-2218.83412315
-2218.77828928
-2218.72170849
-2218.66402941
-2218.60560100
-2218.54648852
-2218.48664943
-2219.49080416
-2219.48428289
-2219.47240221
-2219.45533060
-2216.86424749
-2216.81246228
-2216.75727309
-2218.06450376
-2218.01789545
-2217.97222026
-2217.92696531
-2217.88277022
-2217.84064130
-2217.80210648
-2217.76440431
-2219.75458410
-2219.73442910
-2217.56872872
-2219.68844714
-2216.23122131
-2217.42279630
-2217.72607416
-2215.83465848
-2217.78114269
-2215.77970599
-2215.58320239
-2215.54320873
-2215.88380764
-2215.46089676
-2215.71751689
-2215.37505451
-2215.68332325
-2215.98539995
-2215.97916153
-2215.97185198
-2215.96332135
-2215.95689700
-2215.94851200
-2215.94033334
-2215.93172328
-2215.92332350
-2215.91509798
-2215.90744502
-2215.90011372
-2215.89305592
-2215.88675304
-2215.88121936
-2215.87679541
-2215.87343893
-2215.87103908
-2215.87006825
-2215.87041989
-2215.87242956
-2215.87587359
-2215.88035799
-2215.88641236
-2223.72601094
-2221.91812918
-2223.70686154
-2223.68505299
-2223.65464344
-2223.61542359
-2223.56859671
-2223.51363609
-2223.44979374
-2223.37924893
-2223.30035091
-2223.21380241
-2223.11936942
-2220.99943590
-2219.86998378
-2219.85409279
-2219.83514046
-2219.81375687
-2219.79023607
-2219.76215379
-2222.19733341
-2222.07208770
-2221.94336647
-2221.81117960
-2221.67561299
-2221.53610382
-2221.39229411
-2221.24432992
-2221.09281972
-2220.93759062
-2220.67476854
-2220.56878966
-2220.46646518
-2220.36567289
-2219.07693832
-2218.89058130
-2218.83046352
-2218.77805026
-2218.72085265
-2218.66255084
-2218.60398263
-2218.54459870
-2218.48459317
-2218.42363726
-2219.44980885
-2219.44308286
-2216.93758087
-2216.89192093
-2216.84347809
-2218.09988775
-2218.05249301
-2218.00556045
-2217.95972138
-2217.91431544
-2217.86976547
-2217.82695516
-2217.78775583
-2217.75034047
-2217.71358579
-2219.68430051
-2219.66433550
-2217.27419120
-2218.04418157
-2216.20932710
-2217.94396166
-2217.88794111
-2217.82853628
-2217.76533619
-2215.99077677
-2215.78050015
-2215.76306558
-2215.47504344
-2215.43309558
-2215.65479814
-2215.33174658
-2216.30423185
-2216.29631275
-2216.28894095
-2216.28131376
-2216.27360155
-2215.95166733
-2215.94346630
-2215.93522378
-2215.92692998
-2215.91844848
-2215.90999514
-2215.90192542
-2215.89432719
-2215.88713036
-2215.88045793
-2215.87456556
-2215.86941419
-2215.86552233
-2215.86247983
-2215.86080138
-2215.86052905
-2215.86179977
-2215.86445354
-2215.86689403
-2215.87359437
-2221.99371447
-2221.88432678
-2221.85538287
-2223.69129894
-2223.66115257
-2223.62277041
-2223.57550188
-2223.52077922
-2223.45797918
-2223.38678058
-2221.26233591
-2223.22159687
-2223.12752834
-2223.02693896
-2219.82532632
-2219.80905354
-2219.79045499
-2219.76984882
-2222.44656638
-2218.39899066
-2222.19921719
-2222.07296722
-2221.94316142
-2221.81000803
-2221.67321275
-2221.53241561
-2221.38813101
-2221.23959473
-2221.08717695
-2220.93067186
-2220.66706820
-2220.55707451
-2220.45142493
-2220.34776598
-2220.24565396
-2220.14425740
-2220.04292392
-2218.71610124
-2218.66107599
-2218.60216693
-2218.54209007
-2218.48178355
-2218.42056886
-2218.35902862
-2220.75579285
-2219.44315345
-2219.39019438
-2216.87906338
-2218.08602852
-2218.03827403
-2217.99098739
-2217.94432097
-2220.65823187
-2220.63028395
-2220.60038696
-2220.56891084
-2220.53585373
-2220.50087534
-2220.46364773
-2217.21440963
-2219.58954843
-2219.56770816
-2219.54483283
-2219.52074649
-2217.92752654
-2215.82968225
-2217.81125684
-2216.00126849
-2215.56732492
-2215.52805015
-2215.85930583
-2215.44627058
-2215.71633387
-2215.99136752
-2215.67983958
-2215.66546967
-2216.28510209
-2215.18219383
-2216.27113711
-2216.26390233
-2216.25656112
-2216.24912406
-2219.15028579
-2219.10431958
-2215.91235988
-2215.90390559
-2215.89570001
-2215.88785060
-2215.88021022
-2215.87335663
-2215.86705249
-2215.86142617
-2215.85661269
-2215.85312646
-2215.85093061
-2215.84982602
-2215.85018912
-2215.85211334
-2215.85532483
-2215.86007143
-2221.60880419
-2221.84570836
-2221.81706700
-2221.78178775
-2223.66331781
-2223.62523352
-2223.57834093
-2223.52376625
-2223.46091654
-2223.39017789
-2223.31101096
-2223.22533874
-2223.13177609
-2223.03075782
-2222.92370888
-2219.76005395
-2219.74194383
-2219.72060728
-2222.44778211
-2222.32395932
-2222.19834797
-2222.07037800
-2221.93993887
-2221.80581976
-2221.66820301
-2221.52694267
-2221.38174390
-2221.23234842
-2221.07868793
-2220.92164312
-2220.65823587
-2220.54373495
-2220.43504381
-2220.32842001
-2220.22379437
-2220.11909631
-2220.01557713
-2219.91228138
-2218.60042787
-2218.53960625
-2218.47866889
-2218.41724715
-2218.35523683
-2220.02559998
-2220.68166344
-2217.82271931
-2218.10600426
-2220.54985814
-2220.69939165
-2220.67853320
-2220.65577066
-2220.63079414
-2220.60436239
-2220.57643807
-2220.54615986
-2220.51432119
-2214.56350919
-2220.44523575
-2220.40772455
-2220.36842992
-2217.53448066
-2219.48925764
-2219.46723073
-2217.71242565
-2219.41950699
-2217.85211121
-2216.10387354
-2215.96369915
-2215.77625104
-2215.49873148
-2215.74202228
-2215.41585250
-2215.37268489
-2215.32891926
-2215.28451089
-2215.23968330
-2216.27194103
-2216.26573756
-2216.25926683
-2216.25267201
-2216.24580357
-2216.23893806
-2216.23196322
-2215.91348991
-2215.90539367
-2215.89687766
-2215.88844298
-2215.88043897
-2215.87248132
-2215.86529840
-2215.85854392
-2215.85239634
-2215.84709237
-2215.84290917
-2215.83936007
-2215.83824693
-2215.83778969
-2215.83896286
-2215.84151312
-2215.84551557
-2221.82171718
-2221.83821826
-2221.77355434
-2223.69077797
-2223.66082448
-2223.62307130
-2223.57650835
-2223.52231778
-2223.45982128
-2223.38942217
-2223.31013087
-2223.22452266
-2223.13155142
-2223.03089813
-2222.92336152
-2222.80990961
-2218.72100902
-2222.56911263
-2219.64123646
-2222.32013553
-2222.19403957
-2222.06529831
-2221.93340515
-2221.79856788
-2221.66023628
-2221.51848405
-2221.37241523
-2221.22255980
-2221.06829628
-2220.91042433
-2220.74855542
-2220.52941904
-2220.41714988
-2220.30759196
-2220.19955350
-2217.71523716
-2219.98682338
-2219.88087370
-2219.77507605
-2219.66948189
-2218.41372755
-2219.45824851
-2220.01167601
-2219.96345013
-2220.60354638
-2220.56007416
-2220.51714163
-2220.66250281
-2220.64297956
-2220.62198054
-2220.59873938
-2220.57365529
-2220.54656431
-2220.51815067
-2220.48751858
-2220.45535932
-2220.42137987
-2220.38549486
-2220.34760047
-2220.30836737
-2220.26729043
-2219.06908552
-2217.72051464
-2216.13024478
-2219.07719154
-2219.31316716
-2215.58377046
-2215.54604252
-2215.50729791
-2215.46783563
-2215.42667200
-2215.71145985
-2215.69273542
-2215.67364684
-2215.65607801
-2216.26392677
-2216.25804740
-2216.25199623
-2216.24617305
-2216.93859240
-2216.23389552
-2216.22739051
-2215.91384586
-2215.90570970
-2215.89745541
-2215.88897313
-2215.88045861
-2215.87203435
-2215.86393875
-2215.85637645
-2215.84919958
-2215.84260211
-2215.83684062
-2215.83196847
-2215.82813793
-2215.82567438
-2215.82466548
-2215.82511740
-2215.82695624
-2215.83022430
-2221.57010276
-2223.71689340
-2223.70424451
-2223.68336389
-2223.65397992
-2223.61624415
-2223.56960226
-2223.51608453
-2223.45362019
-2223.38346814
-2223.30523608
-2223.21969056
-2223.12650154
-2223.02599619
-2222.91920012
-2222.80558851
-2222.68673223
-2222.56444943
-2222.43959644
-2222.31355586
-2222.18627773
-2222.05629774
-2221.92411846
-2221.78834874
-2221.64966222
-2221.50744227
-2221.36100258
-2221.21045214
-2221.05587671
-2220.89731450
-2220.73495117
-2220.51319640
-2220.39781961
-2220.28496822
-2220.17434943
-2217.70596330
-2219.95630419
-2219.84789986
-2219.73983952
-2219.63184113
-2218.34821421
-2219.99301516
-2219.94399674
-2220.56461651
-2220.52180206
-2220.47956210
-2220.43856540
-2220.60315883
-2220.58331989
-2220.56157633
-2220.53793185
-2220.51222175
-2220.48499375
-2220.45589587
-2220.42525107
-2220.39268697
-2220.35824241
-2220.32171708
-2220.28335768
-2220.24368114
-2220.20177191
-2219.47860462
-2219.33350621
-2219.04781869
-2219.04878328
-2215.97870543
-2218.97964074
-2215.51489078
-2215.47588010
-2219.01669972
-2215.39409944
-2215.35111038
-2215.30741080
-2215.26269928
-2216.25675180
-2215.17257369
-2216.24327890
-2216.23775578
-2216.98294600
-2216.96648461
-2216.22085831
-2216.21492951
-2215.90492062
-2215.89677951
-2215.88854260
-2215.87996019
-2215.87113091
-2215.86277570
-2215.85432183
-2215.84650973
-2215.83892796
-2215.83198910
-2215.82569668
-2215.82044224
-2217.96444348
-2216.95507206
-2217.98521713
-2216.94392680
-2216.93870641
-2215.81426876
-2223.70813289
-2223.70460132
-2223.69205992
-2223.67085644
-2223.64172592
-2223.60447264
-2223.55852069
-2223.50527358
-2223.44334802
-2223.37352775
-2223.29525967
-2223.21031862
-2223.11778143
-2223.01731958
-2221.45472247
-2222.79706427
-2220.32128109
-2220.28917494
-2222.43028987
-2222.30319362
-2222.17469586
-2222.04419695
-2221.91152116
-2221.77543194
-2221.63583177
-2221.49333224
-2221.34677994
-2221.19595559
-2221.04077680
-2220.88197662
-2220.71922482
-2220.49639723
-2220.37680627
-2220.26136125
-2220.14766031
-2220.79730721
-2219.92475301
-2219.81404080
-2219.70322482
-2220.01496867
-2219.97000697
-2219.92242919
-2220.52143372
-2220.47887056
-2220.43702475
-2220.57546183
-2220.55898976
-2220.54051100
-2220.52008848
-2220.49778361
-2220.47359806
-2220.44727990
-2220.41980074
-2220.39006989
-2220.35886349
-2220.32561476
-2220.29081644
-2220.25377265
-2220.21514250
-2220.17485503
-2214.81772354
-2217.99330788
-2219.01262959
-2219.01541258
-2219.01614083
-2218.92826602
-2218.91313444
-2218.89596099
-2215.73903112
-2215.40282892
-2215.36069577
-2215.31755795
-2215.27343416
-2215.64522268
-2216.24448024
-2219.17769147
-2216.22994821
-2216.22321821
-2216.21749939
-2216.21209389
-2216.20702094
-2215.90276770
-2215.89506353
-2215.88700459
-2215.87856440
-2215.87001189
-2215.86132202
-2215.85257247
-2215.84400016
-2215.83581211
-2215.82782035
-2215.82056096
-2215.81391862
-2215.80791759
-2217.95695076
-2217.97739897
-2217.97630317
-2217.97566308
-2216.93315998
-2216.95961828
-2221.65427977
-2223.68726736
-2223.67517346
-2223.65444003
-2223.62555750
-2223.58829539
-2223.54326241
-2223.48953780
-2223.42818977
-2223.35881667
-2223.28124646
-2223.19629560
-2223.10392268
-2223.00421785
-2222.89787779
-2222.78453668
-2222.66589556
-2222.54290289
-2222.41683923
-2222.28917009
-2222.15991635
-2222.02914094
-2221.89554778
-2221.75902814
-2221.61943453
-2221.47665173
-2221.32952405
-2221.17870651
-2221.02367673
-2220.86496712
-2220.70177403
-2220.47912205
-2220.35518620
-2220.68860460
-2220.74535245
-2220.62350638
-2220.67511113
-2220.02669628
-2219.98543607
-2219.94170162
-2219.89600169
-2219.84766274
-2220.43166744
-2220.39007218
-2220.35018208
-2220.49641569
-2220.49311283
-2220.47404903
-2220.45294960
-2220.43010690
-2220.40519195
-2220.37854016
-2220.35030133
-2220.32039392
-2220.28844797
-2220.25484149
-2220.21912429
-2220.18167486
-2220.14271402
-2217.78098981
-2219.24265044
-2218.97265003
-2218.97688316
-2218.97929186
-2218.87095916
-2215.52554353
-2218.84271149
-2218.82523756
-2215.72461582
-2218.78340283
-2215.32664033
-2218.73249722
-2218.70372330
-2215.62948193
-2215.14888977
-2216.22375137
-2216.21617555
-2216.20974727
-2216.20318817
-2216.19743113
-2216.19209722
-2215.89125859
-2215.88394525
-2215.87610088
-2215.86773972
-2215.85927872
-2215.85040931
-2215.84148672
-2215.83281884
-2215.82423134
-2215.81588833
-2215.80826711
-2215.80097186
-2215.79469236
-2217.94855680
-2217.94157167
-2217.96653620
-2217.96568672
-2217.96555764
-2216.92199186
-2223.66756636
-2223.66452907
-2223.65320814
-2223.63315530
-2223.60459463
-2223.56734515
-2223.52289909
-2223.46963029
-2223.40838190
-2223.33961480
-2223.26252054
-2223.17790467
-2223.08590567
-2222.98696718
-2222.88042170
-2222.76782244
-2222.64948009
-2222.52622121
-2222.39973505
-2222.27115686
-2222.14140771
-2222.01036394
-2221.87663793
-2221.74019996
-2221.60046624
-2221.45734457
-2221.31020503
-2221.15950984
-2220.78793871
-2220.80329648
-2220.68279210
-2220.51635648
-2220.33261244
-2220.09981501
-2220.06566320
-2220.55910533
-2219.99125580
-2219.95097835
-2219.90887846
-2219.86453313
-2219.81805527
-2219.76911450
-2220.33978361
-2220.25035981
-2220.20368053
-2220.15676794
-2220.10594276
-2220.40395292
-2220.38218373
-2220.35872931
-2220.33323708
-2220.30602103
-2220.27739896
-2220.24678949
-2220.21413032
-2220.17988437
-2220.14357607
-2218.29147369
-2218.11957968
-2220.02645424
-2219.98667334
-2219.94595023
-2218.93796502
-2218.80626473
-2218.79585545
-2218.78288253
-2217.28027027
-2217.20671108
-2218.73047398
-2215.33493227
-2215.29185618
-2215.24779480
-2215.20287106
-2215.61265497
-2215.59725903
-2216.20927500
-2216.20171968
-2216.19490793
-2216.18895461
-2216.18310446
-2215.88631126
-2215.87957093
-2215.87218847
-2215.86408771
-2215.85598357
-2215.84760839
-2215.83877462
-2215.82984762
-2215.82077742
-2215.81194702
-2215.80348101
-2215.79512873
-2215.78759242
-2215.78066996
-2217.93908235
-2217.93222490
-2217.95515254
-2217.95501402
-2217.95499001
-2217.95502960
-2223.63969067
-2223.63731020
-2223.62608815
-2223.60663734
-2223.57853438
-2223.54166110
-2223.49738540
-2223.44457815
-2223.38413060
-2223.31524397
-2223.23914709
-2223.15511689
-2223.06333491
-2222.96474666
-2222.85903462
-2222.74695528
-2222.62890953
-2222.50545474
-2222.37907130
-2222.25018822
-2222.12010345
-2221.98844540
-2221.85443900
-2221.71823562
-2221.57854043
-2221.43533144
-2221.28871408
-2220.76478486
-2220.74031303
-2220.71484296
-2220.68807674
-2220.65941321
-2220.62895594
-2220.02353061
-2219.98846729
-2219.95111485
-2219.91235420
-2219.87161526
-2219.82915602
-2219.78412261
-2219.73685386
-2219.68772547
-2220.24569213
-2220.18227826
-2218.28345225
-2220.09100141
-2220.04155003
-2220.33084288
-2219.93890260
-2220.28433013
-2219.82948017
-2220.23022221
-2220.20082609
-2220.16912581
-2219.05984365
-2218.34025062
-2218.13418061
-2220.02647791
-2218.10772869
-2219.94817664
-2219.90882336
-2219.86837694
-2217.60757010
-2217.59178329
-2218.71626235
-2218.70342413
-2218.68821270
-2218.67047493
-2218.65048264
-2218.62853497
-2218.60451576
-2218.57817111
-2215.61474774
-2215.59565903
-2216.20910130
-2216.19664980
-2217.10214303
-2217.10240749
-2217.09876204
-2215.87924475
-2215.87308159
-2215.86646693
-2215.85918259
-2215.85129676
-2215.84319214
-2215.83484704
-2215.82608385
-2215.81712914
-2215.80792393
-2215.79907349
-2215.79020571
-2215.78173964
-2215.77357967
-2215.76627058
-2217.92820876
-2217.92198888
-2217.94280042
-2217.94281236
-2217.94325201
-2217.94350308
-2223.60699401
-2223.60471285
-2223.59385226
-2223.57453677
-2223.54756470
-2223.51110536
-2223.46701487
-2223.41480673
-2223.35454555
-2223.28680512
-2223.21080967
-2223.12738098
-2223.03614922
-2222.93815471
-2222.83315073
-2222.72159113
-2222.60340167
-2222.48064336
-2222.35426509
-2222.22550034
-2222.09494056
-2221.96284014
-2221.82927562
-2221.69303370
-2221.55340778
-2221.97649180
-2220.64219727
-2220.67517749
-2220.64916666
-2220.62288193
-2220.59442458
-2220.00971679
-2220.53336864
-2219.94358150
-2219.90763721
-2219.86980932
-2219.83003961
-2219.78874498
-2219.74565130
-2219.69986147
-2219.65228340
-2219.60256648
-2219.55087340
-2220.10824484
-2220.29614827
-2220.29447460
-2220.27529719
-2219.92549312
-2219.87262231
-2219.81552459
-2219.76173217
-2219.70664054
-2220.11983558
-2220.08774744
-2217.86691029
-2220.01853679
-2219.98148351
-2219.94370835
-2219.90563139
-2219.86708096
-2218.06466763
-2217.64673108
-2217.63288227
-2218.64270027
-2218.63218666
-2218.61910763
-2218.60365804
-2218.58618674
-2218.56633516
-2218.54427503
-2218.52025879
-2218.49417925
-2218.46516002
-2215.57677373
-2216.19812078
-2216.18520094
-2217.12801603
-2217.13045743
-2215.87057478
-2215.86501435
-2215.85899557
-2215.85247134
-2215.84524433
-2215.83754642
-2215.82924091
-2215.82087073
-2215.81235818
-2215.80352526
-2215.79420953
-2215.78525878
-2215.77637746
-2215.76717630
-2215.75887605
-2215.75120485
-2217.91618337
-2217.91051037
-2217.90498348
-2217.93008659
-2217.93052831
-2217.93119055
-2223.56932258
-2223.56702799
-2223.55688844
-2223.53807299
-2223.51070907
-2223.47570737
-2223.43197164
-2223.38046383
-2223.32090808
-2223.25349681
-2223.17871635
-2223.09518216
-2223.00492135
-2222.90732075
-2222.80276097
-2222.69195785
-2222.57454382
-2222.45175298
-2222.32543109
-2222.19689564
-2222.06632878
-2221.93469474
-2221.80081228
-2222.01312026
-2221.98511320
-2221.95471898
-2220.70453928
-2220.58156145
-2220.55392521
-2220.52601351
-2220.46680123
-2219.92808679
-2219.89530893
-2219.86055009
-2219.82396418
-2219.78511823
-2219.74463155
-2219.70272268
-2219.65927154
-2219.61311234
-2219.56487092
-2219.51490876
-2219.46254591
-2220.23679261
-2220.23323371
-2220.21524347
-2220.19559040
-2220.17394801
-2220.15016541
-2219.75164917
-2220.09692542
-2219.63495687
-2220.03604860
-2219.52326370
-2219.96852264
-2219.93271323
-2219.89552619
-2219.85840168
-2218.08201509
-2217.66396956
-2217.64976474
-2217.63541705
-2217.62081874
-2218.66785347
-2218.54362316
-2218.53035201
-2218.51498475
-2218.49753768
-2218.47790958
-2218.45567902
-2218.43156937
-2218.40521040
-2218.37612646
-2218.34498295
-2218.60606984
-2216.17375741
-2216.16143022
-2217.15831202
-2215.85548997
-2215.84980696
-2215.84381864
-2215.83726871
-2215.83029538
-2215.82270292
-2215.81471138
-2215.80623814
-2215.79750866
-2215.78842521
-2215.77927259
-2215.77028203
-2215.76117754
-2215.75197636
-2215.74358638
-2215.73551653
-2217.90331834
-2217.89786508
-2217.89284407
-2217.88823999
-2217.91693080
-2217.91797634
-2223.52688619
-2223.52505812
-2223.51519936
-2223.49672079
-2223.46986994
-2223.43517560
-2223.39228548
-2223.34115629
-2223.28240474
-2223.21532940
-2223.14111292
-2223.05897321
-2222.96926034
-2222.87222516
-2222.76834380
-2222.65800310
-2222.54138153
-2222.41925418
-2222.29311744
-2222.16474045
-2222.06695593
-2221.90285004
-2222.01805012
-2221.99094829
-2221.96143462
-2221.92982889
-2219.98758993
-2219.96115657
-2219.93372545
-2220.42543439
-2220.37662352
-2220.36459108
-2219.80981235
-2219.77422706
-2219.73654812
-2219.69735973
-2219.65658372
-2219.61425033
-2219.57028519
-2219.52386695
-2219.47532138
-2219.42475194
-2219.37177014
-2219.31770155
-2219.26834957
-2220.13326736
-2220.11269783
-2219.79571526
-2219.73996213
-2219.68322034
-2219.60888169
-2219.98007672
-2219.50660689
-2219.44794896
-2218.12305312
-2218.11100118
-2217.66266084
-2219.77003363
-2217.66643631
-2217.65206914
-2217.63772443
-2217.62342800
-2218.60248310
-2217.59880729
-2218.61248715
-2218.61432934
-2218.42173836
-2218.40420999
-2218.38437504
-2218.36239740
-2218.33816326
-2218.31151014
-2218.28257927
-2218.25133900
-2218.21829927
-2218.53136487
-2216.14880690
-2215.83867963
-2215.83904842
-2215.83357429
-2215.82767935
-2215.82109157
-2215.81418862
-2215.80692209
-2215.79906551
-2215.79065829
-2215.78191970
-2215.77277648
-2215.76363893
-2215.75440734
-2215.74500435
-2215.73612916
-2215.72719766
-2215.71909050
-2217.88898454
-2217.88417484
-2217.87955368
-2217.87506384
-2217.90240160
-2217.90359634
-2223.47879967
-2223.47767980
-2223.46843554
-2223.44991240
-2223.42413133
-2223.38980158
-2223.34748799
-2223.29742286
-2223.23879011
-2223.17279813
-2223.09912649
-2223.01741057
-2222.92901899
-2222.83262794
-2222.72949390
-2222.61987666
-2222.50396972
-2222.38238861
-2222.25688022
-2222.12862883
-2222.04575577
-2222.02079816
-2221.99382368
-2221.96515637
-2221.93412212
-2221.90147021
-2221.86617978
-2219.87889101
-2219.84958210
-2219.81866451
-2220.28098882
-2219.75533547
-2219.72102200
-2219.68469156
-2219.64659084
-2219.60699053
-2219.56572513
-2219.52354840
-2219.47911036
-2219.43228173
-2219.38329146
-2219.33205411
-2219.27866187
-2219.22343305
-2219.17128715
-2220.04802058
-2220.02660345
-2219.29423314
-2219.25712499
-2218.15854480
-2217.74381017
-2217.73624803
-2217.72744802
-2217.71716564
-2217.70618011
-2217.69443028
-2217.68176629
-2217.66832353
-2217.65391913
-2217.63973344
-2217.62518024
-2217.61094378
-2217.59883164
-2217.58791316
-2217.57770193
-2218.55295655
-2218.55296122
-2218.55153585
-2218.54765670
-2218.54193072
-2218.53468177
-2218.52553594
-2218.18413989
-2218.15330459
-2218.11998357
-2218.08472284
-2218.85308142
-2215.82611816
-2215.82170297
-2215.81665185
-2215.81056764
-2215.80419742
-2215.79740362
-2215.78999012
-2215.78226842
-2215.77409014
-2215.76535315
-2215.75653601
-2215.74728371
-2215.73778536
-2215.72846182
-2215.71914554
-2215.71017059
-2215.70177615
-2217.87325035
-2217.86929950
-2217.86528291
-2217.86115314
-2217.88646324
-2217.88805028
-2223.42638236
-2223.42536871
-2223.41646799
-2223.39868281
-2223.37352151
-2223.33978127
-2223.29809258
-2223.24855799
-2223.19096447
-2223.12514484
-2223.05207999
-2222.97178156
-2222.88377910
-2222.78825847
-2222.68605358
-2222.57705743
-2222.46229353
-2222.34178309
-2222.21679228
-2222.08883218
-2222.02052175
-2221.99213222
-2221.96586323
-2221.93585213
-2221.90367189
-2221.86977426
-2219.73685449
-2219.70737783
-2220.45825454
-2220.41876043
-2220.38299270
-2220.34907469
-2219.62889274
-2219.59215653
-2219.55393520
-2219.51386558
-2219.47321123
-2219.43042803
-2219.38549900
-2219.33870383
-2219.28971092
-2219.23804236
-2219.18429004
-2219.12822006
-2219.98022637
-2219.96008884
-2219.93767562
-2219.31272299
-2219.27432771
-2218.14846391
-2218.13938459
-2217.72550112
-2217.71643852
-2217.70609184
-2217.69474635
-2217.68265774
-2217.66973254
-2217.65574369
-2217.64127156
-2217.62665131
-2217.61222262
-2217.59889798
-2217.58743366
-2217.57702715
-2217.56701642
-2217.55730831
-2218.48952984
-2218.89594232
-2218.48278879
-2218.47699654
-2218.46936886
-2218.46031977
-2218.44898262
-2218.43623705
-2218.42167225
-2218.80656944
-2218.78840550
-2215.61252110
-2215.80342098
-2215.79836789
-2215.79269496
-2215.78637259
-2215.77943570
-2215.77229627
-2215.76456858
-2215.75648650
-2215.74801318
-2215.73915782
-2215.72986339
-2215.72057148
-2215.71105964
-2215.70153296
-2215.69240870
-2217.86032634
-2217.85651570
-2217.85315225
-2217.84972759
-2217.84606225
-2217.86973858
-2217.87166752
-2223.36821938
-2223.36778157
-2223.35898027
-2223.34252773
-2223.31776161
-2223.28478046
-2223.24362492
-2222.67799443
-2222.62792280
-2223.07336131
-2223.00059619
-2222.92109486
-2222.83411025
-2222.74002972
-2222.63840986
-2222.53072841
-2222.41654398
-2222.29717276
-2222.07094215
-2222.00906436
-2221.96376564
-2221.96347836
-2221.93405984
-2221.90307184
-2221.86974500
-2221.83447637
-2219.67572745
-2219.64465024
-2219.61139332
-2219.57607584
-2219.59838891
-2219.56068341
-2220.24838742
-2219.43106709
-2219.45904384
-2219.41928394
-2219.70558771
-2219.33536276
-2219.29060779
-2219.24351538
-2219.19385510
-2219.14189829
-2219.08772611
-2219.03186554
-2218.97588402
-2219.86868111
-2219.37014335
-2219.33119108
-2219.29106741
-2219.25029311
-2217.72324214
-2217.71468438
-2217.70527164
-2217.69490636
-2217.68323258
-2217.67071352
-2217.65715302
-2217.64308589
-2217.62824731
-2217.61340360
-2217.59903648
-2217.58661265
-2217.57578925
-2217.56580137
-2217.55585796
-2217.54665905
-2218.43511117
-2218.42672526
-2218.41619013
-2218.05526222
-2218.03076197
-2217.98562083
-2218.38067230
-2218.36805769
-2218.75544655
-2218.73837653
-2218.72010563
-2218.70044813
-2218.67913510
-2215.77925195
-2215.77359388
-2215.76758763
-2215.76092173
-2215.75371001
-2215.74610769
-2215.73799018
-2215.72980215
-2215.72105532
-2215.71159608
-2215.70210526
-2215.69289605
-2215.68317322
-2215.67391144
-2217.84217636
-2217.83923352
-2217.83606567
-2217.83295629
-2217.82986458
-2217.82690916
-2217.85435604
-2222.90659253
-2223.30568793
-2223.29744778
-2223.28104301
-2223.25719425
-2223.22491469
-2222.70848238
-2223.13645238
-2223.08027142
-2223.01645587
-2222.94507841
-2222.86633086
-2222.78008506
-2222.68703236
-2222.58687051
-2222.48010605
-2222.36730918
-2222.11606212
-2222.05624415
-2221.99100071
-2221.94169732
-2221.89221222
-2221.89820749
-2221.86677567
-2221.83255769
-2221.79616920
-2221.75754430
-2221.71685520
-2221.67318164
-2219.54856292
-2219.51152943
-2219.47288112
-2219.38475376
-2219.35003205
-2219.31260957
-2219.27192144
-2219.28214884
-2219.23936375
-2219.19412610
-2219.90568674
-2219.09663423
-2219.57624954
-2219.06678791
-2218.93391155
-2219.77275424
-2218.76142064
-2219.39026933
-2219.34971996
-2219.30798837
-2219.26583132
-2218.11573954
-2218.10561764
-2217.69396689
-2217.68291279
-2217.67119126
-2217.65819622
-2217.64433464
-2217.62979346
-2217.61460285
-2217.59969321
-2217.58607484
-2217.57443557
-2217.56413366
-2217.55439401
-2217.54461401
-2217.53570987
-2218.37763881
-2218.36797210
-2218.35707373
-2218.34459076
-2218.33183342
-2218.32144580
-2218.30954788
-2218.69967908
-2218.68382605
-2218.66660861
-2218.64812753
-2218.62822713
-2218.60717832
-2218.58342477
-2215.75384380
-2215.74780914
-2215.74136625
-2215.73433808
-2215.72660212
-2215.71852198
-2215.71033440
-2215.70184739
-2215.69241954
-2215.68306455
-2215.67352617
-2215.66401578
-2215.65479389
-2217.82296702
-2217.82035932
-2217.81796623
-2217.81519848
-2217.81258237
-2217.81010365
-2217.83595420
-2222.89003191
-2223.23901652
-2223.23118386
-2222.80772437
-2222.77205151
-2222.73200928
-2222.68861820
-2223.07395843
-2223.01847620
-2222.95542337
-2222.88489900
-2222.80702600
-2222.72214653
-2222.62986412
-2222.53097989
-2222.21321883
-2222.31400873
-2222.09798220
-2222.03803636
-2221.97655861
-2221.91694433
-2221.86658888
-2221.86016497
-2221.82694044
-2221.79184460
-2221.75470618
-2221.71503639
-2221.67303956
-2221.62916365
-2221.58238742
-2219.40213693
-2219.36133854
-2220.10736226
-2219.27011160
-2219.23106928
-2219.19164468
-2219.15519755
-2219.91323532
-2219.87113629
-2219.04878153
-2218.96002090
-2219.73378948
-2219.68436313
-2219.63371569
-2219.58177853
-2217.73326746
-2219.41050270
-2219.36813898
-2219.32500828
-2219.28112456
-2219.23602499
-2218.09322682
-2218.08263046
-2219.42672421
-2218.98213870
-2219.35821565
-2218.02759864
-2217.61650490
-2217.60100374
-2217.58583343
-2217.57314436
-2217.56216527
-2217.55228656
-2217.54265512
-2217.53350428
-2217.52432763
-2217.51557971
-2218.30843968
-2218.29641764
-2218.28253627
-2218.26411496
-2218.25086689
-2218.63985248
-2218.62517228
-2218.60878292
-2218.59131270
-2218.26832994
-2218.24386727
-2218.53068550
-2218.51559731
-2218.50010191
-2215.72715547
-2215.72044150
-2215.71384996
-2215.70628921
-2215.69814502
-2215.69008127
-2215.68131749
-2215.67237551
-2215.66277581
-2215.65340032
-2215.64409607
-2217.80452911
-2217.80271865
-2217.80062493
-2217.79882687
-2217.79636690
-2217.79433225
-2217.79210516
-2217.79053535
-2222.86858548
-2222.84485017
-2222.81626264
-2222.78407170
-2222.74750886
-2223.09137792
-2223.05313168
-2223.00603066
-2222.95238099
-2222.88987656
-2222.82057231
-2222.74395257
-2222.66007126
-2222.56878312
-2222.24647498
-2222.19107425
-2222.13385309
-2222.07501683
-2222.01476219
-2221.95363468
-2221.89023054
-2221.83657982
-2221.78630132
-2221.78425511
-2221.74841408
-2221.71026637
-2221.66982164
-2221.62700615
-2221.58199461
-2221.53475051
-2221.48557619
-2221.43413178
-2220.03359725
-2219.19767912
-2219.97551168
-2219.10553027
-2219.89610009
-2219.01732019
-2218.97043775
-2218.94943458
-2218.86784546
-2219.63275399
-2219.59449926
-2219.55520044
-2219.51497441
-2219.47342955
-2219.38927757
-2219.38701483
-2219.34233724
-2219.29671143
-2219.24987026
-2218.08084447
-2218.06974917
-2218.05731600
-2218.04389154
-2217.63299666
-2217.61826731
-2217.60271333
-2217.58739447
-2217.57216133
-2217.56074410
-2217.55036260
-2217.54053128
-2217.53100075
-2217.52146641
-2217.51338107
-2217.50467705
-2217.49654169
-2218.23410342
-2218.21917399
-2218.20217566
-2218.58473206
-2218.56554252
-2218.54820365
-2218.53102628
-2218.21983138
-2218.17945924
-2218.16377202
-2218.46206828
-2218.44781063
-2218.43225829
-2218.41599931
-2215.69875888
-2215.69252819
-2215.68500175
-2215.67702538
-2215.66878732
-2215.66028332
-2215.65126147
-2215.64206286
-2215.63251844
-2216.48821154
-2217.78288151
-2217.78149757
-2217.77990945
-2217.77826717
-2217.77658101
-2217.77509362
-2217.77345993
-2217.77190859
-2222.84223648
-2221.50837278
-2223.08463031
-2223.06986569
-2223.04775983
-2223.01806054
-2222.97995021
-2222.93472521
-2222.88151518
-2222.82054153
-2222.75206909
-2222.67640480
-2222.59380876
-2222.27398986
-2222.40765465
-2222.16394178
-2222.10640741
-2222.04754913
-2221.98712113
-2221.92588957
-2221.86206928
-2221.80475284
-2221.75073555
-2221.69926775
-2221.70136949
-2221.66301298
-2221.62191211
-2221.57834187
-2221.53268563
-2221.48492558
-2221.43484029
-2221.02160142
-2220.97604157
-2219.12769268
-2219.06912076
-2219.83442879
-2219.79302986
-2219.75032660
-2219.70648431
-2219.66117876
-2220.82214984
-2219.38405963
-2219.62262628
-2219.58137592
-2219.53915116
-2219.49592328
-2219.45166443
-2219.40634277
-2219.36020844
-2219.31265742
-2219.26395302
-2218.06847971
-2218.05691633
-2218.04399707
-2218.03020660
-2218.01510933
-2217.99858829
-2217.98068848
-2217.57336503
-2217.55912155
-2217.54832434
-2217.53835911
-2217.52878395
-2217.51932232
-2217.51057019
-2217.50186936
-2217.49367530
-2217.48558196
-2217.47761548
-2218.15441504
-2218.53709620
-2218.51658758
-2218.49496013
-2218.20894466
-2218.13767729
-2218.12568670
-2218.11238113
-2218.40619012
-2218.39277476
-2218.37869404
-2218.36302686
-2218.34679301
-2218.32976548
-2215.67023763
-2215.66258275
-2215.65513471
-2215.64678311
-2215.63815626
-2215.62917407
-2215.62007896
-2216.45918549
-2217.76120099
-2217.76032700
-2217.75945972
-2217.75834365
-2217.75720835
-2217.75586265
-2217.75464296
-2217.75345913
-2217.75248529
-2222.81076344
-2222.78574028
-2223.00508240
-2222.99077387
-2222.96972617
-2222.94047399
-2222.90329917
-2222.85858672
-2222.49944017
-2222.74685001
-2222.67973691
-2222.60527183
-2222.29354696
-2222.43566926
-2222.18911935
-2222.13275901
-2222.07460267
-2222.01547340
-2221.95509539
-2221.89361598
-2221.83112904
-2221.76967497
-2221.71355733
-2221.65940662
-2221.65166032
-2221.61260423
-2221.57073390
-2221.52692565
-2221.17044017
-2221.06929141
-2221.02924574
-2220.98578390
-2220.93876296
-2221.21706467
-2221.15747412
-2221.09599073
-2219.68280052
-2219.68077974
-2219.67685357
-2220.75585038
-2220.75669833
-2219.65334685
-2219.65207289
-2219.60874102
-2219.56476309
-2219.51989905
-2219.47353111
-2219.42660040
-2219.37855728
-2219.32893784
-2219.27859814
-2218.05658412
-2218.04440518
-2218.03122358
-2218.01675359
-2218.00149011
-2217.98430919
-2217.96586612
-2217.94616431
-2217.92553804
-2217.90371558
-2217.88182640
-2217.51698224
-2217.50771694
-2217.49889928
-2217.49053011
-2217.48213403
-2217.47400193
-2217.46654308
-2218.39539329
-2217.71892446
-2218.38807977
-2218.08898180
-2218.08036803
-2218.07068231
-2218.05927594
-2218.04667694
-2218.33597602
-2218.32271516
-2218.30850985
-2218.29276370
-2218.27621605
-2218.25899543
-2215.64713367
-2215.63979115
-2215.63218512
-2215.62376128
-2215.61518705
-2215.60637137
-2215.19325603
-2216.76263832
-2217.73681360
-2216.76263851
-2217.73642717
-2217.73570751
-2217.73509419
-2217.73433045
-2217.73338881
-2215.51997645
-2215.51423517
-2222.77438039
-2221.84932230
-2222.92121140
-2222.90760704
-2222.88758330
-2222.60412727
-2222.55904847
-2222.51064140
-2222.45943695
-2222.66951366
-2222.60339493
-2222.53028268
-2222.45048526
-2222.20823103
-2222.15401931
-2222.09693487
-2222.03823578
-2221.97874969
-2221.91799501
-2221.85660930
-2221.79416136
-2221.73204435
-2221.66153410
-2221.61440357
-2221.59866164
-2221.55927057
-2221.20279705
-2221.10486975
-2221.07078722
-2221.03329964
-2220.99211253
-2220.94808906
-2220.90014949
-2220.84852863
-2221.09869331
-2221.03561712
-2220.82929499
-2219.66121659
-2218.83206870
-2218.66037831
-2218.60602748
-2218.55176419
-2218.50083948
-2218.45049523
-2218.35179561
-2218.34779825
-2219.49721843
-2219.44787834
-2219.39771821
-2219.34621677
-2219.29360994
-2218.04478508
-2218.03235626
-2218.01900433
-2217.61173065
-2217.98803915
-2217.97049011
-2217.95123523
-2217.93117975
-2217.90983359
-2217.88760910
-2217.86532408
-2217.84472251
-2217.82622425
-2217.48776092
-2217.47922237
-2217.47096664
-2217.46276542
-2217.73876371
-2217.72129504
-2217.70369984
-2218.02756274
-2218.02161422
-2218.01384926
-2218.00452279
-2217.99374149
-2218.27711041
-2218.26509366
-2218.25139279
-2218.23715974
-2218.22132533
-2218.20469323
-2218.18739719
-2215.29476662
-2215.61569806
-2215.60831543
-2215.59993755
-2215.59150508
-2215.58275345
-2216.38609500
-2217.71394382
-2217.71297334
-2216.73908071
-2217.71264238
-2217.71236656
-2217.69282463
-2217.71170545
-2215.50287516
-2215.49603049
-2215.49005760
-2222.73310316
-2222.70711117
-2222.67622832
-2222.64143335
-2222.60287449
-2222.56068627
-2222.51505164
-2222.46629098
-2222.41487062
-2222.36057619
-2222.30362807
-2222.26426038
-2222.21952341
-2222.16915450
-2222.11482560
-2222.05721846
-2221.99760746
-2221.93783032
-2221.87657999
-2221.81556177
-2221.75336441
-2221.69085345
-2221.60801712
-2221.57052828
-2221.54340508
-2221.12723773
-2221.09921720
-2221.06836401
-2221.03370226
-2220.99536423
-2220.95352652
-2220.92927681
-2220.85990082
-2221.09971696
-2221.03786169
-2220.97396152
-2220.07688680
-2218.67891668
-2218.62679569
-2218.57369670
-2218.52327230
-2218.47567399
-2218.42829587
-2218.37977878
-2218.31161947
-2222.16306379
-2219.52244893
-2219.47104620
-2219.41863879
-2219.36487123
-2218.04852369
-2218.03421817
-2217.62942273
-2217.61581902
-2217.60164021
-2217.58574205
-2217.56857714
-2217.55049857
-2217.53369676
-2217.52273761
-2217.51270347
-2217.84889388
-2217.82963662
-2217.81235912
-2217.47648094
-2217.46826480
-2217.45985934
-2217.74231660
-2217.72457547
-2217.70670299
-2217.71085259
-2217.28066823
-2217.95459373
-2217.94739297
-2217.93874213
-2218.21612531
-2218.20516506
-2218.19292108
-2218.17932254
-2218.16481057
-2218.14917546
-2218.13246888
-2218.11490067
-2218.09659275
-2215.59142874
-2215.58373059
-2215.57560207
-2215.56693259
-2217.79259082
-2216.71171150
-2217.68938851
-2217.68837812
-2216.71425341
-2217.65509012
-2217.64932895
-2217.92141726
-2215.48607389
-2215.47826790
-2215.47140741
-2215.46530455
-2222.68763785
-2222.66105048
-2222.62954898
-2222.59446713
-2222.55517914
-2222.51228050
-2222.46647587
-2222.41830172
-2222.36668917
-2222.31210931
-2222.26036264
-2222.22115345
-2222.17665382
-2222.12643438
-2222.07131529
-2222.01315504
-2221.95344237
-2221.89222343
-2221.83195088
-2221.77023731
-2221.70827532
-2221.64575096
-2221.58511349
-2221.52243644
-2221.17138603
-2221.08985893
-2221.06160619
-2221.02952911
-2220.99467190
-2221.26164477
-2220.91345120
-2220.86763454
-2220.81811346
-2221.03809535
-2220.97530167
-2220.90972250
-2220.11963102
-2218.59147254
-2218.53940006
-2218.49214285
-2218.44701904
-2218.40220492
-2218.35680228
-2218.30981652
-2219.57971159
-2219.60196142
-2219.54979355
-2219.49649561
-2219.44141539
-2219.38532672
-2219.32834712
-2218.02424335
-2218.01125024
-2217.60761713
-2217.59230764
-2217.57550557
-2217.55734654
-2217.53886054
-2217.52220472
-2217.51118447
-2217.50156597
-2217.49190922
-2217.81661894
-2217.79934914
-2217.46551216
-2217.45686083
-2217.74684965
-2217.72897027
-2217.71094997
-2217.29531321
-2217.28201415
-2217.26848529
-2217.25519509
-2217.61911917
-2218.15346407
-2218.14365100
-2218.13238957
-2218.12011880
-2218.10658870
-2218.09170937
-2218.07622399
-2218.05958660
-2218.04200067
-2218.02393812
-2215.56600843
-2215.55825787
-2215.55030494
-2217.75717643
-2215.84073697
-2217.66660713
-2217.66442182
-2217.62046344
-2217.61442725
-2217.88721135
-2217.87494491
-2217.86311985
-2217.85154243
-2215.45340769
-2215.44636796
-2215.44016404
-2222.63743364
-2222.61060685
-2222.57863545
-2222.54281111
-2222.50266821
-2222.45944912
-2222.41353550
-2222.36479715
-2222.31360281
-2222.25961209
-2222.21348339
-2222.17523115
-2222.13089822
-2222.08094256
-2222.02584540
-2221.96682237
-2221.90556049
-2221.84403833
-2221.78245710
-2221.72083172
-2221.65895428
-2221.59753190
-2221.53629406
-2221.46221650
-2221.07553803
-2221.05026856
-2221.02167881
-2220.98964978
-2220.95392465
-2220.91482674
-2220.87175206
-2220.82523510
-2220.77523089
-2220.97477474
-2220.91123314
-2220.40923491
-2220.16079744
-2218.50483823
-2218.78130078
-2218.41502089
-2218.37270894
-2219.09210176
-2218.28617692
-2218.11888452
-2220.24023296
-2222.16251449
-2219.58113579
-2219.52437304
-2219.46714091
-2219.40811683
-2219.34847702
-2218.01574230
-2217.61496801
-2217.98799725
-2217.58473184
-2217.56675528
-2217.54766182
-2217.52592028
-2217.51125409
-2217.50039980
-2217.49098763
-2217.48127294
-2217.80421643
-2217.78704783
-2217.45433401
-2217.75221765
-2217.73415802
-2217.71624977
-2217.69774859
-2217.67904821
-2217.66042636
-2217.64138146
-2217.62241994
-2217.60339162
-2218.08026842
-2218.07039408
-2218.05929481
-2218.04697170
-2218.03338495
-2218.01845386
-2218.00259238
-2217.98632730
-2217.96921403
-2217.95249096
-2215.21663845
-2215.53212002
-2217.72143370
-2217.59860793
-2217.59350525
-2215.81057514
-2217.58198501
-2217.85610839
-2217.84359674
-2217.83083801
-2217.81825676
-2217.80580431
-2214.93302189
-2215.42778652
-2215.25988134
-2215.26756459
-2219.44954928
-2219.46234579
-2222.52414428
-2222.48777184
-2222.44689927
-2222.40297011
-2222.35662668
-2222.30790888
-2222.25639547
-2220.86507428
-2222.16393983
-2222.12696662
-2222.08325443
-2222.03421863
-2221.97897383
-2221.91922841
-2221.85646101
-2221.79282945
-2221.73010115
-2221.66804911
-2221.60661218
-2221.46834344
-2221.43462337
-2221.05604403
-2221.03449795
-2221.00891445
-2220.98021668
-2220.94775612
-2220.91170259
-2220.87190683
-2220.82880339
-2220.78172713
-2220.73109449
-2220.47728338
-2220.42225691
-2220.55441633
-2220.20073368
-2218.41941717
-2218.38024261
-2218.33972968
-2218.72956603
-2218.25889785
-2219.08746396
-2218.17244164
-2218.12537801
-2220.26581482
-2220.23258476
-2220.19926401
-2220.16537972
-2220.13081961
-2218.02240141
-2218.00855503
-2217.99596224
-2217.98088885
-2217.57913886
-2217.56026023
-2217.54010135
-2217.51793368
-2217.50137646
-2217.49099719
-2217.48086745
-2217.47145932
-2217.79255635
-2217.77552380
-2217.75813051
-2217.74010950
-2217.72222982
-2217.70407682
-2217.68498727
-2217.66600375
-2217.64663837
-2217.62719989
-2217.60756201
-2217.58778340
-2218.00721644
-2217.99731016
-2217.98591507
-2217.97336967
-2217.95982869
-2217.94510696
-2217.92949382
-2217.91393138
-2217.90000779
-2217.88848222
-2215.51329213
-2215.50531707
-2217.67944578
-2217.55570910
-2217.55089401
-2217.31149931
-2217.81444579
-2217.80202099
-2217.78914304
-2217.77605130
-2217.76304093
-2217.74968956
-2214.92354391
-2215.40133974
-2215.39429485
-2215.38818494
-2219.33532190
-2219.34712220
-2219.35868239
-2219.36733029
-2222.38734699
-2222.34304352
-2222.29600313
-2222.24678127
-2222.19585712
-2221.20225443
-2222.11355481
-2222.07836460
-2222.03653024
-2221.98849320
-2221.93398898
-2221.87436359
-2221.80912706
-2221.74149808
-2221.67550762
-2221.61245087
-2221.55068813
-2221.48933381
-2221.03182622
-2221.01337742
-2220.99123756
-2220.96603370
-2220.93680704
-2220.90438752
-2220.86837307
-2220.82809471
-2220.78487364
-2220.73723133
-2220.90408623
-2220.43409456
-2220.64540262
-2220.61999108
-2220.24026384
-2218.76417843
-2218.30419678
-2218.26584059
-2219.09423814
-2218.18893596
-2219.94210427
-2220.38866529
-2218.05892976
-2218.96840907
-2220.28912380
-2219.01958456
-2220.21984661
-2220.18450442
-2220.14886720
-2218.00462815
-2217.99119224
-2217.97597265
-2217.57752607
-2217.55731187
-2217.53521883
-2217.50800672
-2217.49211310
-2217.48164847
-2217.47177149
-2217.46190851
-2217.78160050
-2217.76439439
-2217.74691813
-2217.72869318
-2217.71076647
-2217.69209835
-2217.67280831
-2217.65320715
-2217.63336920
-2217.61315512
-2217.59313796
-2217.57269462
-2217.55241749
-2217.53244340
-2217.91275468
-2217.90007935
-2217.88666875
-2217.87244408
-2217.85847828
-2217.84827895
-2217.84020172
-2217.83228358
-2215.48593084
-2217.64345917
-2217.55566322
-2217.30959310
-2217.54866949
-2217.34831865
-2217.76203267
-2217.74944378
-2217.73620122
-2217.72266882
-2217.70906691
-2217.69530241
-2217.68146599
-2215.37454215
-2215.36745298
-2215.36140654
-2219.22246329
-2219.23315133
-2219.24415305
-2219.25387518
-2219.26328039
-2219.27387314
-2219.21074028
-2222.18274976
-2221.21396430
-2222.07793004
-2221.23797435
-2221.24557734
-2221.99610750
-2221.95140139
-2221.90074653
-2221.84473011
-2221.78675520
-2221.87446168
-2221.83558396
-2221.55593187
-2221.49214480
-2221.43023472
-2220.98750145
-2220.96875823
-2220.94682219
-2220.92121244
-2220.89240431
-2220.86001879
-2220.82343028
-2220.78345504
-2220.73973871
-2220.69198194
-2220.63998540
-2220.39531708
-2220.70476351
-2220.67989410
-2220.28162596
-2220.25022410
-2218.23076640
-2218.19405134
-2218.15758686
-2218.12003635
-2218.08049494
-2219.08086473
-2217.99376720
-2218.93648852
-2220.34541756
-2220.23091365
-2220.19327028
-2220.15528737
-2220.11722140
-2220.07937102
-2217.99258151
-2217.97716597
-2218.54404693
-2218.60907714
-2218.62446664
-2218.64028170
-2217.48400590
-2217.47322411
-2217.46304333
-2217.78803949
-2217.77108265
-2217.75406959
-2217.73615100
-2217.71793229
-2217.69949723
-2217.68045247
-2217.66084655
-2217.64090749
-2217.62082057
-2217.60008499
-2217.57928209
-2217.55822965
-2217.53720812
-2217.51620945
-2217.49612176
-2217.82752262
-2217.81480018
-2217.80372664
-2217.79736133
-2217.79138357
-2217.78519416
-2217.77839238
-2215.45823648
-2217.52546326
-2217.30355599
-2217.35022793
-2217.33929262
-2217.72339049
-2217.71142622
-2217.69888327
-2217.68552920
-2217.67144752
-2217.65711540
-2217.64261654
-2217.62769328
-2217.61330881
-2215.34007543
-2215.19587993
-2218.98297378
-2218.99449104
-2219.00535521
-2219.14068319
-2219.08277515
-2219.09542278
-2222.16526974
-2222.11606623
-2222.06420982
-2221.25023232
-2221.26243562
-2221.27143404
-2221.27671489
-2222.00906831
-2222.00069021
-2221.98605982
-2221.96525927
-2221.93651449
-2221.90006265
-2220.87297539
-2221.80477191
-2220.95569219
-2220.94124196
-2220.92296640
-2220.90105646
-2220.87539456
-2220.84686750
-2220.81455523
-2220.77780722
-2220.73777461
-2220.69397523
-2220.64631571
-2220.76715052
-2220.35837214
-2220.76587512
-2220.70251287
-2220.67352405
-2220.29708403
-2220.20039576
-2218.12474265
-2218.08980134
-2218.05362740
-2219.92226144
-2217.97462273
-2219.67364730
-2220.37251599
-2220.33556751
-2220.29853354
-2220.30612183
-2220.29232489
-2220.27639225
-2220.25843645
-2218.52602197
-2218.52719993
-2218.52440417
-2218.51746820
-2218.68786248
-2218.70178622
-2217.47653041
-2217.46597597
-2217.79602526
-2217.77834642
-2217.76130054
-2217.74432661
-2217.72595663
-2217.70764001
-2217.68887842
-2217.66929201
-2217.64924508
-2217.62904617
-2217.60817334
-2217.58712079
-2217.56597571
-2217.54455684
-2217.52235183
-2217.50079571
-2217.47958750
-2217.46079411
-2217.44412597
-2217.74778659
-2217.74399812
-2217.73995167
-2217.73502821
-2217.72985092
-2217.49267345
-2217.29759129
-2217.34208346
-2217.33092479
-2217.68760740
-2217.67646798
-2217.66425522
-2217.65116344
-2217.63743338
-2217.62289365
-2217.60799026
-2217.59236813
-2217.57690899
-2217.56093704
-2217.54541265
-2217.53052265
-2219.15126265
-2219.14608778
-2219.14097551
-2219.13665534
-2219.13269547
-2219.12891122
-2219.12555590
-2219.01927880
-2220.41194424
-2218.21780560
-2221.88671443
-2221.82984895
-2221.77107726
-2221.71009789
-2222.05010336
-2222.03835318
-2222.01949742
-2221.99367900
-2221.96006562
-2220.81737570
-2220.79150546
-2220.76047075
-2220.89395842
-2220.87604366
-2220.85451626
-2220.82927294
-2220.80107017
-2220.76862001
-2220.73216800
-2220.69194676
-2220.64791763
-2220.60011573
-2220.54788460
-2220.32480220
-2220.79999905
-2220.77289635
-2220.74370524
-2220.34992324
-2220.32019290
-2220.65223555
-2218.02596487
-2217.99077203
-2220.55077121
-2219.08310349
-2217.93810669
-2220.44411340
-2220.40684837
-2220.36902956
-2220.33078831
-2220.31878268
-2220.30205575
-2220.28332988
-2218.50820032
-2218.50268656
-2218.50161081
-2218.49538538
-2218.75816366
-2218.77108668
-2217.47043841
-2217.80731083
-2217.78747515
-2217.76955963
-2217.75237951
-2217.73469743
-2217.71652865
-2217.69792228
-2217.67876725
-2217.65853580
-2217.63828805
-2217.61736580
-2217.59643984
-2217.57486248
-2217.55318234
-2217.53113417
-2217.50884349
-2217.48633675
-2217.46409040
-2217.44349644
-2217.42632044
-2217.41115565
-2217.69990495
-2217.69691579
-2217.69259180
-2217.68761431
-2217.45815377
-2217.33441418
-2217.32313321
-2217.31230827
-2217.64517346
-2217.63426977
-2217.62211958
-2217.60831789
-2217.59392051
-2217.57844350
-2217.56291425
-2217.54632321
-2217.52954265
-2217.51254307
-2217.49534399
-2217.47880862
-2219.10909818
-2219.10399163
-2219.09952110
-2219.09544377
-2219.09210083
-2219.08893712
-2219.08554679
-2219.08230501
-2221.27196566
-2219.07529825
-2221.81584795
-2221.75933188
-2221.70125280
-2221.64109824
-2221.57806198
-2221.51269469
-2222.06946722
-2222.04570035
-2222.01483066
-2221.97543791
-2220.73594760
-2220.70709594
-2220.67395326
-2220.82922868
-2220.80785360
-2220.78325016
-2220.75469343
-2220.72266288
-2220.68634034
-2220.64605855
-2220.60180325
-2220.55409996
-2220.50172875
-2220.29570186
-2220.87177554
-2220.84477334
-2220.81654662
-2220.78688900
-2220.38080856
-2220.66550767
-2220.65091390
-2220.63267437
-2220.62519386
-2218.98017648
-2220.55409035
-2220.51686477
-2220.47909394
-2220.21152769
-2220.35970616
-2220.34431594
-2220.32627977
-2218.51935585
-2218.52588150
-2219.01089210
-2219.02629581
-2219.04110430
-2219.05577258
-2219.07000796
-2219.08396904
-2219.09795633
-2217.77968855
-2217.76141382
-2217.74400261
-2217.72578782
-2217.70741540
-2217.68833037
-2217.66884154
-2217.64847208
-2217.62766581
-2217.60656807
-2217.58496326
-2217.56324028
-2217.54082949
-2217.51838380
-2217.49530249
-2217.47235252
-2217.44934578
-2217.42710488
-2217.40900953
-2217.39338580
-2217.37906381
-2217.36538710
-2217.65025481
-2217.42100804
-2217.32777230
-2217.31630507
-2217.30513018
-2217.61541589
-2217.60507321
-2217.59373602
-2217.58139014
-2217.56777110
-2217.55303160
-2217.53709566
-2217.52071254
-2217.50368984
-2217.48604342
-2217.46796180
-2217.29505105
-2217.30741963
-2219.06611351
-2219.06148592
-2219.05713879
-2219.05357608
-2219.05058971
-2219.04797910
-2219.04583450
-2219.04337169
-2221.28768695
-2218.18137850
-2219.03447429
-2219.03029974
-2221.63133183
-2221.57157084
-2221.50941731
-2217.90630326
-2217.95420218
-2222.09369765
-2222.06459293
-2222.02760436
-2220.67902405
-2220.65137743
-2220.61933789
-2220.78273540
-2220.76213792
-2220.73804733
-2220.70970982
-2220.67785990
-2220.64144445
-2220.60120090
-2220.55711088
-2220.50889255
-2220.45649873
-2220.33467696
-2220.94513597
-2220.91858156
-2220.89084723
-2220.86204300
-2220.44526520
-2220.41449215
-2220.65860225
-2220.73476037
-2218.04121176
-2217.99035465
-2220.62852057
-2220.59102179
-2220.55252739
-2220.39845420
-2220.38362626
-2220.36708565
-2220.34834898
-2220.32745000
-2219.07495493
-2218.86383096
-2219.10646160
-2219.12103161
-2218.90506335
-2218.83154346
-2219.16216146
-2217.79701755
-2217.77244289
-2217.75422150
-2217.73636570
-2217.71771608
-2217.69885221
-2217.67932880
-2217.65926927
-2217.63862610
-2217.61763870
-2217.59608208
-2217.57404105
-2217.55178747
-2217.52894347
-2217.50591194
-2217.48260557
-2217.45895062
-2217.43511760
-2217.40980804
-2217.39222265
-2217.37634353
-2217.36179219
-2217.34775079
-2217.60761676
-2217.32197808
-2217.31008057
-2217.29861487
-2217.28716757
-2217.57430242
-2217.56396142
-2217.55275790
-2217.54028771
-2217.52687579
-2217.51222503
-2217.20541314
-2217.21695992
-2217.46226237
-2217.24098642
-2217.25318925
-2217.26576981
-2217.27860845
-2219.02253012
-2219.01811112
-2219.01452355
-2219.01190915
-2219.00954356
-2219.00794257
-2219.00622007
-2220.84077743
-2221.49343944
-2218.16583015
-2218.83010655
-2221.62880679
-2221.56961762
-2221.50923956
-2217.85271143
-2217.90057731
-2217.94898784
-2217.99730654
-2222.10949121
-2220.66903797
-2220.61924420
-2220.59299751
-2220.56221814
-2220.52868404
-2220.71847842
-2220.69454817
-2220.66638953
-2220.63465884
-2220.59862509
-2220.55819218
-2220.51426795
-2220.46578921
-2220.37168665
-2220.93141858
-2221.01934194
-2220.99338802
-2220.96636175
-2220.93779256
-2220.51149932
-2220.48104425
-2220.84455344
-2220.81118897
-2220.77660027
-2220.74068908
-2220.70355856
-2220.27260298
-2220.23355858
-2220.58654054
-2220.54533490
-2219.10064287
-2219.09009988
-2219.13502227
-2219.15162561
-2219.16782650
-2219.18300593
-2219.19798021
-2219.21215214
-2219.22559509
-2219.23786467
-2217.78718762
-2217.76679023
-2217.74773517
-2217.72926504
-2217.70997262
-2217.69074427
-2217.67068664
-2217.65044967
-2217.62939387
-2217.60775344
-2217.58599110
-2217.56355132
-2217.54093592
-2217.51773589
-2217.49406067
-2217.47008784
-2217.44584267
-2217.42165480
-2217.39795876
-2217.37644782
-2217.35968153
-2217.34506125
-2217.33071146
-2217.56403706
-2217.30490178
-2217.29304438
-2217.54910320
-2217.54137221
-2217.53241696
-2217.52216477
-2217.12853450
-2217.13946853
-2216.90253588
-2217.47080033
-2217.17462802
-2217.18675836
-2217.19919578
-2217.21183037
-2217.22454651
-2217.23791568
-2217.25086181
-2218.97825977
-2218.97446124
-2218.97173949
-2218.96960263
-2218.96863423
-2218.96778786
-2218.96709674
-2218.96646549
-2218.15895396
-2218.14986214
-2218.14353098
-2221.58478348
-2217.13952083
-2217.80058214
-2217.84868330
-2217.89718920
-2217.94555427
-2217.99409093
-2218.04252342
-2220.61535347
-2220.55760899
-2220.53250920
-2220.50310618
-2220.46930666
-2220.67797335
-2220.65436999
-2220.62700817
-2220.59523796
-2220.55920836
-2220.51925906
-2220.47513922
-2221.46439901
-2220.72385753
-2221.11579165
-2221.09339920
-2221.06805140
-2221.04156243
-2221.01348817
-2220.98384407
-2220.54773436
-2220.92052022
-2220.88730962
-2220.85255393
-2220.81683814
-2220.47747493
-2220.74056482
-2220.29916398
-2220.25865708
-2220.61791804
-2220.57478787
-2220.38525352
-2218.96863911
-2218.98630007
-2219.24085896
-2219.25659070
-2219.27149576
-2219.28556452
-2219.29884510
-2219.31127328
-2219.32236810
-2217.76276198
-2217.74230747
-2217.72274041
-2217.70279575
-2217.68307553
-2217.66262275
-2217.64185427
-2217.62042700
-2217.59859836
-2217.57622843
-2217.55359501
-2217.53058587
-2217.50702073
-2217.48288317
-2217.45813567
-2217.43357766
-2217.40878848
-2217.38465873
-2217.36190451
-2217.34430319
-2217.32901145
-2217.27012308
-2217.51953903
-2217.51610636
-2217.51185485
-2217.50582004
-2217.49841405
-2216.98076166
-2217.47965967
-2217.46864062
-2217.45655759
-2217.12022760
-2217.42876982
-2217.14516617
-2217.15797535
-2217.17081514
-2217.35963209
-2217.33996438
-2217.31982668
-2217.29946391
-2218.93345049
-2218.93070390
-2218.92875165
-2218.92757144
-2218.92774167
-2218.92786122
-2218.92830626
-2219.76964489
-2218.14549278
-2218.13437826
-2221.62097247
-2217.70372637
-2217.75049479
-2217.79824942
-2217.84646149
-2217.89499759
-2217.94375872
-2217.99248289
-2218.04104532
-2218.08937228
-2220.52802009
-2220.47006404
-2220.44168315
-2220.40953393
-2220.37356584
-2220.62169491
-2220.59474933
-2220.56326916
-2220.52736342
-2220.48767599
-2220.71465143
-2220.72451424
-2221.20713809
-2221.18797817
-2221.16621685
-2221.14195023
-2221.11522416
-2221.08774652
-2221.05831407
-2220.61464855
-2220.58312731
-2220.96240301
-2220.92763178
-2220.89150109
-2220.85377386
-2220.81522819
-2220.77486524
-2218.95076325
-2218.97202327
-2220.64670419
-2219.01274432
-2219.03197740
-2219.29342409
-2219.31022398
-2219.32617509
-2219.34141760
-2219.35567842
-2219.36863157
-2219.38074625
-2219.39162726
-2217.75880764
-2217.73754260
-2217.71726367
-2217.69665503
-2217.67640944
-2217.65537551
-2217.63400786
-2217.61217589
-2217.58990406
-2217.56706054
-2217.54382495
-2217.52052574
-2217.49652587
-2217.47158389
-2217.44668325
-2217.42156650
-2217.39690725
-2217.37230339
-2217.34890079
-2217.32988448
-2217.26726073
-2217.37190506
-2217.47432334
-2217.47129331
-2217.46692582
-2217.46134468
-2217.23738864
-2217.44589014
-2217.43648232
-2217.42545477
-2217.41344100
-2217.09107709
-2217.38592358
-2216.97463968
-2217.31120362
-2216.93052937
-2216.94427399
-2216.95824714
-2216.97258164
-2217.37182780
-2218.88839804
-2218.88647420
-2218.88530642
-2218.88578293
-2218.88677852
-2218.88818335
-2217.57713071
-2219.72230761
-2218.12924411
-2218.11873400
-2218.93752033
-2217.70429920
-2217.75062675
-2217.79817380
-2217.84613213
-2217.89463367
-2217.94349988
-2217.99216887
-2218.04084434
-2218.08919993
-2218.13728857
-2220.40598907
-2220.65426092
-2220.34812113
-2220.31863078
-2221.91690042
-2220.57226509
-2220.54115966
-2220.72479393
-2221.70302113
-2221.24504336
-2221.29222704
-2221.27666186
-2221.25857828
-2221.23729036
-2221.21352987
-2221.18750721
-2221.15970913
-2221.13085213
-2221.10028663
-2220.64917612
-2221.03534804
-2221.00094408
-2220.96447600
-2220.92677919
-2220.88788230
-2220.84732863
-2220.80548491
-2220.76197878
-2220.43526828
-2219.32154334
-2219.34009700
-2219.35808322
-2219.37526426
-2219.39161839
-2219.40713294
-2219.42116442
-2219.43460139
-2219.44667201
-2219.45727420
-2219.46690189
-2217.73408281
-2217.71240696
-2217.69109504
-2217.67025179
-2217.64879248
-2217.62696382
-2217.60444579
-2217.58168393
-2217.55838048
-2217.53469586
-2217.51075578
-2217.48612910
-2217.46128497
-2217.43576086
-2217.41065776
-2217.38561208
-2217.36086192
-2217.33740279
-2217.26594544
-2217.26072413
-2217.33261336
-2217.42790608
-2217.42512331
-2217.42146648
-2217.41636898
-2217.40947438
-2217.40142680
-2217.39232523
-2217.38156690
-2217.31847324
-2216.85344908
-2216.86792416
-2216.88229278
-2216.70737044
-2217.21150895
-2217.20206847
-2217.19101409
-2217.02371676
-2216.96828158
-2218.84327258
-2218.84234928
-2219.64650902
-2219.65185488
-2217.54382715
-2219.66348663
-2219.66941439
-2219.67547209
-2218.11372231
-2218.10321575
-2217.66397816
-2217.70767367
-2217.75326028
-2217.80072271
-2217.84831958
-2217.89648800
-2217.94501152
-2217.99349213
-2218.04217727
-2218.09077038
-2218.13888816
-2220.64016982
-2222.08948275
-2222.04549085
-2222.00134728
-2220.58090928
-2221.90852063
-2221.52563097
-2221.38150940
-2221.37724309
-2221.36953123
-2221.35811360
-2221.34353669
-2221.32643375
-2221.30564167
-2221.28246517
-2221.25656491
-2221.22902861
-2221.19994083
-2221.16974171
-2220.71376085
-2220.68127973
-2221.07057102
-2221.03417864
-2220.99675690
-2220.95774606
-2220.91699041
-2220.87492514
-2219.33972025
-2219.36005652
-2219.38002767
-2219.39946624
-2219.41779627
-2219.43527719
-2219.45241796
-2219.46822587
-2219.48290303
-2219.49611083
-2219.50783258
-2219.51852289
-2219.52805364
-2217.73246272
-2217.70850001
-2217.68658072
-2217.66474583
-2217.64282536
-2217.62025476
-2217.59743194
-2217.57393072
-2217.55027110
-2217.52597263
-2217.50141274
-2217.47689992
-2217.45130480
-2217.42531906
-2217.40033041
-2217.37548702
-2217.35073197
-2217.02462483
-2217.26051410
-2217.25523183
-2217.29248706
-2217.38081256
-2217.24623370
-2217.37508612
-2217.37013496
-2217.36370294
-2217.19743980
-2217.29365351
-2216.80494749
-2216.81963646
-2216.83406797
-2217.19896159
-2217.19306051
-2217.18537937
-2217.17706806
-2217.16745754
-2216.92211877
-2216.93678564
-2217.01692863
-2221.60373416
-2217.50602398
-2219.59649758
-2219.60248329
-2219.60855261
-2219.61495718
-2219.62176771
-2219.62854004
-2218.09627625
-2217.64164679
-2217.67462720
-2217.71542197
-2217.75879818
-2217.80481787
-2217.85200951
-2217.89984257
-2217.94810762
-2217.99660151
-2218.04509086
-2218.09338237
-2218.14151381
-2218.18937256
-2221.76717176
-2222.07530699
-2221.38090475
-2221.43240056
-2221.43824922
-2221.44146610
-2221.44158198
-2221.43827876
-2221.43126672
-2221.42088578
-2221.40712882
-2221.39026759
-2221.37082926
-2221.34798581
-2221.32240909
-2221.29518720
-2221.26605304
-2221.23603630
-2221.20468993
-2220.74374204
-2221.13690591
-2221.10082877
-2221.06318109
-2221.02431730
-2220.98352740
-2220.94095713
-2220.89725776
-2219.41262866
-2219.43343271
-2219.45364509
-2219.47300446
-2219.49114455
-2219.50841027
-2219.52448390
-2219.28586620
-2219.55298582
-2219.56508709
-2219.57531526
-2219.58481337
-2217.73081394
-2217.70651224
-2217.68309389
-2217.66007558
-2217.63775474
-2217.61423796
-2217.59095958
-2217.56647811
-2217.54214667
-2217.51802645
-2217.49297383
-2217.46793590
-2217.44160070
-2217.41628652
-2217.39129809
-2217.36645338
-2217.04547050
-2217.26191516
-2217.25629999
-2217.25098607
-2217.25133363
-2217.33268713
-2217.33095815
-2217.32782394
-2217.32307021
-2217.26144764
-2217.25862641
-2216.77145514
-2217.24920058
-2216.61291694
-2217.16817111
-2216.83210034
-2217.15716389
-2217.15021030
-2217.14159198
-2216.89139633
-2216.90621545
-2217.10907029
-2216.93605600
-2218.75208771
-2218.75418452
-2218.75810291
-2217.50675025
-2221.49076413
-2219.56650465
-2219.57443340
-2219.69574935
-2219.68667179
-2217.66689619
-2217.69469058
-2217.72828090
-2217.76836897
-2217.81223508
-2217.85843826
-2217.90527748
-2217.95320178
-2218.00137277
-2218.04956267
-2218.09789992
-2218.14611828
-2218.19399298
-2221.37591866
-2219.79203822
-2219.79728320
-2221.29582200
-2221.49232768
-2221.49662483
-2221.49778953
-2221.49537484
-2221.48960433
-2221.48040682
-2221.46773837
-2221.45115835
-2221.43205950
-2221.40960857
-2221.38441210
-2221.35755025
-2221.32867776
-2221.29854397
-2221.26717818
-2220.80272783
-2220.76854395
-2221.16322964
-2221.12573437
-2219.37001292
-2219.39310743
-2219.41607688
-2219.43857166
-2219.46050937
-2219.48205010
-2219.50317052
-2219.52301381
-2219.54189125
-2219.55990784
-2219.57623094
-2219.59153731
-2219.60513984
-2219.61749906
-2219.62815791
-2219.63715542
-2219.64467054
-2217.70658428
-2217.68081064
-2217.65671796
-2217.63312142
-2217.60896533
-2217.58495304
-2217.56036138
-2217.53564004
-2217.51053414
-2217.48513939
-2217.45976003
-2217.43417491
-2217.40871668
-2217.38362859
-2217.27092636
-2217.26504815
-2217.25919456
-2217.25342673
-2217.20239802
-2217.20981604
-2217.28411619
-2217.28280234
-2217.21169875
-2217.22250960
-2217.13365522
-2216.73827437
-2216.56684752
-2217.13665426
-2217.13490159
-2217.13181709
-2216.81645456
-2216.83159533
-2216.84675565
-2216.67293925
-2216.68769001
-2216.70244564
-2216.71717886
-2216.73215975
-2218.68497938
-2217.47677344
-2217.48484259
-2217.49411632
-2217.50442113
-2218.47750716
-2221.31233786
-2219.69712506
-2218.73020785
-2218.74659940
-2218.76462538
-2218.78364768
-2218.80381864
-2217.82296634
-2217.86743474
-2217.91355737
-2217.96048260
-2218.00822152
-2218.05598827
-2218.10442248
-2218.15254875
-2218.20069625
-2221.41994528
-2219.07862315
-2221.36298265
-2221.33213184
-2221.29668253
-2221.67615230
-2221.55041619
-2221.54898299
-2221.54438752
-2221.53608291
-2221.52416438
-2221.50880372
-2221.49007920
-2221.46830474
-2221.44355799
-2221.41634680
-2221.38783232
-2221.35741926
-2221.32572204
-2220.85887787
-2220.82461875
-2221.22207310
-2221.18442955
-2219.40902758
-2219.43286144
-2219.45648573
-2220.58627953
-2219.23315726
-2219.25726692
-2219.28044848
-2219.27995923
-2219.27255534
-2219.60597296
-2219.36041936
-2219.63852914
-2219.65242913
-2219.66506425
-2219.67571700
-2219.68490291
-2219.69219193
-2219.69741336
-2217.40515780
-2217.39012559
-2217.62910619
-2217.60459629
-2217.57965625
-2217.55452614
-2217.52943226
-2217.50378074
-2217.47824839
-2217.45298477
-2217.42758708
-2217.40222410
-2217.27677894
-2217.27059448
-2217.26445037
-2217.25805890
-2217.25206039
-2217.16050625
-2217.16781177
-2217.23533975
-2217.21702200
-2217.18056722
-2217.18163870
-2216.70513934
-2216.53784770
-2217.09954733
-2217.09949600
-2217.09776656
-2217.09463268
-2216.80186615
-2216.81725016
-2216.83285050
-2216.66048429
-2216.67514937
-2216.68978965
-2216.70449636
-2217.45095349
-2217.45636697
-2221.38585372
-2218.35521531
-2218.38776041
-2217.50041347
-2221.28267352
-2221.32373552
-2218.72298252
-2218.73825378
-2218.75487263
-2218.77249174
-2218.79147999
-2218.81141924
-2218.83228066
-2218.85377634
-2218.87582514
-2218.89827849
-2218.01731580
-2218.06466251
-2218.11253784
-2218.16055050
-2218.20844800
-2219.04948796
-2221.42486655
-2221.39979436
-2221.36910330
-2221.33377421
-2221.29366342
-2221.59870296
-2221.59850401
-2221.59471608
-2221.58753082
-2221.57640393
-2221.56178158
-2221.54424536
-2221.52289272
-2221.49831670
-2221.47136915
-2221.44290752
-2221.41246230
-2221.38054152
-2220.91259793
-2220.87819838
-2220.84232208
-2221.23889058
-2219.44228943
-2221.15889456
-2220.68287121
-2219.51606997
-2219.26561648
-2219.29064056
-2219.31470733
-2219.27427153
-2219.30981477
-2219.64656101
-2219.39770384
-2219.41482055
-2219.69437603
-2219.70737793
-2219.71840781
-2219.72782054
-2219.73496021
-2219.73974225
-2217.41382043
-2217.39758942
-2217.38282793
-2217.36879987
-2217.35474475
-2217.34173435
-2217.32979036
-2217.31898692
-2217.30933849
-2217.30057614
-2217.29246377
-2217.28525651
-2217.27835857
-2217.27175645
-2217.26520205
-2217.25875888
-2217.25229827
-2217.24592419
-2217.12565088
-2217.22642946
-2217.21118354
-2217.13913607
-2216.94409501
-2216.68943847
-2217.20184134
-2217.19539213
-2217.06173936
-2217.05984256
-2217.05695591
-2216.78830887
-2216.80430714
-2216.82021930
-2216.64917019
-2216.66392580
-2216.67861197
-2216.69341747
-2217.46070811
-2217.44337161
-2217.45176276
-2217.46103011
-2217.84803963
-2219.41660531
-2217.91996927
-2218.71723328
-2218.73115571
-2218.74620972
-2218.76268927
-2218.78052052
-2218.79932721
-2218.81918159
-2218.83978318
-2218.86101882
-2218.88289316
-2218.90519618
-2218.92768457
-2218.95046223
-2218.12305883
-2218.17066980
-2219.02346050
-2221.48256487
-2221.46174438
-2221.43686848
-2221.40667758
-2221.37161582
-2221.33164578
-2221.28689959
-2221.23779986
-2221.64164715
-2221.63533849
-2221.62536210
-2221.61172951
-2221.59440258
-2221.57378951
-2221.54993250
-2221.52284578
-2221.49398241
-2221.46351354
-2221.43144662
-2220.96417737
-2220.92910821
-2220.89300455
-2219.44338043
-2219.46948818
-2219.49563235
-2219.52139571
-2221.12206804
-2220.64329155
-2219.31886714
-2219.34407532
-2219.32331487
-2219.34097414
-2219.68161527
-2219.69994692
-2219.71664063
-2219.73164494
-2219.74507921
-2219.75652993
-2219.76586939
-2219.77277847
-2219.77747506
-2217.42606281
-2217.40810757
-2217.39270307
-2217.37783328
-2217.36360681
-2217.35048078
-2217.33785104
-2217.32631433
-2217.31534963
-2217.30622723
-2217.29760586
-2217.28951815
-2217.28175520
-2217.27452542
-2217.26753450
-2217.26064352
-2217.25391996
-2217.24722067
-2216.99096190
-2217.22341476
-2216.96584068
-2217.09751547
-2216.65768074
-2216.67532446
-2217.20096657
-2217.19429802
-2217.18756611
-2217.02179029
-2217.01906194
-2216.77621406
-2216.79243056
-2216.80860857
-2216.63923132
-2216.65420348
-2216.66897749
-2216.68347569
-2217.46820156
-2221.24267120
-2217.83297619
-2217.85679787
-2217.88889810
-2217.91655320
-2219.38459783
-2221.35622299
-2218.54851829
-2221.42991350
-2221.46372807
-2221.49351354
-2221.51864824
-2221.53987968
-2221.55698125
-2218.82255249
-2219.57600620
-2219.59649681
-2218.93457798
-2218.95711563
-2218.97958270
-2218.90009227
-2221.53474251
-2221.51949581
-2221.49938166
-2221.47484747
-2221.44483692
-2221.40989685
-2221.37058424
-2221.32599906
-2221.27682929
-2221.22271054
-2219.45047411
-2221.67045844
-2221.65797346
-2221.64116438
-2221.62137491
-2221.59803875
-2221.57212558
-2221.54295526
-2221.51183751
-2221.47952869
-2221.44573118
-2220.97862343
-2220.94198224
-2219.46413992
-2219.49118152
-2219.51825727
-2219.54490357
-2219.57129799
-2219.31431396
-2219.34116485
-2219.36704215
-2219.39171295
-2218.08305548
-2219.71164737
-2219.73052929
-2219.74798565
-2219.76342569
-2219.77732429
-2219.78920476
-2219.79849538
-2219.80514130
-2219.80988781
-2219.54712741
-2217.42177857
-2217.40514495
-2217.38999909
-2217.37553897
-2217.36207131
-2217.34893850
-2217.33639488
-2217.32460508
-2217.31400147
-2217.30443742
-2217.29539983
-2217.28667926
-2217.27902385
-2217.27148855
-2217.26391944
-2217.25664679
-2217.24970413
-2216.99342956
-2216.97946138
-2216.95615112
-2216.94480887
-2216.64502379
-2217.20784440
-2217.20107605
-2217.19407453
-2217.18705533
-2216.98371031
-2216.98120638
-2216.76517997
-2216.78151448
-2216.79772766
-2216.63114766
-2216.64589002
-2216.66063470
-2216.67543355
-2217.47348377
-2217.43190933
-2217.86017460
-2217.88770550
-2217.91057502
-2219.33175340
-2219.34381231
-2221.39154367
-2221.41487477
-2221.44838171
-2219.40619014
-2221.51197650
-2221.53786641
-2221.55972564
-2219.50298597
-2219.52637566
-2219.54890229
-2219.57026102
-2221.59830145
-2219.60848743
-2219.62511154
-2221.58330773
-2221.57253405
-2221.55721600
-2221.53770176
-2219.09144414
-2221.48366309
-2221.44899662
-2221.40936830
-2221.36514691
-2221.31599473
-2221.26202334
-2219.43367034
-2219.46895512
-2219.50214459
-2219.53363762
-2219.56281533
-2221.64367593
-2216.34954569
-2221.58971438
-2221.55828841
-2221.52549631
-2221.49072560
-2221.02543800
-2220.98842738
-2219.47925665
-2219.50747843
-2219.53555038
-2219.56309203
-2221.21020168
-2219.33036205
-2219.35808407
-2219.38492665
-2219.36718588
-2219.38662486
-2219.40547881
-2219.75550722
-2219.77349853
-2219.78973786
-2219.80404538
-2219.81608851
-2219.82562628
-2219.83263660
-2219.83732229
-2219.57232579
-2217.44124059
-2217.42143069
-2217.40529340
-2217.39041988
-2217.37603855
-2217.36237768
-2217.34924077
-2217.33603634
-2217.32427597
-2217.31329841
-2217.30350237
-2217.29375300
-2217.28517453
-2217.27688743
-2217.26852466
-2217.26070032
-2217.25322334
-2216.99751450
-2217.23832220
-2216.96854899
-2216.93099048
-2216.63372365
-2217.20905264
-2217.20202206
-2217.19478178
-2217.18764948
-2217.18032290
-2216.94342148
-2216.75540361
-2216.77196111
-2216.78838201
-2216.62383555
-2216.63866133
-2216.65350579
-2217.45064288
-2217.47642676
-2218.66638552
-2218.64774701
-2218.17358097
-2218.18444204
-2217.95807992
-2221.41371314
-2221.43160847
-2221.45071441
-2219.35086740
-2218.10487420
-2221.53043187
-2221.55663546
-2219.44966062
-2219.47500934
-2219.49932352
-2219.52300598
-2221.62000400
-2219.56542966
-2219.58415056
-2218.81520990
-2218.86738041
-2218.91984426
-2218.97228518
-2221.57630900
-2219.07179350
-2221.52229943
-2221.48755300
-2219.21906411
-2221.40382668
-2221.35496184
-2219.38222213
-2219.39490816
-2219.43086017
-2219.49005719
-2219.52237952
-2219.55235875
-2219.57958437
-2221.66152040
-2221.63399252
-2221.60238451
-2221.56924351
-2221.53397264
-2221.06949651
-2221.03172921
-2219.48892859
-2219.51817301
-2219.54747708
-2219.57651232
-2219.31081878
-2219.34042721
-2219.36939841
-2219.39714944
-2219.42338234
-2219.40085393
-2218.05312085
-2219.77587638
-2219.79435397
-2219.81087748
-2219.82542564
-2219.83781687
-2219.84804618
-2219.85506379
-2219.85989772
-2219.86212400
-2219.59461161
-2217.44144566
-2217.42347049
-2217.40765887
-2217.39230069
-2217.37769562
-2217.36362354
-2217.34987449
-2217.33703098
-2217.32427897
-2217.31307547
-2217.30268704
-2217.29289749
-2217.28362841
-2217.27471339
-2217.26632987
-2217.25797201
-2216.98705610
-2217.24236589
-2216.96032894
-2216.89267223
-2217.21916613
-2217.21156197
-2217.20419900
-2217.19681943
-2217.18929928
-2217.18164334
-2217.17412527
-2216.74684515
-2216.76358821
-2216.78016483
-2216.79678591
-2216.63217648
-2217.42552149
-2217.45165159
-2217.47733516
