# Supplementary material for: Real-time insight into the multistage mechanism of nanoparticle exsolution from a perovskite host surface
Source: Nat Commun. 2023 Mar 29;14:1754. doi: 10.1038/s41467-023-37212-6 (PMC10060596; doi:10.1038/s41467-023-37212-6)
Supplement: Supplementary file 6 — Source Data [file 41467_2023_37212_MOESM6_ESM.zip › Raw_data/Figure1/energy_IrVSr.txt]

-2242.28631917
-2242.28452561
-2242.70846877
-2242.69241225
-2242.67082165
-2242.64391464
-2242.58263364
-2242.61278333
-2242.64493509
-2242.67757471
-2242.70788517
-2242.73458254
-2242.75609459
-2242.77331158
-2242.78549057
-2242.79215292
-2242.79200415
-2242.78723222
-2242.77675907
-2242.76139954
-2242.74019896
-2242.71423045
-2242.68391570
-2242.64876752
-2242.60924207
-2242.56474896
-2242.51733200
-2242.46595548
-2242.41208376
-2242.35525820
-2242.29453166
-2242.23134903
-2242.16514266
-2242.09655747
-2242.02568591
-2241.95234999
-2241.87662101
-2241.79864978
-2241.71841957
-2241.63615128
-2241.55173835
-2241.46528837
-2241.37681100
-2241.28639047
-2241.19383472
-2241.09918883
-2241.00296652
-2240.90479776
-2240.80502005
-2240.70398971
-2240.60176676
-2240.49917682
-2240.39721208
-2240.29686598
-2240.20180194
-2240.11305175
-2240.03331354
-2239.95995688
-2239.89567583
-2239.83482127
-2239.78278861
-2239.73085838
-2238.69086013
-2238.64887500
-2238.60906507
-2238.57109717
-2238.53488973
-2238.50033508
-2238.46678983
-2238.43456223
-2238.40300405
-2238.37285204
-2238.34333086
-2238.31447563
-2238.28609993
-2238.25857392
-2238.23171228
-2238.20530057
-2238.17905364
-2238.15351508
-2238.12814500
-2238.10300958
-2238.07817354
-2238.05350511
-2238.02906753
-2238.00459405
-2237.98007445
-2237.95608145
-2237.93200851
-2237.90789171
-2237.88390793
-2237.85973606
-2237.83536753
-2237.81123064
-2237.78667169
-2237.76197608
-2236.23581906
-2237.71255229
-2237.68778894
-2237.66228244
-2242.28452561
-2242.31216609
-2242.70530417
-2242.68931529
-2242.66760113
-2242.64148941
-2242.62135403
-2242.61062654
-2242.64331570
-2242.67535549
-2242.70605791
-2242.73250293
-2242.75429216
-2242.77175850
-2242.78352279
-2242.79003020
-2242.79094180
-2242.78627760
-2242.77583266
-2242.76057783
-2242.73973284
-2242.71400702
-2242.68330924
-2242.64773050
-2242.60751394
-2242.56323605
-2242.51598892
-2242.46476558
-2242.41031156
-2242.35284544
-2242.29230829
-2242.22869471
-2242.16229372
-2242.09381872
-2242.02249689
-2241.94878053
-2241.87330508
-2241.79540306
-2241.71526326
-2241.63290325
-2241.54864641
-2241.46204782
-2241.37336304
-2241.28297352
-2241.18937850
-2241.09585985
-2240.99940113
-2240.90145893
-2240.80169394
-2240.70095021
-2240.59914570
-2240.49702248
-2240.39551247
-2240.34337523
-2240.27934859
-2240.21846206
-2240.16392016
-2240.11321810
-2240.06679025
-2239.82221162
-2239.98746490
-2239.95291159
-2238.69003512
-2238.64834978
-2238.60850531
-2238.57056080
-2238.53432330
-2238.49980733
-2238.46635833
-2238.43416085
-2238.40289496
-2238.37266261
-2238.34294952
-2238.31396285
-2238.28593525
-2238.25831243
-2238.23143309
-2238.20483605
-2238.17889777
-2238.15337239
-2238.12794052
-2238.10288582
-2238.07793293
-2238.05325974
-2238.02873442
-2238.00444826
-2237.98007518
-2237.95593724
-2237.93191373
-2237.90778928
-2237.88383764
-2237.85940443
-2237.83540237
-2237.81118078
-2237.78673088
-2237.76198729
-2236.23648287
-2237.71275202
-2237.68751510
-2237.66198230
-2242.70846877
-2242.70530416
-2242.36043236
-2242.68006282
-2242.63284048
-2242.63550644
-2242.63624301
-2242.63556806
-2242.63768821
-2242.66988499
-2242.70064430
-2242.72692906
-2242.74896444
-2242.76637720
-2242.77859489
-2242.78535022
-2242.78700096
-2242.78305422
-2242.77304870
-2242.75798399
-2242.73762453
-2242.71189204
-2242.68084902
-2242.64526127
-2242.60461910
-2242.55981828
-2242.51157842
-2242.45955294
-2242.40439425
-2242.34605807
-2242.28519252
-2242.22055622
-2242.15433706
-2242.08517059
-2242.01403828
-2241.93921987
-2241.86364814
-2241.78574925
-2241.70525847
-2241.62262551
-2241.53810198
-2241.45155485
-2241.36272899
-2241.27244723
-2241.18007143
-2241.08589861
-2240.99011898
-2240.89232098
-2240.79298227
-2240.69271018
-2240.59171349
-2240.49157594
-2240.42105665
-2240.35220843
-2240.29010484
-2240.23257722
-2240.17850554
-2240.12937412
-2240.08479972
-2240.04488342
-2240.00773689
-2239.97409196
-2238.68811680
-2238.64648171
-2238.60679655
-2238.56899813
-2238.53292168
-2238.49847894
-2238.46503934
-2238.43294913
-2238.40148589
-2238.37132715
-2238.34190186
-2238.31300817
-2238.28515320
-2238.25766038
-2238.23056099
-2238.20433784
-2238.17840028
-2238.15265796
-2238.12731561
-2238.10222574
-2238.07732039
-2238.05274731
-2238.02833939
-2238.00419987
-2237.97998121
-2237.95571483
-2237.93179418
-2237.90757575
-2237.88379912
-2237.85959111
-2237.83526896
-2237.81128138
-2237.78692406
-2237.76218106
-2236.23807023
-2237.71270136
-2237.17835701
-2237.18315802
-2242.69241224
-2242.68931529
-2242.68006285
-2242.66510558
-2242.64346455
-2242.64636892
-2242.64568827
-2242.64295736
-2242.64097463
-2242.64467325
-2242.69161692
-2242.71872680
-2242.74093144
-2242.75844658
-2242.77092821
-2242.77829884
-2242.77990539
-2242.77688935
-2242.76781802
-2242.75327725
-2242.73266837
-2242.70717444
-2242.67606571
-2242.63958903
-2242.59895583
-2242.55388900
-2242.50452258
-2242.45119199
-2242.39458809
-2242.33493816
-2242.27252616
-2242.20789951
-2242.14054858
-2242.07074960
-2241.99844517
-2241.92389706
-2241.84747133
-2241.76884876
-2241.68858320
-2241.60600472
-2241.52115908
-2241.43447423
-2241.34585693
-2241.25529823
-2241.16304293
-2241.06925083
-2240.97340018
-2240.87664601
-2240.77820718
-2240.67919567
-2240.57968195
-2240.49504894
-2240.42170453
-2240.35525317
-2240.29482384
-2240.23924310
-2240.18738279
-2240.14037884
-2240.09745867
-2240.05815044
-2240.02232783
-2239.98959992
-2239.95995812
-2238.64373012
-2238.60435342
-2238.56659605
-2238.53046778
-2238.49595502
-2238.46297376
-2238.43080319
-2238.39964102
-2238.36921517
-2238.33993993
-2238.31147716
-2238.28350209
-2238.25616885
-2238.22930994
-2238.20320268
-2238.17712273
-2238.15174761
-2238.12643746
-2238.10146816
-2238.07667813
-2238.05219793
-2238.02772084
-2238.00354696
-2237.97962045
-2237.95557380
-2237.93150599
-2237.90762117
-2237.88356914
-2237.85976852
-2237.83560533
-2237.81160553
-2237.78741243
-2237.76254153
-2237.19809750
-2237.20409174
-2237.20931118
-2237.21398028
-2242.67082119
-2242.66760123
-2242.63284052
-2242.64346455
-2242.65049718
-2242.65187431
-2242.64931599
-2242.64399885
-2242.63913121
-2242.63213521
-2242.68003286
-2242.70673050
-2242.72949721
-2242.74755779
-2242.75988480
-2242.76813984
-2242.77045622
-2242.76752669
-2242.75906136
-2242.74479992
-2242.72487052
-2242.69954820
-2242.66839114
-2242.63230942
-2242.59112527
-2242.54533736
-2242.49430686
-2242.43960339
-2242.38121175
-2242.32008516
-2242.25619215
-2242.18980246
-2242.12127160
-2242.04985288
-2241.97722932
-2241.90224983
-2241.82529993
-2241.74622805
-2241.66538431
-2241.58225678
-2241.49740213
-2241.41060935
-2241.32195751
-2241.23154297
-2241.13931763
-2241.04570460
-2240.95053558
-2240.85397138
-2240.75656306
-2240.65873455
-2240.56537960
-2240.48682886
-2240.41645930
-2240.35196096
-2240.29334475
-2240.23981121
-2240.19022326
-2240.14457200
-2240.10308173
-2240.06529299
-2240.03099552
-2239.99926951
-2238.68174185
-2238.64014290
-2238.60072232
-2238.56309699
-2238.52706770
-2238.49285772
-2238.45967190
-2238.42780845
-2238.39675505
-2238.36681225
-2238.33781976
-2238.30921961
-2238.28149193
-2238.25443402
-2238.22778069
-2238.20162679
-2238.17574021
-2238.15027161
-2238.12507352
-2238.10053221
-2238.07583368
-2238.05146128
-2238.02711038
-2238.00306581
-2237.97913843
-2237.95511950
-2237.93140175
-2237.90747771
-2237.88376691
-2237.85985455
-2237.83603848
-2237.81206368
-2237.78781492
-2237.76340940
-2237.22708449
-2236.27135773
-2236.50427835
-2236.32487534
-2242.64391464
-2242.64148942
-2242.63550672
-2242.64636892
-2242.65187430
-2242.65187291
-2242.64721821
-2242.63992341
-2242.63235542
-2242.61531032
-2242.62490355
-2242.69170482
-2242.71457366
-2242.73259421
-2242.74570834
-2242.75409409
-2242.75702269
-2242.75440292
-2242.74595679
-2242.73170718
-2242.71274872
-2242.68789100
-2242.65697355
-2242.62064537
-2242.57949049
-2242.53299341
-2242.48165362
-2242.42541621
-2242.36549606
-2242.30214091
-2242.23583500
-2242.16757402
-2242.09690363
-2242.02486762
-2241.95041858
-2241.87447888
-2241.79680339
-2241.71695421
-2241.63539194
-2241.55193832
-2241.46686301
-2241.38009833
-2241.29141669
-2241.20100636
-2241.10888026
-2241.01578284
-2240.92116193
-2240.82555073
-2240.72959307
-2240.63387584
-2240.54861574
-2240.47299154
-2240.40506362
-2240.34294740
-2240.28654090
-2240.23487506
-2240.18696168
-2240.14292987
-2240.10274687
-2240.06641281
-2240.03376532
-2240.00363756
-2238.67676667
-2238.63536570
-2238.59635251
-2238.55892742
-2238.52341930
-2238.48918740
-2238.45627680
-2238.42448363
-2238.39382954
-2238.36396398
-2238.33506520
-2238.30684830
-2238.27914590
-2238.25224413
-2238.22577877
-2238.19959818
-2238.17414598
-2238.14867656
-2238.12372614
-2238.09913452
-2238.07462011
-2238.05027620
-2238.02635324
-2238.00234433
-2237.97888246
-2237.95494016
-2237.93129798
-2237.90762219
-2237.88391078
-2237.86014672
-2237.83639272
-2237.81262490
-2237.78875285
-2237.24855213
-2236.53157108
-2236.54063498
-2236.30244805
-2236.56187970
-2242.58263364
-2242.62135403
-2242.63624301
-2242.64568827
-2242.64931599
-2242.64721821
-2242.64063569
-2242.63113507
-2242.62071856
-2242.61823533
-2242.60419210
-2242.67346277
-2242.69617515
-2242.71368897
-2242.72737182
-2242.73566104
-2242.73868076
-2242.73651252
-2242.72841093
-2242.71451243
-2242.69608948
-2242.67134409
-2242.64076764
-2242.60446738
-2242.56267375
-2242.51650299
-2242.46455186
-2242.40790436
-2242.34656244
-2242.28119107
-2242.21224415
-2242.14158064
-2242.06879431
-2241.99458557
-2241.91785084
-2241.84062247
-2241.76197450
-2241.68170520
-2241.59964913
-2241.51451336
-2241.43009604
-2241.34311206
-2241.25442212
-2241.16453993
-2241.07294040
-2240.97908282
-2240.88542619
-2240.79107901
-2240.69666455
-2240.60554050
-2240.52494177
-2240.45293311
-2240.38762042
-2240.32777783
-2240.27285176
-2240.22306420
-2240.17721280
-2240.13487007
-2240.09687058
-2240.06124726
-2240.02993038
-2240.00176911
-2238.67080273
-2238.63016101
-2238.59157292
-2238.55442137
-2238.51884894
-2238.48497697
-2238.45240472
-2238.42069405
-2238.39028649
-2238.36088980
-2238.33191839
-2238.30399912
-2238.27662801
-2238.24984955
-2238.22339164
-2238.19760079
-2238.17215391
-2238.14694671
-2238.12238542
-2238.09772877
-2238.07329693
-2238.04940122
-2238.02565356
-2238.00183129
-2237.97819118
-2237.95466951
-2237.93115874
-2237.90770564
-2237.88418191
-2237.86064552
-2237.83717967
-2237.81344717
-2237.78988463
-2237.27417382
-2237.28008012
-2237.28585008
-2236.59689646
-2236.60806411
-2242.61278333
-2242.61062654
-2242.63556806
-2242.64295736
-2242.64399885
-2242.63992341
-2242.63113507
-2242.61863191
-2242.60577950
-2242.59412685
-2242.58183713
-2242.65150089
-2242.67336220
-2242.69102236
-2242.70416707
-2242.71273766
-2242.71582019
-2242.71393757
-2242.70609241
-2242.69240334
-2242.67366418
-2242.64906703
-2242.61891239
-2242.58266459
-2242.54155153
-2242.49461866
-2242.44287597
-2242.38554372
-2242.32323732
-2242.25637904
-2242.18594862
-2242.11250658
-2242.03686589
-2241.95952592
-2241.88127951
-2241.80173673
-2241.72116289
-2241.63942157
-2241.55567441
-2241.47121693
-2241.38562952
-2241.29842920
-2241.21040444
-2241.11975576
-2241.02852521
-2240.93644884
-2240.84340717
-2240.75028314
-2240.65804215
-2240.57298860
-2240.49645729
-2240.42718514
-2240.36420703
-2240.30613650
-2240.25377757
-2240.20574874
-2240.16130732
-2240.12104687
-2240.08439222
-2240.05100734
-2240.02097616
-2239.99378182
-2238.66442960
-2238.62401107
-2238.58563149
-2238.54889703
-2238.51379444
-2238.48007374
-2238.44786648
-2238.41654697
-2238.38645838
-2238.35704240
-2238.32851664
-2238.30080825
-2238.27361886
-2238.24723570
-2238.22121082
-2238.19518338
-2238.16992713
-2238.14516595
-2238.12070425
-2238.09651921
-2238.07232351
-2238.04850076
-2238.02482586
-2238.00140423
-2237.97787535
-2237.95461904
-2237.93123416
-2237.90798280
-2237.88475685
-2237.86146613
-2237.83805865
-2237.81472100
-2237.79105786
-2237.29927968
-2237.30450921
-2237.31053301
-2237.31662405
-2236.65399177
-2242.64493509
-2242.64331568
-2242.63768823
-2242.64097463
-2242.63913121
-2242.63235542
-2242.62071856
-2242.60577816
-2242.58971107
-2242.57434618
-2242.56101694
-2242.62476591
-2242.64647193
-2242.66352544
-2242.67645055
-2242.68441331
-2242.68758441
-2242.68567167
-2242.67785630
-2242.66455337
-2242.64553202
-2242.62150984
-2242.59139851
-2242.55532319
-2242.51416781
-2242.46785120
-2242.41559477
-2242.35798792
-2242.29466758
-2242.22721288
-2242.15542967
-2242.08010906
-2242.00193254
-2241.92135272
-2241.83976097
-2241.75764002
-2241.67431556
-2241.59113265
-2241.50711488
-2241.42184961
-2241.33548188
-2241.24787637
-2241.15935798
-2241.06954694
-2240.97874196
-2240.88741859
-2240.79518566
-2240.70368490
-2240.61571260
-2240.53564495
-2240.46227858
-2240.39501539
-2240.33454563
-2240.27914429
-2240.22839966
-2240.18238649
-2240.13954991
-2240.10100132
-2240.06592007
-2240.03387869
-2240.00570433
-2239.98018946
-2238.65772886
-2238.61739118
-2238.57935303
-2238.54310735
-2238.50839263
-2238.47466237
-2238.44305929
-2238.41203034
-2238.38229100
-2238.35344696
-2238.32500938
-2238.29729331
-2238.27036075
-2238.24445297
-2238.21838231
-2238.19281942
-2238.16789374
-2238.14336919
-2238.11912678
-2238.09526737
-2238.07163047
-2238.04789447
-2238.02420669
-2238.00120202
-2237.97794685
-2237.95468008
-2237.93161604
-2237.90864112
-2237.88563627
-2237.86253665
-2237.83957186
-2237.81609387
-2237.31731153
-2237.32271297
-2237.32773456
-2237.33364514
-2237.33970744
-2236.69878365
-2242.67757471
-2242.67535549
-2242.66988499
-2242.64467325
-2242.63213520
-2242.61530944
-2242.61823523
-2242.59412694
-2242.57434623
-2242.55628647
-2242.53950905
-2242.59344464
-2242.61402820
-2242.63060586
-2242.64271076
-2242.65063614
-2242.65368433
-2242.65144424
-2242.64393958
-2242.63034124
-2242.61187277
-2242.58753207
-2242.55728699
-2242.52187846
-2242.48076754
-2242.43421996
-2242.38178647
-2242.32358166
-2242.26014813
-2242.19217195
-2242.12051969
-2242.04395704
-2241.96323924
-2241.87942775
-2241.79418620
-2241.70873880
-2241.62349300
-2241.53785136
-2241.45248514
-2241.36573225
-2241.27843849
-2241.19055008
-2241.10209450
-2241.01243147
-2240.92200950
-2240.83149038
-2240.74109159
-2240.65166841
-2240.56972344
-2240.49325382
-2240.42292601
-2240.35851441
-2240.29969629
-2240.24556567
-2240.19670253
-2240.15291337
-2240.11188446
-2240.07467435
-2240.04135400
-2240.01127063
-2239.98410907
-2238.59602975
-2238.65012573
-2238.61071462
-2238.57300380
-2238.53721734
-2238.50275879
-2238.46962244
-2238.43808112
-2238.40745824
-2238.37790458
-2238.34918192
-2238.32111866
-2238.29396368
-2238.26725468
-2238.24129841
-2238.21571685
-2238.19070893
-2238.16609112
-2238.14176699
-2238.11778462
-2238.09403457
-2238.07050962
-2238.04708952
-2238.02399686
-2238.00088891
-2237.97792455
-2237.95518323
-2237.93233203
-2237.90961561
-2237.88680186
-2237.86392328
-2237.84094966
-2236.80641648
-2237.34046611
-2237.34530085
-2236.14501955
-2237.35661668
-2236.73147079
-2236.74297707
-2242.70788517
-2242.70605791
-2242.70064430
-2242.69161693
-2242.68003286
-2242.62490357
-2242.60419198
-2242.58183713
-2242.56101688
-2242.53950894
-2242.51906266
-2242.55762055
-2242.57666055
-2242.59236649
-2242.60415303
-2242.61200895
-2242.61405879
-2242.61152394
-2242.60358504
-2242.59021500
-2242.57154324
-2242.54727195
-2242.51713396
-2242.48148938
-2242.44048394
-2242.39377115
-2242.34110273
-2242.28302266
-2242.21969085
-2242.15156878
-2242.07905603
-2242.00160068
-2241.91999594
-2241.83478807
-2241.74663338
-2241.65654603
-2241.56728582
-2241.47885586
-2241.39082707
-2241.30303337
-2241.21497128
-2241.12640252
-2241.03778967
-2240.94857714
-2240.85860488
-2240.76925903
-2240.68046307
-2240.59672012
-2240.51816657
-2240.44482535
-2240.37746356
-2240.31540138
-2240.25859387
-2240.20681573
-2240.15973009
-2240.11699595
-2240.07791994
-2240.04349691
-2240.01142454
-2239.98278598
-2239.95701872
-2238.58923379
-2238.64319903
-2238.60408732
-2238.56694804
-2238.53107348
-2238.49706085
-2238.46454215
-2238.43313128
-2238.40286620
-2238.37352062
-2238.34506401
-2238.31743314
-2238.29052739
-2238.26422070
-2238.23853205
-2238.21337701
-2238.18861847
-2238.16420061
-2238.14020946
-2238.11642074
-2238.09280190
-2238.06947520
-2238.04664386
-2238.02369844
-2238.00121891
-2237.97837620
-2237.95581290
-2237.93327788
-2237.91070039
-2237.88811652
-2237.86567697
-2237.84281707
-2237.82003737
-2237.36266629
-2237.36709786
-2236.75384265
-2236.76375091
-2236.77462061
-2236.78627502
-2242.73458254
-2242.73250282
-2242.72692906
-2242.71872682
-2242.70673050
-2242.69170486
-2242.67346277
-2242.65150089
-2242.62476575
-2242.59344465
-2242.55762068
-2242.47924709
-2242.53529482
-2242.54964771
-2242.55999025
-2242.56623818
-2242.56871566
-2242.56524851
-2242.55702705
-2242.54348091
-2242.52431125
-2242.49986585
-2242.46982845
-2242.43439543
-2242.39308748
-2242.34615721
-2242.29341120
-2242.23522368
-2242.17223554
-2242.10413962
-2242.03121510
-2241.95364910
-2241.87150801
-2241.78498359
-2241.69469036
-2241.60139219
-2241.50709387
-2241.41440820
-2241.32330392
-2241.23375396
-2241.14467491
-2241.05560335
-2240.96627602
-2240.87736924
-2240.78827570
-2240.69935359
-2240.61632425
-2240.53721281
-2240.46190733
-2240.39179324
-2240.32657694
-2240.26653726
-2240.21173205
-2240.16226447
-2240.11724450
-2240.07624064
-2240.03886227
-2240.00552504
-2239.97550648
-2238.75422846
-2239.92472576
-2238.67721651
-2238.63596523
-2238.59708936
-2238.56034481
-2238.52510462
-2238.49155174
-2238.45925704
-2238.42825260
-2238.39838423
-2238.36947288
-2238.34142386
-2238.31388924
-2238.28724482
-2238.26132076
-2238.23586606
-2238.21098081
-2238.18662109
-2238.16244953
-2238.13869456
-2238.11526924
-2238.09198369
-2238.06893986
-2238.04612593
-2238.02362092
-2238.00108843
-2237.97867497
-2237.95640871
-2237.93416266
-2237.91200139
-2237.88963752
-2237.86754193
-2237.84529159
-2237.82277603
-2237.38535821
-2236.18677985
-2236.79551811
-2236.80520313
-2236.81667977
-2236.82857773
-2242.75609464
-2242.75429216
-2242.74896444
-2242.74093144
-2242.72949721
-2242.71457366
-2242.69617514
-2242.67336220
-2242.64646922
-2242.61402820
-2242.57666055
-2242.53529483
-2242.43346036
-2242.50065076
-2242.50980416
-2242.51460769
-2242.51557871
-2242.51241777
-2242.50373516
-2242.48974697
-2242.47040427
-2242.44609232
-2242.41586677
-2242.38045861
-2242.33909572
-2242.29197293
-2242.23884745
-2242.18127051
-2242.11808797
-2242.05003489
-2241.97686966
-2241.89936833
-2241.81641469
-2241.72905591
-2241.63778183
-2241.54277006
-2241.44449511
-2241.34594884
-2241.25019098
-2241.15826279
-2241.06752987
-2240.97803721
-2240.88894118
-2240.79983045
-2240.71171140
-2240.62717187
-2240.54855134
-2240.47280824
-2240.40059217
-2240.33278168
-2240.27013549
-2240.21255161
-2240.16009850
-2240.11205630
-2240.06840967
-2240.02968877
-2239.99429066
-2239.96218279
-2239.93415892
-2239.90901951
-2238.65952011
-2238.66977212
-2238.62912211
-2238.59053954
-2238.55414559
-2238.51902359
-2238.48607916
-2238.45411862
-2238.42330921
-2238.39375253
-2238.36540230
-2238.33747899
-2238.31058804
-2238.28430598
-2238.25847347
-2238.23336726
-2238.20874935
-2238.18481238
-2238.16110365
-2238.13748649
-2238.11432609
-2238.09137109
-2238.06825883
-2238.04592687
-2238.02363578
-2238.00146892
-2237.97931187
-2237.95751715
-2237.93557836
-2237.91375363
-2237.89183581
-2237.86994448
-2236.80756957
-2236.81287667
-2236.81903336
-2236.82737861
-2236.83630417
-2236.84583736
-2236.85776642
-2236.86914637
-2242.77331158
-2242.77175850
-2242.76637730
-2242.75844658
-2242.74755779
-2242.73259410
-2242.71368894
-2242.69102236
-2242.66352544
-2242.63060657
-2242.59236642
-2242.54964771
-2242.50065076
-2242.38197884
-2242.45388212
-2242.45782575
-2242.45667793
-2242.45280767
-2242.44366277
-2242.42841127
-2242.40996150
-2242.38463375
-2242.35444131
-2242.31875303
-2242.27724445
-2242.22957437
-2242.17710230
-2242.11994342
-2242.05708007
-2241.98900093
-2241.91577974
-2241.83740199
-2241.75439118
-2241.66639737
-2241.57453672
-2241.47869499
-2241.37890751
-2241.27609402
-2241.17330360
-2241.07670658
-2240.98444455
-2240.89386269
-2240.80442085
-2240.71575662
-2240.63088123
-2240.55253198
-2240.47720824
-2240.40431954
-2240.33470729
-2240.26885093
-2240.20904829
-2240.15332801
-2240.10246140
-2240.05631762
-2240.01444811
-2239.97718782
-2239.94363893
-2239.91344269
-2239.88691192
-2239.86326289
-2238.70582891
-2238.66303255
-2238.62253802
-2238.58420536
-2238.54802787
-2238.51345045
-2238.48069083
-2238.44928761
-2238.41880301
-2238.38954703
-2238.36138981
-2238.33387709
-2238.30713006
-2238.28110340
-2238.25563916
-2238.23093701
-2238.20657714
-2238.18281802
-2238.15950511
-2238.13618235
-2238.11323828
-2238.09070765
-2238.06820924
-2238.04592143
-2238.02383488
-2238.00198904
-2237.98030646
-2237.95851530
-2237.93701972
-2237.91567704
-2237.89412308
-2237.43936780
-2236.84673311
-2236.85175947
-2236.85833534
-2236.86643608
-2236.87542375
-2236.88601272
-2236.89712997
-2236.90925150
-2242.78549057
-2242.78352219
-2242.77859489
-2242.77092821
-2242.75988480
-2242.74570834
-2242.72736629
-2242.70416706
-2242.67645055
-2242.64271090
-2242.60415303
-2242.55999025
-2242.50980416
-2242.45388212
-2242.42583000
-2242.39513206
-2242.39324620
-2242.38633091
-2242.37674323
-2242.36122935
-2242.34144475
-2242.31625185
-2242.28566143
-2242.24929322
-2242.20750608
-2242.16098891
-2242.10875342
-2242.05106443
-2241.98778371
-2241.92023930
-2241.84680796
-2241.76832144
-2241.68508552
-2241.59691715
-2241.50480565
-2241.40811852
-2241.30753771
-2241.20332533
-2241.09623614
-2240.98987289
-2240.89453155
-2240.80253539
-2240.71250811
-2240.62644876
-2240.54926849
-2240.47465466
-2240.40214690
-2240.33159808
-2240.26392488
-2240.20060924
-2240.14235795
-2240.08890395
-2240.04002966
-2239.99544704
-2239.95546029
-2239.91996034
-2239.88788348
-2239.85908604
-2239.83397699
-2239.81200956
-2238.69932604
-2238.65623947
-2238.61615409
-2238.57818868
-2238.54239119
-2238.50827575
-2238.47565012
-2238.44454067
-2238.41460192
-2238.38544349
-2238.35744512
-2238.33018419
-2238.30372357
-2238.27820301
-2238.25314603
-2238.22853427
-2238.20462002
-2238.18106705
-2238.15779885
-2238.13486970
-2238.11231389
-2238.09007768
-2238.06787016
-2238.04579568
-2238.02401350
-2238.00264732
-2235.12578231
-2236.88354963
-2236.88038412
-2237.91744534
-2237.89618103
-2236.88157607
-2236.88492879
-2236.89009020
-2236.89659899
-2236.90541849
-2236.91505988
-2236.92539244
-2236.93629552
-2236.94898990
-2242.79215292
-2242.79003039
-2242.78535022
-2242.77829883
-2242.76813984
-2242.75409443
-2242.73566104
-2242.71273766
-2242.68441331
-2242.65063681
-2242.61200895
-2242.56623818
-2242.51460769
-2242.45782575
-2242.39513219
-2242.35385804
-2242.32292777
-2242.31586945
-2242.30270318
-2242.28654673
-2242.26650952
-2242.24083825
-2242.20956445
-2242.17366841
-2242.13171087
-2242.08465420
-2242.03279208
-2241.97511028
-2241.91154766
-2241.84368331
-2241.77025711
-2241.69172551
-2241.60831144
-2241.52021847
-2241.42767885
-2241.33043401
-2241.22935547
-2241.12481215
-2241.01733576
-2240.90724815
-2240.79875229
-2240.70460726
-2240.61512142
-2240.53852805
-2240.46490033
-2240.39312447
-2240.32271058
-2240.25455684
-2240.18892928
-2240.12739040
-2240.07100518
-2240.01937339
-2239.97231829
-2239.92956149
-2239.89095952
-2239.85686274
-2239.82625729
-2239.79891727
-2239.77559958
-2238.73950891
-2239.73781919
-2238.65013504
-2238.61042780
-2238.57252608
-2238.53727944
-2238.50342317
-2238.47106641
-2238.44046299
-2238.41064036
-2238.38173893
-2238.35394195
-2238.32708122
-2238.30097373
-2238.27532774
-2238.25056994
-2238.22635479
-2238.20275335
-2238.17917492
-2238.15632614
-2238.13392851
-2238.11155884
-2238.08955530
-2238.06756829
-2238.04609019
-2238.02448224
-2235.13795166
-2236.92456186
-2236.91914951
-2236.91668018
-2236.91601591
-2236.91601957
-2236.91801930
-2236.92197315
-2236.92719106
-2236.93402540
-2236.94256963
-2236.95239091
-2236.96234777
-2236.97393122
-2236.98641389
-2242.79200425
-2242.79094180
-2242.78699608
-2242.77990539
-2242.77045622
-2242.75702269
-2242.73868076
-2242.71582029
-2242.68761948
-2242.65368430
-2242.61405871
-2242.56871566
-2242.51557871
-2242.45667793
-2242.39324607
-2242.32292849
-2242.26644282
-2242.23673156
-2242.22479148
-2242.20674635
-2242.18486046
-2242.15929175
-2242.12784969
-2242.09083835
-2242.04871272
-2242.00169953
-2241.94912658
-2241.89120130
-2241.82791844
-2241.75980842
-2241.68613953
-2241.60730707
-2241.52386460
-2241.43542232
-2241.34284030
-2241.24559109
-2241.14442117
-2241.04029840
-2240.93311765
-2240.82498468
-2240.71815691
-2240.59728877
-2240.52108632
-2240.44848625
-2240.37731343
-2240.30788370
-2240.23965627
-2240.17346365
-2240.10983095
-2240.04977557
-2239.99476736
-2239.94472328
-2239.89959179
-2239.85859033
-2239.82161443
-2239.78846226
-2239.75961208
-2238.84996310
-2238.78570483
-2239.69328005
-2238.68670027
-2238.64452354
-2238.60503555
-2238.56764107
-2238.53257707
-2238.49890258
-2238.46723018
-2238.43658092
-2238.40669646
-2238.37827547
-2238.35073582
-2238.32408976
-2238.29830226
-2238.27287075
-2238.24844130
-2238.22443201
-2238.20084568
-2238.17775005
-2238.15500189
-2238.13252211
-2238.11071504
-2238.08903845
-2238.06740802
-2238.04602639
-2235.15013213
-2236.96606727
-2236.95976646
-2236.95518292
-2236.95236017
-2236.95157794
-2236.95197800
-2236.95423402
-2236.95802761
-2236.96331530
-2236.97010798
-2236.97870265
-2236.98885154
-2236.99975309
-2237.01165473
-2237.02388724
-2242.78723222
-2242.78627634
-2242.78305422
-2242.77688935
-2242.76752668
-2242.75440292
-2242.73651218
-2242.71393757
-2242.68567146
-2242.65144408
-2242.61152394
-2242.56524851
-2242.51241802
-2242.45280767
-2242.38633253
-2242.31586945
-2242.23673156
-2242.16449062
-2242.13880499
-2242.12024072
-2242.09724281
-2242.07052130
-2242.03776633
-2242.00073388
-2241.95865492
-2241.91124578
-2241.85824789
-2241.79979032
-2241.73603004
-2241.66741698
-2241.59383729
-2241.51511310
-2241.43174336
-2241.34323708
-2241.25007669
-2241.15244998
-2241.05246105
-2240.94869863
-2240.84305238
-2240.73742679
-2240.63342723
-2240.49781741
-2240.42566966
-2240.35538922
-2240.28658413
-2240.21916043
-2240.15262709
-2240.08794633
-2240.02547207
-2239.96728680
-2239.91372046
-2239.86527607
-2239.82157949
-2239.78220543
-2239.74675628
-2239.71532279
-2238.90328367
-2238.83960729
-2239.64276763
-2238.72619640
-2238.68108654
-2238.63915647
-2238.60017305
-2238.56353702
-2238.52839354
-2238.49520317
-2238.46365528
-2238.43305865
-2238.40325347
-2238.37525502
-2238.34784979
-2238.32164816
-2238.29561507
-2238.27068446
-2238.24613367
-2238.22230600
-2238.19927736
-2238.17635067
-2238.15383106
-2238.13187967
-2238.10984332
-2238.08840456
-2235.13826837
-2235.16171395
-2237.00829795
-2237.00047973
-2236.99434870
-2236.98984313
-2236.98726011
-2236.98605464
-2236.98688628
-2236.98922757
-2236.99262474
-2236.99842431
-2237.00545905
-2237.01469231
-2237.02430400
-2237.03500008
-2237.04685537
-2237.05928105
-2242.77675907
-2242.77583266
-2242.77304874
-2242.76781865
-2242.75906135
-2242.74595681
-2242.72841093
-2242.70609241
-2242.67785629
-2242.64393958
-2242.60358503
-2242.55702705
-2242.50373516
-2242.44366277
-2242.37674407
-2242.30270408
-2242.22479147
-2242.13880499
-2242.04746026
-2242.02774043
-2242.00378342
-2241.97531446
-2241.94190464
-2241.90386292
-2241.86092180
-2241.81342107
-2241.76015274
-2241.70183817
-2241.63767782
-2241.56868955
-2241.49459056
-2241.41538126
-2241.33168982
-2241.24298028
-2241.14993069
-2241.05293996
-2240.95293358
-2240.85091358
-2240.74729955
-2240.64387135
-2240.46908114
-2240.39687515
-2240.32749117
-2240.25946503
-2240.19223517
-2240.12592738
-2240.06097262
-2239.99756531
-2239.93670796
-2239.88018646
-2239.82812184
-2239.78095451
-2239.73856650
-2239.70103742
-2239.66687918
-2239.63701650
-2238.89069287
-2238.83043850
-2238.77149199
-2238.72028123
-2238.67621175
-2238.63479432
-2238.59594475
-2238.55954451
-2238.52279520
-2238.49205797
-2238.46046494
-2238.42997848
-2238.40063222
-2238.37247463
-2238.34548892
-2238.31915483
-2238.29354225
-2238.26856899
-2238.24454062
-2238.22074544
-2238.19769899
-2238.17511062
-2238.15285434
-2238.13085210
-2238.10943164
-2235.19247596
-2235.17300232
-2237.05119333
-2237.04204363
-2237.03439386
-2237.02822083
-2237.02413702
-2237.02117433
-2237.02029119
-2237.02097636
-2237.02331987
-2237.02763076
-2237.03259108
-2237.03961294
-2237.04859896
-2237.05852264
-2237.06918268
-2237.08078917
-2237.09344259
-2242.76139965
-2242.76057783
-2242.75798399
-2242.75327598
-2242.74479596
-2242.73170729
-2242.71451242
-2242.69240334
-2242.66455337
-2242.63034092
-2242.59021500
-2242.54348091
-2242.48974696
-2242.42841127
-2242.36122945
-2242.28654677
-2242.20674635
-2242.12024072
-2242.02774043
-2241.82017014
-2241.90338471
-2241.87350064
-2241.83960024
-2241.80083912
-2241.75724795
-2241.70847524
-2241.65490495
-2241.59544364
-2241.53070788
-2241.46178208
-2241.38733934
-2241.30813521
-2241.22427381
-2241.13525059
-2241.04257072
-2240.94624775
-2240.84702270
-2240.74567316
-2240.64486746
-2240.43618917
-2240.36355938
-2240.29429652
-2240.22634774
-2240.15997745
-2240.09430866
-2240.02946884
-2239.96611060
-2239.90419136
-2239.84465659
-2239.78924105
-2239.73856671
-2239.69287313
-2239.65183995
-2239.05892159
-2238.99788326
-2238.93771780
-2238.87909335
-2238.82117154
-2238.76472930
-2238.71473181
-2238.67123694
-2238.63064257
-2238.59239862
-2238.55613896
-2238.52155125
-2238.48896452
-2238.45755606
-2238.42719833
-2238.39783394
-2238.37004064
-2238.34277337
-2238.31675715
-2238.29138580
-2238.26671077
-2238.24277714
-2238.21935756
-2238.19651921
-2238.17407120
-2238.15195735
-2238.13027430
-2235.20345285
-2235.18390886
-2237.09567360
-2237.08450752
-2237.07538894
-2237.06782488
-2237.06183647
-2237.05757472
-2237.05461995
-2237.05355939
-2237.05416276
-2237.05643994
-2237.06066073
-2237.06612967
-2237.07299002
-2237.08118834
-2237.09117238
-2237.10192543
-2237.11413960
-2237.12621408
-2242.74019896
-2242.73973284
-2242.73762453
-2242.73266837
-2242.72487052
-2242.71274830
-2242.69609426
-2242.67366273
-2242.64553202
-2242.61187277
-2242.57154324
-2242.52431123
-2242.47040470
-2242.40996150
-2242.34144572
-2242.26650952
-2242.18486046
-2242.09724281
-2242.00378342
-2241.90338471
-2241.68344242
-2241.76545849
-2241.72967637
-2241.69005578
-2241.64558372
-2241.59637678
-2241.54191883
-2241.48183896
-2241.41695908
-2241.34683978
-2241.27227178
-2241.19304287
-2241.10900440
-2241.02021619
-2240.92757948
-2240.83195770
-2240.73387795
-2240.63493686
-2240.53565735
-2240.32580888
-2240.25609428
-2240.18843850
-2240.12265540
-2240.05781730
-2239.99340188
-2239.93027238
-2239.86809898
-2239.80726537
-2239.74868839
-2239.69443245
-2239.21578764
-2239.15443243
-2239.09712511
-2239.03886376
-2238.98120389
-2238.92441531
-2238.86793022
-2238.81209358
-2238.75798656
-2238.70875558
-2238.66671758
-2238.62688983
-2238.58938525
-2238.55349566
-2238.51921380
-2238.48623472
-2238.45501749
-2238.42460107
-2238.39570227
-2238.36762773
-2238.34073099
-2238.31469541
-2238.28950238
-2238.26490940
-2238.24118688
-2238.21785765
-2235.28283806
-2238.17328154
-2235.23492746
-2235.21394150
-2235.19443814
-2237.14228251
-2237.12902849
-2237.11774605
-2237.10828200
-2237.10058642
-2237.09463667
-2237.09026366
-2237.08739691
-2237.08625928
-2237.08683525
-2237.08893320
-2237.09327821
-2237.09871035
-2237.10573731
-2237.11414865
-2237.12395091
-2237.13398313
-2237.14552898
-2237.15835147
-2242.71423045
-2242.71400697
-2242.71189204
-2242.70717444
-2242.69954820
-2242.68792670
-2242.67134409
-2242.64906703
-2242.62150785
-2242.58753206
-2242.54727195
-2242.49986585
-2242.44609232
-2242.38463375
-2242.31625185
-2242.24083825
-2242.15929175
-2242.07052130
-2241.97531446
-2241.87350064
-2241.76545849
-2241.53688871
-2241.61392170
-2241.57247043
-2241.52697338
-2241.47690895
-2241.42163618
-2241.36108092
-2241.29559079
-2241.22524781
-2241.14976325
-2241.06992750
-2240.98590679
-2240.89746814
-2240.80531568
-2240.71057489
-2240.61385242
-2240.51642932
-2240.28484460
-2240.21358609
-2240.14583767
-2240.08033148
-2240.01595394
-2239.95254166
-2239.88984887
-2239.82757107
-2239.76661371
-2239.36081220
-2239.64896828
-2239.24082258
-2239.18527281
-2239.12980422
-2239.46414342
-2239.02045287
-2238.96543901
-2238.91083533
-2238.85720137
-2238.80381420
-2238.75138896
-2238.70368552
-2238.66266449
-2238.62426237
-2238.58685746
-2238.55131371
-2238.51739815
-2238.48464339
-2238.45312686
-2238.42299061
-2238.39389465
-2238.36614708
-2238.33925458
-2238.31305038
-2238.28809197
-2238.26346995
-2238.23997654
-2238.21686301
-2238.19439131
-2235.24518297
-2235.22412009
-2235.20452707
-2237.19128932
-2237.17579111
-2237.16246793
-2237.15071817
-2237.14112905
-2237.13331576
-2237.12696600
-2237.12247489
-2237.11953142
-2237.11852892
-2237.11892019
-2237.12101737
-2237.12489930
-2237.13024839
-2237.13710347
-2237.14539241
-2237.15468798
-2237.16528904
-2237.17651576
-2237.18906080
-2242.68391500
-2242.68330847
-2242.68084902
-2242.67606571
-2242.66839114
-2242.65697356
-2242.64076764
-2242.61891238
-2242.59139830
-2242.55728699
-2242.51713367
-2242.46982806
-2242.41586677
-2242.35444131
-2242.28566143
-2242.20956445
-2242.12784969
-2242.03776633
-2241.94190464
-2241.83960024
-2241.72967637
-2241.61392170
-2241.35505901
-2241.44866160
-2241.40152610
-2241.35044651
-2241.29425265
-2241.23312962
-2241.16700625
-2241.09576389
-2241.01975580
-2240.93977200
-2240.85571277
-2240.76727624
-2240.67585818
-2240.58199870
-2240.48737571
-2240.39191268
-2240.16772282
-2240.06534743
-2240.03319208
-2239.96943817
-2239.90642800
-2239.84471652
-2239.78305886
-2239.72217847
-2239.66217222
-2239.31732289
-2239.26372782
-2239.49278141
-2239.44483409
-2239.40214374
-2239.05510885
-2239.00282821
-2238.95041953
-2238.89802830
-2238.84661842
-2238.79523943
-2238.74445211
-2238.69803020
-2238.65879214
-2238.62135971
-2238.58519580
-2238.54980531
-2238.51591873
-2238.48338590
-2238.45197053
-2238.42186393
-2238.39289604
-2238.36507138
-2238.33815141
-2238.31216352
-2238.28711045
-2238.26246285
-2235.30290487
-2238.21581941
-2235.25535777
-2235.23378707
-2235.21389974
-2237.24202158
-2237.22557479
-2237.20956270
-2237.19568928
-2237.18364416
-2237.17358994
-2237.16555865
-2237.15930541
-2237.15421543
-2237.15110427
-2237.14965588
-2237.14998225
-2237.15203360
-2237.15553216
-2237.16081418
-2237.16772828
-2237.17550087
-2237.18452586
-2237.19534763
-2237.20660263
-2237.21855116
-2242.64876752
-2242.64773050
-2242.64526134
-2242.63958941
-2242.63230942
-2242.62064537
-2242.60446738
-2242.58266459
-2242.55532319
-2242.52187846
-2242.48148938
-2242.43439544
-2242.38045878
-2242.31875303
-2242.24929249
-2242.17366791
-2242.09083928
-2242.00073388
-2241.90386464
-2241.80083912
-2241.69005578
-2241.57247043
-2241.44866160
-2241.21206951
-2241.27009772
-2241.21700610
-2241.15973271
-2241.09779796
-2241.03095810
-2240.95921600
-2240.88286757
-2240.80250990
-2240.71817011
-2240.63034093
-2240.53955620
-2240.44751144
-2240.35446765
-2240.26099316
-2240.16728125
-2239.98235312
-2239.91855233
-2239.85570131
-2239.79456289
-2239.73381098
-2239.67349989
-2239.61384642
-2239.55502049
-2239.49660382
-2239.23298892
-2239.18459760
-2239.13433767
-2239.08542631
-2239.03564521
-2238.98628532
-2238.93582614
-2238.88584607
-2238.83627610
-2238.78673716
-2238.73763968
-2238.69228522
-2238.65484685
-2238.61843776
-2238.58289851
-2238.54823073
-2238.51505648
-2238.48264994
-2238.45131475
-2238.42137944
-2238.39227222
-2238.36449425
-2238.33759183
-2238.31137613
-2235.33935291
-2238.26194521
-2235.28756179
-2235.26461402
-2235.24316889
-2235.22301530
-2237.29967444
-2237.27827950
-2237.25980605
-2237.24372266
-2237.22945165
-2237.21671920
-2237.20632326
-2237.19771364
-2237.19085265
-2237.18557862
-2237.18240678
-2237.18073579
-2237.18058901
-2237.18257625
-2237.18578893
-2237.19078213
-2237.19729884
-2237.20496255
-2237.21358079
-2237.22382026
-2237.23500897
-2237.24716301
-2242.60924209
-2242.60751394
-2242.60461910
-2242.59895583
-2242.59112527
-2242.57949049
-2242.56267375
-2242.54155153
-2242.51416781
-2242.48076754
-2242.44048394
-2242.39308748
-2242.33907555
-2242.27724445
-2242.20750608
-2242.13171087
-2242.04871272
-2241.95865559
-2241.86092180
-2241.75724795
-2241.64558372
-2241.52697338
-2241.40152610
-2241.27009772
-2241.00699512
-2241.07780021
-2241.01897526
-2240.95581670
-2240.88778909
-2240.81574370
-2240.73888864
-2240.65832030
-2240.57389558
-2240.48668526
-2240.39729906
-2240.30650044
-2240.21535147
-2240.12355397
-2239.92755880
-2239.86291526
-2239.80094736
-2239.73956539
-2239.67991488
-2239.62054607
-2239.56181900
-2239.34372611
-2239.29682550
-2239.25119977
-2239.20450914
-2239.15805675
-2239.11085418
-2239.06388246
-2239.01665162
-2238.96915190
-2238.92120083
-2238.87347832
-2238.82578156
-2238.77793118
-2238.73025076
-2238.68688975
-2238.65088706
-2238.61548216
-2238.58084513
-2238.54696891
-2238.51435096
-2238.48247031
-2238.45155315
-2238.42165980
-2238.39255452
-2238.36433092
-2235.37365709
-2238.31131769
-2238.28629080
-2235.29632554
-2235.27356377
-2235.25192043
-2237.38999582
-2237.35174215
-2237.33529009
-2237.31356938
-2237.29445819
-2237.27728213
-2237.26299958
-2237.25028008
-2237.23901491
-2237.22979449
-2237.22246525
-2237.21678705
-2237.21323644
-2237.21108873
-2237.21057031
-2237.21207595
-2237.21529220
-2237.21979479
-2237.22591761
-2237.23344180
-2237.24226638
-2237.25182471
-2237.26262600
-2237.27464317
-2242.56474896
-2242.56323605
-2242.55981819
-2242.55388900
-2242.54533736
-2242.53299341
-2242.51650299
-2242.49461851
-2242.46785120
-2242.43421996
-2242.39377124
-2242.34615721
-2242.29195343
-2242.22957437
-2242.16098891
-2242.08465389
-2242.00169953
-2241.91124578
-2241.81342107
-2241.70847524
-2241.59637678
-2241.47690895
-2241.35044651
-2241.21700610
-2241.07780021
-2240.84685146
-2240.87206202
-2240.80757857
-2240.73882581
-2240.66551075
-2240.58804728
-2240.50719741
-2240.42297661
-2240.33660435
-2240.24879796
-2240.15969849
-2240.06981668
-2239.97972873
-2239.80462215
-2239.74170141
-2239.68071672
-2239.62114527
-2239.56291647
-2239.50514969
-2239.44748956
-2239.39004563
-2239.33276969
-2239.22006575
-2239.17574124
-2239.13169145
-2239.08751423
-2239.04290207
-2238.99761828
-2238.95260710
-2238.90670844
-2238.86041814
-2238.81439604
-2238.76863384
-2238.72298856
-2238.67983853
-2238.64648745
-2238.61217800
-2238.57844807
-2238.54562683
-2238.51365957
-2238.48247038
-2238.45189625
-2238.42207299
-2238.39309715
-2238.36508099
-2238.33778001
-2235.29455180
-2235.30517225
-2235.28199340
-2235.26023378
-2237.48373014
-2237.43548002
-2237.38888101
-2237.37085441
-2237.34862914
-2237.32919216
-2237.31138054
-2237.29639385
-2237.28308231
-2237.27180723
-2237.26179704
-2237.25400801
-2237.24779668
-2237.24354946
-2237.24111749
-2237.24031938
-2237.24145365
-2237.24383319
-2237.24855779
-2237.25393850
-2237.26117752
-2237.26938888
-2237.27888906
-2237.28951354
-2237.30127237
-2242.51733200
-2242.51598892
-2242.51157842
-2242.50452258
-2242.49430686
-2242.48165362
-2242.46455186
-2242.44287597
-2242.41559478
-2242.38178647
-2242.34110280
-2242.29341044
-2242.23884745
-2242.17710229
-2242.10875342
-2242.03279208
-2241.94912658
-2241.85824789
-2241.76015274
-2241.65490488
-2241.54191883
-2241.42163618
-2241.29425265
-2241.15973271
-2241.01897526
-2240.87206204
-2240.80793108
-2240.66044606
-2240.58457441
-2240.50994040
-2240.42722175
-2240.35013415
-2240.25279759
-2240.18106220
-2240.09467738
-2240.00713435
-2239.91884126
-2239.73660084
-2239.64214178
-2239.61782203
-2239.55841252
-2239.50029641
-2239.44316682
-2239.38669518
-2239.33043747
-2239.27431022
-2239.23155777
-2239.19031390
-2239.14893494
-2239.10655733
-2239.06452707
-2239.02187067
-2238.97860893
-2238.93550620
-2238.89175242
-2238.84741497
-2238.80330715
-2238.75937669
-2238.71494934
-2238.67176906
-2238.64140777
-2238.60864812
-2238.57622290
-2238.54443928
-2238.51291229
-2238.48247652
-2238.45232203
-2235.42998153
-2238.39407906
-2235.34177669
-2235.33900259
-2235.31353329
-2235.29005338
-2235.26827644
-2237.56526384
-2237.51765090
-2237.47063865
-2237.42489490
-2237.40593712
-2237.38382720
-2237.36389053
-2237.34584390
-2237.32974034
-2237.31609873
-2237.30401798
-2237.29370215
-2237.28521649
-2237.27839019
-2237.27358807
-2237.27066564
-2237.26946154
-2237.27017422
-2237.27227615
-2237.27578457
-2237.28110337
-2237.28773186
-2237.29567644
-2237.30491483
-2237.31524982
-2237.32692040
-2242.46595542
-2242.46476560
-2242.45955294
-2242.45119203
-2242.43960339
-2242.42541621
-2242.40790361
-2242.38554371
-2242.35798792
-2242.32358076
-2242.28302266
-2242.23522368
-2242.18127021
-2242.11994342
-2242.05106443
-2241.97511028
-2241.89120144
-2241.79978931
-2241.70183817
-2241.59544364
-2241.48183896
-2241.36108092
-2241.23312962
-2241.09779796
-2240.95581670
-2240.80757857
-2240.66050461
-2240.69615911
-2240.45368552
-2240.58579446
-2240.29035883
-2240.20317266
-2240.11235861
-2240.01776872
-2239.91982779
-2239.81864634
-2239.71471452
-2239.60776966
-2239.58756783
-2239.49142921
-2239.43357308
-2239.37697833
-2239.32135150
-2239.31766547
-2239.27816712
-2239.23947825
-2239.20032324
-2239.16116229
-2239.12180715
-2239.08168375
-2239.04174349
-2239.00104557
-2238.96013928
-2238.91838154
-2238.87666532
-2238.83445959
-2238.79180867
-2238.74933680
-2238.70660854
-2238.66458203
-2238.63655061
-2238.60518478
-2238.57395641
-2238.54326933
-2238.51235015
-2238.48226585
-2238.45274894
-2235.38872888
-2235.37437900
-2235.34692076
-2235.32154046
-2235.29787545
-2235.27604251
-2235.16285518
-2237.59757013
-2237.55061435
-2237.50486046
-2237.46279552
-2237.44069070
-2237.41772391
-2237.39832753
-2237.38005914
-2237.36324853
-2237.34904843
-2237.33643305
-2237.32559368
-2237.31638449
-2237.30885649
-2237.30338832
-2237.29972193
-2237.29798625
-2237.29781206
-2237.29948142
-2237.30269572
-2237.30760813
-2237.31368163
-2237.32134651
-2237.33010970
-2237.34028134
-2237.35141870
-2242.41208376
-2242.41031156
-2242.40439425
-2242.39458809
-2242.38121191
-2242.36549583
-2242.34656115
-2242.32323732
-2242.29466758
-2242.26014813
-2242.21969332
-2242.17223550
-2242.11808797
-2242.05708007
-2241.98778371
-2241.91154766
-2241.82791858
-2241.73602941
-2241.63767780
-2241.53070788
-2241.41695909
-2241.29559079
-2241.16700625
-2241.03095819
-2240.88778908
-2240.73882588
-2240.58457441
-2240.45368552
-2240.58756419
-2240.23978152
-2240.15420344
-2240.06535563
-2239.97321037
-2239.87764875
-2239.77876956
-2239.68639292
-2239.57232272
-2239.46674480
-2239.35964761
-2239.36283080
-2239.30629794
-2239.25111480
-2239.19692815
-2239.14333563
-2239.08970355
-2239.03636783
-2239.17043976
-2239.13313748
-2239.09507178
-2239.05749340
-2239.01876983
-2238.98009076
-2238.94148706
-2238.90207110
-2238.86134035
-2238.82132803
-2238.78043312
-2238.73901351
-2238.69789722
-2238.65729970
-2238.63155124
-2238.60146596
-2238.57124134
-2238.54127758
-2235.48119405
-2235.43535611
-2235.41178368
-2235.38237617
-2235.35484175
-2235.32922965
-2235.30538581
-2235.28356031
-2235.17418570
-2237.67282751
-2237.62892977
-2237.58242959
-2237.52762804
-2237.49835622
-2237.45636913
-2237.45284807
-2237.43269330
-2237.41416631
-2237.39653662
-2237.38198432
-2237.36889782
-2237.35738313
-2237.34757065
-2237.33936138
-2237.33264300
-2237.32850923
-2237.32589348
-2237.32515932
-2237.32667077
-2237.32930437
-2237.33326331
-2237.33892038
-2237.34626276
-2237.35439653
-2237.36418516
-2237.37485516
-2242.35525891
-2242.35284387
-2242.34605807
-2242.33493674
-2242.32008516
-2242.30214091
-2242.28119107
-2242.25637904
-2242.22721288
-2242.19217194
-2242.15156878
-2242.10413962
-2242.05003490
-2241.98900093
-2241.92023927
-2241.84368329
-2241.75980842
-2241.66741698
-2241.56868955
-2241.46178213
-2241.34683978
-2241.22524781
-2241.09576389
-2240.95921600
-2240.81574370
-2240.66551034
-2240.50994041
-2240.58579446
-2240.23978152
-2240.04473321
-2240.01812330
-2239.92767676
-2239.83375195
-2239.73695216
-2239.52970984
-2239.52118975
-2239.43461897
-2239.34533241
-2239.21658025
-2239.23177724
-2239.17676592
-2239.12304674
-2239.07050117
-2239.01835782
-2239.20821924
-2239.17416718
-2239.13964480
-2239.10445127
-2239.06841989
-2239.03248958
-2238.99611282
-2238.95972658
-2238.92197386
-2238.88438409
-2238.84618935
-2238.80712939
-2238.76786146
-2238.72827271
-2238.68866626
-2238.64917509
-2238.62605593
-2238.59693439
-2238.56824310
-2235.48208166
-2235.44212693
-2235.41907553
-2235.38966544
-2235.36224032
-2235.33659648
-2235.31241186
-2235.29054201
-2235.26978571
-2237.74281314
-2237.70098448
-2237.65765984
-2237.61404715
-2237.55848612
-2237.53150021
-2237.50828111
-2237.48633719
-2237.46654488
-2237.44786968
-2237.43049055
-2237.41465839
-2237.40092316
-2237.38885670
-2237.37833957
-2237.36942451
-2237.36208621
-2237.35688287
-2237.35373435
-2237.35236308
-2237.35287870
-2237.35503830
-2237.35845886
-2237.36347932
-2237.36991095
-2237.37799219
-2237.38727415
-2237.39745872
-2242.29454779
-2242.29230800
-2242.28519252
-2242.27252642
-2242.25619215
-2242.23583462
-2242.21224415
-2242.18594863
-2242.15542967
-2242.12051969
-2242.07905473
-2242.03121510
-2241.97686973
-2241.91577974
-2241.84680796
-2241.77025713
-2241.68613955
-2241.59383729
-2241.49459056
-2241.38733934
-2241.27227178
-2241.14976325
-2241.01975580
-2240.88286758
-2240.73888864
-2240.58804728
-2240.42722187
-2240.29035890
-2240.15420344
-2240.01812330
-2239.83583870
-2239.78938195
-2239.69346612
-2239.52230601
-2239.41892421
-2239.31573407
-2239.21356484
-2239.30315484
-2239.07129070
-2239.09887921
-2239.04578892
-2238.99364533
-2238.94216788
-2239.20516632
-2239.17347951
-2239.14112150
-2239.10875946
-2239.07535424
-2239.04156276
-2239.00739045
-2238.97286130
-2238.93811197
-2238.90213073
-2238.86660428
-2238.82955489
-2238.79241551
-2238.75467924
-2238.71665604
-2238.67838461
-2238.64074263
-2238.61842563
-2235.52750444
-2235.49124980
-2235.45774213
-2235.42625758
-2235.39689115
-2235.36925845
-2235.34357926
-2235.31933414
-2235.29718861
-2235.27623536
-2237.80785896
-2237.76810823
-2237.72725987
-2237.68474119
-2237.64270747
-2237.60052358
-2237.55760875
-2237.54073851
-2237.51982865
-2237.49782153
-2237.48114545
-2237.46363518
-2237.44737448
-2237.43284425
-2237.42020851
-2237.40873884
-2237.39924713
-2237.39113643
-2237.38519337
-2237.38146721
-2237.37930252
-2237.37877822
-2237.38015404
-2237.38294475
-2237.38737933
-2237.39335604
-2237.40071757
-2237.40922651
-2237.41916358
-2242.23134903
-2242.22869471
-2242.22055622
-2242.20789951
-2242.18980247
-2242.16757430
-2242.14157855
-2242.11250658
-2242.08010906
-2242.04395708
-2242.00160042
-2241.95364910
-2241.89936833
-2241.83740199
-2241.76832144
-2241.69177145
-2241.60730707
-2241.51511310
-2241.41538141
-2241.30813521
-2241.19304284
-2241.06992750
-2240.93977200
-2240.80250990
-2240.65832030
-2240.50719742
-2240.35015344
-2240.20317263
-2240.06535563
-2239.92767676
-2239.78938195
-2240.28904676
-2239.51877228
-2239.41308751
-2239.30860557
-2239.20476417
-2239.13734489
-2239.03028490
-2239.14825533
-2239.08755368
-2239.25640955
-2238.86322157
-2238.81310626
-2239.16870237
-2239.13833242
-2239.10807603
-2239.07733751
-2239.04625139
-2239.01430041
-2238.98211354
-2238.94942268
-2238.91599887
-2238.88185029
-2238.84731954
-2238.81220498
-2238.77711133
-2238.74146794
-2238.70479667
-2238.66372309
-2235.56178530
-2235.51739452
-2235.49691951
-2235.46374577
-2235.43233035
-2235.40353712
-2235.37607214
-2235.35031270
-2235.32585962
-2235.30340915
-2235.28223104
-2235.26266323
-2235.16946102
-2237.79125837
-2237.75093322
-2237.66723215
-2237.67012175
-2237.61592580
-2237.58758363
-2237.57214746
-2237.55185296
-2237.53206677
-2237.51359478
-2237.49587797
-2237.47955660
-2237.46445578
-2237.45117879
-2237.43913913
-2237.42871996
-2237.41981377
-2237.41304013
-2237.40838026
-2237.40564002
-2237.40436521
-2237.40504692
-2237.40716731
-2237.41051106
-2237.41558980
-2237.42241441
-2237.43045112
-2237.43991855
-2242.16514247
-2242.16229372
-2242.15433706
-2242.14054858
-2242.12127160
-2242.09690363
-2242.06879431
-2242.03686383
-2242.00193254
-2241.96323924
-2241.91999594
-2241.87150812
-2241.81641469
-2241.75439118
-2241.68508552
-2241.60831144
-2241.52386460
-2241.43174336
-2241.33168982
-2241.22427381
-2241.10900312
-2240.98590679
-2240.85571277
-2240.71817011
-2240.57389558
-2240.42297651
-2240.25279760
-2240.11235861
-2239.97326800
-2239.83375194
-2239.69346612
-2239.51877228
-2239.41097411
-2239.30377383
-2239.19833168
-2239.27493051
-2239.21240413
-2239.15094979
-2239.09050312
-2239.03014024
-2239.21323848
-2239.18607033
-2239.15858982
-2239.13143116
-2239.10337405
-2239.07485110
-2239.04608276
-2239.01654519
-2238.98688923
-2238.95630694
-2238.92518154
-2238.89383491
-2238.86115683
-2238.82814939
-2235.74351014
-2235.69602849
-2235.65064091
-2235.60778019
-2235.57004875
-2235.53435973
-2235.50062764
-2235.46857838
-2235.43792027
-2235.40925842
-2235.38247605
-2235.35646957
-2235.33215236
-2235.30942363
-2235.28824250
-2235.26821979
-2235.17334005
-2237.84944539
-2237.81230484
-2237.77429516
-2237.73487143
-2237.69610322
-2237.64337763
-2237.61569229
-2237.58862505
-2237.58313425
-2237.56301173
-2237.54482933
-2237.52724689
-2237.51061285
-2237.49555187
-2237.48150953
-2237.46903337
-2237.45785840
-2237.44857902
-2237.44068447
-2237.43510967
-2237.43146575
-2237.42933177
-2237.42909740
-2237.43057006
-2237.43320686
-2237.43791283
-2237.44357546
-2237.45115506
-2237.45989458
-2242.09655762
-2242.09381872
-2242.08517118
-2242.07074960
-2242.04985288
-2242.02486762
-2241.99455675
-2241.95952592
-2241.92132370
-2241.87942775
-2241.83478846
-2241.78498368
-2241.72905639
-2241.66639738
-2241.59691715
-2241.52021847
-2241.43542232
-2241.34323708
-2241.24298028
-2241.13525059
-2241.02021619
-2240.89746814
-2240.76727624
-2240.63034093
-2240.48668526
-2240.33660435
-2240.18106363
-2240.01776872
-2239.87764875
-2239.73695214
-2239.52230601
-2239.41308761
-2239.30377383
-2239.19480393
-2239.08770387
-2238.98271225
-2239.15204388
-2239.09391419
-2239.03574701
-2239.19337265
-2239.16915879
-2239.14475532
-2239.11910947
-2239.09404315
-2239.06790339
-2239.04132931
-2239.01406152
-2236.04053044
-2235.98532036
-2235.93199822
-2235.88082845
-2235.83101439
-2235.78255777
-2235.73594675
-2235.69094471
-2235.64870436
-2235.60898888
-2235.57193790
-2235.53755507
-2235.50452708
-2235.47301195
-2235.44284877
-2235.41436751
-2235.38786619
-2235.36225416
-2235.33818674
-2235.31509481
-2235.29373348
-2235.27364098
-2235.25489939
-2235.16554035
-2237.86794299
-2237.83163803
-2237.79471707
-2237.75783471
-2237.72022892
-2237.66938270
-2237.64198966
-2237.60974045
-2237.61136088
-2237.59345563
-2237.57512448
-2237.55800865
-2237.54104381
-2237.52568519
-2237.51145058
-2237.49820629
-2237.48664936
-2237.47671225
-2237.46804458
-2237.46143207
-2237.45674769
-2237.45389431
-2237.45252259
-2237.45337972
-2237.45541108
-2237.45933486
-2237.46433340
-2237.47089825
-2237.47907722
-2242.02568591
-2242.02249689
-2242.01403767
-2241.99844751
-2241.97722780
-2241.95040977
-2241.91785081
-2241.88127951
-2241.83976097
-2241.79418620
-2241.74663338
-2241.69474364
-2241.63778183
-2241.57453672
-2241.50480565
-2241.42767885
-2241.34284030
-2241.25007669
-2241.14993069
-2241.04257072
-2240.92757948
-2240.80531568
-2240.67585818
-2240.53955620
-2240.39729906
-2240.24879796
-2240.09467738
-2239.91982637
-2239.77876963
-2239.52970984
-2239.41892414
-2239.30860557
-2239.19832023
-2239.08770387
-2238.97716252
-2238.87088405
-2238.76681393
-2238.66465528
-2238.56404925
-2238.92871976
-2236.40104407
-2236.32814359
-2236.26092036
-2236.19785691
-2236.13771462
-2236.08034700
-2236.02516664
-2235.97186548
-2235.92055726
-2235.87080349
-2235.82307168
-2235.77624964
-2235.73071961
-2235.68747051
-2235.64740577
-2235.60917093
-2235.57396955
-2235.53976076
-2235.50761959
-2235.47682272
-2235.44709436
-2235.41913873
-2235.39248465
-2235.36764316
-2235.34342144
-2235.32036153
-2235.29878888
-2235.27860231
-2235.25954606
-2235.24193182
-2235.15756293
-2237.88445088
-2237.84981194
-2237.81448162
-2237.77884701
-2237.71830650
-2237.70532991
-2237.66660548
-2237.65907451
-2237.64039372
-2237.62230167
-2237.60447955
-2237.58729839
-2237.57045927
-2237.55495195
-2237.54046810
-2237.52692176
-2237.51462000
-2237.50419103
-2237.49482052
-2237.48730484
-2237.48149739
-2237.47805400
-2237.47534847
-2237.47458495
-2237.47686876
-2237.47970827
-2237.48442570
-2237.49018502
-2237.49744522
-2241.95234999
-2241.94878053
-2241.93921987
-2241.92389716
-2241.90225162
-2241.87447888
-2241.84062299
-2241.80173644
-2241.75764006
-2241.70874025
-2241.65654603
-2241.60139219
-2241.54276998
-2241.47869496
-2241.40811852
-2241.33044170
-2241.24559143
-2241.15244999
-2241.05293996
-2240.94624775
-2240.83195770
-2240.71057489
-2240.58199869
-2240.44751144
-2240.30650041
-2240.15969850
-2240.00713435
-2239.81864635
-2239.68639292
-2239.52118978
-2239.31573407
-2239.20476419
-2239.27493051
-2238.98271225
-2238.87088396
-2238.75795233
-2238.64658282
-2238.55228607
-2236.46283663
-2236.38448753
-2236.31328315
-2236.24731220
-2236.18520459
-2236.12585040
-2236.06926860
-2236.01485708
-2235.96282931
-2235.91226232
-2235.86397277
-2235.81724589
-2235.77154362
-2235.72866507
-2235.68672029
-2235.64717483
-2235.61026613
-2235.57380450
-2235.54186430
-2235.51040601
-2235.47944929
-2235.45112839
-2235.42319963
-2235.39619116
-2235.37213835
-2235.34812820
-2235.32542822
-2235.30373091
-2235.28322563
-2235.26416037
-2235.24619987
-2235.22910611
-2237.93163096
-2237.89929984
-2237.86643162
-2237.83202558
-2237.75753783
-2237.76204712
-2237.72632406
-2237.68947852
-2237.68498617
-2237.66709579
-2237.64941192
-2237.63210019
-2237.61519812
-2237.59874220
-2237.58315030
-2237.56848152
-2237.55474267
-2237.54226151
-2237.53085367
-2237.52063574
-2237.51257186
-2237.50600182
-2237.50124234
-2237.49823821
-2237.49711727
-2237.49745038
-2237.49953324
-2237.50335111
-2237.50835426
-2237.51514430
-2241.87662101
-2241.87330508
-2241.86364814
-2241.84747136
-2241.82529994
-2241.79680339
-2241.76200905
-2241.72116289
-2241.67431527
-2241.62349300
-2241.56725967
-2241.50709387
-2241.44449511
-2241.37890751
-2241.30753812
-2241.22935547
-2241.14442112
-2241.05246105
-2240.95293358
-2240.84699108
-2240.73387795
-2240.61385242
-2240.48737571
-2240.35446765
-2240.21535131
-2240.06981673
-2239.91884127
-2239.71471402
-2239.57232272
-2239.43461896
-2239.21356484
-2239.13740882
-2239.21240413
-2239.15204388
-2238.76681393
-2238.64658364
-2238.53769053
-2236.45479495
-2236.37659372
-2236.30529940
-2236.23888321
-2236.17709513
-2236.11802436
-2236.06166250
-2236.00769882
-2235.95604563
-2235.90627614
-2235.85887515
-2235.81286847
-2235.76877942
-2235.72610980
-2235.68535322
-2235.64628757
-2235.61058666
-2235.57419143
-2235.54344566
-2235.51239994
-2235.48123622
-2235.45423031
-2235.42705239
-2235.40095724
-2235.37617608
-2235.35258873
-2235.33008554
-2235.30829090
-2235.28751308
-2235.26820461
-2235.24970213
-2235.23294298
-2237.97339528
-2237.94370332
-2237.91286416
-2237.88076782
-2237.84801284
-2237.77738963
-2237.78018656
-2237.74573917
-2237.71061376
-2237.70925490
-2237.69224738
-2237.67541179
-2237.65865883
-2237.64194832
-2237.62581605
-2237.61036991
-2237.59537145
-2237.58145433
-2237.56859118
-2237.55672560
-2237.54631488
-2237.53726318
-2237.52972021
-2237.52414209
-2237.52021536
-2237.51806254
-2237.51761971
-2237.51863088
-2237.52158677
-2237.52605037
-2237.53178848
-2241.79864978
-2241.79540369
-2241.78574944
-2241.76884957
-2241.74622909
-2241.71695421
-2241.68170520
-2241.63942157
-2241.59113266
-2241.53785136
-2241.47885577
-2241.41440820
-2241.34609880
-2241.27609402
-2241.20332573
-2241.12481214
-2241.04029843
-2240.94869863
-2240.85091358
-2240.74567316
-2240.63493686
-2240.51642932
-2240.39184928
-2240.26099316
-2240.12355397
-2239.97972873
-2239.73660095
-2239.60776966
-2239.46674480
-2239.34573171
-2239.30315906
-2239.03028490
-2239.15094979
-2239.09391438
-2238.66465528
-2238.55228607
-2236.45479495
-2236.37417536
-2236.30131362
-2236.23419999
-2236.17184083
-2236.11272832
-2236.05636925
-2236.00280071
-2235.95127574
-2235.90218207
-2235.85510657
-2235.80959157
-2235.76676997
-2235.72461663
-2235.68439082
-2235.64581805
-2235.61090766
-2235.57519568
-2235.54515407
-2235.51350797
-2235.48424283
-2235.45669940
-2235.43011614
-2235.40436448
-2235.37977815
-2235.35638926
-2235.33382987
-2235.31223347
-2235.29148397
-2235.27194377
-2235.25378811
-2235.23631183
-2235.21987226
-2237.98243734
-2237.95408476
-2237.92452606
-2237.89346964
-2237.86212530
-2237.82962745
-2237.79714755
-2237.76015669
-2237.74834467
-2237.73232964
-2237.71602675
-2237.69974838
-2237.68362568
-2237.66745848
-2237.65163130
-2237.63607886
-2237.62118026
-2237.60719395
-2237.59419227
-2237.58165440
-2237.57067827
-2237.56078162
-2237.55263832
-2237.54631507
-2237.54147784
-2237.53846102
-2237.53701146
-2237.53718771
-2237.53915089
-2237.54276832
-2237.54781737
-2241.71842287
-2241.71526326
-2241.70525946
-2241.68858323
-2241.66538197
-2241.63539190
-2241.59964913
-2241.55567439
-2241.50711488
-2241.45248514
-2241.39082707
-2241.32327166
-2241.25019100
-2241.17345203
-2241.09623612
-2241.01733576
-2240.93311766
-2240.84305153
-2240.74729955
-2240.64486747
-2240.53565665
-2240.28484168
-2240.16772282
-2240.16728129
-2239.92771418
-2239.80462215
-2239.74116867
-2239.58756783
-2239.35964775
-2239.34374228
-2239.07129058
-2239.14825548
-2239.09049561
-2239.03574669
-2238.56404925
-2236.46283663
-2236.37659372
-2236.30131348
-2236.23263431
-2236.16982110
-2236.10971626
-2236.05314000
-2235.99929800
-2235.94794360
-2235.89927598
-2235.85204153
-2235.80710742
-2235.76458837
-2235.72356224
-2235.68363108
-2235.64626685
-2235.61116207
-2235.57793926
-2235.54620264
-2235.51541031
-2235.48697121
-2235.45924408
-2235.43194783
-2235.40697229
-2235.38303044
-2235.35974215
-2235.33713488
-2235.31544922
-2235.29488180
-2235.27539360
-2235.25698044
-2235.23964100
-2235.22299141
-2235.20730633
-2237.98992839
-2237.96263076
-2237.93431673
-2237.90468067
-2237.82630485
-2237.84293811
-2237.81116161
-2237.78339844
-2237.76925105
-2237.75365724
-2237.73843325
-2237.72253327
-2237.70700762
-2237.69140427
-2237.67565621
-2237.66042730
-2237.64595410
-2237.63171753
-2237.61838520
-2237.60550161
-2237.59408904
-2237.58369701
-2237.57495187
-2237.56754969
-2237.56211055
-2237.55824848
-2237.55569422
-2237.55507584
-2237.55599298
-2237.55880428
-2237.56317306
-2241.63615128
-2241.63290325
-2241.62262555
-2241.60600474
-2241.58225678
-2241.55193833
-2241.51451337
-2241.47121693
-2241.42184961
-2241.36573222
-2241.30303334
-2241.23375396
-2241.15826279
-2241.07670658
-2240.98987230
-2240.90724814
-2240.82498468
-2240.73742679
-2240.64387135
-2240.43618917
-2240.32580893
-2240.21358610
-2240.06534743
-2239.98235312
-2239.86291557
-2239.74170141
-2239.61782203
-2239.49142921
-2239.36283080
-2239.23177724
-2239.09887921
-2239.08755359
-2239.03014022
-2239.19337290
-2238.92871908
-2236.38448748
-2236.30529940
-2236.23419999
-2236.16982110
-2236.10856886
-2236.05167030
-2235.99734355
-2235.94595235
-2235.89668028
-2235.85020361
-2235.80573807
-2235.76292299
-2235.72226537
-2235.68312505
-2235.64577262
-2235.61060780
-2235.57864943
-2235.54704589
-2235.51684861
-2235.48844070
-2235.46088735
-2235.43476872
-2235.40978527
-2235.38570892
-2235.36253260
-2235.34016135
-2235.31845201
-2235.29807226
-2235.27855678
-2235.25996072
-2235.24238996
-2235.22575875
-2235.20994884
-2235.19503946
-2237.99563403
-2237.96951283
-2237.94241641
-2237.91412393
-2237.84056555
-2237.82500854
-2237.81139376
-2237.79225983
-2237.76720509
-2237.77350307
-2237.75888292
-2237.74378886
-2237.72880183
-2237.71363081
-2237.69834616
-2237.68338266
-2237.66884344
-2237.65478805
-2237.64114667
-2237.62833375
-2237.61647876
-2237.60540965
-2237.59599671
-2237.58813897
-2237.58185311
-2237.57726724
-2237.57394480
-2237.57227215
-2237.57228897
-2237.57410009
-2237.57767020
-2241.55173835
-2241.54864641
-2241.53810198
-2241.52115908
-2241.49740218
-2241.46686301
-2241.43009604
-2241.38563055
-2241.33548188
-2241.27843849
-2241.21497128
-2241.14467490
-2241.06752987
-2240.98444455
-2240.89453155
-2240.79875229
-2240.71805255
-2240.63342723
-2240.46908109
-2240.36355945
-2240.25591578
-2240.14583767
-2240.03319208
-2239.91855233
-2239.80094736
-2239.68071666
-2239.55841254
-2239.43357308
-2239.30629794
-2239.17676593
-2239.04579023
-2238.91535934
-2239.21323849
-2239.16915879
-2236.40104403
-2236.31328316
-2236.23888352
-2236.17184083
-2236.10971626
-2236.05167030
-2235.99678986
-2235.94489284
-2235.89583508
-2235.84893638
-2235.80482770
-2235.76189249
-2235.72154491
-2235.68216273
-2235.64594927
-2235.61182669
-2235.57949518
-2235.54736617
-2235.51792108
-2235.48965322
-2235.46252333
-2235.43632246
-2235.41128236
-2235.38799789
-2235.36494618
-2235.34287674
-2235.32157846
-2235.30083062
-2235.28133647
-2235.26254452
-2235.24477466
-2235.22789872
-2235.21229464
-2235.19709556
-2238.02303147
-2237.99935291
-2237.97480893
-2237.94873976
-2237.86297423
-2237.85291637
-2237.83779025
-2237.81907022
-2237.81808632
-2237.80536983
-2237.74774608
-2237.77823437
-2237.76342928
-2237.74889180
-2237.73403891
-2237.71952797
-2237.70472408
-2237.69027568
-2237.67646507
-2237.66297293
-2237.64988206
-2237.63760430
-2237.62632655
-2237.61634434
-2237.60772286
-2237.60065317
-2237.59523055
-2237.59097568
-2237.58870139
-2237.58772353
-2237.58875000
-2237.59127404
-2241.46528796
-2241.46204782
-2241.45152151
-2241.43447423
-2241.41060935
-2241.38009833
-2241.34311206
-2241.29842901
-2241.24787637
-2241.19055022
-2241.12640252
-2241.05560333
-2240.97803729
-2240.89386310
-2240.80253539
-2240.70460721
-2240.59776063
-2240.49781729
-2240.39687515
-2240.29427007
-2240.18841701
-2240.08033148
-2239.96943817
-2239.85570103
-2239.73956539
-2239.62114527
-2239.50029641
-2239.37697833
-2239.25111480
-2239.12304674
-2238.99364533
-2238.86322150
-2239.18607033
-2239.14475532
-2236.32814359
-2236.24731220
-2236.17709512
-2236.11272832
-2236.05314000
-2235.99734355
-2235.94489284
-2235.89499283
-2235.84798408
-2235.80384584
-2235.76211734
-2235.72104115
-2235.68217527
-2235.64601088
-2235.61148443
-2235.57970579
-2235.54805922
-2235.51870588
-2235.49085348
-2235.46393280
-2235.43814316
-2235.41335059
-2235.38982720
-2235.36684036
-2235.34484640
-2235.32363721
-2235.30318884
-2235.28385421
-2235.26486045
-2235.24691889
-2235.22998689
-2235.21404074
-2235.19905033
-2238.04576740
-2237.90143828
-2238.00199079
-2237.97815493
-2237.95318582
-2237.87341365
-2237.86102183
-2237.84636593
-2237.84308921
-2237.81018749
-2237.82117363
-2237.76163620
-2237.79513359
-2237.78155757
-2237.76747424
-2237.75319219
-2237.73887047
-2237.72461631
-2237.71068510
-2237.69667919
-2237.68312969
-2237.67016196
-2237.65769131
-2237.64599342
-2237.63560252
-2237.62609425
-2237.61735842
-2237.61219568
-2237.60742771
-2237.60393159
-2237.60242414
-2237.60232816
-2237.60394442
-2241.37681100
-2241.37336309
-2241.36272939
-2241.34585618
-2241.32195751
-2241.29141669
-2241.25442212
-2241.21040444
-2241.15935798
-2241.10209450
-2241.03778967
-2240.96627602
-2240.88894117
-2240.80442108
-2240.71250811
-2240.61512143
-2240.52107331
-2240.42566965
-2240.32749117
-2240.22634626
-2240.12265540
-2240.01595395
-2239.90642800
-2239.79456289
-2239.67991503
-2239.56291647
-2239.44316682
-2239.32135154
-2239.19692829
-2239.07050124
-2238.94216791
-2238.81310626
-2239.15859020
-2239.11910918
-2236.26092036
-2236.18517470
-2236.11802433
-2236.05636925
-2235.99929800
-2235.94595239
-2235.89583509
-2235.84798408
-2235.80372723
-2235.76021856
-2235.72059439
-2235.68230328
-2235.64566967
-2235.61185068
-2235.57990038
-2235.54877792
-2235.51933490
-2235.49120260
-2235.46470176
-2235.43909726
-2235.41502711
-2235.39123015
-2235.36808690
-2235.34673998
-2235.32505667
-2235.30509583
-2235.28559548
-2235.26688406
-2235.24890568
-2235.23180790
-2235.21579006
-2235.20045124
-2235.18609561
-2238.04456996
-2237.90344052
-2237.90011297
-2237.98007298
-2237.95577071
-2237.88217687
-2237.90458417
-2237.86530428
-2237.83972709
-2237.81875934
-2237.79467730
-2237.82344807
-2237.81109723
-2237.79839499
-2237.78491138
-2237.77110971
-2237.75714663
-2237.74296537
-2237.72911170
-2237.71545674
-2237.70187536
-2237.68873593
-2237.67616136
-2237.66440460
-2237.65354083
-2237.64350903
-2237.63374148
-2237.62802415
-2237.62237894
-2237.61860750
-2237.61583862
-2237.61509367
-2237.61560245
-2241.28639046
-2241.28297352
-2241.27244723
-2241.25529823
-2241.23154297
-2241.20100636
-2241.16453993
-2241.11975576
-2241.06954694
-2241.01243148
-2240.94857726
-2240.87736920
-2240.79979912
-2240.71575659
-2240.62644876
-2240.53852805
-2240.44848624
-2240.35538922
-2240.25946503
-2240.15997743
-2240.05781730
-2239.95254166
-2239.84471652
-2239.73381098
-2239.62054607
-2239.50514969
-2239.38669518
-2239.31764754
-2239.14324829
-2239.01835782
-2239.20516549
-2239.16870273
-2239.13143116
-2239.09404315
-2236.19785652
-2236.12585040
-2236.06166250
-2236.00280071
-2235.94794360
-2235.89668028
-2235.84893639
-2235.80384584
-2235.76021885
-2235.72096436
-2235.68196092
-2235.64575736
-2235.61164925
-2235.58011051
-2235.54911418
-2235.51943538
-2235.49197920
-2235.46515294
-2235.44001059
-2235.41549330
-2235.39242031
-2235.36965364
-2235.34800010
-2235.32682009
-2235.30638531
-2235.28706785
-2235.26885017
-2235.25051316
-2235.23369280
-2235.21735355
-2235.20179180
-2235.18728729
-2235.17337647
-2238.04160046
-2237.90548216
-2238.00187662
-2237.98048582
-2237.95692049
-2237.88525650
-2237.90742283
-2237.88140481
-2237.86721792
-2237.82702067
-2237.80115034
-2237.83673190
-2237.82512539
-2237.81302750
-2237.80025888
-2237.78704932
-2237.77352597
-2237.75950885
-2237.74588459
-2237.73256188
-2237.71927665
-2237.70601396
-2237.69338383
-2237.68135780
-2237.66994918
-2237.65991811
-2237.65040222
-2237.64294244
-2237.63677731
-2237.63187855
-2237.62863452
-2237.62714173
-2237.62670725
-2241.19383474
-2241.18937961
-2241.18007166
-2241.16304293
-2241.13931728
-2241.10888018
-2241.07295578
-2241.02852521
-2240.97874182
-2240.92200950
-2240.85860488
-2240.78827570
-2240.71171140
-2240.63088123
-2240.54926849
-2240.46490073
-2240.37731381
-2240.28658413
-2240.19223517
-2240.09430866
-2239.99340188
-2239.88984891
-2239.78306144
-2239.67349989
-2239.56181900
-2239.44748956
-2239.33043747
-2239.27816705
-2239.08970355
-2239.20821924
-2239.17348153
-2239.13833242
-2239.10337405
-2239.06790339
-2236.13771462
-2236.06926860
-2236.00786100
-2235.95127574
-2235.89927593
-2235.85020361
-2235.80482783
-2235.76211744
-2235.72059439
-2235.68196093
-2235.64548425
-2235.61175992
-2235.58020642
-2235.54901213
-2235.51990262
-2235.49247159
-2235.46588023
-2235.44060204
-2235.41668884
-2235.39307362
-2235.37072460
-2235.34895814
-2235.32798771
-2235.30769042
-2235.28837034
-2235.26970767
-2235.25203306
-2235.23459426
-2235.21682589
-2235.20299712
-2235.18827292
-2235.17416131
-2235.16087392
-2237.90620608
-2237.90569111
-2237.90443810
-2237.89973233
-2237.89383949
-2237.93332342
-2237.89053636
-2237.86369168
-2237.87640763
-2237.83023838
-2237.85844574
-2237.84843278
-2237.83736841
-2237.82586269
-2237.81376056
-2237.80115381
-2237.78822284
-2237.77474275
-2237.76157383
-2237.74812134
-2237.73492425
-2237.72182658
-2237.70920980
-2237.69679875
-2237.68549967
-2237.67477258
-2237.66497186
-2237.65658526
-2237.64978027
-2237.64419674
-2237.64022589
-2237.63762791
-2237.63682071
-2241.09918882
-2241.09585985
-2241.08589861
-2241.06925086
-2241.04570482
-2241.01578283
-2240.97908282
-2240.93644884
-2240.88741856
-2240.83149057
-2240.76925902
-2240.69935359
-2240.62717188
-2240.55253208
-2240.47465461
-2240.39312447
-2240.30788370
-2240.21916043
-2240.12592738
-2240.02946805
-2239.93022136
-2239.82757107
-2239.72217820
-2239.61384642
-2239.34372609
-2239.39004563
-2239.27431023
-2239.23947825
-2239.03636783
-2239.17416718
-2239.14112150
-2239.10807603
-2239.07485110
-2239.04130497
-2236.08034700
-2236.01485708
-2235.95604563
-2235.90218207
-2235.85204153
-2235.80573807
-2235.76189249
-2235.72104115
-2235.68230328
-2235.64576985
-2235.61175992
-2235.58018159
-2235.54976709
-2235.52009122
-2235.49252781
-2235.46640176
-2235.44081025
-2235.41674966
-2235.39364802
-2235.37122750
-2235.34971488
-2235.32877060
-2235.30869239
-2235.28912084
-2235.27074772
-2235.25302076
-2235.23594155
-2235.21975320
-2235.20428535
-2235.18898201
-2235.17484191
-2235.16154315
-2235.14856942
-2237.90371460
-2237.90346989
-2237.99529601
-2237.97528269
-2237.95381633
-2237.90073046
-2237.90857809
-2237.89058788
-2237.85108476
-2237.83253573
-2237.81193606
-2237.85827703
-2237.84822003
-2237.83732562
-2237.82563054
-2237.81358593
-2237.80108872
-2237.78818183
-2237.77510691
-2237.76199473
-2237.74898967
-2237.73583505
-2237.72342850
-2237.71121108
-2237.69944579
-2237.68849464
-2237.67832779
-2237.66864961
-2237.66180676
-2237.65545317
-2237.65076452
-2237.64748138
-2237.64556747
-2241.00296650
-2240.99940113
-2240.99011898
-2240.97340019
-2240.95054093
-2240.92116193
-2240.88542619
-2240.84340717
-2240.79518566
-2240.74109126
-2240.68046306
-2240.61632425
-2240.54855134
-2240.47720824
-2240.40214690
-2240.32271058
-2240.23965614
-2240.15262709
-2240.06097262
-2239.96611060
-2239.86809898
-2239.76661371
-2239.66217228
-2239.55502051
-2239.29682550
-2239.33276965
-2239.23155777
-2239.20032324
-2239.17043976
-2239.13964469
-2239.10875946
-2239.07733751
-2239.04608276
-2239.01406152
-2236.02516656
-2235.96282931
-2235.90627614
-2235.85510657
-2235.80710742
-2235.76292299
-2235.72154491
-2235.68217527
-2235.64566967
-2235.61164925
-2235.58020743
-2235.54976709
-2235.51981033
-2235.49259781
-2235.46661671
-2235.44134540
-2235.41711540
-2235.39403112
-2235.37196130
-2235.35032135
-2235.32949603
-2235.30940396
-2235.29001403
-2235.27138719
-2235.25384948
-2235.23666961
-2235.22049754
-2235.20481950
-2235.18958851
-2235.17527332
-2235.16176559
-2235.14886572
-2235.13668417
-2237.90335767
-2237.89958951
-2237.89946758
-2237.97046623
-2237.89549885
-2237.90390344
-2237.87788137
-2237.86585619
-2237.85131966
-2237.83349282
-2237.81239840
-2237.86677793
-2237.85721953
-2237.84694340
-2237.83611609
-2237.82435227
-2237.81224553
-2237.79997370
-2237.78715371
-2237.77427892
-2237.76146923
-2237.74860118
-2237.73582612
-2237.72345615
-2237.71185815
-2237.70063471
-2237.69020468
-2237.68094450
-2237.67245656
-2237.66540263
-2237.66007498
-2237.65624526
-2237.65345347
-2240.90479776
-2240.90145893
-2240.89232103
-2240.87664597
-2240.85397138
-2240.82555072
-2240.79107901
-2240.75028314
-2240.70368490
-2240.65166839
-2240.59672012
-2240.53721281
-2240.47280824
-2240.40432146
-2240.33159808
-2240.25455684
-2240.17346365
-2240.08794554
-2239.99756531
-2239.90419136
-2239.80726530
-2239.70704120
-2239.31732289
-2239.49660382
-2239.25119976
-2239.22002831
-2239.19031390
-2239.16116224
-2239.13313751
-2239.10445127
-2239.07535424
-2239.04625139
-2239.01654519
-2236.04053044
-2235.97186548
-2235.91226206
-2235.85887515
-2235.80959157
-2235.76458825
-2235.72226537
-2235.68216273
-2235.64479575
-2235.61185075
-2235.58007794
-2235.54901217
-2235.52009122
-2235.49259781
-2235.46661315
-2235.44132400
-2235.41740101
-2235.39448337
-2235.37223450
-2235.35073494
-2235.33005033
-2235.31019232
-2235.29067029
-2235.27208330
-2235.25460913
-2235.23750910
-2235.22110881
-2235.20511712
-2235.19023606
-2235.17566061
-2235.16207612
-2235.14894258
-2235.13664610
-2235.12482690
-2237.89747483
-2237.89400635
-2237.89456179
-2237.96375948
-2237.88892991
-2237.88334462
-2237.87538234
-2237.86405265
-2237.84948198
-2237.83201823
-2237.88178695
-2237.87354188
-2237.86443688
-2237.85517379
-2237.84484068
-2237.83367025
-2237.82195131
-2237.80973088
-2237.79752169
-2237.78499090
-2237.77233328
-2237.75964736
-2237.74711080
-2237.73476279
-2237.72269857
-2237.71124309
-2237.70051935
-2237.69091702
-2237.68199723
-2237.67430034
-2237.66827021
-2237.66351851
-2237.66034071
-2240.80502014
-2240.80169394
-2240.79298227
-2240.77820738
-2240.75656363
-2240.72959051
-2240.69666462
-2240.65820699
-2240.61571236
-2240.56972342
-2240.51816674
-2240.46190733
-2240.40061691
-2240.33470729
-2240.26392488
-2240.18892928
-2240.10983095
-2240.02567219
-2239.93670796
-2239.84465696
-2239.74868854
-2239.64896828
-2239.26372783
-2239.23298892
-2239.20450914
-2239.17574120
-2239.14893494
-2239.12180717
-2239.09507179
-2239.06841989
-2239.04156276
-2239.01430041
-2238.98688923
-2235.98532035
-2235.92055726
-2235.86397277
-2235.81286847
-2235.76676997
-2235.72356224
-2235.68316579
-2235.64594926
-2235.61148449
-2235.57990021
-2235.54911418
-2235.51990262
-2235.49252782
-2235.46661671
-2235.44132400
-2235.41728971
-2235.39455957
-2235.37229970
-2235.35096056
-2235.33036011
-2235.31043551
-2235.29114820
-2235.27250964
-2235.25489852
-2235.23801531
-2235.22138277
-2235.20553680
-2235.19057111
-2235.17602816
-2235.16223377
-2235.14897733
-2235.13642648
-2235.12452557
-2235.11327369
-2237.89687849
-2237.88662145
-2237.88781368
-2237.95518083
-2237.90695348
-2237.88422294
-2237.90477597
-2237.86029510
-2237.84668099
-2237.83033113
-2237.88628120
-2237.87876652
-2237.87063370
-2237.86151806
-2237.85166999
-2237.84117056
-2237.82971643
-2237.81846602
-2237.80651537
-2237.79433441
-2237.78173893
-2237.76921684
-2237.75674296
-2237.74432258
-2237.73223304
-2237.72064778
-2237.70946199
-2237.69942613
-2237.69036822
-2237.68230719
-2237.67558751
-2237.67008278
-2237.66597324
-2240.70398971
-2240.70095064
-2240.69271021
-2240.67919567
-2240.65873455
-2240.63387575
-2240.60552859
-2240.57298870
-2240.53564495
-2240.49325385
-2240.44482543
-2240.39179324
-2240.33278176
-2240.26885089
-2240.20054446
-2240.12739039
-2240.04977557
-2239.96728680
-2239.88018646
-2239.78924105
-2239.69443249
-2239.24082311
-2239.49278141
-2239.18459792
-2239.15805675
-2239.13169145
-2239.10655733
-2239.08168375
-2239.05749340
-2239.03248963
-2239.00739039
-2238.98211349
-2238.95630694
-2235.93199824
-2235.87080349
-2235.81724591
-2235.76877942
-2235.72461663
-2235.68363038
-2235.64577234
-2235.61182669
-2235.57970575
-2235.54877792
-2235.51943538
-2235.49247159
-2235.46640069
-2235.44134540
-2235.41740855
-2235.39455957
-2235.37235741
-2235.35103220
-2235.33060262
-2235.31070956
-2235.29148248
-2235.27302434
-2235.25522559
-2235.23819111
-2235.22164590
-2235.20579906
-2235.19055940
-2235.17596898
-2235.16231766
-2235.14901905
-2235.13619620
-2235.12397998
-2235.11242289
-2235.10158496
-2237.89220329
-2237.89721169
-2237.87922224
-2237.94499728
-2237.90536836
-2237.90710193
-2237.88669475
-2237.85489095
-2237.84145993
-2237.89466601
-2237.80305898
-2237.88243380
-2237.87480599
-2237.86631634
-2237.85702671
-2237.84703989
-2237.83660279
-2237.82529161
-2237.81378573
-2237.80163307
-2237.78924345
-2237.77695619
-2237.76457048
-2237.75230429
-2237.74024253
-2237.72837387
-2237.71721356
-2237.70671683
-2237.69733853
-2237.68878617
-2237.68124585
-2237.67532727
-2237.67059936
-2240.60176676
-2240.59914567
-2240.59171350
-2240.57968201
-2240.56543993
-2240.54861294
-2240.52494178
-2240.49645729
-2240.46227858
-2240.42292601
-2240.37746356
-2240.32657617
-2240.27013552
-2240.20904904
-2240.14235795
-2240.07100518
-2239.99476736
-2239.91372047
-2239.82807678
-2239.73856671
-2239.21571001
-2239.18527281
-2239.44483409
-2239.13433767
-2239.11085417
-2239.08751423
-2239.06452707
-2239.04174347
-2239.01876980
-2238.99611282
-2238.97286131
-2238.94942268
-2238.92518154
-2235.88082976
-2235.82307168
-2235.77154362
-2235.72610980
-2235.68439081
-2235.64626685
-2235.61060780
-2235.57937969
-2235.54805922
-2235.51933462
-2235.49197920
-2235.46588024
-2235.44081025
-2235.41711545
-2235.39448337
-2235.37234550
-2235.35099790
-2235.33055295
-2235.31075372
-2235.29173154
-2235.27332979
-2235.25543440
-2235.23824341
-2235.22180766
-2235.20592830
-2235.19069685
-2235.17612380
-2235.16223787
-2235.14876643
-2235.13601471
-2235.12366682
-2235.11190749
-2235.10085953
-2235.09059675
-2237.97817510
-2237.89213805
-2237.86929376
-2237.93344017
-2237.90247487
-2237.86434758
-2237.85885329
-2237.84773088
-2237.83423435
-2237.89521267
-2237.89032058
-2237.88465019
-2237.87755477
-2237.86947793
-2237.86064791
-2237.85107082
-2237.84112709
-2237.83038340
-2237.81933514
-2237.80765189
-2237.79535386
-2237.78327130
-2237.77089812
-2237.75855816
-2237.74672202
-2237.73489160
-2237.72344705
-2237.71281809
-2237.70265069
-2237.69370802
-2237.68586843
-2237.67928649
-2237.67436352
-2240.49917682
-2240.49702231
-2240.49157594
-2240.49504894
-2240.48682885
-2240.47299154
-2240.45293299
-2240.42718514
-2240.39501539
-2240.35851445
-2240.31540136
-2240.26653725
-2240.21255161
-2240.15332756
-2240.08890393
-2240.01937341
-2239.94472328
-2239.86527607
-2239.78095451
-2239.69279964
-2239.15443233
-2239.12980439
-2239.40214374
-2239.08542645
-2239.06388247
-2239.04290207
-2239.02187060
-2239.00104557
-2238.98009076
-2238.95972658
-2238.93811197
-2238.91599887
-2238.89383490
-2235.83101427
-2235.77624964
-2235.72866507
-2235.68535322
-2235.64581805
-2235.61116207
-2235.57853395
-2235.54736617
-2235.51870581
-2235.49120260
-2235.46515296
-2235.44060204
-2235.41674966
-2235.39403112
-2235.37223445
-2235.35096056
-2235.33060262
-2235.31075374
-2235.29178203
-2235.27340866
-2235.25576239
-2235.23842458
-2235.22192010
-2235.20605128
-2235.19081414
-2235.17615356
-2235.16211840
-2235.14850589
-2235.13578809
-2235.12327439
-2235.11143143
-2235.10019825
-2235.08949420
-2235.07937648
-2237.96321433
-2237.88576643
-2237.89109913
-2237.92010552
-2237.89773814
-2237.85983573
-2237.84843269
-2237.84599327
-2237.82545913
-2237.80763490
-2237.89036931
-2237.88480477
-2237.87849642
-2237.87128169
-2237.86301605
-2237.85406244
-2237.84420333
-2237.83377836
-2237.82286959
-2237.81163323
-2237.79979581
-2237.78779270
-2237.77568214
-2237.76344664
-2237.75130833
-2237.73940712
-2237.72837551
-2237.71737406
-2237.70700981
-2237.69762438
-2237.68917081
-2237.68234639
-2237.67652663
-2240.39721238
-2240.39551247
-2240.42105665
-2240.42170453
-2240.41645854
-2240.40506362
-2240.38762040
-2240.36420724
-2240.33454563
-2240.29969648
-2240.25859380
-2240.21173205
-2240.16015458
-2240.10246140
-2240.04002974
-2239.97231830
-2239.89959179
-2239.82157948
-2239.73856651
-2239.65183969
-2239.09712542
-2239.46414342
-2239.05545266
-2239.03564636
-2239.01665162
-2238.99761828
-2238.97860922
-2238.96013928
-2238.94148706
-2238.92196852
-2238.90213073
-2238.88185029
-2238.86115683
-2235.78255777
-2235.73072101
-2235.68672087
-2235.64628757
-2235.61092864
-2235.57793482
-2235.54704576
-2235.51792108
-2235.49085350
-2235.46470176
-2235.43984753
-2235.41668762
-2235.39364802
-2235.37196130
-2235.35073494
-2235.33036001
-2235.31070956
-2235.29173154
-2235.27340866
-2235.25567223
-2235.23859372
-2235.22199039
-2235.20611226
-2235.19097151
-2235.17614857
-2235.16193164
-2235.14831702
-2235.13535197
-2235.12270684
-2235.11100161
-2235.09950149
-2235.08864791
-2235.07828054
-2235.06869356
-2237.94690235
-2237.87834900
-2237.88421295
-2237.90558109
-2237.89218231
-2237.89471118
-2237.83872810
-2237.83078130
-2237.81501998
-2237.79721922
-2237.88860803
-2237.88381219
-2237.87778698
-2237.87121191
-2237.86365292
-2237.85511512
-2237.84580229
-2237.83571862
-2237.82514776
-2237.81405502
-2237.80270628
-2237.79079055
-2237.77880377
-2237.76666287
-2237.75461002
-2237.74278870
-2237.73142608
-2237.72014740
-2237.70951256
-2237.69983583
-2237.69130328
-2237.68398695
-2237.67757412
-2240.29686598
-2240.34337541
-2240.35220843
-2240.35525317
-2240.35196096
-2240.34294740
-2240.32777783
-2240.30613650
-2240.27914453
-2240.24556567
-2240.20681594
-2240.16226447
-2240.11205630
-2240.05631767
-2239.99544704
-2239.92956149
-2239.85859033
-2239.78220543
-2239.70103744
-2239.05892149
-2239.03886376
-2239.02045287
-2239.00283031
-2238.98628511
-2238.96915189
-2238.95260710
-2238.93550613
-2238.91838154
-2238.90207110
-2238.88438409
-2238.86660433
-2238.84731954
-2238.82814939
-2235.73611687
-2235.68747051
-2235.64705498
-2235.61058666
-2235.57519568
-2235.54630296
-2235.51699869
-2235.48965322
-2235.46390682
-2235.43909726
-2235.41549330
-2235.39307362
-2235.37122750
-2235.35032135
-2235.33005033
-2235.31043551
-2235.29148248
-2235.27332979
-2235.25576238
-2235.23859368
-2235.22186033
-2235.20614748
-2235.19113476
-2235.17619608
-2235.16201186
-2235.14810585
-2235.13510254
-2235.12252743
-2235.11040901
-2235.09884589
-2235.08795566
-2235.07728681
-2235.06719211
-2235.05776211
-2237.92897792
-2237.86954529
-2237.87588143
-2237.88938583
-2237.88528420
-2237.88813068
-2237.82478125
-2237.81701881
-2237.89020388
-2237.88837573
-2237.88526195
-2237.88113010
-2237.87588627
-2237.86952354
-2237.86249719
-2237.85462350
-2237.84559867
-2237.83591305
-2237.82576391
-2237.81502648
-2237.80389059
-2237.79207093
-2237.78039012
-2237.76837038
-2237.75632955
-2237.74446146
-2237.73263744
-2237.72135199
-2237.71077382
-2237.70064206
-2237.69179310
-2237.68401549
-2237.67723675
-2240.20180195
-2240.27934855
-2240.29010462
-2240.29482384
-2240.29334475
-2240.28654090
-2240.27285176
-2240.25363744
-2240.22839966
-2240.19670253
-2240.15972924
-2240.11724428
-2240.06840967
-2240.01444811
-2239.95546023
-2239.89095952
-2239.82161628
-2239.74675632
-2239.66687918
-2238.99788331
-2238.98120389
-2238.96543900
-2238.95041953
-2238.93582614
-2238.92120083
-2238.90670843
-2238.89175237
-2238.87666542
-2238.86134036
-2238.84618845
-2238.82955489
-2238.81220502
-2235.74351014
-2235.69241016
-2235.64740577
-2235.61026711
-2235.57419143
-2235.54520976
-2235.51541031
-2235.48844070
-2235.46255061
-2235.43814304
-2235.41502722
-2235.39242040
-2235.37072460
-2235.34971488
-2235.32949603
-2235.31019232
-2235.29114819
-2235.27302434
-2235.25543440
-2235.23842460
-2235.22199037
-2235.20614746
-2235.19100350
-2235.17627254
-2235.16183480
-2235.14807174
-2235.13495897
-2235.12229659
-2235.10996642
-2235.09827251
-2235.08717736
-2235.07638309
-2235.06612494
-2235.05634610
-2235.04742335
-2235.03861632
-2237.85956408
-2237.86654221
-2237.81806607
-2237.87685988
-2237.88054371
-2237.88296487
-2237.80400593
-2237.88414296
-2237.88313916
-2237.88055392
-2237.87687975
-2237.87231725
-2237.86672854
-2237.85998194
-2237.85246594
-2237.84391443
-2237.83463895
-2237.82483371
-2237.81433466
-2237.80320439
-2237.79186976
-2237.78031532
-2237.76853855
-2237.75666019
-2237.74482635
-2237.73298465
-2237.72166825
-2237.71069375
-2237.70044980
-2237.69126561
-2237.68290154
-2237.67572917
-2240.11305176
-2240.21939164
-2240.23257722
-2240.23924310
-2240.23987865
-2240.23487505
-2240.22306420
-2240.20574874
-2240.18238650
-2240.15291326
-2240.11699595
-2240.07624065
-2240.02968877
-2239.97718824
-2239.91996034
-2239.85686274
-2239.78846226
-2239.71532095
-2239.63701650
-2238.93771780
-2238.92441531
-2238.91083533
-2238.89802868
-2238.88584629
-2238.87347810
-2238.86041846
-2238.84741497
-2238.83445959
-2238.82132838
-2238.80712938
-2238.79241555
-2238.77711133
-2235.69602849
-2235.64870086
-2235.60917092
-2235.57380462
-2235.54330401
-2235.51350797
-2235.48697114
-2235.46088735
-2235.43662390
-2235.41335059
-2235.39122992
-2235.36965364
-2235.34895814
-2235.32877060
-2235.30940396
-2235.29067029
-2235.27250964
-2235.25491894
-2235.23824341
-2235.22192009
-2235.20611226
-2235.19113476
-2235.17627254
-2235.16187298
-2235.14804410
-2235.13480901
-2235.12222215
-2235.10990429
-2235.09807374
-2235.08652190
-2235.07560446
-2235.06512473
-2235.05521423
-2235.04556569
-2235.03704539
-2235.02877265
-2237.84828319
-2237.85558444
-2237.85271248
-2237.86711512
-2237.87126453
-2237.79494069
-2237.78635275
-2237.77453996
-2237.87592641
-2237.87412989
-2237.87116298
-2237.86702673
-2237.86205623
-2237.85574104
-2237.84890098
-2237.84083123
-2237.83197171
-2237.82234500
-2237.81216447
-2237.80140869
-2237.79021471
-2237.77868268
-2237.76708992
-2237.75535723
-2237.74355835
-2237.73186698
-2237.72028593
-2237.70947683
-2237.69828151
-2237.68941174
-2237.68091734
-2237.67340293
-2240.03331354
-2240.16392016
-2240.17850554
-2240.18738279
-2240.19022326
-2240.18696191
-2240.17721307
-2240.16130732
-2240.13954991
-2240.11190141
-2240.07792059
-2240.03886227
-2239.99429066
-2239.94363893
-2239.88788350
-2239.82625729
-2239.75961208
-2238.90328367
-2238.89069289
-2238.87909335
-2238.86793022
-2238.85720140
-2238.84661842
-2238.83627610
-2238.82578271
-2238.81439604
-2238.80330716
-2238.79180867
-2238.78045683
-2238.76786146
-2238.75467924
-2238.74146592
-2235.65064091
-2235.60898890
-2235.57396955
-2235.54180158
-2235.51239994
-2235.48424281
-2235.45924408
-2235.43476872
-2235.41128237
-2235.38982590
-2235.36808690
-2235.34800010
-2235.32798771
-2235.30869243
-2235.29001403
-2235.27208330
-2235.25489852
-2235.23819111
-2235.22180127
-2235.20605128
-2235.19097151
-2235.17619608
-2235.16183480
-2235.14804410
-2235.13468158
-2235.12202986
-2235.10973233
-2235.09768475
-2235.08613508
-2235.07490387
-2235.06441095
-2235.05425370
-2235.04455027
-2235.03546978
-2235.02689451
-2235.01882258
-2237.83575414
-2237.84360559
-2237.83186543
-2237.85602579
-2237.86060357
-2237.86418032
-2237.86661104
-2237.75665706
-2237.86758452
-2237.86638607
-2237.86363762
-2237.86019463
-2237.85570514
-2237.85002877
-2237.84348762
-2237.83595469
-2237.82748368
-2237.81835676
-2237.80847538
-2237.79807566
-2237.78726347
-2237.77588450
-2237.76431452
-2237.75276561
-2237.74132705
-2237.72933372
-2237.71775393
-2237.70633386
-2237.69616670
-2237.68640557
-2237.67749200
-2237.66982567
-2239.95995688
-2240.11321810
-2240.12937409
-2240.14037883
-2240.14457200
-2240.14292987
-2240.13487007
-2240.12104688
-2240.10100132
-2240.07467435
-2240.04349691
-2240.00552509
-2239.96218262
-2239.91344268
-2239.85908603
-2239.79891727
-2238.84996302
-2238.83960728
-2238.83043850
-2238.82117154
-2238.81209358
-2238.80381420
-2238.79523943
-2238.78677927
-2238.77793108
-2238.76863384
-2238.75937669
-2238.74933680
-2238.73901351
-2238.72827271
-2238.71665604
-2238.70479666
-2235.60778019
-2235.57193790
-2235.53976099
-2235.51037779
-2235.48267805
-2235.45669940
-2235.43194652
-2235.40978553
-2235.38799789
-2235.36684106
-2235.34673993
-2235.32682009
-2235.30769049
-2235.28952151
-2235.27140878
-2235.25460910
-2235.23801531
-2235.22164617
-2235.20592830
-2235.19081400
-2235.17614857
-2235.16201186
-2235.14807174
-2235.13480901
-2235.12202986
-2235.10953535
-2235.09765922
-2235.08590323
-2235.07463068
-2235.06384059
-2235.05344668
-2235.04364556
-2235.03425825
-2235.02539280
-2235.01723941
-2235.00942960
-2237.75011113
-2237.83034553
-2237.80981486
-2237.84355654
-2237.84863314
-2237.85274593
-2237.85568592
-2237.85741334
-2237.85781022
-2237.85688373
-2237.85489724
-2237.85180702
-2237.84803977
-2237.84274237
-2237.83677521
-2237.82963648
-2237.82154419
-2237.81275931
-2237.80345208
-2237.79308321
-2237.78251388
-2237.77170300
-2237.76034587
-2237.74870084
-2237.73730567
-2237.72549216
-2237.71388401
-2237.70266213
-2237.69195222
-2237.68194512
-2237.67288670
-2237.66492637
-2239.89567566
-2240.06679026
-2240.08479972
-2240.09745867
-2240.10308173
-2240.10274700
-2240.09687058
-2240.08431227
-2240.06592006
-2240.04135413
-2240.01142458
-2239.97550648
-2239.93415892
-2239.88661009
-2239.83397699
-2239.77557820
-2238.78613518
-2239.64276769
-2238.77149199
-2238.76472930
-2238.75798666
-2238.75138896
-2238.74445211
-2238.73769924
-2238.73036843
-2238.72298856
-2238.71494934
-2238.70660854
-2238.69789722
-2238.68866626
-2238.67838461
-2238.66372309
-2235.57004965
-2235.53755017
-2235.50762952
-2235.48001636
-2235.45425303
-2235.43011041
-2235.40717371
-2235.38570790
-2235.36494618
-2235.34484640
-2235.32505667
-2235.30638531
-2235.28837034
-2235.27074773
-2235.25384948
-2235.23750910
-2235.22138277
-2235.20579906
-2235.19069685
-2235.17615356
-2235.16193164
-2235.14810585
-2235.13495897
-2235.12222215
-2235.10973232
-2235.09765922
-2235.08592257
-2235.07449771
-2235.06345379
-2235.05302042
-2235.04277327
-2235.03337931
-2235.02429471
-2235.01568751
-2235.00733656
-2235.00021157
-2237.80745335
-2234.98645602
-2237.78610451
-2237.74864665
-2237.83517745
-2237.83982374
-2237.84323935
-2237.84550200
-2237.84668948
-2237.84636661
-2237.84459192
-2237.84210455
-2237.83863999
-2237.83407899
-2237.82838862
-2237.82168273
-2237.81398032
-2237.80561888
-2237.79654648
-2237.78663164
-2237.77618943
-2237.76546921
-2237.75426754
-2237.74312266
-2237.73153259
-2237.71998426
-2237.70843700
-2237.69753757
-2237.68662176
-2237.67626390
-2237.66681407
-2237.65853328
-2239.83482126
-2239.82221162
-2240.04488342
-2240.05815044
-2240.06529299
-2240.06635925
-2240.06124726
-2240.05100734
-2240.03387869
-2240.01127063
-2239.98278622
-2238.75422823
-2239.90901951
-2239.86326289
-2239.81200952
-2238.73915209
-2239.69328003
-2238.72619650
-2238.72028128
-2238.71473183
-2238.70875552
-2238.70368405
-2238.69803021
-2238.69228522
-2238.68688975
-2238.67983854
-2238.67176895
-2238.66458203
-2238.65730036
-2238.64858908
-2238.64074263
-2235.56178528
-2235.53433159
-2235.50452692
-2235.47682511
-2235.45116741
-2235.42711623
-2235.40434033
-2235.38303044
-2235.36240704
-2235.34287672
-2235.32363723
-2235.30508602
-2235.28706785
-2235.26970766
-2235.25302076
-2235.23666962
-2235.22110881
-2235.20553683
-2235.19055940
-2235.17612379
-2235.16211840
-2235.14831704
-2235.13510254
-2235.12231300
-2235.10990429
-2235.09768481
-2235.08590323
-2235.07449771
-2235.06345781
-2235.05245695
-2235.04238917
-2235.03259820
-2235.02350580
-2235.01479945
-2235.00645931
-2234.99821662
-2234.99124304
-2237.78479948
-2234.97794109
-2237.76141192
-2237.74807558
-2237.82044224
-2237.82549289
-2237.82946805
-2237.83233813
-2237.83381568
-2237.83409688
-2237.83309140
-2237.83106228
-2237.82789214
-2237.82373020
-2237.81858524
-2237.81237737
-2237.80506226
-2237.79711385
-2237.78836367
-2237.77876469
-2237.76853424
-2237.75783922
-2237.74689139
-2237.73567152
-2237.72432406
-2237.71293950
-2237.70142377
-2237.69028678
-2237.67950040
-2237.66923235
-2237.65959302
-2237.65115828
-2239.78278864
-2239.98746490
-2240.00773689
-2240.02232779
-2240.03099552
-2240.03376532
-2240.02993038
-2240.02097616
-2240.00570433
-2239.98410907
-2239.95701872
-2239.92472577
-2238.65952013
-2238.70582891
-2238.69921460
-2239.73781919
-2238.68670019
-2238.68108662
-2238.67621174
-2238.67123701
-2238.66671758
-2238.66266449
-2238.65879214
-2238.65484685
-2238.65088705
-2238.64649735
-2238.64140778
-2238.63661084
-2238.63155020
-2238.62599707
-2238.62024417
-2235.51739452
-2235.50062767
-2235.47301262
-2235.44709436
-2235.42320361
-2235.40096030
-2235.37976047
-2235.35974249
-2235.34016134
-2235.32147710
-2235.30318883
-2235.28559548
-2235.26885017
-2235.25203306
-2235.23594156
-2235.22049754
-2235.20511712
-2235.19057109
-2235.17596898
-2235.16223787
-2235.14850589
-2235.13535198
-2235.12252743
-2235.10996642
-2235.09807374
-2235.08613508
-2235.07463072
-2235.06345379
-2235.05245695
-2235.04227376
-2235.03244772
-2235.02308461
-2235.01414682
-2235.00552594
-2234.99735972
-2234.98959090
-2234.98242213
-2234.97564932
-2234.96947338
-2237.73549021
-2237.70489138
-2237.80479170
-2237.81013352
-2237.81451814
-2237.81746872
-2237.81965954
-2237.82053566
-2237.81989687
-2237.81837419
-2237.81575009
-2237.81193905
-2237.80710905
-2237.80138638
-2237.79475349
-2237.78696970
-2237.77860596
-2237.76914253
-2237.75935340
-2237.74905119
-2237.73833374
-2237.72740133
-2237.71590885
-2237.70465607
-2237.69330792
-2237.68193725
-2237.67124649
-2237.66062212
-2237.65094631
-2237.64230486
-2239.73085843
-2239.95291227
-2239.97409196
-2239.98959992
-2239.99925568
-2240.00363758
-2240.00176914
-2239.99378183
-2239.98018946
-2238.59602975
-2238.58923379
-2238.67721685
-2238.66977212
-2238.66303255
-2238.65623947
-2238.65012629
-2238.64452354
-2238.63915647
-2238.63479432
-2238.63064257
-2238.62688983
-2238.62426237
-2238.62135970
-2238.61843776
-2238.61548216
-2238.61217799
-2238.60859959
-2238.60518479
-2238.60146596
-2238.59693439
-2235.52731570
-2235.49692056
-2235.46857838
-2235.44284877
-2235.41913873
-2235.39619113
-2235.37617608
-2235.35638660
-2235.33713487
-2235.31845177
-2235.30076585
-2235.28385424
-2235.26688405
-2235.25051221
-2235.23459424
-2235.21975317
-2235.20481950
-2235.19023611
-2235.17602816
-2235.16231766
-2235.14876635
-2235.13578809
-2235.12270693
-2235.11040901
-2235.09827250
-2235.08652191
-2235.07490387
-2235.06384059
-2235.05302042
-2235.04238916
-2235.03244772
-2235.02293075
-2235.01384735
-2235.00495958
-2234.99662506
-2234.98845806
-2234.98104398
-2234.97417416
-2234.96741752
-2234.96117146
-2234.95568768
-2237.67729856
-2237.78744426
-2237.79340094
-2237.79801592
-2237.80164189
-2237.80398175
-2237.80542221
-2237.80546006
-2237.80439131
-2237.80199333
-2237.79884842
-2237.79427711
-2237.78899977
-2237.78273967
-2237.77562010
-2237.76724122
-2237.75841727
-2237.74875608
-2237.73878554
-2237.72829590
-2237.71746181
-2237.70620651
-2237.69514276
-2237.68385236
-2237.67270615
-2237.66163133
-2237.65113758
-2237.64135406
-2237.63248159
-2238.69086017
-2238.69003512
-2238.68811681
-2239.95995811
-2238.68174187
-2238.67676667
-2238.67080245
-2238.66442959
-2238.65772237
-2238.65012573
-2238.64319904
-2238.63596541
-2238.62782118
-2238.62253764
-2238.61615409
-2238.61042781
-2238.60503556
-2238.60017305
-2238.59594475
-2238.59239862
-2238.58938561
-2238.58685744
-2238.58519594
-2238.58289892
-2238.58083620
-2238.57847918
-2238.57622144
-2238.57395705
-2238.57124131
-2238.56824310
-2235.49124202
-2235.46374577
-2235.43792027
-2235.41433078
-2235.39248359
-2235.37213836
-2235.35258873
-2235.33382987
-2235.31544922
-2235.29807226
-2235.28133647
-2235.26486045
-2235.24890568
-2235.23369278
-2235.21682589
-2235.20430368
-2235.18958851
-2235.17566067
-2235.16223379
-2235.14901909
-2235.13601444
-2235.12327439
-2235.11100161
-2235.09884589
-2235.08717736
-2235.07556122
-2235.06441098
-2235.05344668
-2235.04277327
-2235.03259820
-2235.02308461
-2235.01384736
-2235.00480327
-2234.99622693
-2234.98790998
-2234.98015756
-2234.97289562
-2234.96591982
-2234.95929543
-2234.95323668
-2234.94779830
-2237.65221439
-2237.65003002
-2237.77546797
-2237.78037793
-2237.78429602
-2237.78723251
-2237.78898404
-2237.78950628
-2237.78859968
-2237.78693464
-2237.78398732
-2237.78032674
-2237.77524268
-2237.76944204
-2237.76256786
-2237.75470243
-2237.74610083
-2237.73672888
-2237.72695261
-2237.71671988
-2237.70617495
-2237.69491953
-2237.68399955
-2237.67279535
-2237.66198322
-2237.65105515
-2237.64055295
-2237.63041145
-2237.62147522
-2238.64887500
-2238.64834978
-2238.64648171
-2238.64373012
-2238.64014290
-2238.63536570
-2238.63016103
-2238.62401107
-2238.61739118
-2238.61071462
-2238.60408717
-2238.59708935
-2238.59071112
-2238.58420536
-2238.57818868
-2238.57252608
-2238.56764106
-2238.56353701
-2238.55954451
-2238.55603387
-2238.55281794
-2238.55131371
-2238.54959338
-2238.54823072
-2238.54697668
-2238.54562602
-2238.54443934
-2238.54326933
-2238.54127758
-2235.48190621
-2235.45776375
-2235.43233035
-2235.40929688
-2235.38783876
-2235.36763916
-2235.34812822
-2235.33008622
-2235.31223351
-2235.29488180
-2235.27855678
-2235.26254455
-2235.24691877
-2235.23180790
-2235.21735355
-2235.20299693
-2235.18898201
-2235.17527332
-2235.16207612
-2235.14897733
-2235.13619626
-2235.12366681
-2235.11143143
-2235.09950150
-2235.08795566
-2235.07638309
-2235.06512473
-2235.05425370
-2235.04364555
-2235.03337931
-2235.02350580
-2235.01414682
-2235.00495958
-2234.99622692
-2234.98780132
-2234.97989676
-2234.97230491
-2234.96505437
-2234.95797965
-2234.95150082
-2234.94547532
-2234.93994405
-2237.74252703
-2237.74973288
-2237.75615806
-2237.76140221
-2237.76577987
-2237.76903260
-2237.77138887
-2237.77245663
-2237.77178370
-2237.77043993
-2237.76794727
-2237.76448462
-2237.75997268
-2237.75465180
-2237.74805826
-2237.74063991
-2237.73242958
-2237.72340274
-2237.71388398
-2237.70398893
-2237.69350864
-2237.68276924
-2237.67177615
-2237.66089701
-2237.64990226
-2237.63911032
-2237.62848710
-2237.61862006
-2237.60947226
-2238.60906507
-2238.60850531
-2238.60679655
-2238.60435342
-2238.60072234
-2238.59635251
-2238.59157292
-2238.58563149
-2238.57935303
-2238.57300380
-2238.56694804
-2238.56034481
-2238.55414558
-2238.54803472
-2238.54239119
-2238.53727944
-2238.53257707
-2238.52839354
-2238.52279520
-2238.52155126
-2238.51919117
-2238.51739815
-2238.51591873
-2238.51505648
-2238.51435094
-2238.51365957
-2238.51291010
-2238.51235015
-2235.48119405
-2235.45067567
-2235.42625758
-2235.40353712
-2235.38247606
-2235.36225404
-2235.34342144
-2235.32549846
-2235.30829090
-2235.29148397
-2235.27539360
-2235.25996072
-2235.24477466
-2235.22998692
-2235.21579006
-2235.20183583
-2235.18827292
-2235.17484178
-2235.16174902
-2235.14894258
-2235.13642696
-2235.12397998
-2235.11190747
-2235.10020318
-2235.08864789
-2235.07728680
-2235.06612494
-2235.05521410
-2235.04455027
-2235.03425825
-2235.02429472
-2235.01479945
-2235.00552594
-2234.99662506
-2234.98790998
-2234.97989596
-2234.97209552
-2234.96454224
-2234.95728787
-2234.95044425
-2234.94403720
-2234.93798341
-2234.93244091
-2234.92752893
-2237.72908597
-2237.73577477
-2237.74141517
-2237.74583279
-2237.74988339
-2237.75226350
-2237.75355077
-2237.75364262
-2237.75261165
-2237.75063254
-2237.74744254
-2237.74331347
-2237.73842680
-2237.73238769
-2237.72522972
-2237.71743764
-2237.70876977
-2237.69966436
-2237.68997637
-2237.67949641
-2237.66898620
-2237.65823709
-2237.64723477
-2237.63648367
-2237.62584075
-2237.61562410
-2237.60555458
-2237.59633422
-2238.57109717
-2238.57056080
-2238.56899813
-2238.56659605
-2238.56309699
-2238.55892742
-2238.55442137
-2238.54889703
-2238.54310735
-2238.53721734
-2238.53107696
-2238.52510462
-2238.51902377
-2238.51345045
-2238.50827575
-2238.50342364
-2238.49890258
-2238.49520317
-2238.49205797
-2238.48896452
-2238.48623472
-2238.48464339
-2238.48338590
-2238.48264994
-2238.48247031
-2238.48243727
-2238.48247652
-2238.48226583
-2235.43535611
-2235.41907553
-2235.39689115
-2235.37607214
-2235.35645079
-2235.33818675
-2235.32036190
-2235.30373176
-2235.28751294
-2235.27194452
-2235.25698053
-2235.24238996
-2235.22789868
-2235.21404074
-2235.20045124
-2235.18728729
-2235.17416131
-2235.16154323
-2235.14886572
-2235.13664610
-2235.12452559
-2235.11247060
-2235.10085953
-2235.08949420
-2235.07828054
-2235.06716735
-2235.05634610
-2235.04556569
-2235.03543438
-2235.02539280
-2235.01578091
-2235.00645912
-2234.99735972
-2234.98845810
-2234.98015766
-2234.97230491
-2234.96454225
-2234.95714388
-2234.94988543
-2234.94304653
-2234.93664722
-2234.93078079
-2234.92535427
-2234.92040282
-2237.70731714
-2237.71407979
-2237.71998079
-2237.72498736
-2237.72884192
-2237.73192632
-2237.73371753
-2237.73424472
-2237.73376411
-2237.73195168
-2237.72930345
-2237.72534698
-2237.72080825
-2237.71513024
-2237.70861157
-2237.70089071
-2237.69268125
-2237.68365518
-2237.67426007
-2237.66444539
-2237.65394439
-2237.64342440
-2237.63261642
-2237.62192218
-2237.61137902
-2237.60107772
-2237.59136570
-2237.58238872
-2238.53488973
-2238.53432330
-2238.53292167
-2238.53046778
-2238.52706767
-2238.52341927
-2238.51884891
-2238.51379444
-2238.50839239
-2238.50275879
-2238.49706050
-2238.49155174
-2238.48607916
-2238.48069083
-2238.47565551
-2238.47106641
-2238.46723014
-2238.46365528
-2238.46046493
-2238.45755606
-2238.45501749
-2238.45312686
-2238.45197055
-2238.45140133
-2238.45155315
-2238.45189587
-2238.45232207
-2238.45274894
-2235.41170915
-2235.38966544
-2235.36925845
-2235.35031251
-2235.33215213
-2235.31509481
-2235.29879651
-2235.28322563
-2235.26820478
-2235.25378811
-2235.23964078
-2235.22575875
-2235.21229464
-2235.19905033
-2235.18609561
-2235.17337647
-2235.16087393
-2235.14863887
-2235.13668418
-2235.12482691
-2235.11327407
-2235.10158496
-2235.09059675
-2235.07937645
-2235.06869356
-2235.05776211
-2235.04742337
-2235.03704549
-2235.02689451
-2235.01723876
-2235.00770171
-2234.99821662
-2234.98959090
-2234.98104398
-2234.97295754
-2234.96505437
-2234.95728786
-2234.94988543
-2234.94279576
-2234.93603208
-2234.92964363
-2234.92412355
-2234.91868096
-2234.91361114
-2234.90910347
-2237.69142943
-2237.69745296
-2237.70260313
-2237.70686303
-2237.71042633
-2237.71265220
-2237.71352273
-2237.71330582
-2237.71203544
-2237.70979804
-2237.70640095
-2237.70197994
-2237.69647710
-2237.69022591
-2237.68301407
-2237.67529608
-2237.66657252
-2237.65739069
-2237.64782839
-2237.63769765
-2237.62738337
-2237.61687934
-2237.60630170
-2237.59583835
-2237.58570573
-2237.57614791
-2237.56735791
-2238.50033508
-2238.49980732
-2238.49847893
-2238.49595503
-2238.49285772
-2238.48918738
-2238.48500354
-2238.48010882
-2238.47466237
-2238.46988221
-2238.46454215
-2238.45925704
-2238.45411862
-2238.44928761
-2238.44456451
-2238.44046300
-2238.43658092
-2238.43305865
-2238.42997846
-2238.42719833
-2238.42465711
-2238.42299031
-2238.42186391
-2238.42137944
-2238.42165989
-2238.42207299
-2235.43002105
-2235.38872888
-2235.38237617
-2235.36223885
-2235.34357926
-2235.32585962
-2235.30937817
-2235.29373348
-2235.27860230
-2235.26416023
-2235.24970213
-2235.23631176
-2235.22299149
-2235.20994905
-2235.19709556
-2238.04576718
-2238.04456997
-2238.04160046
-2237.90620607
-2237.90371387
-2237.90339737
-2237.89747483
-2237.89687849
-2237.89220263
-2237.97817510
-2237.96321433
-2237.94690236
-2237.92897792
-2235.03863290
-2235.02877265
-2235.01882292
-2235.00942960
-2235.00021157
-2234.99124304
-2234.98242186
-2234.97417417
-2234.96591959
-2234.95797965
-2234.95044425
-2234.94304653
-2234.93603208
-2234.92921499
-2234.92314814
-2234.91742265
-2234.91209515
-2234.90719775
-2234.90254794
-2237.66748219
-2237.67382432
-2237.67932743
-2237.68389742
-2237.68748588
-2237.69030379
-2237.69170516
-2237.69169399
-2237.69075751
-2237.68879928
-2237.68580745
-2237.68177308
-2237.67685244
-2237.67088960
-2237.66407684
-2237.65640838
-2237.64810683
-2237.63919411
-2237.62990782
-2237.62010862
-2237.61003810
-2237.59999431
-2237.58940808
-2237.57919248
-2237.56920952
-2237.55977987
-2237.55092935
-2238.46678983
-2238.46635833
-2238.46503934
-2238.46297376
-2238.45967190
-2238.45627680
-2238.45240451
-2238.44786649
-2238.44291685
-2238.43808112
-2238.43313128
-2238.42825260
-2238.42330920
-2238.41880298
-2238.41460192
-2238.41064036
-2238.40669646
-2238.40325347
-2238.40063222
-2238.39783394
-2238.39570227
-2238.39389465
-2238.39289604
-2238.39227210
-2238.39255448
-2238.39309715
-2238.39407908
-2235.37430015
-2235.35500402
-2235.33659648
-2235.31933414
-2235.30338259
-2235.28824245
-2235.27364098
-2235.25967004
-2235.24619948
-2235.23294298
-2235.21989522
-2235.20737251
-2235.19503947
-2238.02303147
-2237.90143828
-2237.90344172
-2237.90548216
-2237.90569110
-2237.90346989
-2237.89958951
-2237.89400635
-2237.88662145
-2237.89721169
-2237.89213813
-2237.88576645
-2237.87835447
-2237.86954529
-2237.85956407
-2237.84828336
-2237.83575414
-2237.75064310
-2237.80745335
-2237.78479965
-2234.97564924
-2234.96741752
-2234.95929542
-2234.95150082
-2234.94403720
-2234.93664722
-2234.92964363
-2234.92314804
-2234.91691130
-2234.91114217
-2234.90592944
-2234.90101654
-2234.89658592
-2234.89247911
-2237.64922906
-2237.65490319
-2237.65965964
-2237.66384500
-2237.66674105
-2237.66866178
-2237.66922581
-2237.66866459
-2237.66707616
-2237.66438084
-2237.66060741
-2237.65588745
-2237.65025598
-2237.64369658
-2237.63654652
-2237.62852484
-2237.61981274
-2237.61085054
-2237.60156917
-2237.59159736
-2237.58165699
-2237.57145753
-2237.56128110
-2237.55153307
-2237.54232500
-2237.53407281
-2238.43456231
-2238.43416085
-2238.43294898
-2238.43080319
-2238.42780845
-2238.42448363
-2238.42069404
-2238.41654947
-2238.41203013
-2238.40745819
-2238.40286620
-2238.39838423
-2238.39375253
-2238.38954703
-2238.38544359
-2238.38173893
-2238.37824029
-2238.37525508
-2238.37247463
-2238.37004064
-2238.36762777
-2238.36614708
-2238.36507138
-2238.36442765
-2238.36433098
-2238.36508099
-2235.34177751
-2235.34692174
-2235.32922959
-2235.31241191
-2235.29718861
-2235.28223104
-2235.26821979
-2235.25489953
-2235.24193194
-2235.22905548
-2237.97339528
-2237.98243734
-2237.98992797
-2237.99563445
-2237.99935237
-2238.00199079
-2237.90011297
-2238.00187664
-2237.90443810
-2237.99539755
-2237.89946758
-2237.89456180
-2237.88785166
-2237.87922224
-2237.86929346
-2237.89109912
-2237.88421284
-2237.87588143
-2237.86654220
-2237.85558444
-2237.84360559
-2237.83034553
-2234.98645603
-2234.97794109
-2234.96947338
-2234.96117146
-2234.95323668
-2234.94547532
-2234.93798341
-2234.93078079
-2234.92412351
-2234.91742248
-2234.91114217
-2234.90548506
-2234.90019828
-2234.89531152
-2234.89068501
-2234.88650643
-2237.62404457
-2237.62968300
-2237.63468121
-2237.63904044
-2237.64240618
-2237.64452900
-2237.64554972
-2237.64530661
-2237.64399783
-2237.64173238
-2237.63830362
-2237.63400792
-2237.62854761
-2237.62247061
-2237.61555595
-2237.60810850
-2237.59965447
-2237.59077673
-2237.58156397
-2237.57205168
-2237.56227788
-2237.55237378
-2237.54251700
-2237.53321151
-2237.52434715
-2237.51647708
-2238.40320973
-2238.40289500
-2238.40148588
-2238.39964102
-2238.39675505
-2238.39378744
-2238.39028653
-2238.38645820
-2238.38229087
-2238.37790450
-2238.37352062
-2238.36947304
-2238.36540229
-2238.36138981
-2238.35744512
-2238.35394195
-2238.35073582
-2238.34784979
-2238.34548890
-2238.34277337
-2238.34073099
-2238.33925458
-2238.33815116
-2238.33759183
-2235.37365713
-2238.33778001
-2235.33900259
-2235.32154012
-2235.30538581
-2235.29060609
-2235.27623536
-2235.26266323
-2235.17333997
-2235.16554023
-2235.15756291
-2237.93163088
-2237.94370331
-2237.95408516
-2237.96263076
-2237.96951283
-2237.97480893
-2237.97815493
-2237.98007298
-2237.98048582
-2237.89973233
-2237.97528269
-2237.97046622
-2237.96375947
-2237.95518083
-2237.94499746
-2237.93344035
-2237.92010552
-2237.90558109
-2237.88938583
-2237.81806607
-2237.85268551
-2237.83186544
-2237.80981486
-2237.78610451
-2237.76141192
-2237.73549022
-2234.95568768
-2234.94779830
-2234.93994405
-2234.93244057
-2234.92535427
-2234.91868096
-2234.91209516
-2234.90592940
-2234.90019828
-2234.89474601
-2234.88977916
-2234.88522409
-2234.88101601
-2234.87724601
-2237.60374291
-2237.60886173
-2237.61329393
-2237.61668834
-2237.61908421
-2237.62058394
-2237.62083241
-2237.61976693
-2237.61799453
-2237.61488709
-2237.61102008
-2237.60610409
-2237.60023112
-2237.59358759
-2237.58631855
-2237.57845193
-2237.56976212
-2237.56074721
-2237.55184702
-2237.54209760
-2237.53258852
-2237.52320246
-2237.51393847
-2237.50564287
-2237.49837171
-2238.37285204
-2238.37266262
-2238.37132652
-2238.36921476
-2238.36673694
-2238.36396398
-2238.36088973
-2238.35704244
-2238.35344696
-2238.34918192
-2238.34506193
-2238.34142386
-2238.33747927
-2238.33387709
-2238.33018419
-2238.32708122
-2238.32408976
-2238.32164816
-2238.31915483
-2238.31675715
-2238.31469541
-2238.31305038
-2238.31216353
-2238.31137608
-2238.31131769
-2235.29455180
-2235.31353329
-2235.29787545
-2235.28355131
-2235.26978571
-2237.80785896
-2235.16946112
-2237.84944543
-2237.86794299
-2237.88445086
-2237.89929985
-2237.91286416
-2237.92452606
-2237.93431682
-2237.94241641
-2237.94873976
-2237.95318582
-2237.95577071
-2237.95692049
-2237.89383949
-2237.95381633
-2237.89549885
-2237.88892991
-2237.90695347
-2237.90536827
-2237.90247381
-2237.89773814
-2237.89218231
-2237.88528420
-2237.87685988
-2237.86711512
-2237.85602585
-2237.84351447
-2237.74864665
-2237.74809900
-2237.70489137
-2237.67729857
-2237.65221445
-2237.74252711
-2234.92752893
-2234.92040283
-2234.91361114
-2234.90719772
-2234.90101654
-2234.89531152
-2234.88977916
-2234.88486919
-2234.88001548
-2234.87567905
-2234.87191313
-2237.57670630
-2237.58207264
-2237.58657792
-2237.59029534
-2237.59290561
-2237.59463944
-2237.59540230
-2237.59470322
-2237.59320820
-2237.59045025
-2237.58672772
-2237.58231383
-2237.57673783
-2237.57044443
-2237.56353836
-2237.55596356
-2237.54783907
-2237.53904128
-2237.53019286
-2237.52114028
-2237.51193346
-2237.50276864
-2237.49422331
-2237.48659553
-2237.47987325
-2238.34333132
-2238.34294985
-2238.34183340
-2238.33993993
-2238.33781976
-2238.33506518
-2238.33191839
-2238.32851664
-2238.32500938
-2238.32111866
-2238.31743314
-2238.31388923
-2238.31058804
-2238.30713006
-2238.30372357
-2238.30097371
-2238.29830221
-2238.29561507
-2238.29354225
-2238.29138580
-2238.28950238
-2238.28809197
-2238.28711045
-2235.33935291
-2238.28629080
-2235.30517252
-2235.29005338
-2235.27604251
-2235.17418475
-2237.74281314
-2237.76810969
-2237.79125846
-2237.81230296
-2237.83163803
-2237.84982566
-2237.86643162
-2237.88076782
-2237.89346964
-2237.90468067
-2237.91412393
-2237.86297423
-2237.87341365
-2237.88222871
-2237.88967511
-2237.93332322
-2237.90072958
-2237.90393234
-2237.88334462
-2237.88422294
-2237.90712882
-2237.86434759
-2237.85983573
-2237.89469690
-2237.88842237
-2237.88054359
-2237.87126453
-2237.86060357
-2237.84863314
-2237.83517745
-2237.82044224
-2237.80479179
-2237.78744425
-2237.65003002
-2237.62620673
-2237.72908624
-2237.70731714
-2234.90910347
-2234.90254794
-2234.89658592
-2234.89068501
-2234.88522409
-2234.88001547
-2234.87514167
-2234.87073088
-2234.86663765
-2234.86310249
-2237.55437413
-2237.55913620
-2237.56297610
-2237.56584417
-2237.56802790
-2237.56869544
-2237.56859078
-2237.56731701
-2237.56507955
-2237.56154241
-2237.55735902
-2237.55232189
-2237.54644921
-2237.53985667
-2237.53266948
-2237.52481831
-2237.51651251
-2237.50803651
-2237.49947412
-2237.49060113
-2237.48192418
-2237.47407124
-2237.46716245
-2237.46183431
-2238.31447562
-2238.31396285
-2238.31300817
-2238.31147718
-2238.30921961
-2238.30684830
-2238.30399909
-2238.30080825
-2238.29729345
-2238.29396368
-2238.29052740
-2238.28724485
-2238.28430598
-2238.28110340
-2238.27820296
-2238.27543626
-2238.27287075
-2238.27068446
-2238.26856899
-2238.26671077
-2238.26490940
-2238.26346994
-2238.26246285
-2238.26194521
-2235.29641421
-2235.28199335
-2235.26827643
-2235.16285518
-2237.67282751
-2237.70098466
-2237.72725987
-2237.75093320
-2237.77429516
-2237.79471707
-2237.81448162
-2237.83202558
-2237.84801283
-2237.86212530
-2237.82630485
-2237.84056554
-2237.85291637
-2237.86252051
-2237.90458417
-2237.90742284
-2237.88030747
-2237.90857808
-2237.90558027
-2237.87538234
-2237.90501083
-2237.88662354
-2237.85873853
-2237.84843269
-2237.83872810
-2237.82478125
-2237.88290946
-2237.79494057
-2237.86418032
-2237.85274598
-2237.83982376
-2237.82549289
-2237.81013356
-2237.79340094
-2237.77546797
-2237.75615805
-2237.73577477
-2237.71407980
-2237.69142879
-2237.66753742
-2234.89247912
-2234.88650639
-2234.88101601
-2234.87567905
-2234.87073088
-2234.86627342
-2234.86189575
-2234.85819117
-2234.85499614
-2237.53074023
-2237.53466117
-2237.53805835
-2237.54009846
-2237.54122639
-2237.54145313
-2237.54050336
-2237.53881509
-2237.53559187
-2237.53173547
-2237.52724867
-2237.52165937
-2237.51534661
-2237.50836000
-2237.50107004
-2237.49318428
-2237.48519391
-2237.47689534
-2237.46872614
-2237.46075148
-2237.45381495
-2237.44804603
-2237.44388757
-2238.28609992
-2238.28593525
-2238.28515342
-2238.28350218
-2238.28149193
-2238.27914590
-2238.27666588
-2238.27361885
-2238.27042862
-2238.26725467
-2238.26422145
-2238.26132076
-2238.25847347
-2238.25563915
-2238.25314602
-2238.25057182
-2238.24844130
-2238.24613367
-2238.24454088
-2238.24277713
-2238.24118688
-2238.23997654
-2235.30290488
-2235.28756756
-2235.27356377
-2235.26023243
-2237.56526384
-2237.59757012
-2237.62892977
-2237.65765984
-2237.68474119
-2237.66723215
-2237.73487143
-2237.75783471
-2237.77884699
-2237.75752708
-2237.77738963
-2237.82962745
-2237.84293811
-2237.82500849
-2237.84221523
-2237.84636592
-2237.86586287
-2237.88140424
-2237.86369168
-2237.87502737
-2237.86607076
-2237.86405522
-2237.86029513
-2237.85489096
-2237.84773088
-2237.84595851
-2237.89599504
-2237.81701881
-2237.80400593
-2237.78635275
-2237.86661104
-2237.85568592
-2237.84323970
-2237.82943693
-2237.81451814
-2237.79801592
-2237.78037793
-2237.76140221
-2237.74141517
-2237.71998079
-2237.69739628
-2237.67382430
-2237.64922906
-2237.62404458
-2234.87724601
-2234.87191313
-2234.86663765
-2234.86189603
-2234.85746221
-2234.85366255
-2234.85042940
-2237.50157117
-2237.50585313
-2237.50937951
-2237.51155722
-2237.51310984
-2237.51357752
-2237.51299011
-2237.51130206
-2237.50902702
-2237.50521503
-2237.50097370
-2237.49609518
-2237.49029858
-2237.48371738
-2237.47671563
-2237.46928974
-2237.46177376
-2237.45433255
-2237.44679561
-2237.43986724
-2237.43423936
-2237.42947372
-2237.42601228
-2238.25857393
-2238.25831243
-2238.25766019
-2238.25616886
-2238.25443405
-2238.25231836
-2238.24984955
-2238.24723570
-2238.24445297
-2238.24129841
-2238.23853205
-2238.23586606
-2238.23336712
-2238.23093671
-2238.22853427
-2238.22635637
-2238.22443220
-2238.22261906
-2238.22074544
-2238.21935756
-2238.21818978
-2238.21686301
-2238.21581940
-2235.26461402
-2235.25196836
-2237.48373014
-2237.51765096
-2237.55061435
-2237.58242959
-2237.61404739
-2237.64270747
-2237.66999500
-2237.69608577
-2237.72022865
-2237.71830650
-2237.76204661
-2237.78018656
-2237.79703376
-2237.81116159
-2237.81139376
-2237.81907022
-2237.84308922
-2237.83972709
-2237.86710502
-2237.87641768
-2237.85163722
-2237.85131966
-2237.84948198
-2237.84668064
-2237.84145997
-2237.83423435
-2237.82545913
-2237.81501998
-2237.89020388
-2237.88414296
-2237.77453996
-2237.75665706
-2237.85741334
-2237.84556878
-2237.83233817
-2237.81746872
-2237.80164110
-2237.78429602
-2237.76577987
-2237.74583279
-2237.72498736
-2237.70260313
-2237.67932743
-2237.65490319
-2237.62968302
-2237.60374291
-2237.57670631
-2234.86310249
-2234.85828792
-2234.85372672
-2234.84979363
-2234.84624376
-2234.84301527
-2237.47616391
-2237.48009441
-2237.48266573
-2237.48438279
-2237.48509498
-2237.48496811
-2237.48361636
-2237.48139695
-2237.47844419
-2237.47453151
-2237.46984278
-2237.46433039
-2237.45828026
-2237.45182785
-2237.44528536
-2237.43839721
-2237.43159065
-2237.42516057
-2237.41962606
-2237.41477999
-2237.41089688
-2237.40854122
-2238.23171227
-2238.23143309
-2238.23056099
-2238.22930994
-2238.22778069
-2238.22577879
-2238.22339164
-2238.22126263
-2238.21838231
-2238.21571685
-2238.21337701
-2238.21098080
-2238.20874938
-2238.20657696
-2238.20462002
-2238.20275335
-2238.20084568
-2238.19927743
-2238.19769899
-2238.19651949
-2235.28283806
-2238.19439131
-2235.25535777
-2235.24316889
-2237.38999589
-2237.43548000
-2237.47045968
-2237.50486085
-2237.52762804
-2237.57027092
-2237.60052337
-2237.61592598
-2237.64337763
-2237.66938269
-2237.69952902
-2237.72632406
-2237.74573917
-2237.76015668
-2237.78369619
-2237.79192837
-2237.81634404
-2237.80953083
-2237.81875935
-2237.82702067
-2237.82985269
-2237.83253573
-2237.83349276
-2237.83201831
-2237.83033113
-2237.89466672
-2237.89521267
-2237.80763490
-2237.79721922
-2237.88837600
-2237.88286809
-2237.87592641
-2237.86758456
-2237.85781076
-2237.84669349
-2237.83381568
-2237.81965954
-2237.80398175
-2237.78723251
-2237.76903143
-2237.74988342
-2237.72884192
-2237.70686303
-2237.68389742
-2237.65965940
-2237.63468121
-2237.60886173
-2237.58207264
-2237.55437411
-2234.85499592
-2234.85042940
-2234.84624376
-2234.84234810
-2234.83880279
-2237.44648743
-2237.45005674
-2237.45333414
-2237.45514887
-2237.45624984
-2237.45637382
-2237.45541199
-2237.45377291
-2237.45122866
-2237.44766414
-2237.44336925
-2237.43847690
-2237.43282017
-2237.42733414
-2237.42131361
-2237.41535628
-2237.40956354
-2237.40415681
-2237.39965715
-2237.39547509
-2237.39264966
-2237.39087474
-2238.20530057
-2238.20485716
-2238.20433757
-2238.20320238
-2238.20162679
-2238.19959818
-2238.19760079
-2238.19518338
-2238.19281942
-2238.19070893
-2238.18862444
-2238.18662109
-2238.18481238
-2238.18281802
-2238.18106705
-2238.17917492
-2238.17775005
-2238.17635067
-2238.17511059
-2238.17407120
-2238.17328154
-2235.24518341
-2235.23378707
-2235.22301530
-2237.35174284
-2237.38888094
-2237.42489490
-2237.46478962
-2237.49835903
-2237.53150027
-2237.55760882
-2237.58758363
-2237.61569037
-2237.64199025
-2237.66660548
-2237.68947852
-2237.71061376
-2237.73723710
-2237.76925105
-2237.76720509
-2237.80536953
-2237.78723743
-2237.79467801
-2237.80115040
-2237.85838695
-2237.86777451
-2237.81239842
-2237.88178693
-2237.88618390
-2237.80305898
-2237.89030540
-2237.89037008
-2237.88860809
-2237.88526195
-2237.88055387
-2237.87412989
-2237.86638639
-2237.85688373
-2237.84636661
-2237.83409698
-2237.82053565
-2237.80544587
-2237.78898405
-2237.77138887
-2237.75226314
-2237.73192632
-2237.71042641
-2237.68748512
-2237.66384500
-2237.63904040
-2237.61329393
-2237.58657734
-2237.55913620
-2237.53071335
-2237.50157117
-2234.84301527
-2234.83880292
-2234.83523549
-2234.83197297
-2237.42000549
-2237.42319885
-2237.42576909
-2237.42711940
-2237.42769956
-2237.42735258
-2237.42598769
-2237.42380217
-2237.42074991
-2237.41686381
-2237.41264718
-2237.40791078
-2237.40297919
-2237.39790385
-2237.39292452
-2237.38787000
-2237.38366852
-2237.37969136
-2237.37654187
-2237.37426094
-2237.37330800
-2238.17905364
-2238.17889777
-2238.17840028
-2238.17712270
-2238.17574021
-2238.17414598
-2238.17215605
-2238.16992720
-2238.16789371
-2238.16609109
-2238.16426511
-2238.16244953
-2238.16110365
-2238.15949475
-2238.15779885
-2238.15632614
-2238.15500189
-2238.15381893
-2238.15285451
-2238.15195736
-2235.23492746
-2235.22412009
-2235.21389977
-2237.29967440
-2237.33324291
-2237.37085200
-2237.40593702
-2237.44069071
-2237.45636913
-2237.49717965
-2237.54073851
-2237.57214746
-2237.58862517
-2237.60974045
-2237.65907423
-2237.68498616
-2237.70919268
-2237.73232279
-2237.75365717
-2237.77350306
-2237.74774608
-2237.76163659
-2237.82344807
-2237.83669207
-2237.84836447
-2237.85827707
-2237.86677796
-2237.87354316
-2237.87876652
-2237.88243381
-2237.88458116
-2237.88480477
-2237.88381154
-2237.88113009
-2237.87687975
-2237.87116298
-2237.86363764
-2237.85489724
-2237.84459192
-2237.83309141
-2237.81989689
-2237.80546006
-2237.78950628
-2237.77245618
-2237.75346740
-2237.73371753
-2237.71265220
-2237.69030389
-2237.66682842
-2237.64240619
-2237.61668834
-2237.59029534
-2237.56297610
-2237.53466117
-2237.50588634
-2237.47616391
-2237.44657126
-2234.83197227
-2234.82857319
-2234.82568230
-2237.39366730
-2237.39636191
-2237.39828271
-2237.39916067
-2237.39939575
-2237.39864525
-2237.39674575
-2237.39429614
-2237.39143396
-2237.38766740
-2237.38396335
-2237.37979778
-2237.37541803
-2237.37115520
-2237.36708150
-2237.36324122
-2237.35993887
-2237.35745706
-2237.35586116
-2237.35519815
-2238.15351508
-2238.15337239
-2238.15246814
-2238.15174823
-2238.15025743
-2238.14867711
-2238.14694671
-2238.14516553
-2238.14338718
-2238.14176699
-2238.14020946
-2238.13869456
-2238.13748649
-2238.13618235
-2238.13486293
-2238.13392851
-2238.13252198
-2238.13187968
-2238.13085210
-2238.13027652
-2235.21389680
-2235.20453330
-2237.24202158
-2237.27827955
-2237.31356936
-2237.34862914
-2237.38382720
-2237.41772391
-2237.45284809
-2237.48668474
-2237.51987969
-2237.55185295
-2237.58313455
-2237.61239664
-2237.64039413
-2237.66709579
-2237.69238057
-2237.71602675
-2237.73843325
-2237.75888292
-2237.77823437
-2237.79529467
-2237.81109737
-2237.82512539
-2237.83736841
-2237.84822003
-2237.85721877
-2237.86443665
-2237.87063435
-2237.87480599
-2237.87755476
-2237.87849642
-2237.87778698
-2237.87588724
-2237.87231725
-2237.86702595
-2237.86019463
-2237.85180703
-2237.84210455
-2237.83106228
-2237.81837439
-2237.80439134
-2237.78859968
-2237.77178370
-2237.75364262
-2237.73424503
-2237.71352273
-2237.69170516
-2237.66866178
-2237.64452900
-2237.61908421
-2237.59290563
-2237.56584417
-2237.53805835
-2237.50937951
-2237.48009441
-2237.45005688
-2237.42002785
-2234.82568230
-2234.82241798
-2237.36488467
-2237.36815827
-2237.37052367
-2237.37195644
-2237.37221469
-2237.37191009
-2237.37078265
-2237.36943530
-2237.36709701
-2237.36393934
-2237.36069229
-2237.35740137
-2237.35367633
-2237.35001618
-2237.34641126
-2237.34318517
-2237.34045074
-2237.33850677
-2237.33729589
-2237.33694890
-2238.12814500
-2238.12794052
-2238.12731561
-2238.12643746
-2238.12507381
-2238.12372615
-2238.12238558
-2238.12070425
-2238.11912678
-2238.11778446
-2238.11642074
-2238.11526924
-2238.11432605
-2238.11323828
-2238.11231389
-2238.11155716
-2238.11071504
-2238.10984332
-2238.10943164
-2235.20345285
-2235.19443814
-2237.19128932
-2237.22557468
-2237.25980605
-2237.29445820
-2237.32919225
-2237.36389057
-2237.39833981
-2237.43255100
-2237.46654488
-2237.49782153
-2237.53209060
-2237.56322290
-2237.59345562
-2237.62230159
-2237.64941192
-2237.67541179
-2237.69974838
-2237.72253327
-2237.74378886
-2237.76342929
-2237.78149307
-2237.79839499
-2237.81302750
-2237.82586277
-2237.83732562
-2237.84694340
-2237.85515238
-2237.86151806
-2237.86631634
-2237.86947520
-2237.87128169
-2237.87121191
-2237.86952354
-2237.86672832
-2237.86205623
-2237.85570369
-2237.84803977
-2237.83863999
-2237.82789215
-2237.81575009
-2237.80199333
-2237.78693464
-2237.77043987
-2237.75261163
-2237.73376413
-2237.71330586
-2237.69169399
-2237.66922581
-2237.64554972
-2237.62058394
-2237.59461607
-2237.56802790
-2237.54009846
-2237.51156498
-2237.48266573
-2237.45333414
-2237.42319906
-2237.39366729
-2237.36488467
-2234.81662136
-2237.34192703
-2237.34453105
-2237.34633268
-2237.34711415
-2237.34711474
-2237.34665026
-2237.34543039
-2237.34339734
-2237.34118432
-2237.33851101
-2237.33562625
-2237.33236935
-2237.32930889
-2237.32603401
-2237.32323723
-2237.32092989
-2237.31956067
-2237.31851399
-2237.31828583
-2238.10300958
-2238.10287431
-2238.10222574
-2238.10146816
-2238.10053225
-2238.09913452
-2238.09772877
-2238.09651920
-2238.09526737
-2238.09403457
-2238.09280190
-2238.09198369
-2238.09137109
-2238.09070765
-2238.09007768
-2238.08955551
-2238.08903846
-2238.08840456
-2235.19247596
-2235.18390886
-2237.14228252
-2237.17579111
-2237.20956270
-2237.24372268
-2237.27728700
-2237.31138054
-2237.34584380
-2237.38005925
-2237.41416631
-2237.44786967
-2237.48114545
-2237.51359480
-2237.54482933
-2237.57512602
-2237.60447955
-2237.63210019
-2237.65865883
-2237.68362558
-2237.70700762
-2237.72880209
-2237.74889180
-2237.76747507
-2237.78490933
-2237.80024787
-2237.81376056
-2237.82563054
-2237.83611611
-2237.84484308
-2237.85167014
-2237.85702671
-2237.86064791
-2237.86301605
-2237.86365292
-2237.86249719
-2237.85998201
-2237.85574120
-2237.85002877
-2237.84274237
-2237.83407930
-2237.82373020
-2237.81193905
-2237.79884842
-2237.78398732
-2237.76794727
-2237.75063254
-2237.73195168
-2237.71203544
-2237.69075751
-2237.66866692
-2237.64530661
-2237.62083241
-2237.59540203
-2237.56869526
-2237.54123268
-2237.51310984
-2237.48438279
-2237.45514908
-2237.42576910
-2237.39636201
-2237.36815827
-2237.34192703
-2234.81126649
-2237.32114204
-2237.32302919
-2237.32411071
-2237.32450075
-2237.32383736
-2237.32282539
-2237.32111890
-2237.31913487
-2237.31664265
-2237.31386655
-2237.31139841
-2237.30827908
-2237.30574157
-2237.30338149
-2237.30133627
-2237.30016463
-2237.29945282
-2237.29951255
-2238.07817354
-2238.07793293
-2238.07732039
-2238.07667813
-2238.07583368
-2238.07462011
-2238.07329693
-2238.07232351
-2238.07163047
-2238.07050962
-2238.06947520
-2238.06893986
-2238.06825883
-2238.06820924
-2238.06786994
-2238.06756829
-2238.06740802
-2235.13826818
-2235.17300232
-2237.09567361
-2237.12902849
-2237.16219712
-2237.19568928
-2237.22945165
-2237.26299903
-2237.29639385
-2237.33007728
-2237.36324853
-2237.39653662
-2237.43049055
-2237.46363517
-2237.49587797
-2237.52724689
-2237.55800829
-2237.58712744
-2237.61519743
-2237.64194854
-2237.66745884
-2237.69140427
-2237.71363081
-2237.73403913
-2237.75319219
-2237.77111053
-2237.78704932
-2237.80115380
-2237.81358593
-2237.82438694
-2237.83367025
-2237.84122524
-2237.84703989
-2237.85107082
-2237.85406244
-2237.85511506
-2237.85462350
-2237.85246614
-2237.84890098
-2237.84348762
-2237.83677521
-2237.82838862
-2237.81858528
-2237.80710905
-2237.79427717
-2237.78032675
-2237.76448462
-2237.74744256
-2237.72930345
-2237.70979804
-2237.68890682
-2237.66707616
-2237.64399783
-2237.61976674
-2237.59470322
-2237.56859078
-2237.54145313
-2237.51357752
-2237.48509498
-2237.45624984
-2237.42711940
-2237.39828271
-2237.37052367
-2237.34453105
-2237.32113596
-2234.80636674
-2237.30092623
-2237.30202145
-2237.30231883
-2237.30178688
-2237.30080109
-2237.29924511
-2237.29748365
-2237.29530923
-2237.29290023
-2237.29045556
-2237.28784193
-2237.28542148
-2237.28330397
-2237.28167615
-2237.28079442
-2237.28038132
-2237.28054516
-2238.05350512
-2238.05325896
-2238.05274731
-2238.05219793
-2238.05146128
-2238.05027620
-2238.04940122
-2238.04850077
-2238.04789420
-2238.04708947
-2238.04664386
-2238.04612593
-2238.04592687
-2238.04592143
-2238.04579568
-2238.04611000
-2238.04602639
-2235.16171395
-2237.05119356
-2237.08450749
-2237.11774605
-2237.15071816
-2237.18364718
-2237.21671919
-2237.25017955
-2237.28301099
-2237.31609874
-2237.34904843
-2237.38198432
-2237.41457379
-2237.44737448
-2237.47955661
-2237.51061285
-2237.54104381
-2237.57046639
-2237.59879916
-2237.62581658
-2237.65163086
-2237.67565620
-2237.69834614
-2237.71952804
-2237.73887041
-2237.75714674
-2237.77352597
-2237.78822375
-2237.80108868
-2237.81224554
-2237.82195131
-2237.83017267
-2237.83660278
-2237.84112699
-2237.84420333
-2237.84580237
-2237.84559867
-2237.84391442
-2237.84083123
-2237.83595469
-2237.82963648
-2237.82168273
-2237.81237737
-2237.80138488
-2237.78899969
-2237.77524268
-2237.75997268
-2237.74315605
-2237.72534702
-2237.70640089
-2237.68576580
-2237.66438083
-2237.64173237
-2237.61799453
-2237.59320820
-2237.56731701
-2237.54050336
-2237.51299011
-2237.48496811
-2237.45637382
-2237.42769956
-2237.39916067
-2237.37208036
-2237.34633269
-2237.32302919
-2237.30092623
-2237.66197658
-2237.61121964
-2237.28077109
-2237.28036519
-2237.27921025
-2237.27807280
-2237.27644211
-2237.27426802
-2237.27200001
-2237.26947267
-2237.26714169
-2237.26518601
-2237.26332340
-2237.26181098
-2237.26093881
-2237.26057344
-2237.26114153
-2238.02906753
-2238.02873442
-2238.02833939
-2238.02772084
-2238.02711038
-2238.02635324
-2238.02565356
-2238.02482586
-2238.02420692
-2238.02399687
-2238.02369844
-2238.02362120
-2238.02363577
-2238.02383488
-2238.02401350
-2238.02448230
-2235.15013213
-2237.00829795
-2237.04204654
-2237.07538894
-2237.10828200
-2237.14112906
-2237.17358988
-2237.20632330
-2237.23734920
-2237.27180724
-2237.30401798
-2237.33643311
-2237.36889781
-2237.40072365
-2237.43284423
-2237.46445578
-2237.49555187
-2237.52568606
-2237.55495195
-2237.58315030
-2237.61037099
-2237.63607886
-2237.66042708
-2237.68338300
-2237.70472408
-2237.72461631
-2237.74296544
-2237.75950884
-2237.77474275
-2237.78817628
-2237.79997370
-2237.80973088
-2237.81846602
-2237.82529161
-2237.83038340
-2237.83377836
-2237.83571862
-2237.83591310
-2237.83463895
-2237.83197171
-2237.82748368
-2237.82154426
-2237.81398032
-2237.80506226
-2237.79475349
-2237.78273967
-2237.76944200
-2237.75465180
-2237.73845507
-2237.72080824
-2237.70197994
-2237.68177308
-2237.66060741
-2237.63830359
-2237.61488604
-2237.59045025
-2237.56507956
-2237.53881509
-2237.51130206
-2237.48361636
-2237.45541197
-2237.42735482
-2237.39939575
-2237.37221469
-2237.34711415
-2237.32412308
-2237.30202147
-2237.61121964
-2237.56127333
-2237.51113776
-2237.25938922
-2237.19761645
-2237.25701919
-2237.25527042
-2237.25334315
-2237.25101125
-2237.24886956
-2237.24672205
-2237.24478505
-2237.24315083
-2237.24169854
-2237.24104704
-2237.24086478
-2237.24147028
-2238.00459405
-2238.00444826
-2238.00419987
-2238.00354696
-2238.00306541
-2238.00234433
-2238.00183129
-2238.00140397
-2238.00120202
-2238.00088891
-2238.00121896
-2238.00108843
-2238.00146892
-2238.00198904
-2238.00264732
-2235.13795166
-2236.96606759
-2237.00047974
-2237.03434464
-2237.06782488
-2237.10058642
-2237.13331576
-2237.16555507
-2237.19771362
-2237.22979449
-2237.26179704
-2237.29370215
-2237.32559368
-2237.35738313
-2237.38885670
-2237.42020851
-2237.45117879
-2237.48150953
-2237.51143437
-2237.54046810
-2237.56848152
-2237.59537198
-2237.62118026
-2237.64595411
-2237.66892290
-2237.69027568
-2237.71068489
-2237.72911170
-2237.74588459
-2237.76157383
-2237.77510691
-2237.78715369
-2237.79752161
-2237.80651547
-2237.81378573
-2237.81933514
-2237.82286959
-2237.82514776
-2237.82576391
-2237.82483371
-2237.82234549
-2237.81835676
-2237.81275931
-2237.80561888
-2237.79710285
-2237.78696967
-2237.77562010
-2237.76256786
-2237.74809221
-2237.73238769
-2237.71512978
-2237.69660170
-2237.67685244
-2237.65588740
-2237.63400788
-2237.61102059
-2237.58674020
-2237.56154241
-2237.53559183
-2237.50902702
-2237.48139662
-2237.45377291
-2237.42598664
-2237.39864524
-2237.37191009
-2237.34711404
-2237.32450075
-2237.30231860
-2237.28077138
-2237.51113776
-2237.46302476
-2237.41938476
-2237.38312236
-2237.23570850
-2237.23415603
-2237.23240540
-2237.23005149
-2237.22791130
-2237.22586622
-2237.22411891
-2237.22260983
-2237.22148580
-2237.22084679
-2237.22089817
-2237.22159796
-2237.98007445
-2237.98007518
-2237.97998127
-2237.97962054
-2237.97913842
-2237.97888470
-2237.97819118
-2237.97787535
-2237.97794685
-2237.97792455
-2237.97837620
-2237.97867497
-2237.97931186
-2237.98030629
-2235.12578232
-2236.92456186
-2236.95979682
-2236.99434870
-2237.02822083
-2237.06186386
-2237.09463669
-2237.12696600
-2237.15930535
-2237.19089459
-2237.22246525
-2237.25400801
-2237.28521645
-2237.31638449
-2237.34757065
-2237.37833957
-2237.40873916
-2237.43913913
-2237.46903337
-2237.49820621
-2237.52692176
-2237.55474292
-2237.58145445
-2237.60719395
-2237.63171753
-2237.65478807
-2237.67646509
-2237.69677452
-2237.71545674
-2237.73249930
-2237.74812168
-2237.76199474
-2237.77427884
-2237.78499090
-2237.79433449
-2237.80163307
-2237.80765192
-2237.81163323
-2237.81405502
-2237.81502692
-2237.81433466
-2237.81216447
-2237.80847538
-2237.80345208
-2237.79654648
-2237.78836367
-2237.77860584
-2237.76724122
-2237.75470243
-2237.74063991
-2237.72522972
-2237.70861157
-2237.69028915
-2237.67088960
-2237.65025586
-2237.62854761
-2237.60610409
-2237.58231378
-2237.55735902
-2237.53162921
-2237.50521503
-2237.47844419
-2237.45122866
-2237.42380217
-2237.39674575
-2237.37078278
-2237.34665018
-2237.32383736
-2237.30178688
-2237.28036519
-2237.25938923
-2237.41938470
-2237.38427406
-2237.35251449
-2237.21501921
-2237.21304645
-2237.21112665
-2237.20914486
-2237.20705987
-2237.20508343
-2237.20348789
-2237.20196274
-2237.20100689
-2237.20030981
-2237.20055226
-2237.20126742
-2237.95608146
-2237.95593724
-2237.95571485
-2237.95557385
-2237.95511968
-2237.95494016
-2237.95466951
-2237.95455755
-2237.95468008
-2237.95518325
-2237.95581290
-2237.95640871
-2237.95751709
-2237.95851530
-2236.88354963
-2236.91914951
-2236.95518292
-2236.98984312
-2237.02413690
-2237.05757472
-2237.09026366
-2237.12247489
-2237.15421538
-2237.18557862
-2237.21678693
-2237.24783550
-2237.27839717
-2237.30885648
-2237.33936134
-2237.36942442
-2237.39924713
-2237.42866951
-2237.45785840
-2237.48664936
-2237.51462000
-2237.54226260
-2237.56859118
-2237.59419227
-2237.61838521
-2237.64114667
-2237.66297293
-2237.68312969
-2237.70187536
-2237.71927665
-2237.73497935
-2237.74899004
-2237.76146923
-2237.77233328
-2237.78173893
-2237.78925949
-2237.79535375
-2237.79979580
-2237.80270630
-2237.80389058
-2237.80320438
-2237.80140869
-2237.79807566
-2237.79308321
-2237.78663164
-2237.77876469
-2237.76914245
-2237.75841727
-2237.74610083
-2237.73242958
-2237.71743768
-2237.70089071
-2237.68301407
-2237.66407680
-2237.64369664
-2237.62247061
-2237.60023112
-2237.57673778
-2237.55231876
-2237.52724862
-2237.50097371
-2237.47453167
-2237.44766414
-2237.42074991
-2237.39429614
-2237.36943529
-2237.34543039
-2237.32282537
-2237.30080109
-2237.27921025
-2237.19762240
-2237.38312236
-2237.35251449
-2237.32539376
-2237.29955343
-2236.39521193
-2237.19006907
-2237.18799545
-2237.18598231
-2237.18399329
-2237.18216845
-2237.18083087
-2237.17994858
-2237.17949400
-2237.17986008
-2237.18067003
-2237.93200851
-2237.93191373
-2237.93179414
-2237.93150599
-2237.93140175
-2237.93129798
-2237.93115874
-2237.93123416
-2237.93161604
-2237.93233203
-2237.93327788
-2237.93416232
-2237.93557836
-2237.93701972
-2236.88039536
-2236.91668018
-2236.95236017
-2236.98728965
-2237.02107677
-2237.05461995
-2237.08739691
-2237.11953132
-2237.15110416
-2237.18240670
-2237.21323650
-2237.24354946
-2237.27358807
-2237.30338830
-2237.33264300
-2237.36208620
-2237.39113643
-2237.41981377
-2237.44857902
-2237.47671225
-2237.50419103
-2237.53085367
-2237.55672560
-2237.58165440
-2237.60550161
-2237.62833375
-2237.64988204
-2237.67016196
-2237.68873593
-2237.70601396
-2237.72182658
-2237.73583505
-2237.74860118
-2237.75964736
-2237.76921676
-2237.77695619
-2237.78327130
-2237.78779270
-2237.79079106
-2237.79207093
-2237.79186976
-2237.79021471
-2237.78726347
-2237.78251377
-2237.77618943
-2237.76853424
-2237.75935332
-2237.74875608
-2237.73672888
-2237.72340266
-2237.70877110
-2237.69268125
-2237.67529607
-2237.65640838
-2237.63654634
-2237.61555595
-2237.59358759
-2237.57044443
-2237.54644921
-2237.52165937
-2237.49609518
-2237.46984278
-2237.44336936
-2237.41686380
-2237.39143397
-2237.36709700
-2237.34350645
-2237.32111890
-2237.29924511
-2237.27807281
-2237.25701901
-2237.23570850
-2237.21501902
-2237.29955343
-2237.27563055
-2237.25415679
-2236.36610254
-2237.16670849
-2237.16473020
-2237.16322400
-2237.16107247
-2237.15984765
-2237.15883759
-2237.15844162
-2237.15883783
-2237.15989344
-2237.90789171
-2237.90778928
-2237.90757575
-2237.90762118
-2237.90747771
-2237.90762219
-2237.90770564
-2237.90798280
-2237.90864112
-2237.90961561
-2237.91070053
-2237.91200139
-2237.91375363
-2237.91567704
-2237.91744534
-2236.91601591
-2236.95157754
-2236.98605492
-2237.02029119
-2237.05355939
-2237.08625929
-2237.11852887
-2237.14965588
-2237.18073577
-2237.21108873
-2237.24111749
-2237.27066566
-2237.29972151
-2237.32853719
-2237.35688397
-2237.38522070
-2237.41304013
-2237.44068443
-2237.46804458
-2237.49482052
-2237.52063574
-2237.54631488
-2237.57067827
-2237.59408904
-2237.61647876
-2237.63760433
-2237.65769131
-2237.67616136
-2237.69338383
-2237.70920980
-2237.72342850
-2237.73582612
-2237.74711080
-2237.75674292
-2237.76457048
-2237.77089812
-2237.77568216
-2237.77880377
-2237.78039012
-2237.78031532
-2237.77868268
-2237.77588450
-2237.77170300
-2237.76546921
-2237.75783922
-2237.74905119
-2237.73878555
-2237.72695261
-2237.71388398
-2237.69966426
-2237.68365518
-2237.66657247
-2237.64810683
-2237.62852493
-2237.60810850
-2237.58631856
-2237.56353836
-2237.53985667
-2237.51534661
-2237.49029857
-2237.46433039
-2237.43847690
-2237.41264718
-2237.38766740
-2237.36393934
-2237.34118433
-2237.31913487
-2237.29748365
-2237.27644211
-2237.25527045
-2237.23415603
-2237.21304645
-2236.39521193
-2237.25415635
-2237.23382291
-2237.21476680
-2236.33733834
-2237.14331968
-2237.14124887
-2237.13955940
-2237.13848932
-2237.13720948
-2237.13692902
-2237.13748109
-2237.13824455
-2237.88390793
-2237.88383764
-2237.88379914
-2237.88356914
-2237.88376691
-2237.88391078
-2237.88418191
-2237.88475685
-2237.88563627
-2237.88680192
-2237.88811652
-2237.88963752
-2237.89183581
-2237.89412254
-2237.89618103
-2236.91601958
-2236.95197800
-2236.98688647
-2237.02097636
-2237.05416262
-2237.08683502
-2237.11885826
-2237.14998225
-2237.18058901
-2237.21057032
-2237.24031938
-2237.26945409
-2237.29798625
-2237.32589348
-2237.35373435
-2237.38146721
-2237.40838026
-2237.43515036
-2237.46143177
-2237.48730484
-2237.51258474
-2237.53726225
-2237.56078162
-2237.58373514
-2237.60540965
-2237.62632864
-2237.64599566
-2237.66440545
-2237.68135781
-2237.69679875
-2237.71121108
-2237.72345615
-2237.73476279
-2237.74432258
-2237.75230460
-2237.75856390
-2237.76344636
-2237.76666287
-2237.76837034
-2237.76853861
-2237.76708992
-2237.76431452
-2237.76034587
-2237.75426754
-2237.74689139
-2237.73833374
-2237.72829589
-2237.71671988
-2237.70398893
-2237.68997621
-2237.67426007
-2237.65739071
-2237.63919469
-2237.61981274
-2237.59965442
-2237.57845204
-2237.55596356
-2237.53266947
-2237.50836000
-2237.48371776
-2237.45828026
-2237.43285955
-2237.40791078
-2237.38396338
-2237.36069229
-2237.33851101
-2237.31664265
-2237.29530923
-2237.27426802
-2237.25334318
-2237.23240543
-2237.21112685
-2237.19006907
-2236.36610254
-2237.21476680
-2237.19680637
-2237.18029767
-2237.16624766
-2237.15492211
-2237.11763684
-2237.11631297
-2237.11537403
-2237.11545595
-2237.11582486
-2237.11699039
-2237.85973611
-2237.85940443
-2237.85959111
-2237.85976843
-2237.85982885
-2237.86014674
-2237.86064552
-2237.86146613
-2237.86253665
-2237.86392328
-2237.86567726
-2237.86754193
-2237.86994448
-2237.43936780
-2236.88157608
-2236.91801930
-2236.95423402
-2236.98922756
-2237.02331987
-2237.05643995
-2237.08893320
-2237.12101730
-2237.15203360
-2237.18257625
-2237.21207595
-2237.24145395
-2237.27017423
-2237.29781206
-2237.32515932
-2237.35236328
-2237.37930251
-2237.40564002
-2237.43146574
-2237.45684098
-2237.48149739
-2237.50600182
-2237.52972021
-2237.55245364
-2237.57495185
-2237.59599607
-2237.61634524
-2237.63560371
-2237.65354083
-2237.66994918
-2237.68549890
-2237.69933723
-2237.71185821
-2237.72264939
-2237.73223293
-2237.74024254
-2237.74671840
-2237.75130843
-2237.75461002
-2237.75632965
-2237.75666028
-2237.75535723
-2237.75276561
-2237.74870084
-2237.74312267
-2237.73567152
-2237.72740133
-2237.71746181
-2237.70617484
-2237.69350864
-2237.67949642
-2237.66444539
-2237.64782811
-2237.62990783
-2237.61085054
-2237.59077672
-2237.56976271
-2237.54783909
-2237.52481831
-2237.50107017
-2237.47671564
-2237.45182785
-2237.42733415
-2237.40297919
-2237.37979778
-2237.35740138
-2237.33562625
-2237.31386655
-2237.29290023
-2237.27200001
-2237.25101125
-2237.23005149
-2237.20914486
-2237.18799545
-2237.16670849
-2236.33733834
-2237.18029767
-2237.16358973
-2237.14953840
-2236.27916497
-2237.09556543
-2237.09418802
-2237.09318655
-2237.09296212
-2237.09361299
-2237.09493777
-2237.83536756
-2237.83540237
-2237.83526896
-2237.83560533
-2237.83603848
-2237.83639272
-2237.83717967
-2237.83805865
-2237.83957096
-2237.84094966
-2237.84281707
-2237.84529184
-2236.80756957
-2236.84673315
-2236.88492879
-2236.92197315
-2236.95802764
-2236.99262474
-2237.02763076
-2237.06066073
-2237.09327759
-2237.12490539
-2237.15553216
-2237.18578893
-2237.21529220
-2237.24383319
-2237.27227615
-2237.29948142
-2237.32667077
-2237.35287870
-2237.37877823
-2237.40436521
-2237.42933177
-2237.45389431
-2237.47805393
-2237.50124234
-2237.52414209
-2237.54631696
-2237.56754971
-2237.58813675
-2237.60772211
-2237.62609329
-2237.64350918
-2237.65992474
-2237.67477248
-2237.68849453
-2237.70066706
-2237.71124316
-2237.72064775
-2237.72837387
-2237.73489161
-2237.73940712
-2237.74278870
-2237.74446146
-2237.74482635
-2237.74355835
-2237.74132705
-2237.73730552
-2237.73153259
-2237.72437318
-2237.71590885
-2237.70620648
-2237.69491953
-2237.68276924
-2237.66898620
-2237.65394439
-2237.63769765
-2237.62010862
-2237.60156917
-2237.58156971
-2237.56074721
-2237.53904128
-2237.51651251
-2237.49318428
-2237.46928974
-2237.44528561
-2237.42131361
-2237.39790385
-2237.37541421
-2237.35367633
-2237.33236935
-2237.31139766
-2237.29045525
-2237.26947267
-2237.24886956
-2237.22791130
-2237.20705987
-2237.18598231
-2237.16473020
-2237.14331968
-2237.16624866
-2237.14953840
-2237.13383342
-2237.12119589
-2237.07314649
-2237.07169362
-2237.07073979
-2237.07038751
-2237.07097501
-2237.07226575
-2237.81123064
-2237.81118078
-2237.81128130
-2237.81160686
-2237.81206368
-2237.81262490
-2237.81344717
-2237.81472100
-2237.81609387
-2236.80641638
-2237.82003737
-2237.82277627
-2236.81287669
-2236.85175947
-2236.89009020
-2236.92719112
-2236.96331531
-2236.99842431
-2237.03259110
-2237.06612881
-2237.09871033
-2237.13024839
-2237.16081418
-2237.19078213
-2237.21979479
-2237.24855779
-2237.27578457
-2237.30263839
-2237.32930427
-2237.35503830
-2237.38015428
-2237.40504685
-2237.42909740
-2237.45252259
-2237.47534849
-2237.49821093
-2237.52021536
-2237.54147784
-2237.56211055
-2237.58185311
-2237.60065317
-2237.61735842
-2237.63374148
-2237.65040222
-2237.66497185
-2237.67832780
-2237.69020478
-2237.70051935
-2237.70946199
-2237.71721356
-2237.72344698
-2237.72837558
-2237.73142608
-2237.73263744
-2237.73298464
-2237.73186698
-2237.72933372
-2237.72564376
-2237.71998441
-2237.71293950
-2237.70465603
-2237.69514272
-2237.68399956
-2237.67177615
-2237.65823709
-2237.64342440
-2237.62738337
-2237.61003810
-2237.59159736
-2237.57205168
-2237.55184702
-2237.53018109
-2237.50803651
-2237.48519390
-2237.46168904
-2237.43839721
-2237.41535628
-2237.39292452
-2237.37115520
-2237.35001618
-2237.32930855
-2237.30827908
-2237.28784193
-2237.26714169
-2237.24672205
-2237.22586623
-2237.20508344
-2237.18399329
-2237.16322400
-2237.14124887
-2237.15492211
-2236.27916502
-2237.12119589
-2237.10520081
-2237.09389751
-2237.04923189
-2237.04799541
-2237.04801019
-2237.04830012
-2237.04919168
-2237.78667172
-2237.78673088
-2237.78692397
-2237.78741243
-2237.78781492
-2237.78875280
-2237.78988463
-2237.79105782
-2237.31731263
-2237.34046611
-2237.36266629
-2237.38535821
-2236.81903397
-2236.85833534
-2236.89659899
-2236.93402539
-2236.97010632
-2237.00545900
-2237.03961294
-2237.07299002
-2237.10573783
-2237.13710347
-2237.16772828
-2237.19729884
-2237.22591761
-2237.25393848
-2237.28110337
-2237.30760813
-2237.33326331
-2237.35854244
-2237.38294474
-2237.40716906
-2237.43057006
-2237.45337972
-2237.47458611
-2237.49711727
-2237.51803771
-2237.53848741
-2237.55824847
-2237.57726748
-2237.59523055
-2237.61219566
-2237.62802414
-2237.64294241
-2237.65658526
-2237.66940090
-2237.68094456
-2237.69091701
-2237.69942613
-2237.70671683
-2237.71279074
-2237.71737406
-2237.72014741
-2237.72150453
-2237.72166825
-2237.72028593
-2237.71775393
-2237.71388415
-2237.70843684
-2237.70142378
-2237.69327009
-2237.68385236
-2237.67279535
-2237.66089719
-2237.64723477
-2237.63261642
-2237.61687935
-2237.59999411
-2237.58165699
-2237.56227772
-2237.54209752
-2237.52114028
-2237.49947412
-2237.47689534
-2237.45433244
-2237.43159093
-2237.40956354
-2237.38787000
-2237.36708150
-2237.34641126
-2237.32603401
-2237.30574156
-2237.28542148
-2237.26518601
-2237.24478505
-2237.22411891
-2237.20348789
-2237.18216845
-2237.16107246
-2237.13955937
-2237.11763684
-2237.09556543
-2237.07314648
-2237.09391462
-2237.07733103
-2237.06200510
-2236.18245855
-2237.02430412
-2237.02471700
-2237.02574299
-2237.76197603
-2237.76198729
-2237.76218106
-2237.76254153
-2237.76340940
-2237.24855231
-2237.27417382
-2237.29927968
-2237.32271296
-2237.34530109
-2237.36709786
-2236.18678033
-2236.82737861
-2236.86643608
-2236.90542213
-2236.94256965
-2236.97870245
-2237.01469231
-2237.04859896
-2237.08118841
-2237.11414865
-2237.14539316
-2237.17550087
-2237.20496257
-2237.23344180
-2237.26117752
-2237.28773186
-2237.31368192
-2237.33892038
-2237.36347932
-2237.38737933
-2237.41051106
-2237.43320687
-2237.45546523
-2237.47686876
-2237.49745040
-2237.51761971
-2237.53701141
-2237.55569433
-2237.57394480
-2237.59097570
-2237.60742791
-2237.62234842
-2237.63677701
-2237.64975780
-2237.66184381
-2237.67245163
-2237.68199723
-2237.69036822
-2237.69733833
-2237.70265067
-2237.70682532
-2237.70951247
-2237.71077382
-2237.71069377
-2237.70947684
-2237.70633386
-2237.70266213
-2237.69753757
-2237.69033794
-2237.68193725
-2237.67270615
-2237.66198322
-2237.64990226
-2237.63648374
-2237.62192222
-2237.60630168
-2237.58940808
-2237.57145751
-2237.55237358
-2237.53258852
-2237.51193346
-2237.49060123
-2237.46872614
-2237.44679561
-2237.42515946
-2237.40415681
-2237.38366900
-2237.36324122
-2237.34318517
-2237.32323723
-2237.30338147
-2237.28330397
-2237.26332347
-2237.24315119
-2237.22260970
-2237.20196274
-2237.18083087
-2237.15984774
-2237.13848889
-2237.11631297
-2237.09418802
-2237.07169362
-2237.04923147
-2237.06200510
-2237.04871023
-2237.03854519
-2237.00089025
-2237.00102609
-2237.00222860
-2236.23581906
-2236.23647428
-2236.23807023
-2237.19809750
-2237.22708449
-2236.53157108
-2237.28008012
-2237.30450921
-2237.32773456
-2236.14501955
-2236.75384226
-2236.79551811
-2236.83630417
-2236.87542375
-2236.91505988
-2236.95239091
-2236.98885202
-2237.02430400
-2237.05852263
-2237.09117223
-2237.12395091
-2237.15468798
-2237.18452587
-2237.21358079
-2237.24226638
-2237.26938856
-2237.29569183
-2237.32134651
-2237.34625961
-2237.36991095
-2237.39335612
-2237.41558980
-2237.43791298
-2237.45933485
-2237.47970827
-2237.49953323
-2237.51857469
-2237.53718848
-2237.55507606
-2237.57222929
-2237.58869882
-2237.60393157
-2237.61860752
-2237.63187855
-2237.64419674
-2237.65545317
-2237.66540263
-2237.67430034
-2237.68230713
-2237.68878617
-2237.69370799
-2237.69762395
-2237.69983583
-2237.70064206
-2237.70044983
-2237.69828151
-2237.69616613
-2237.69195222
-2237.68662177
-2237.67950082
-2237.67124649
-2237.66163133
-2237.65105511
-2237.63911032
-2237.62584067
-2237.61137902
-2237.59583835
-2237.57919248
-2237.56128110
-2237.54251700
-2237.52320244
-2237.50276863
-2237.48192418
-2237.46075165
-2237.43986724
-2237.41962580
-2237.39965715
-2237.37969136
-2237.35993887
-2237.34047168
-2237.32092989
-2237.30133629
-2237.28167615
-2237.26181098
-2237.24169855
-2237.22148580
-2237.20100689
-2237.17994858
-2237.15883746
-2237.13720948
-2237.11537403
-2237.09318655
-2237.07073979
-2237.04799541
-2236.18245855
-2237.03546320
-2237.01965169
-2237.00477014
-2236.97709057
-2236.97822918
-2237.71255213
-2237.71275202
-2237.71270136
-2237.20409168
-2236.27135773
-2236.54063498
-2237.28585065
-2237.31053300
-2237.33364514
-2237.35661565
-2236.76375091
-2236.80520310
-2236.84583736
-2236.88601281
-2236.92539252
-2236.96234775
-2236.99975309
-2237.03499755
-2237.06918268
-2237.10192543
-2237.13398313
-2237.16528948
-2237.19534714
-2237.22382025
-2237.25182457
-2237.27888906
-2237.30491483
-2237.33010970
-2237.35440248
-2237.37799217
-2237.40071757
-2237.42241441
-2237.44357546
-2237.46433343
-2237.48442570
-2237.50335111
-2237.52158672
-2237.53915089
-2237.55599298
-2237.57228913
-2237.58772353
-2237.60242414
-2237.61583862
-2237.62863452
-2237.64022589
-2237.65076452
-2237.66007498
-2237.66827021
-2237.67558751
-2237.68124585
-2237.68586842
-2237.68917081
-2237.69130328
-2237.69179310
-2237.69126561
-2237.68941170
-2237.68637466
-2237.68194512
-2237.67626390
-2237.66924604
-2237.66062250
-2237.65113752
-2237.64055295
-2237.62848710
-2237.61562407
-2237.60107786
-2237.58570573
-2237.56920953
-2237.55153309
-2237.53320964
-2237.51393847
-2237.49422331
-2237.47407121
-2237.45381495
-2237.43423935
-2237.41477999
-2237.39547504
-2237.37654182
-2237.35745706
-2237.33850677
-2237.31956067
-2237.30016485
-2237.28079442
-2237.26093881
-2237.24104704
-2237.22084682
-2237.20030981
-2237.17949400
-2237.15844162
-2237.13692902
-2237.11545978
-2237.09296212
-2237.07038751
-2237.04801019
-2237.02430412
-2237.00089025
-2237.00477014
-2236.98901206
-2236.97757205
-2236.95385048
-2237.68778897
-2237.68751485
-2237.17835701
-2237.20931122
-2236.50427835
-2236.30244805
-2236.59689660
-2237.31662424
-2237.33970744
-2236.73147077
-2236.77462058
-2236.81667977
-2236.85776960
-2236.89712997
-2236.93629549
-2236.97393122
-2237.01165464
-2237.04685553
-2237.08078916
-2237.11413960
-2237.14570618
-2237.17651576
-2237.20660263
-2237.23500897
-2237.26262600
-2237.28951354
-2237.31524982
-2237.34028134
-2237.36418516
-2237.38727412
-2237.40922651
-2237.43045112
-2237.45115505
-2237.47089825
-2237.49018502
-2237.50835426
-2237.52605038
-2237.54276832
-2237.55880428
-2237.57410026
-2237.58875019
-2237.60232820
-2237.61509340
-2237.62713918
-2237.63765482
-2237.64748138
-2237.65624525
-2237.66351851
-2237.67008278
-2237.67532727
-2237.67928645
-2237.68234639
-2237.68398695
-2237.68401541
-2237.68288105
-2237.68091735
-2237.67749337
-2237.67288670
-2237.66681407
-2237.65959301
-2237.65094631
-2237.64135406
-2237.63041145
-2237.61862006
-2237.60555484
-2237.59136570
-2237.57614796
-2237.55977978
-2237.54232500
-2237.52434713
-2237.50564313
-2237.48659553
-2237.46712367
-2237.44804603
-2237.42947372
-2237.41089688
-2237.39264966
-2237.37426093
-2237.35586116
-2237.33729592
-2237.31851399
-2237.29945282
-2237.28038132
-2237.26057344
-2237.24086478
-2237.22089817
-2237.20055226
-2237.17986008
-2237.15883783
-2237.13748106
-2237.11582486
-2237.09361291
-2237.07097501
-2237.04830014
-2237.02471700
-2237.00100575
-2236.97709057
-2236.97757205
-2236.95676658
-2236.94010726
-2237.66228244
-2237.66198230
-2237.18315802
-2237.21398028
-2236.32487520
-2236.56187980
-2236.60806411
-2236.65399177
-2236.69878365
-2236.74297707
-2236.78627488
-2236.82857769
-2236.86914636
-2236.90925150
-2236.94898990
-2236.98641389
-2237.02388724
-2237.05928105
-2237.09344259
-2237.12621408
-2237.15835147
-2237.18906080
-2237.21855116
-2237.24716300
-2237.27464317
-2237.30127237
-2237.32692040
-2237.35141866
-2237.37485516
-2237.39745458
-2237.41916358
-2237.43991855
-2237.45989458
-2237.47907722
-2237.49757716
-2237.51514436
-2237.53178820
-2237.54781725
-2237.56317306
-2237.57767020
-2237.59126566
-2237.60394532
-2237.61560245
-2237.62670725
-2237.63682038
-2237.64565133
-2237.65345347
-2237.66034071
-2237.66597324
-2237.67059936
-2237.67436352
-2237.67652663
-2237.67757412
-2237.67723675
-2237.67572916
-2237.67340293
-2237.66982567
-2237.66492634
-2237.65853328
-2237.65115828
-2237.64230486
-2237.63248161
-2237.62147522
-2237.60947226
-2237.59633422
-2237.58238872
-2237.56735802
-2237.55092935
-2237.53407271
-2237.51647708
-2237.49837171
-2237.47987495
-2237.46183511
-2237.44388758
-2237.42601228
-2237.40854122
-2237.39087474
-2237.37330800
-2237.35519831
-2237.33694876
-2237.31828583
-2237.29951257
-2237.28054511
-2237.26114153
-2237.24147026
-2237.22159796
-2237.20126742
-2237.18067003
-2237.15989344
-2237.13824454
-2237.11699039
-2237.09493777
-2237.07226575
-2237.04919309
-2237.02574299
-2237.00222860
-2236.97822918
-2236.95385048
-2236.94413020
-2236.92218443
