# Supplementary material for: Real-time insight into the multistage mechanism of nanoparticle exsolution from a perovskite host surface
Source: Nat Commun. 2023 Mar 29;14:1754. doi: 10.1038/s41467-023-37212-6 (PMC10060596; doi:10.1038/s41467-023-37212-6)
Supplement: Supplementary file 6 — Source Data [file 41467_2023_37212_MOESM6_ESM.zip › Raw_data/Figure1/energy_Ir.txt]

-2238.64972893
-2239.66019661
-2239.69309330
-2239.72542450
-2239.75721769
-2239.78868986
-2239.81980503
-2239.85020355
-2239.88023474
-2239.90933853
-2239.93869950
-2239.96749961
-2239.99566828
-2240.02358484
-2240.05151364
-2240.07922372
-2240.10681885
-2240.13373242
-2240.16052534
-2240.18681349
-2240.21279345
-2240.23878309
-2240.26436208
-2240.28988081
-2240.31456481
-2240.33874742
-2240.36264912
-2240.38621429
-2240.40883288
-2240.43110007
-2240.45250474
-2240.47309631
-2240.49093052
-2240.51025768
-2240.52746608
-2240.54416965
-2240.55952683
-2240.57432475
-2240.58800886
-2240.60056764
-2240.61208720
-2240.62248705
-2240.63203612
-2240.64022816
-2240.64727818
-2240.65345726
-2240.65821118
-2240.66184455
-2240.66416186
-2240.66499399
-2240.66499468
-2240.66416071
-2240.66184770
-2240.65821522
-2240.65346376
-2240.64728364
-2240.64029618
-2240.63204376
-2240.62257660
-2240.61195690
-2240.60057878
-2240.58802029
-2240.57433719
-2240.55954017
-2240.54418379
-2240.52748056
-2240.51025222
-2240.49100484
-2240.47311390
-2240.45250454
-2240.43112063
-2240.40887022
-2240.38623429
-2240.36267001
-2240.33877247
-2240.31458655
-2240.28993351
-2240.26432244
-2240.23880601
-2240.21286502
-2240.18682752
-2240.16054902
-2240.13375635
-2240.10690873
-2240.07924751
-2240.05153831
-2240.02360977
-2239.99569348
-2239.96752512
-2239.93872529
-2239.90936465
-2239.88031288
-2239.85022989
-2239.81983247
-2239.78871738
-2239.75722515
-2239.72545260
-2239.69312204
-2239.66022580
-2238.64972893
-2239.66019661
-2240.00110245
-2240.00382409
-2239.16264827
-2239.75638747
-2239.78799111
-2239.81874576
-2239.84933885
-2239.87949544
-2239.90910069
-2239.93834408
-2239.96712110
-2239.99559546
-2240.02395481
-2240.05176603
-2240.07940645
-2240.10668284
-2240.13386582
-2240.16044041
-2240.18677813
-2240.21292792
-2240.23925269
-2240.26505332
-2240.29067206
-2240.31569456
-2240.34026992
-2240.36388157
-2240.38724214
-2240.40967607
-2240.43161987
-2240.45266877
-2240.47258330
-2240.49165665
-2240.51078144
-2240.52823514
-2240.54488442
-2240.56062336
-2240.57499249
-2240.58848386
-2240.60071682
-2240.61234907
-2240.62303131
-2240.63232917
-2240.64072133
-2240.64756937
-2240.65348999
-2240.65828680
-2240.66199550
-2240.66430904
-2240.66553128
-2240.66552800
-2240.66430897
-2240.66199753
-2240.65829128
-2240.65349885
-2240.64757318
-2240.64077801
-2240.63233733
-2240.62304629
-2240.61235865
-2240.60072751
-2240.58849534
-2240.57500493
-2240.56060240
-2240.54489859
-2240.52825016
-2240.51079777
-2240.49225330
-2240.47278753
-2240.45268690
-2240.43175017
-2240.40970033
-2240.38734587
-2240.36390237
-2240.34030590
-2240.31571656
-2240.29067493
-2240.26507628
-2240.23927615
-2240.21319545
-2240.18724241
-2240.16043234
-2240.13389775
-2240.10662673
-2240.07933627
-2240.05180611
-2240.02398021
-2239.99558331
-2239.96700068
-2239.93836992
-2239.90912771
-2239.87952189
-2239.84936576
-2239.81877286
-2239.78790158
-2239.75682904
-2239.16266760
-2240.00389506
-2240.00111362
-2239.66019661
-2239.69309330
-2240.00382405
-2240.00705152
-2240.01234848
-2239.21000859
-2239.78686341
-2239.81760492
-2239.84810887
-2239.87797151
-2239.90777297
-2239.93709740
-2239.96612878
-2239.99489331
-2240.02315835
-2240.05120341
-2240.07906838
-2240.10659118
-2240.13361984
-2240.16112304
-2240.18712731
-2240.21395023
-2240.24060031
-2240.26676249
-2240.29283575
-2240.31832863
-2240.34301168
-2240.36727934
-2240.39035519
-2240.41287399
-2240.43461457
-2240.45540230
-2240.47537200
-2240.49445461
-2240.51280200
-2240.53037919
-2240.54673452
-2240.56206767
-2240.57667815
-2240.59019712
-2240.60273718
-2240.61410880
-2240.62408293
-2240.63365225
-2240.64191823
-2240.64863288
-2240.65439319
-2240.65928474
-2240.66290606
-2240.66539450
-2240.66680756
-2240.66680811
-2240.66537056
-2240.66290923
-2240.65928700
-2240.65439784
-2240.64863847
-2240.64189414
-2240.63366141
-2240.62409113
-2240.61411831
-2240.60277396
-2240.59060767
-2240.57673467
-2240.56216081
-2240.54671732
-2240.53041527
-2240.51282004
-2240.49447106
-2240.47548835
-2240.45559659
-2240.43468400
-2240.41289348
-2240.39033889
-2240.36729595
-2240.34303273
-2240.31835076
-2240.29285833
-2240.26678573
-2240.24052265
-2240.21404402
-2240.18715137
-2240.16106885
-2240.13364413
-2240.10661342
-2240.07909342
-2240.05122790
-2240.02322055
-2239.99491850
-2239.96630725
-2239.93712320
-2239.90779912
-2239.87799799
-2239.84809495
-2239.81763053
-2239.78689632
-2239.21002718
-2240.01160165
-2240.00732440
-2240.00380410
-2239.69309330
-2239.72542453
-2239.16264827
-2240.01234850
-2240.01690976
-2240.02240695
-2240.02873591
-2239.81561298
-2239.84581539
-2239.87593428
-2239.90587238
-2239.93500223
-2239.96423343
-2239.99330648
-2240.02186809
-2240.05010807
-2240.07815755
-2240.10580769
-2240.13361911
-2240.16110392
-2240.18814093
-2240.21578972
-2240.24292705
-2240.26963523
-2240.29562709
-2240.32171605
-2240.34676370
-2240.37091533
-2240.39413319
-2240.41662020
-2240.43837834
-2240.45901300
-2240.47899894
-2240.49781041
-2240.51585087
-2240.53302805
-2240.54930979
-2240.56530325
-2240.57924557
-2240.59244416
-2240.60515495
-2240.61640556
-2240.62638693
-2240.63549413
-2240.64334816
-2240.65058959
-2240.65608775
-2240.66096658
-2240.66458536
-2240.66710209
-2240.66824556
-2240.66824599
-2240.66710181
-2240.66458845
-2240.66097012
-2240.65609411
-2240.65055958
-2240.64336567
-2240.63555831
-2240.62644070
-2240.61630998
-2240.60516551
-2240.59245518
-2240.57926012
-2240.56543470
-2240.54941781
-2240.53304131
-2240.51588807
-2240.49783345
-2240.47901619
-2240.45903141
-2240.43839796
-2240.41663989
-2240.39415700
-2240.37093636
-2240.34678538
-2240.32176576
-2240.29584468
-2240.26965878
-2240.24295729
-2240.21581498
-2240.18816535
-2240.16112797
-2240.13364649
-2240.10582942
-2240.07818290
-2240.05015204
-2240.02189529
-2239.99332759
-2239.96425832
-2239.93500629
-2239.90586547
-2239.87591845
-2239.84585280
-2239.81562605
-2240.02869374
-2240.02241224
-2240.01691475
-2240.01160208
-2239.16267174
-2239.72542459
-2239.75721770
-2239.75638755
-2239.21000859
-2240.02240695
-2240.02908341
-2240.03533601
-2240.04221054
-2240.04941084
-2239.87329871
-2239.90295841
-2239.93277423
-2239.96202128
-2239.99103929
-2240.01981686
-2240.04862792
-2240.07681664
-2240.10507931
-2240.13332965
-2240.16157488
-2240.18995624
-2240.21806439
-2240.24598925
-2240.27291459
-2240.29943642
-2240.32551908
-2240.35057775
-2240.37495425
-2240.39846774
-2240.42080990
-2240.44231471
-2240.46313271
-2240.48274199
-2240.50191570
-2240.52021941
-2240.53669707
-2240.55283787
-2240.56792751
-2240.58201444
-2240.59575367
-2240.60791847
-2240.61907260
-2240.62917375
-2240.63815577
-2240.64574906
-2240.65302256
-2240.65876559
-2240.66324493
-2240.66692231
-2240.66926658
-2240.67017954
-2240.67018010
-2240.66926899
-2240.66694176
-2240.66324791
-2240.65877037
-2240.65306420
-2240.64616348
-2240.63816316
-2240.62918210
-2240.61908261
-2240.60794699
-2240.59576475
-2240.58238089
-2240.56787221
-2240.55255899
-2240.53663473
-2240.52044898
-2240.50193099
-2240.48269455
-2240.46304864
-2240.44233352
-2240.42082942
-2240.39848797
-2240.37503427
-2240.35059960
-2240.32554134
-2240.29945966
-2240.27293850
-2240.24601363
-2240.21808932
-2240.18998174
-2240.16160018
-2240.13335558
-2240.10510529
-2240.07684197
-2240.04864905
-2240.01981782
-2239.99106351
-2239.96204423
-2239.93280006
-2239.90303048
-2239.87356182
-2240.04937000
-2240.04231729
-2240.03545923
-2240.02886709
-2240.02241233
-2239.21003117
-2239.75677133
-2239.75721772
-2239.78868986
-2239.78799108
-2239.78686341
-2240.02873541
-2240.03533601
-2240.04389758
-2240.05107384
-2240.05815770
-2240.06516691
-2240.07188223
-2239.39389202
-2239.95924276
-2239.98841261
-2240.01723584
-2240.04649774
-2240.07527747
-2240.10452067
-2240.13356512
-2240.16256040
-2240.19156332
-2240.22020985
-2240.24862080
-2240.27609980
-2240.30283118
-2240.32916466
-2240.35451921
-2240.37922339
-2240.40276058
-2240.42535427
-2240.44702326
-2240.46766953
-2240.48756747
-2240.50627269
-2240.52404279
-2240.54101278
-2240.55708279
-2240.57224880
-2240.58639870
-2240.59953995
-2240.61162657
-2240.62237233
-2240.63254265
-2240.64138621
-2240.64930865
-2240.65589039
-2240.66170580
-2240.66616257
-2240.66967574
-2240.67199335
-2240.67320844
-2240.67320792
-2240.67199383
-2240.66967821
-2240.66618902
-2240.66174882
-2240.65588736
-2240.64931500
-2240.64145606
-2240.63255438
-2240.62238149
-2240.61163664
-2240.59955103
-2240.58641117
-2240.57239561
-2240.55699601
-2240.54095149
-2240.52406597
-2240.50661499
-2240.48758302
-2240.46768745
-2240.44704178
-2240.42537360
-2240.40278099
-2240.37924479
-2240.35454087
-2240.32910708
-2240.30286436
-2240.27612403
-2240.24864380
-2240.22020718
-2240.19158916
-2240.16258645
-2240.13360556
-2240.10454616
-2240.07530317
-2240.04651941
-2240.01726169
-2239.98843844
-2239.95921556
-2239.39390642
-2240.07183689
-2240.06508493
-2240.05821236
-2240.05110312
-2240.04356212
-2240.03534435
-2240.02866952
-2239.78685564
-2239.78797244
-2239.78868986
-2239.81980405
-2239.81874577
-2239.81760481
-2239.81561351
-2240.04221053
-2240.05107325
-2240.05883696
-2240.06683369
-2240.07437795
-2240.08182118
-2240.08880742
-2240.09562951
-2239.98545311
-2240.01470216
-2240.04437378
-2240.07387864
-2240.10368126
-2240.13378209
-2240.16347346
-2240.19330806
-2240.22283437
-2240.25139059
-2240.27938333
-2240.30669289
-2240.33300735
-2240.35877529
-2240.38354551
-2240.40738119
-2240.42992621
-2240.45172083
-2240.47213888
-2240.49224528
-2240.51169441
-2240.52892080
-2240.54711746
-2240.56162933
-2240.57698544
-2240.59069620
-2240.60372367
-2240.61562479
-2240.62611572
-2240.63632597
-2240.64484482
-2240.65279729
-2240.65951320
-2240.66511451
-2240.66979558
-2240.67324076
-2240.67566832
-2240.67672954
-2240.67674057
-2240.67567469
-2240.67303653
-2240.66977457
-2240.66511888
-2240.65949113
-2240.65277335
-2240.64484651
-2240.63631573
-2240.62617222
-2240.61557969
-2240.60366012
-2240.59077682
-2240.57698898
-2240.56164225
-2240.54713235
-2240.52872631
-2240.51170152
-2240.49226263
-2240.47231554
-2240.45178914
-2240.42994590
-2240.40740024
-2240.38356698
-2240.35879749
-2240.33305205
-2240.30678080
-2240.27940784
-2240.25141591
-2240.22285729
-2240.19333443
-2240.16350019
-2240.13380912
-2240.10359119
-2240.07390426
-2240.04439886
-2240.01472826
-2239.98548165
-2240.09567183
-2240.08880283
-2240.08185133
-2240.07426049
-2240.06671829
-2240.05838785
-2240.05106391
-2240.04217999
-2239.81570342
-2239.81760434
-2239.81874022
-2239.81980489
-2239.85020354
-2239.84933885
-2239.84777501
-2239.84601570
-2240.04941156
-2240.05816422
-2240.06683369
-2240.07512378
-2240.08313299
-2240.09139335
-2240.09892932
-2240.10635496
-2239.47183581
-2240.01202271
-2240.04243399
-2240.07244949
-2240.10339902
-2240.13415588
-2240.16467835
-2240.19509762
-2240.22497042
-2240.25403071
-2240.28243653
-2240.30987877
-2240.33663996
-2240.36279085
-2240.38767843
-2240.41165744
-2240.43439841
-2240.45630756
-2240.47716910
-2240.49695113
-2240.51625898
-2240.53361614
-2240.55059529
-2240.56691621
-2240.58164891
-2240.59555000
-2240.60840783
-2240.61987854
-2240.63074770
-2240.64042584
-2240.64934263
-2240.65715124
-2240.66357673
-2240.66917939
-2240.67375897
-2240.67708873
-2240.67975733
-2240.68088963
-2240.68086518
-2240.67975878
-2240.67709086
-2240.67376310
-2240.66918373
-2240.66358245
-2240.65717756
-2240.64934976
-2240.64051076
-2240.63075667
-2240.61998771
-2240.60841822
-2240.59577907
-2240.58179059
-2240.56670324
-2240.55076912
-2240.53365984
-2240.51586175
-2240.49697101
-2240.47718716
-2240.45632773
-2240.43441894
-2240.41167784
-2240.38772604
-2240.36285166
-2240.33666326
-2240.30985173
-2240.28246132
-2240.25405612
-2240.22499647
-2240.19512441
-2240.16470564
-2240.13418345
-2240.10291863
-2240.07247667
-2240.04246083
-2240.01211214
-2239.47184828
-2240.10634970
-2240.09905071
-2240.09136644
-2240.08317709
-2240.07514406
-2240.06681108
-2240.05806772
-2240.04943565
-2239.84583729
-2239.84810778
-2239.84933822
-2239.85018262
-2239.88028686
-2239.87949569
-2239.87797151
-2239.87593432
-2239.87329871
-2240.06516687
-2240.07437812
-2240.08316948
-2240.09202223
-2240.10058830
-2240.10871988
-2240.11661914
-2240.12408727
-2240.13088051
-2240.13711625
-2240.07141097
-2240.10301258
-2240.13485885
-2240.16619267
-2240.19710157
-2240.22719780
-2240.25661656
-2240.28516129
-2240.31303299
-2240.34015205
-2240.36630806
-2240.39149494
-2240.41541091
-2240.43841691
-2240.46039438
-2240.48169085
-2240.50137904
-2240.52048675
-2240.53848875
-2240.55633019
-2240.57171995
-2240.58654461
-2240.60054378
-2240.61333799
-2240.62478310
-2240.63559167
-2240.64505084
-2240.65393160
-2240.66146966
-2240.66786698
-2240.67358745
-2240.67841074
-2240.68188153
-2240.68436054
-2240.68545062
-2240.68544016
-2240.68429216
-2240.68188391
-2240.67841810
-2240.67359172
-2240.66807116
-2240.66143369
-2240.65391201
-2240.64505886
-2240.63555219
-2240.62495907
-2240.61326482
-2240.60062149
-2240.58655869
-2240.57179800
-2240.55637658
-2240.53855400
-2240.52050258
-2240.50139630
-2240.48177346
-2240.46041345
-2240.43843886
-2240.41543182
-2240.39151674
-2240.36633024
-2240.34007942
-2240.31305851
-2240.28517144
-2240.25663230
-2240.22715967
-2240.19712876
-2240.16622043
-2240.13485981
-2240.10304087
-2240.07129076
-2240.13712517
-2240.13083998
-2240.12402745
-2240.11662581
-2240.10872697
-2240.10052760
-2240.09191036
-2240.08301477
-2240.07439271
-2240.06512747
-2239.87351297
-2239.87589917
-2239.87797014
-2239.87949475
-2239.88028687
-2239.90933853
-2239.90910071
-2239.90777297
-2239.90587238
-2239.90303075
-2240.07194325
-2240.08182120
-2240.09139270
-2240.10058831
-2239.89718992
-2239.89880736
-2240.12653790
-2240.13422698
-2240.14165157
-2240.14842431
-2240.15463734
-2240.10292733
-2240.13530173
-2240.16724339
-2240.19868054
-2240.22916357
-2240.25868069
-2240.28775602
-2240.31581100
-2240.34309914
-2240.36942552
-2240.39467824
-2240.41906702
-2240.44217178
-2240.46448498
-2240.48574504
-2240.50573364
-2240.52491096
-2240.54307527
-2240.56084157
-2240.57642021
-2240.59144104
-2240.60536366
-2240.61828204
-2240.63007918
-2240.64072617
-2240.65031075
-2240.65906223
-2240.66656545
-2240.67313547
-2240.67835812
-2240.68338063
-2240.68679113
-2240.68896033
-2240.69020386
-2240.69017906
-2240.68899468
-2240.68678926
-2240.68338531
-2240.67836737
-2240.67314075
-2240.66657062
-2240.65906930
-2240.65031930
-2240.64065189
-2240.63008911
-2240.61835458
-2240.60537299
-2240.59130274
-2240.57643604
-2240.56105688
-2240.54317012
-2240.52539659
-2240.50575172
-2240.48576335
-2240.46477067
-2240.44246379
-2240.41915004
-2240.39470016
-2240.36944832
-2240.34312289
-2240.31583553
-2240.28778134
-2240.25870679
-2240.22919062
-2240.19870809
-2240.16727157
-2240.13532992
-2240.10279269
-2240.15464260
-2240.14866966
-2240.14171005
-2240.13434582
-2240.12655923
-2239.89871895
-2239.89783384
-2240.10054103
-2240.09137959
-2240.08166782
-2240.07195431
-2239.90289232
-2239.90584601
-2239.90777164
-2239.90909857
-2239.90933853
-2239.93869950
-2239.93834406
-2239.93709740
-2239.93500223
-2239.93277400
-2239.39389202
-2240.08880740
-2240.09892932
-2240.10871988
-2239.89880789
-2239.89944703
-2240.13620528
-2239.89806886
-2240.15245576
-2240.15959241
-2240.16663996
-2240.17264358
-2240.13558624
-2240.16800187
-2240.19960516
-2240.23051550
-2240.26056130
-2240.28981233
-2240.31829668
-2240.34571394
-2240.37231122
-2240.39787127
-2240.42238763
-2240.44575950
-2240.46840802
-2240.49000500
-2240.51023424
-2240.52958233
-2240.54889055
-2240.56499938
-2240.58093218
-2240.59604006
-2240.61025029
-2240.62313250
-2240.63487389
-2240.64556987
-2240.65572892
-2240.66434391
-2240.67198203
-2240.67842190
-2240.68363228
-2240.68817476
-2240.69195238
-2240.69399565
-2240.69521857
-2240.69521940
-2240.69399706
-2240.69164815
-2240.68817262
-2240.68363647
-2240.67842725
-2240.67198835
-2240.66435101
-2240.65573693
-2240.64557869
-2240.63488233
-2240.62314342
-2240.61026253
-2240.59605321
-2240.58100114
-2240.56504722
-2240.54903311
-2240.52966327
-2240.51034748
-2240.49002325
-2240.46838566
-2240.44577990
-2240.42240872
-2240.39784908
-2240.37233430
-2240.34573773
-2240.31832143
-2240.28985776
-2240.26058769
-2240.23054275
-2240.19963304
-2240.16803041
-2240.13560180
-2240.17264883
-2240.16638232
-2240.15974248
-2240.15230766
-2239.89800065
-2240.13622583
-2239.89970757
-2239.89879358
-2240.10872842
-2240.09906361
-2240.08882833
-2239.39395030
-2239.93277127
-2239.93497375
-2239.93709613
-2239.93834355
-2239.93869950
-2239.96749961
-2239.96712110
-2239.96612878
-2239.96423228
-2239.96202130
-2239.95924145
-2240.09562932
-2240.10635519
-2240.11661914
-2240.12653767
-2240.13620530
-2240.14526435
-2240.15409462
-2239.92643147
-2240.17050677
-2240.17782104
-2240.18482109
-2240.13551675
-2240.16840455
-2240.20017003
-2240.23149344
-2240.26200964
-2240.29141856
-2240.32003813
-2240.34759718
-2240.37456896
-2240.40027449
-2240.42556509
-2240.44897230
-2240.47212171
-2240.49376052
-2240.51430022
-2240.53375280
-2240.55332787
-2240.56941326
-2240.58571006
-2240.60066481
-2240.61485103
-2240.62819119
-2240.64003041
-2240.65087111
-2240.66085385
-2240.66958894
-2240.67731182
-2240.68400976
-2240.68915921
-2240.69373286
-2240.69697431
-2240.69940208
-2240.70053847
-2240.70053895
-2240.69940349
-2240.69718533
-2240.69373612
-2240.68916350
-2240.68401583
-2240.67731805
-2240.66941011
-2240.66086185
-2240.65088001
-2240.64004049
-2240.62820203
-2240.61486302
-2240.60067865
-2240.58572379
-2240.56951463
-2240.55334407
-2240.53376834
-2240.51431774
-2240.49380752
-2240.47209897
-2240.44900040
-2240.42558650
-2240.40034574
-2240.37459189
-2240.34765616
-2240.32006315
-2240.29144441
-2240.26203873
-2240.23150355
-2240.20019773
-2240.16843321
-2240.13554583
-2240.18480076
-2240.17782730
-2240.17053927
-2239.92630766
-2240.15407829
-2240.14532911
-2240.13620663
-2240.12655523
-2240.11665044
-2240.10635313
-2240.09556718
-2239.95918685
-2239.96203010
-2239.96423322
-2239.96612840
-2239.96713755
-2239.96750663
-2239.99566828
-2239.99560804
-2239.99489331
-2239.99330648
-2239.99103932
-2239.98841261
-2239.98545311
-2239.47183560
-2240.12408727
-2240.13422698
-2239.89806883
-2240.15409462
-2240.16360125
-2239.95980006
-2239.95545447
-2240.18893942
-2240.19644793
-2240.13482032
-2240.16810032
-2240.20032460
-2240.23193358
-2240.26285942
-2240.29269586
-2240.32156012
-2240.34954240
-2240.37634638
-2240.40255273
-2240.42800132
-2240.45247820
-2240.47534670
-2240.49705568
-2240.51792375
-2240.53745285
-2240.55706393
-2240.57355134
-2240.58978667
-2240.60520183
-2240.61956798
-2240.63292352
-2240.64507685
-2240.65620850
-2240.66625441
-2240.67480933
-2240.68278064
-2240.68955196
-2240.69480989
-2240.69927219
-2240.70252461
-2240.70487835
-2240.70619566
-2240.70619711
-2240.70488054
-2240.70258575
-2240.69927556
-2240.69481423
-2240.68964048
-2240.68278693
-2240.67497084
-2240.66626269
-2240.65621771
-2240.64508669
-2240.63298178
-2240.61958105
-2240.60527925
-2240.58980075
-2240.57356639
-2240.55715860
-2240.53746984
-2240.51796755
-2240.49707456
-2240.47536757
-2240.45244686
-2240.42779577
-2240.40247543
-2240.37636991
-2240.34956677
-2240.32158540
-2240.29272200
-2240.26288660
-2240.23196135
-2240.20040005
-2240.16813015
-2240.13497176
-2240.19642750
-2240.18874440
-2239.95545081
-2239.95979617
-2240.16373973
-2240.15414027
-2239.89803411
-2240.13428995
-2240.12412839
-2239.47185702
-2239.98545112
-2239.98841013
-2239.99103795
-2239.99330275
-2239.99483892
-2239.99533330
-2239.99562431
-2240.02358484
-2240.02395474
-2240.02315835
-2240.02186829
-2240.01981669
-2240.01723584
-2240.01456540
-2240.01202271
-2240.13088068
-2240.14165157
-2240.15245576
-2239.92643163
-2239.95980007
-2240.18166900
-2239.99051561
-2239.91088955
-2240.20775549
-2240.13367454
-2240.16713008
-2240.19999294
-2240.23191324
-2240.26313358
-2240.29319676
-2240.32245669
-2240.35074137
-2240.37803475
-2240.40475116
-2240.43053329
-2240.45477046
-2240.47812770
-2240.50026364
-2240.52113596
-2240.54203963
-2240.55969351
-2240.57756726
-2240.59427088
-2240.60974275
-2240.62477935
-2240.63805145
-2240.65004858
-2240.66143704
-2240.67158086
-2240.68062456
-2240.68867276
-2240.69535099
-2240.70062266
-2240.70524674
-2240.70837494
-2240.71062039
-2240.71211400
-2240.71211456
-2240.71062201
-2240.70851486
-2240.70525018
-2240.70069062
-2240.69535640
-2240.68867991
-2240.68063195
-2240.67135066
-2240.66144639
-2240.65005892
-2240.63812018
-2240.62475737
-2240.60975607
-2240.59428515
-2240.57758285
-2240.55972742
-2240.54205747
-2240.52115403
-2240.50028406
-2240.47814778
-2240.45470773
-2240.43028064
-2240.40477912
-2240.37829337
-2240.35076604
-2240.32248225
-2240.29324770
-2240.26316126
-2240.23194134
-2240.20006013
-2240.16704602
-2240.13375214
-2240.20790662
-2239.91095542
-2239.99051476
-2240.18173747
-2239.95983051
-2239.92645579
-2240.15244691
-2240.14171365
-2240.13087273
-2240.01218031
-2240.01472319
-2240.01722951
-2240.01981448
-2240.02186822
-2240.02312826
-2240.02380702
-2240.02371318
-2240.05151364
-2240.05176606
-2240.05120323
-2240.05010852
-2240.04862792
-2240.04649774
-2240.04437380
-2240.04243399
-2240.13711625
-2240.14842431
-2240.15959242
-2240.17050788
-2239.95545447
-2239.99051561
-2240.20029998
-2239.91232782
-2240.09744229
-2240.13187494
-2240.16586383
-2240.19890135
-2240.23175575
-2240.26325164
-2240.29367826
-2240.32329365
-2240.35178891
-2240.37962141
-2240.40631359
-2240.43176135
-2240.45654927
-2240.48024973
-2240.50254636
-2240.52408152
-2240.54540157
-2240.56308876
-2240.58140378
-2240.59815610
-2240.61445011
-2240.62927455
-2240.64240483
-2240.65494861
-2240.66651681
-2240.67661090
-2240.68579775
-2240.69398027
-2240.70092289
-2240.70663344
-2240.71095312
-2240.71520861
-2240.71782392
-2240.71903925
-2240.71905173
-2240.71782450
-2240.71521144
-2240.71095664
-2240.70663822
-2240.70094182
-2240.69398590
-2240.68580511
-2240.67661942
-2240.66652655
-2240.65495914
-2240.64241649
-2240.62928772
-2240.61438678
-2240.59817055
-2240.58141925
-2240.56305560
-2240.54527472
-2240.52395152
-2240.50256573
-2240.48018148
-2240.45647411
-2240.43178378
-2240.40608941
-2240.37950499
-2240.35181308
-2240.32331950
-2240.29370500
-2240.26329808
-2240.23178408
-2240.19893096
-2240.16585670
-2240.13190338
-2240.09746952
-2239.91243107
-2240.20043498
-2239.99054813
-2239.95548288
-2240.17051678
-2240.15960451
-2240.14843437
-2240.13712895
-2240.04243211
-2240.04437365
-2240.04649231
-2240.04862033
-2240.05012473
-2240.05120248
-2240.05178081
-2240.05171976
-2240.07922364
-2240.07940638
-2240.07906835
-2240.07815755
-2240.07681668
-2240.07527753
-2240.07399895
-2240.07244951
-2240.07141097
-2240.15463734
-2240.16663996
-2240.17782104
-2240.18893942
-2239.91088956
-2239.91246963
-2240.22022531
-2239.72161702
-2240.12990069
-2240.24875788
-2240.25779980
-2240.23101226
-2240.26270405
-2240.29365689
-2240.32359028
-2240.35260852
-2240.38058478
-2240.40783439
-2240.43378306
-2240.45859245
-2240.48246547
-2240.50518416
-2240.52791450
-2240.54760070
-2240.56629084
-2240.58473557
-2240.60187895
-2240.61791276
-2240.63280407
-2240.64668491
-2240.65971946
-2240.67142668
-2240.68183868
-2240.69167197
-2240.69975862
-2240.70699290
-2240.71264907
-2240.71764367
-2240.72040009
-2240.72341703
-2240.72442755
-2240.72442774
-2240.72341961
-2240.72040245
-2240.71764062
-2240.71265422
-2240.70699883
-2240.69976939
-2240.69168020
-2240.68184738
-2240.67137408
-2240.65973029
-2240.64669693
-2240.63281676
-2240.61792649
-2240.60189394
-2240.58469015
-2240.56630755
-2240.54751928
-2240.52785609
-2240.50520520
-2240.48241850
-2240.45861338
-2240.43379297
-2240.40782579
-2240.38079096
-2240.35263394
-2240.32364438
-2240.29368171
-2240.26273223
-2240.23105510
-2240.25787920
-2240.24857224
-2240.12999263
-2239.72162950
-2240.22023700
-2239.91242184
-2239.91075210
-2240.18874724
-2240.17786398
-2240.16638693
-2240.15464812
-2240.07137043
-2240.07244842
-2240.07399774
-2240.07527615
-2240.07681585
-2240.07815630
-2240.07911927
-2240.07931150
-2240.07925032
-2240.10681885
-2240.10668286
-2240.10659124
-2240.10580769
-2240.10507931
-2240.10452067
-2240.10368126
-2240.10339905
-2240.10301260
-2240.10291911
-2240.17264358
-2240.18482109
-2240.19644793
-2240.20775549
-2240.09744276
-2239.72170332
-2240.24035116
-2239.76064279
-2240.26191388
-2240.27282267
-2240.28450491
-2240.26198522
-2240.29333885
-2240.32379213
-2240.35313079
-2240.38139991
-2240.40849778
-2240.43468956
-2240.45989853
-2240.48413127
-2240.50699742
-2240.53018948
-2240.54962575
-2240.56939188
-2240.58806052
-2240.60586416
-2240.62158644
-2240.63673105
-2240.65121838
-2240.66417032
-2240.67622604
-2240.68685171
-2240.69650401
-2240.70468394
-2240.71190114
-2240.71750562
-2240.72239762
-2240.72585776
-2240.72827619
-2240.72938228
-2240.72938262
-2240.72834794
-2240.72586279
-2240.72240130
-2240.71751034
-2240.71190641
-2240.70469075
-2240.69651185
-2240.68692342
-2240.67623551
-2240.66418119
-2240.65123031
-2240.63674378
-2240.62153675
-2240.60587941
-2240.58807650
-2240.56940946
-2240.54964378
-2240.53020890
-2240.50696248
-2240.48402241
-2240.45992032
-2240.43476559
-2240.40841587
-2240.38122394
-2240.35315771
-2240.32373045
-2240.29336617
-2240.26200122
-2240.28446763
-2240.27254866
-2240.26186254
-2239.76064524
-2240.24036520
-2239.72163119
-2240.09744084
-2240.20792385
-2240.19643137
-2240.18480548
-2240.17265435
-2240.10292110
-2240.10303154
-2240.10319072
-2240.10356413
-2240.10451909
-2240.10508358
-2240.10580541
-2240.10659011
-2240.10654769
-2240.10676017
-2240.13373242
-2240.13386582
-2240.13361984
-2240.13361890
-2240.13332970
-2240.13356506
-2240.13378158
-2240.13415588
-2240.13485895
-2240.13530175
-2240.13558661
-2240.13551675
-2240.13482070
-2240.13372192
-2240.13187494
-2240.12990069
-2239.76064302
-2240.26336856
-2240.27590879
-2240.28884530
-2240.30401922
-2240.26065871
-2240.29237845
-2240.32305513
-2240.35281528
-2240.38145923
-2240.40898050
-2240.43551526
-2240.46109732
-2240.48528457
-2240.50845762
-2240.53215255
-2240.55203659
-2240.57229692
-2240.59147723
-2240.60882689
-2240.62533146
-2240.64063269
-2240.65493136
-2240.66829805
-2240.68052553
-2240.69141417
-2240.70130829
-2240.70964161
-2240.71683098
-2240.72288229
-2240.72826716
-2240.73171903
-2240.73454144
-2240.73577617
-2240.73582057
-2240.73454197
-2240.73172902
-2240.72830127
-2240.72288638
-2240.71683818
-2240.70964815
-2240.70131630
-2240.69142286
-2240.68053561
-2240.66830920
-2240.65494354
-2240.64064561
-2240.62534557
-2240.60882502
-2240.59149292
-2240.57231416
-2240.55205477
-2240.53217193
-2240.50847547
-2240.48480021
-2240.46108793
-2240.43553144
-2240.40905904
-2240.38150107
-2240.35284144
-2240.32308234
-2240.29240987
-2240.26068952
-2240.30403373
-2240.28885760
-2240.27588112
-2240.26333261
-2239.76064463
-2240.12970806
-2240.13187852
-2240.13358094
-2240.13494158
-2240.13548536
-2240.13558554
-2240.13530210
-2240.13485957
-2240.13415648
-2240.13379008
-2240.13353500
-2240.13332985
-2240.13354060
-2240.13366876
-2240.13359991
-2240.13403643
-2240.16052540
-2240.16044043
-2240.16112340
-2240.16108168
-2240.16157509
-2240.16256040
-2240.16347346
-2240.16467835
-2240.16619267
-2240.16724338
-2240.16800187
-2240.16840455
-2240.16810045
-2240.16713008
-2240.16586394
-2240.24875592
-2240.26191388
-2240.27590925
-2240.28885360
-2240.30711382
-2240.32498496
-2240.34227359
-2239.87405016
-2240.32203793
-2240.35136093
-2240.38093039
-2240.40875943
-2240.43547979
-2240.46117285
-2240.48602153
-2240.51109933
-2240.53280231
-2240.55413716
-2240.57475426
-2240.59370658
-2240.61197086
-2240.62883007
-2240.64438867
-2240.65881615
-2240.67217972
-2240.68473464
-2240.69573043
-2240.70581113
-2240.71437726
-2240.72198374
-2240.72824586
-2240.73316080
-2240.73703488
-2240.73994706
-2240.74134944
-2240.74129307
-2240.73994825
-2240.73697937
-2240.73316510
-2240.72830094
-2240.72198887
-2240.71438142
-2240.70581841
-2240.69572224
-2240.68474495
-2240.67219108
-2240.65883007
-2240.64440138
-2240.62876661
-2240.61198636
-2240.59372310
-2240.57477167
-2240.55409399
-2240.53280814
-2240.51116463
-2240.48604309
-2240.46184749
-2240.43507896
-2240.40887273
-2240.38083225
-2240.35137417
-2240.32211984
-2239.87402441
-2240.34228946
-2240.32494823
-2240.30712969
-2240.29024662
-2240.27587780
-2240.26186484
-2240.24857615
-2240.16582578
-2240.16712840
-2240.16809964
-2240.16840453
-2240.16800227
-2240.16724408
-2240.16619366
-2240.16467952
-2240.16347316
-2240.16256144
-2240.16157562
-2240.16110401
-2240.16104513
-2240.16040855
-2240.16052543
-2240.18681346
-2240.18677837
-2240.18712732
-2240.18814093
-2240.18995770
-2240.19156332
-2240.19330806
-2240.19509760
-2240.19710157
-2240.19868054
-2240.19960516
-2240.20016937
-2240.20032460
-2240.19999294
-2240.19890133
-2240.25779980
-2240.27279304
-2240.28884530
-2240.30711382
-2240.32617769
-2240.34559689
-2240.36461841
-2240.38290331
-2240.31959524
-2240.35070954
-2240.38020287
-2240.40863944
-2240.43527275
-2240.46202361
-2240.48717987
-2240.51226243
-2240.53403132
-2240.55620009
-2240.57682377
-2240.59632013
-2240.61481394
-2240.63173363
-2240.64758875
-2240.66247393
-2240.67613765
-2240.68857419
-2240.70018271
-2240.70997981
-2240.71889679
-2240.72658451
-2240.73274284
-2240.73806684
-2240.74197176
-2240.74468004
-2240.74605613
-2240.74605652
-2240.74468891
-2240.74196385
-2240.73806988
-2240.73274887
-2240.72661800
-2240.71890427
-2240.70998804
-2240.70024127
-2240.68858468
-2240.67614927
-2240.66248653
-2240.64760243
-2240.63168921
-2240.61482968
-2240.59633447
-2240.57684129
-2240.55621891
-2240.53405109
-2240.51228431
-2240.48719231
-2240.46206814
-2240.43534325
-2240.40868003
-2240.38026277
-2240.35074971
-2240.31967541
-2240.38291251
-2240.36463465
-2240.34561421
-2240.32619493
-2240.30713100
-2240.28906565
-2240.27255221
-2240.25785225
-2240.19890210
-2240.19998671
-2240.20036996
-2240.20016701
-2240.19962803
-2240.19868014
-2240.19710296
-2240.19508427
-2240.19330981
-2240.19156503
-2240.18995775
-2240.18814193
-2240.18722279
-2240.18688174
-2240.18668455
-2240.21285060
-2240.21292792
-2240.21395014
-2240.21578966
-2240.21806439
-2240.22018330
-2240.22283436
-2240.22502820
-2240.22719723
-2240.22916379
-2240.23051561
-2240.23149344
-2240.23193358
-2240.23191324
-2240.23175554
-2240.23101226
-2240.28450502
-2240.30401922
-2240.32498490
-2240.34552053
-2240.36696627
-2240.38625135
-2240.40472186
-2240.42290866
-2240.43884748
-2240.45389780
-2240.46719594
-2240.43565584
-2239.20193145
-2240.48849282
-2240.51183179
-2240.53517003
-2240.55758327
-2240.57874882
-2240.59863331
-2240.61733132
-2240.63453918
-2240.65055210
-2240.66567791
-2240.67950099
-2240.69216784
-2240.70359706
-2240.71392953
-2240.72320667
-2240.73069108
-2240.73711114
-2240.74246242
-2240.74591154
-2240.74861797
-2240.75007848
-2240.74992178
-2240.74852972
-2240.74591281
-2240.74247063
-2240.73711624
-2240.73069727
-2240.72321386
-2240.71393807
-2240.70360645
-2240.69217846
-2240.67951288
-2240.66569164
-2240.65056600
-2240.63455415
-2240.61734734
-2240.59865025
-2240.57876687
-2240.55762913
-2240.53519946
-2240.51185329
-2240.48851573
-2239.20199240
-2240.43569834
-2240.46720695
-2240.45400749
-2240.43886123
-2240.42267814
-2240.40473810
-2240.38604776
-2240.36698380
-2240.34552251
-2240.32501856
-2240.30403826
-2240.28452454
-2240.23104859
-2240.23175501
-2240.23191311
-2240.23193379
-2240.23147657
-2240.23040051
-2240.22916522
-2240.22713482
-2240.22497228
-2240.22283547
-2240.22021275
-2240.21806645
-2240.21579234
-2240.21401508
-2240.21324812
-2240.21279350
-2240.23878309
-2240.23925273
-2240.24060028
-2240.24292705
-2240.24598922
-2240.24862066
-2240.25139059
-2240.25403069
-2240.25661721
-2240.25868069
-2240.26056130
-2240.26200964
-2240.26285930
-2240.26313336
-2240.26333733
-2240.26270428
-2240.26198522
-2240.26065897
-2240.34227359
-2240.36461841
-2240.38625136
-2240.40676543
-2240.42577636
-2240.44405335
-2240.46036416
-2240.47570943
-2240.48876927
-2240.50076900
-2239.93911273
-2240.48757571
-2240.51257741
-2240.53625771
-2240.55862166
-2240.57986812
-2240.60013449
-2240.61917318
-2240.63684068
-2240.65332824
-2240.66846170
-2240.68245406
-2240.69542552
-2240.70711311
-2240.71736438
-2240.72656173
-2240.73408206
-2240.74093458
-2240.74598133
-2240.74977414
-2240.75255990
-2240.75382284
-2240.75382308
-2240.75256162
-2240.74975051
-2240.74598535
-2240.74093975
-2240.73403660
-2240.72656917
-2240.71737206
-2240.70712290
-2240.69543675
-2240.68246564
-2240.66847470
-2240.65334232
-2240.63685330
-2240.61918943
-2240.60015241
-2240.57988647
-2240.55864104
-2240.53619731
-2240.51256293
-2240.48765618
-2239.93917827
-2240.50082489
-2240.48882079
-2240.47571744
-2240.46037807
-2240.44405014
-2240.42585110
-2240.40678301
-2240.38625827
-2240.36474063
-2240.34229359
-2240.26064011
-2240.26207481
-2240.26270341
-2240.26333641
-2240.26313369
-2240.26286010
-2240.26201406
-2240.26056262
-2240.25868251
-2240.25661862
-2240.25397706
-2240.25139312
-2240.24862268
-2240.24599172
-2240.24293453
-2240.24057963
-2240.23927095
-2240.23878312
-2240.26436158
-2240.26505332
-2240.26676261
-2240.26966087
-2240.27291458
-2240.27609980
-2240.27938332
-2240.28243653
-2240.28516128
-2240.28775602
-2240.28981233
-2240.29141851
-2240.29269586
-2240.29319676
-2240.29367826
-2240.29365696
-2240.29334171
-2240.29237845
-2239.87405018
-2240.38290331
-2240.40472177
-2240.42583385
-2240.44608375
-2240.46405955
-2240.48054361
-2240.49557651
-2240.50892644
-2240.26385044
-2240.46108652
-2240.48771524
-2240.51230924
-2240.53639533
-2240.55910319
-2240.58065821
-2240.60124616
-2240.62056368
-2240.63807061
-2240.65518148
-2240.67064683
-2240.68495656
-2240.69811952
-2240.71001428
-2240.72015442
-2240.72898980
-2240.73697113
-2240.74383020
-2240.74909203
-2240.75292266
-2240.75610951
-2240.75695946
-2240.75708718
-2240.75611494
-2240.75292554
-2240.74909605
-2240.74383543
-2240.73686559
-2240.72895034
-2240.72016297
-2240.71003262
-2240.69813075
-2240.68496862
-2240.67066722
-2240.65510522
-2240.63835710
-2240.62058016
-2240.60126366
-2240.58076261
-2240.55912252
-2240.53641600
-2240.51231306
-2240.48751071
-2240.46105637
-2240.26436722
-2240.50904415
-2240.49561595
-2240.48055868
-2240.46408348
-2240.44614672
-2240.42585256
-2240.40481322
-2240.38292424
-2239.87408709
-2240.29247753
-2240.29348922
-2240.29365769
-2240.29367808
-2240.29321975
-2240.29270128
-2240.29149145
-2240.28981399
-2240.28775799
-2240.28516404
-2240.28243909
-2240.27938616
-2240.27610271
-2240.27291757
-2240.26963789
-2240.26687038
-2240.26495946
-2240.26441553
-2240.28988090
-2240.29067210
-2240.29283653
-2240.29573734
-2240.29943644
-2240.30283572
-2240.30669289
-2240.30987874
-2240.31303298
-2240.31581100
-2240.31829668
-2240.32003813
-2240.32156012
-2240.32245669
-2240.32329365
-2240.32358947
-2240.32379225
-2240.32305513
-2240.32203793
-2240.31959524
-2240.42263099
-2240.44405336
-2240.46408830
-2240.48243773
-2240.49911773
-2240.51433039
-2240.30248729
-2240.43342948
-2240.46100841
-2240.48697723
-2240.51206906
-2240.53643019
-2240.55926507
-2240.58133466
-2240.60184761
-2240.62158183
-2240.63969093
-2240.65676156
-2240.67228231
-2240.68687979
-2240.70009492
-2240.71218924
-2240.72232801
-2240.73134205
-2240.73914523
-2240.74607161
-2240.75134331
-2240.75655094
-2240.75802418
-2240.75988345
-2240.75989938
-2240.75802595
-2240.75519264
-2240.75134748
-2240.74607695
-2240.73915166
-2240.73138937
-2240.72233896
-2240.71224679
-2240.70011544
-2240.68689197
-2240.67229983
-2240.65677599
-2240.63970647
-2240.62159764
-2240.60186533
-2240.58135396
-2240.55928486
-2240.53670061
-2240.51207068
-2240.48736697
-2240.46105244
-2240.43349058
-2240.30252257
-2240.51430799
-2240.49913067
-2240.48242089
-2240.46410563
-2240.44407154
-2240.42264706
-2240.31959410
-2240.32204411
-2240.32315655
-2240.32371595
-2240.32358638
-2240.32329391
-2240.32245735
-2240.32155940
-2240.32003960
-2240.31829854
-2240.31587780
-2240.31303339
-2240.30981015
-2240.30663175
-2240.30284285
-2240.29943872
-2240.29582413
-2240.29283888
-2240.29066053
-2240.28990509
-2240.31456481
-2240.31569455
-2240.31832863
-2240.32171606
-2240.32551909
-2240.32916466
-2240.33300735
-2240.33663987
-2240.34015205
-2240.34309914
-2240.34571394
-2240.34759718
-2240.34954239
-2240.35074137
-2240.35182203
-2240.35260866
-2240.35313053
-2240.35281536
-2240.35136091
-2240.35070964
-2240.43884748
-2240.46036416
-2240.48051995
-2240.49911772
-2240.51595023
-2240.53077941
-2240.33510621
-2240.43261077
-2240.45965373
-2240.48639852
-2240.51168857
-2240.53597878
-2240.55934610
-2240.58118458
-2240.60189999
-2240.62197881
-2240.64033749
-2240.65717196
-2240.67318038
-2240.68785972
-2240.70115252
-2240.71315535
-2240.72337640
-2239.96544774
-2239.62318947
-2240.74753480
-2239.96900435
-2239.96914135
-2239.97005477
-2239.96959100
-2239.97078066
-2239.97000698
-2239.96976640
-2239.96918297
-2240.74760489
-2239.62319222
-2239.96532641
-2240.72346111
-2240.71314612
-2240.70098654
-2240.68793082
-2240.67320834
-2240.65718652
-2240.64036433
-2240.62199555
-2240.60191767
-2240.58120360
-2240.55945441
-2240.53606565
-2240.51171366
-2240.48641922
-2240.45964727
-2240.43250515
-2240.33519165
-2240.53074004
-2240.51587031
-2240.49917624
-2240.48056162
-2240.46038241
-2240.43894590
-2240.35000761
-2240.35136036
-2240.35289970
-2240.35312368
-2240.35259989
-2240.35141786
-2240.35075451
-2240.34954367
-2240.34762949
-2240.34571590
-2240.34321193
-2240.34015483
-2240.33664314
-2240.33303233
-2240.32916725
-2240.32552228
-2240.32171933
-2240.31833139
-2240.31569561
-2240.31456468
-2240.33874742
-2240.34026988
-2240.34301112
-2240.34676370
-2240.35057775
-2240.35451981
-2240.35877529
-2240.36279085
-2240.36630805
-2240.36942552
-2240.37231115
-2240.37456896
-2240.37634638
-2240.37803406
-2240.37962135
-2240.38058478
-2240.38140002
-2240.38145953
-2240.38093058
-2240.38020294
-2240.45389783
-2240.47570954
-2240.49557651
-2240.51433072
-2240.53077932
-2240.54598087
-2240.55930202
-2240.43019336
-2240.45785063
-2240.48481822
-2240.51058306
-2240.53524728
-2240.55872892
-2240.58096999
-2240.60199178
-2240.62181003
-2240.64112624
-2240.65739185
-2240.67341484
-2240.68821512
-2240.70164410
-2240.71390815
-2240.72446625
-2240.73356644
-2240.74131235
-2240.74809874
-2240.75362034
-2240.75772061
-2240.76110426
-2240.76181276
-2240.76181335
-2240.76107964
-2240.75775051
-2240.75362274
-2240.74810408
-2240.74122633
-2240.73356724
-2240.72447506
-2240.71382833
-2240.70165134
-2240.68823925
-2240.67380842
-2240.65771680
-2240.64115951
-2240.62182690
-2240.60216312
-2240.58106074
-2240.55874396
-2240.53526452
-2240.51060588
-2240.48468282
-2240.45786607
-2240.43020578
-2240.55931297
-2240.54624949
-2240.53078955
-2240.51434628
-2240.49555053
-2240.47562282
-2240.45404402
-2240.38021007
-2240.38071741
-2240.38145671
-2240.38130069
-2240.38076659
-2240.37962208
-2240.37826403
-2240.37639906
-2240.37457094
-2240.37231353
-2240.36942837
-2240.36631106
-2240.36283231
-2240.35877881
-2240.35452358
-2240.35058138
-2240.34676715
-2240.34301392
-2240.34028643
-2240.33876568
-2240.36264911
-2240.36382810
-2240.36727961
-2240.37091533
-2240.37495425
-2240.37922342
-2240.38354553
-2240.38767901
-2240.39149495
-2240.39467824
-2240.39787127
-2240.40032471
-2240.40255253
-2240.40475851
-2240.40631362
-2240.40783445
-2240.40849766
-2240.40894938
-2240.40875943
-2240.40863955
-2240.46719594
-2240.48876927
-2240.50892635
-2240.30248729
-2240.33510621
-2240.55930202
-2240.57283549
-2240.42797073
-2240.45603540
-2240.48313910
-2240.50891969
-2240.53394770
-2240.55748712
-2240.58015137
-2240.60171612
-2240.62107375
-2240.63974215
-2239.95509430
-2240.67324186
-2240.68791578
-2240.70108613
-2240.71302927
-2240.72390218
-2239.96312566
-2239.96426237
-2240.74825979
-2240.75382206
-2240.75756470
-2239.96797739
-2239.96730082
-2239.96730090
-2239.96797013
-2240.75756685
-2240.75369021
-2240.74826516
-2239.96426885
-2239.96326523
-2240.72402118
-2240.71311583
-2240.70103327
-2240.68783783
-2240.67324521
-2239.95507010
-2240.64000622
-2240.62105819
-2240.60173430
-2240.58013974
-2240.55750790
-2240.53396935
-2240.50897127
-2240.48289778
-2240.45607832
-2240.42810026
-2240.57284615
-2240.55931446
-2240.33516178
-2240.30257537
-2240.50905778
-2240.48882837
-2240.46721571
-2240.40865605
-2240.40880420
-2240.40863409
-2240.40839236
-2240.40783481
-2240.40631277
-2240.40476266
-2240.40255619
-2240.40032694
-2240.39786290
-2240.39468116
-2240.39149780
-2240.38770785
-2240.38355701
-2240.37912075
-2240.37503290
-2240.37091896
-2240.36728213
-2240.36388350
-2240.36250490
-2240.38621344
-2240.38724492
-2240.39035519
-2240.39413322
-2240.39846773
-2240.40276058
-2240.40738120
-2240.41165731
-2240.41541090
-2240.41906702
-2240.42238764
-2240.42556509
-2240.42800146
-2240.43053346
-2240.43176135
-2240.43378306
-2240.43468968
-2240.43551526
-2240.43547901
-2240.43527268
-2240.43565607
-2240.50076910
-2240.26385044
-2240.43342948
-2240.43261076
-2240.43019338
-2240.42797075
-2240.59569818
-2240.60504859
-2240.48084240
-2240.50696901
-2240.53188754
-2240.55555049
-2239.94998546
-2240.59945050
-2240.61955456
-2240.63823471
-2240.65576654
-2240.67190239
-2240.68658151
-2240.69968769
-2239.96017819
-2239.96111884
-2239.96202684
-2239.96342014
-2240.74736863
-2239.58465787
-2239.58587577
-2239.96635927
-2239.58787846
-2239.58787874
-2239.96623484
-2240.75702587
-2240.75264312
-2240.74737399
-2239.96314303
-2239.96250826
-2239.96120853
-2239.96016977
-2240.69978856
-2240.68659400
-2240.67182802
-2240.65577119
-2240.63827582
-2240.61949758
-2240.59940607
-2239.94998752
-2240.55557111
-2240.53178607
-2240.50687757
-2240.48076285
-2240.60551879
-2240.59602867
-2240.42799400
-2240.43020147
-2240.43253926
-2240.43342410
-2240.26436111
-2240.50088270
-2240.43564830
-2240.43522790
-2240.43519626
-2240.43549634
-2240.43470332
-2240.43377661
-2240.43176295
-2240.43025989
-2240.42773572
-2240.42556737
-2240.42239002
-2240.41916134
-2240.41541446
-2240.41166097
-2240.40741262
-2240.40282405
-2240.39847154
-2240.39413680
-2240.39035833
-2240.38732757
-2240.38611931
-2240.40883636
-2240.40967599
-2240.41287399
-2240.41662022
-2240.42080990
-2240.42535427
-2240.42992621
-2240.43439823
-2240.43841686
-2240.44217178
-2240.44575952
-2240.44897892
-2240.45247820
-2240.45477046
-2240.45654919
-2240.45859236
-2240.45986435
-2240.46109736
-2240.46117285
-2240.46202361
-2239.20193147
-2239.93921019
-2240.46108797
-2240.46098078
-2240.45965310
-2240.45785061
-2240.45603540
-2240.60556537
-2240.61431796
-2240.47830673
-2240.50415333
-2240.43450052
-2239.48826197
-2239.95033995
-2239.95098034
-2239.95191777
-2240.63596201
-2240.65327020
-2240.66999299
-2240.68428736
-2240.69806360
-2239.95884462
-2239.96013945
-2239.96091355
-2239.96167353
-2239.96273976
-2239.96341308
-2239.96383181
-2240.75796014
-2240.75923013
-2240.75923093
-2240.75796130
-2239.96426268
-2239.96419135
-2239.96282357
-2239.96174434
-2239.96070837
-2239.96000116
-2239.95884563
-2240.69828070
-2240.68429694
-2240.67010641
-2240.65285479
-2240.63596695
-2239.95191865
-2239.95098114
-2239.95034179
-2239.48853203
-2240.43465849
-2240.50347298
-2240.47827418
-2240.61418570
-2240.60549649
-2240.45604746
-2240.45791853
-2240.45965024
-2240.46103257
-2240.46103114
-2239.93917840
-2239.20195634
-2240.46204822
-2240.46183690
-2240.46101818
-2240.45988449
-2240.45859274
-2240.45646046
-2240.45477303
-2240.45243086
-2240.44898049
-2240.44576257
-2240.44217899
-2240.43848178
-2240.43440200
-2240.42993017
-2240.42535829
-2240.42081386
-2240.41662379
-2240.41290321
-2240.40980143
-2240.40899845
-2240.43110049
-2240.43161989
-2240.43464140
-2240.43837834
-2240.44231472
-2240.44702259
-2240.45172082
-2240.45630754
-2240.46039438
-2240.46448498
-2240.46840810
-2240.47212168
-2240.47534631
-2240.47812771
-2240.48024961
-2240.48246547
-2240.48413125
-2240.48528458
-2240.48602154
-2240.48718065
-2240.48849291
-2240.48757571
-2240.48771522
-2240.48697722
-2240.48639978
-2240.48481823
-2240.48313920
-2240.48084240
-2240.47830719
-2239.94838106
-2239.42498965
-2239.94923831
-2239.94987515
-2239.95044227
-2239.95116906
-2240.61353815
-2240.63255782
-2240.64976123
-2240.66598484
-2240.68121420
-2240.69489901
-2239.95764240
-2239.95869782
-2239.95934884
-2239.96024544
-2239.96106901
-2240.74812471
-2240.75249191
-2240.75528217
-2240.75663808
-2240.75663360
-2240.75528438
-2240.75249491
-2240.74816171
-2239.96110330
-2239.96024457
-2239.95936905
-2239.95857456
-2239.95765268
-2240.69489800
-2240.68122676
-2240.66601834
-2240.64977607
-2240.63257473
-2240.61355537
-2239.95117895
-2239.95044378
-2239.94988688
-2239.94930301
-2239.42503533
-2239.94807233
-2240.47802710
-2240.48076988
-2240.48310805
-2240.48465790
-2240.48632698
-2240.48691268
-2240.48763846
-2240.48765066
-2240.48849179
-2240.48727170
-2240.48602248
-2240.48530725
-2240.48413176
-2240.48239919
-2240.48009928
-2240.47810065
-2240.47534931
-2240.47212410
-2240.46841187
-2240.46475493
-2240.46039811
-2240.45631147
-2240.45172504
-2240.44702690
-2240.44231850
-2240.43838207
-2240.43461716
-2240.43175842
-2240.43119998
-2240.45250474
-2240.45266878
-2240.45557739
-2240.45901300
-2240.46313269
-2240.46766953
-2240.47213874
-2240.47716910
-2240.48169085
-2240.48574504
-2240.49000500
-2240.49376052
-2240.49705568
-2240.50026365
-2240.50254636
-2240.50518425
-2240.50699728
-2240.50845766
-2240.51114370
-2240.51226309
-2240.51183184
-2240.51257741
-2240.51230924
-2240.51206909
-2240.51168862
-2240.51058303
-2240.50891969
-2240.50696905
-2240.50415334
-2239.42498878
-2239.94926568
-2239.94952700
-2239.94999832
-2239.95078204
-2239.95115749
-2240.60933967
-2240.62822586
-2240.64549319
-2240.66153662
-2240.67686647
-2240.69014416
-2240.70229210
-2240.71335597
-2239.52933604
-2239.95858454
-2240.73758147
-2239.95967974
-2240.74781364
-2240.75047015
-2240.75208678
-2240.75208804
-2240.75049815
-2240.74788451
-2239.95965461
-2240.73761727
-2239.95858516
-2239.52933893
-2240.71336537
-2240.70230230
-2240.69015555
-2240.67682892
-2240.66191255
-2240.64516868
-2240.62818261
-2240.60925431
-2239.95116725
-2239.95063666
-2239.94997853
-2239.94950381
-2239.94907885
-2239.42499931
-2240.50450307
-2240.50684449
-2240.50894686
-2240.51056367
-2240.51165068
-2240.51204885
-2240.51230959
-2240.51256100
-2240.51179308
-2240.51213442
-2240.51110026
-2240.50845533
-2240.50701029
-2240.50518579
-2240.50254854
-2240.50026826
-2240.49705850
-2240.49384575
-2240.49000848
-2240.48574869
-2240.48169471
-2240.47717315
-2240.47236214
-2240.46767351
-2240.46303475
-2240.45898096
-2240.45566674
-2240.45267052
-2240.45251446
-2240.47309650
-2240.47258330
-2240.47537200
-2240.47899889
-2240.48274199
-2240.48756624
-2240.49224524
-2240.49695113
-2240.50137904
-2240.50573367
-2240.51023423
-2240.51430026
-2240.51792375
-2240.52113596
-2240.52408148
-2240.52791450
-2240.53018951
-2240.53215255
-2240.53280221
-2240.53403132
-2240.53517936
-2240.53625771
-2240.53639533
-2240.53643019
-2240.53607342
-2240.53524737
-2240.53394749
-2240.53188773
-2240.43450052
-2239.94923798
-2239.94952700
-2239.95065685
-2239.95013278
-2239.95055247
-2240.58375761
-2239.95302128
-2239.95158828
-2240.63972779
-2240.65594785
-2240.67064030
-2240.68427634
-2240.69686199
-2240.70776655
-2240.71730805
-2240.72534575
-2240.73188641
-2239.52180169
-2240.74195008
-2240.74483566
-2240.74622628
-2240.74610990
-2240.74483471
-2240.74195320
-2239.52179750
-2240.73199918
-2240.72522594
-2240.71716429
-2240.70777558
-2240.69675518
-2240.68428775
-2240.67065289
-2240.65596215
-2240.63974284
-2239.95164932
-2239.95305783
-2240.58377828
-2239.95055276
-2239.95013927
-2239.95064725
-2239.94946050
-2239.94918647
-2240.43458386
-2240.53205974
-2240.53394651
-2240.53525550
-2240.53604321
-2240.53642043
-2240.53639529
-2240.53625814
-2240.53518027
-2240.53403245
-2240.53280776
-2240.53215283
-2240.53019157
-2240.52784343
-2240.52401183
-2240.52113865
-2240.51792717
-2240.51430330
-2240.51023786
-2240.50574633
-2240.50138303
-2240.49695073
-2240.49224906
-2240.48760101
-2240.48268145
-2240.47900366
-2240.47537473
-2240.47277179
-2240.47307353
-2240.49093052
-2240.49165665
-2240.49445461
-2240.49781041
-2240.50191484
-2240.50627269
-2240.51169436
-2240.51625800
-2240.52048666
-2240.52491092
-2240.52958233
-2240.53375281
-2240.53745285
-2240.54203963
-2240.54540157
-2240.54725587
-2240.54962574
-2240.55203659
-2240.55407533
-2240.55620009
-2240.55758327
-2240.55862166
-2240.55910299
-2240.55926510
-2240.55934614
-2240.55872892
-2240.55748712
-2240.55555049
-2239.48826171
-2239.94987514
-2239.94999837
-2239.95013320
-2239.95004494
-2239.95091719
-2239.95082224
-2239.95223368
-2239.95274691
-2239.95159249
-2239.95225250
-2239.95236998
-2240.67755110
-2240.69000937
-2240.70098812
-2240.71022283
-2240.71854853
-2240.72535587
-2240.73068388
-2240.73486186
-2240.73761491
-2240.73894401
-2240.73885817
-2240.73767076
-2240.73512007
-2240.73070679
-2240.72534900
-2240.71847996
-2240.71028718
-2240.70099714
-2240.69005601
-2240.67756250
-2239.95208962
-2239.95210682
-2239.95196497
-2239.95265673
-2239.95227863
-2239.95082240
-2239.95087566
-2239.95053605
-2239.95013285
-2239.94999862
-2239.94988629
-2239.48850799
-2240.55555542
-2240.55748624
-2240.55881657
-2240.55943329
-2240.55926521
-2240.55910355
-2240.55862261
-2240.55761949
-2240.55601768
-2240.55407714
-2240.55203838
-2240.54962801
-2240.54733621
-2240.54538465
-2240.54204266
-2240.53745608
-2240.53375628
-2240.52958605
-2240.52494234
-2240.52049073
-2240.51584848
-2240.51169689
-2240.50627673
-2240.50189866
-2240.49783130
-2240.49445720
-2240.49165727
-2240.49094066
-2240.51025913
-2240.51078190
-2240.51280200
-2240.51585084
-2240.52021943
-2240.52404753
-2240.52892080
-2240.53361610
-2240.53848875
-2240.54307527
-2240.54888998
-2240.55332788
-2240.55706381
-2240.55969351
-2240.56308872
-2240.56629084
-2240.56939192
-2240.57229690
-2240.57475426
-2240.57682375
-2240.57874889
-2240.57986812
-2240.58065821
-2240.58133466
-2240.58118458
-2240.58096999
-2240.58015124
-2239.94998546
-2239.95033995
-2239.95044246
-2239.95078200
-2239.95055247
-2239.95091638
-2239.95153884
-2239.95157106
-2239.95106233
-2239.95184726
-2239.95190700
-2239.95097102
-2239.95114078
-2239.95118901
-2239.95172655
-2239.95224692
-2240.70201843
-2240.71022351
-2240.71737414
-2240.72289811
-2240.72680757
-2240.72923757
-2240.73050895
-2240.73050999
-2240.72940716
-2240.72681058
-2240.72284031
-2240.71728987
-2240.71017531
-2240.70212810
-2239.95227030
-2239.95185375
-2239.95121653
-2239.95098034
-2239.95092282
-2239.95180935
-2239.95192226
-2239.95107509
-2239.95159937
-2239.95127251
-2239.95095287
-2239.95061153
-2239.95063619
-2239.95044568
-2239.95033867
-2239.94960360
-2240.58011919
-2240.58102409
-2240.58118519
-2240.58133517
-2240.58074489
-2240.57986932
-2240.57875031
-2240.57682545
-2240.57475628
-2240.57231192
-2240.56939450
-2240.56629353
-2240.56309312
-2240.55969669
-2240.55706747
-2240.55333076
-2240.54901495
-2240.54314736
-2240.53834176
-2240.53364878
-2240.52892512
-2240.52404844
-2240.52012050
-2240.51579630
-2240.51280651
-2240.51078327
-2240.51027091
-2240.52746601
-2240.52823514
-2240.53037919
-2240.53302805
-2240.53669730
-2240.54101290
-2240.54711759
-2240.55059530
-2240.55633021
-2240.56084235
-2240.56499938
-2240.56941326
-2240.57355134
-2240.57756766
-2240.58140378
-2240.58473557
-2240.58806052
-2240.59147675
-2240.59370658
-2240.59632014
-2240.59863335
-2240.60013449
-2240.60124616
-2240.60184761
-2240.60190010
-2240.60199187
-2240.60171609
-2240.59944960
-2239.95098034
-2239.95116908
-2239.95116682
-2240.58375761
-2239.95082224
-2239.95157716
-2239.95154511
-2239.95032103
-2239.95063032
-2239.95085707
-2239.94994215
-2239.94970643
-2239.94979634
-2239.95007979
-2239.95038448
-2239.95064380
-2239.95091626
-2239.95152878
-2239.95159265
-2239.95195884
-2239.95168415
-2239.95203956
-2239.95203882
-2239.95202302
-2239.95195866
-2239.95159284
-2239.95149394
-2239.95091654
-2239.95053072
-2239.95040815
-2239.95019718
-2239.94967805
-2239.94980250
-2239.94994215
-2239.95081929
-2239.95058398
-2239.95031847
-2239.95140728
-2239.95152819
-2239.95082202
-2240.58376349
-2239.95116735
-2239.95116888
-2239.95098027
-2240.59925523
-2240.60173326
-2240.60214302
-2240.60190802
-2240.60184825
-2240.60124720
-2240.60013580
-2240.59863413
-2240.59631986
-2240.59371384
-2240.59112928
-2240.58804260
-2240.58467342
-2240.58140694
-2240.57757108
-2240.57361163
-2240.56941709
-2240.56504076
-2240.56093436
-2240.55636627
-2240.55059948
-2240.54712174
-2240.54100541
-2240.53673125
-2240.53303062
-2240.53043566
-2240.52823641
-2240.52745157
-2240.54416957
-2240.54488446
-2240.54673460
-2240.54930979
-2240.55283787
-2240.55708280
-2240.56162931
-2240.56691617
-2240.57171995
-2240.57642021
-2240.58093218
-2240.58570996
-2240.58978667
-2240.59427088
-2240.59815609
-2240.60187895
-2240.60586400
-2240.60883334
-2240.61197086
-2240.61481394
-2240.61733132
-2240.61917318
-2240.62056368
-2240.62158187
-2240.62197887
-2240.62180999
-2240.62101165
-2240.61955459
-2239.95191777
-2240.61353815
-2240.60933970
-2239.95302218
-2239.95224970
-2239.95107002
-2239.95032085
-2239.95098332
-2239.94946336
-2239.95029914
-2239.94870027
-2239.94831415
-2239.94823745
-2239.94835563
-2239.94843979
-2239.94859721
-2239.94881672
-2239.94890665
-2239.94933243
-2239.94953147
-2239.94931658
-2239.94940814
-2239.94969187
-2239.94927729
-2239.94937112
-2239.94926088
-2239.94890709
-2239.94871302
-2239.94859560
-2239.94846349
-2239.94835574
-2239.94823744
-2239.94831406
-2239.94869404
-2239.95028558
-2239.94948332
-2239.95090280
-2239.95051797
-2239.95107393
-2239.95230111
-2239.95293668
-2240.60933857
-2240.61353463
-2239.95192475
-2240.61947868
-2240.62104640
-2240.62180988
-2240.62197848
-2240.62158280
-2240.62056496
-2240.61917485
-2240.61733333
-2240.61481622
-2240.61197339
-2240.60881254
-2240.60572249
-2240.60188158
-2240.59815909
-2240.59427449
-2240.58979048
-2240.58571416
-2240.58102005
-2240.57642639
-2240.57169361
-2240.56692153
-2240.56163351
-2240.55693647
-2240.55262726
-2240.54931281
-2240.54673605
-2240.54488447
-2240.54436288
-2240.55952683
-2240.56059191
-2240.56209528
-2240.56530332
-2240.56792756
-2240.57224883
-2240.57698544
-2240.58164891
-2240.58654558
-2240.59144100
-2240.59604006
-2240.60066481
-2240.60520183
-2240.60974275
-2240.61445011
-2240.61791276
-2240.62158656
-2240.62533145
-2240.62883008
-2240.63173363
-2240.63453918
-2240.63684061
-2240.63834178
-2240.63969093
-2240.64033746
-2240.64112650
-2240.63974209
-2240.63823496
-2240.63596186
-2240.63255780
-2240.62822569
-2239.95158828
-2239.95274620
-2239.95184726
-2239.95058010
-2239.94946347
-2239.94949809
-2239.94880829
-2239.94767038
-2239.94722687
-2239.94683702
-2239.94655206
-2239.94653025
-2239.94637951
-2239.94636775
-2239.94632272
-2239.94634854
-2239.94652949
-2239.94666146
-2239.94679232
-2239.94679233
-2239.94666157
-2239.94657905
-2239.94634862
-2239.94644224
-2239.94636770
-2239.94637972
-2239.94641930
-2239.94655190
-2239.94686976
-2239.94722592
-2239.94771215
-2239.94933506
-2239.95022051
-2239.94948320
-2239.95069398
-2239.95184688
-2239.95270132
-2239.95158773
-2240.62784855
-2240.63261381
-2240.63595538
-2240.63820590
-2240.63974252
-2240.64108438
-2240.64034847
-2240.63969192
-2240.63834326
-2240.63684015
-2240.63456473
-2240.63167702
-2240.62883273
-2240.62533448
-2240.62152600
-2240.61791614
-2240.61445327
-2240.60974659
-2240.60520581
-2240.60066964
-2240.59604473
-2240.59132237
-2240.58654993
-2240.58165310
-2240.57698930
-2240.57225356
-2240.56793104
-2240.56535126
-2240.56213411
-2240.56084224
-2240.55952683
-2240.57432475
-2240.57499250
-2240.57667817
-2240.57924557
-2240.58201363
-2240.58639870
-2240.59069620
-2240.59554999
-2240.60054378
-2240.60536366
-2240.61025034
-2240.61485103
-2240.61956910
-2240.62474529
-2240.62927475
-2240.63280407
-2240.63673105
-2240.64063269
-2240.64438867
-2240.64758875
-2240.65055210
-2240.65332824
-2240.65518171
-2240.65676156
-2240.65717196
-2240.65739185
-2239.95509437
-2240.65576645
-2240.65327022
-2240.64976123
-2240.64549319
-2240.63972779
-2239.95159255
-2239.95183963
-2239.95085665
-2239.95034074
-2239.94880627
-2239.94770852
-2239.94700477
-2239.94616303
-2239.94535683
-2239.94490849
-2239.94429912
-2239.94419741
-2239.94425167
-2239.94399203
-2239.94389965
-2239.94390292
-2239.94408591
-2239.94421813
-2239.94422019
-2239.94408598
-2239.94390723
-2239.94389982
-2239.94400648
-2239.94425077
-2239.94407694
-2239.94430527
-2239.94490369
-2239.94535643
-2239.94609243
-2239.94700418
-2239.94770780
-2239.94915905
-2239.95028078
-2239.95070268
-2239.95191554
-2239.95190428
-2240.63968673
-2240.64532497
-2240.64996929
-2240.65330017
-2240.65576094
-2239.95509441
-2240.65752826
-2240.65713907
-2240.65676269
-2240.65518139
-2240.65333023
-2240.65055455
-2240.64759152
-2240.64439151
-2240.64063638
-2240.63673731
-2240.63280769
-2240.62888092
-2240.62474953
-2240.61945405
-2240.61485489
-2240.61025474
-2240.60536839
-2240.60054884
-2240.59576329
-2240.59070037
-2240.58632525
-2240.58201616
-2240.57924806
-2240.57679415
-2240.57499335
-2240.57451399
-2240.58800886
-2240.58848386
-2240.59019712
-2240.59244416
-2240.59575379
-2240.59953995
-2240.60372367
-2240.60840819
-2240.61333799
-2240.61828204
-2240.62313242
-2240.62819118
-2240.63292352
-2240.63806184
-2240.64240476
-2240.64668491
-2240.65121838
-2240.65493136
-2240.65881617
-2240.66247393
-2240.66567790
-2240.66846172
-2240.67064673
-2240.67228231
-2240.67318038
-2240.67341500
-2240.67324199
-2240.67190239
-2240.67008876
-2240.66598484
-2240.66153660
-2240.65594778
-2239.95225250
-2239.95097103
-2239.94994097
-2239.94870028
-2239.94767038
-2239.94700477
-2239.94594583
-2239.94477915
-2239.94393665
-2239.94330572
-2239.94244465
-2239.94199073
-2239.94182755
-2239.94157120
-2239.94146981
-2239.94146385
-2239.94140310
-2239.94140685
-2239.94140681
-2239.94140331
-2239.94146381
-2239.94146979
-2239.94157111
-2239.94185130
-2239.94199192
-2239.94244426
-2239.94316492
-2239.94413551
-2239.94477202
-2239.94597602
-2239.94700389
-2239.94771082
-2239.94875148
-2239.94994800
-2239.95097106
-2239.95246672
-2240.65596950
-2240.66140478
-2240.66597828
-2240.67008110
-2240.67183339
-2240.67323152
-2240.67378945
-2240.67318093
-2240.67228357
-2240.67064753
-2240.66848887
-2240.66568147
-2240.66247691
-2240.65881932
-2240.65493486
-2240.65122282
-2240.64659996
-2240.64240860
-2240.63809775
-2240.63292763
-2240.62819553
-2240.62313710
-2240.61829554
-2240.61334242
-2240.60841220
-2240.60372773
-2240.59954350
-2240.59575690
-2240.59245095
-2240.59019890
-2240.58848478
-2240.58802073
-2240.60056765
-2240.60071682
-2240.60273718
-2240.60515497
-2240.60791849
-2240.61162657
-2240.61562479
-2240.61987824
-2240.62478281
-2240.63007917
-2240.63487389
-2240.64003040
-2240.64507684
-2240.65004858
-2240.65494861
-2240.65971947
-2240.66417032
-2240.66829805
-2240.67217972
-2240.67613765
-2240.67950117
-2240.68245422
-2240.68495656
-2240.68687979
-2240.68785972
-2240.68820974
-2240.68791619
-2240.68658151
-2240.68428736
-2240.68121420
-2240.67686669
-2240.67064030
-2239.95236998
-2239.95114070
-2239.94970643
-2239.94831415
-2239.94722687
-2239.94616265
-2239.94477914
-2239.94408677
-2239.94276996
-2239.94155771
-2239.94060612
-2239.93990417
-2239.93934322
-2239.93906704
-2239.93890816
-2239.93877081
-2239.93879017
-2239.93887522
-2239.93887823
-2239.93879011
-2239.93877078
-2239.93891017
-2239.93906665
-2239.93934317
-2239.93990273
-2239.94060043
-2239.94155699
-2239.94276849
-2239.94408567
-2239.94477170
-2239.94616201
-2239.94722550
-2239.94831298
-2239.94970521
-2239.95099353
-2239.95205056
-2240.67063483
-2240.67684899
-2240.68121079
-2240.68420323
-2240.68657995
-2240.68766426
-2240.68818119
-2240.68791884
-2240.68688118
-2240.68495851
-2240.68245684
-2240.67950381
-2240.67614083
-2240.67218320
-2240.66830177
-2240.66417418
-2240.65967046
-2240.65495287
-2240.65005294
-2240.64508124
-2240.64005370
-2240.63479058
-2240.63008372
-2240.62478757
-2240.61992664
-2240.61557370
-2240.61163015
-2240.60792732
-2240.60515855
-2240.60276539
-2240.60069344
-2240.60056659
-2240.61208720
-2240.61237410
-2240.61410880
-2240.61640563
-2240.61907260
-2240.62237233
-2240.62611572
-2240.63074769
-2240.63559256
-2240.64072642
-2240.64556995
-2240.65087111
-2240.65620850
-2240.66143704
-2240.66651680
-2240.67142668
-2240.67622604
-2240.68052553
-2240.68473464
-2240.68857419
-2240.69216784
-2240.69542554
-2240.69811952
-2240.70009492
-2240.70115252
-2240.70164410
-2240.70108617
-2240.69968769
-2240.69806340
-2240.69489903
-2240.69014416
-2240.68427634
-2240.67755110
-2239.95121606
-2239.94979634
-2239.94823745
-2239.94683673
-2239.94535683
-2239.94393669
-2239.94276995
-2239.94138095
-2239.94017875
-2239.93883387
-2239.93784802
-2239.93710194
-2239.93669099
-2239.93634639
-2239.93610149
-2239.93615943
-2239.93618382
-2239.93619691
-2239.93617258
-2239.93610129
-2239.93634610
-2239.93668924
-2239.93703867
-2239.93784739
-2239.93883252
-2239.94017731
-2239.94137997
-2239.94276936
-2239.94393599
-2239.94535551
-2239.94683595
-2239.94831014
-2239.94967620
-2239.95120108
-2240.67754453
-2240.68433423
-2240.68995736
-2240.69491572
-2240.69817000
-2240.69977556
-2240.70108545
-2240.70164025
-2240.70108731
-2240.70010580
-2240.69812179
-2240.69542875
-2240.69217089
-2240.68857757
-2240.68472758
-2240.68052947
-2240.67623046
-2240.67136841
-2240.66656569
-2240.66144157
-2240.65621310
-2240.65075706
-2240.64557472
-2240.64064801
-2240.63560627
-2240.63075210
-2240.62644051
-2240.62237541
-2240.61908428
-2240.61620037
-2240.61411038
-2240.61237488
-2240.61215165
-2240.62248735
-2240.62303132
-2240.62408293
-2240.62638693
-2240.62917376
-2240.63254589
-2240.63632597
-2240.64042584
-2240.64505084
-2240.65031103
-2240.65572886
-2240.66085388
-2240.66625442
-2240.67158086
-2240.67661090
-2240.68183864
-2240.68685171
-2240.69141417
-2240.69573043
-2240.70018246
-2240.70359600
-2240.70711311
-2240.71001156
-2240.71218970
-2240.71315533
-2240.71390815
-2240.71305741
-2239.96017797
-2239.95884462
-2239.95764392
-2240.70229210
-2240.69690481
-2240.69004580
-2239.95179064
-2239.95007979
-2239.94835563
-2239.94655206
-2239.94490851
-2239.94330572
-2239.94155771
-2239.94017844
-2239.93861656
-2239.93704462
-2239.93589167
-2239.93500035
-2239.93433231
-2239.93370114
-2239.93321062
-2239.93322502
-2239.93325905
-2239.93319312
-2239.93322310
-2239.93321033
-2239.93370828
-2239.93433176
-2239.93499964
-2239.93589075
-2239.93704360
-2239.93861533
-2239.94017767
-2239.94155630
-2239.94332436
-2239.94491431
-2239.94655048
-2239.94827776
-2239.95007827
-2239.95189030
-2240.68989885
-2240.69673951
-2240.70228771
-2239.95755976
-2239.95884354
-2239.96016824
-2240.71302734
-2240.71381867
-2240.71313710
-2240.71220363
-2240.71007392
-2240.70711577
-2240.70362220
-2240.70025418
-2240.69571590
-2240.69141809
-2240.68685599
-2240.68184370
-2240.67661550
-2240.67134699
-2240.66625912
-2240.66085920
-2240.65564561
-2240.65016122
-2240.64505525
-2240.64050308
-2240.63621570
-2240.63254576
-2240.62917646
-2240.62646702
-2240.62408440
-2240.62298493
-2240.62251431
-2240.63203612
-2240.63232757
-2240.63365344
-2240.63549413
-2240.63815577
-2240.64138621
-2240.64484480
-2240.64934263
-2240.65393171
-2240.65906223
-2240.66434391
-2240.66958894
-2240.67480933
-2240.68062456
-2240.68579776
-2240.69167256
-2240.69650400
-2240.70130829
-2240.70581101
-2240.70997981
-2240.71392949
-2240.71736440
-2240.72015441
-2240.72232801
-2240.72343437
-2240.72446625
-2240.72390239
-2239.96111861
-2239.96013943
-2239.95869784
-2240.71335594
-2240.70776655
-2240.70098812
-2239.95224689
-2239.95037610
-2239.94843979
-2239.94653025
-2239.94437090
-2239.94244465
-2239.94060612
-2239.93883383
-2239.93704462
-2239.93562561
-2239.93434005
-2239.93301473
-2239.93206867
-2239.93115486
-2239.93071281
-2239.93034430
-2239.93026079
-2239.93032530
-2239.93034407
-2239.93071215
-2239.93115431
-2239.93206795
-2239.93295087
-2239.93409709
-2239.93555785
-2239.93704323
-2239.93883203
-2239.94066895
-2239.94244303
-2239.94435296
-2239.94652855
-2239.94852351
-2239.95036529
-2239.95225077
-2240.70098155
-2240.70773559
-2240.71335159
-2239.95873694
-2239.96019817
-2239.96120027
-2240.72400069
-2240.72448195
-2240.72343879
-2240.72232979
-2240.72015605
-2240.71737037
-2240.71393260
-2240.70998317
-2240.70581504
-2240.70131257
-2240.69650850
-2240.69167693
-2240.68580255
-2240.68065606
-2240.67496856
-2240.66959376
-2240.66434865
-2240.65906687
-2240.65387320
-2240.64934672
-2240.64485243
-2240.64138879
-2240.63815894
-2240.63552577
-2240.63365464
-2240.63232957
-2240.63203612
-2240.64022816
-2240.64072167
-2240.64191826
-2240.64334816
-2240.64574906
-2240.64930865
-2240.65279764
-2240.65715124
-2240.66144300
-2240.66657861
-2240.67198203
-2240.67731188
-2240.68278064
-2240.68867276
-2240.69398027
-2240.69975863
-2240.70468394
-2240.70964170
-2240.71437713
-2240.71889604
-2240.72320658
-2240.72656109
-2240.72898976
-2240.73095172
-2239.96544740
-2240.73356645
-2239.96312610
-2239.96202684
-2239.96091330
-2239.95940812
-2239.52933608
-2240.71730807
-2240.71022283
-2240.70201843
-2239.95064367
-2239.94859721
-2239.94637951
-2239.94419716
-2239.94199073
-2239.93990409
-2239.93784802
-2239.93589167
-2239.93434005
-2239.93247813
-2239.93116726
-2239.92996358
-2239.92902797
-2239.92837425
-2239.92789213
-2239.92781778
-2239.92766067
-2239.92789184
-2239.92837365
-2239.92902728
-2239.92996274
-2239.93116616
-2239.93247435
-2239.93420512
-2239.93589000
-2239.93784637
-2239.93989972
-2239.94201911
-2239.94421389
-2239.94637682
-2239.94860133
-2239.95064398
-2240.70224864
-2240.71040271
-2240.71723811
-2239.52932152
-2239.95934873
-2239.96077712
-2239.96253500
-2239.96326323
-2240.73362195
-2239.96464711
-2240.73130375
-2240.72898291
-2240.72656402
-2240.72321002
-2240.71890069
-2240.71438296
-2240.70964491
-2240.70490078
-2240.69976750
-2240.69398556
-2240.68867761
-2240.68283665
-2240.67731681
-2240.67201965
-2240.66665602
-2240.66144693
-2240.65721887
-2240.65280834
-2240.64931177
-2240.64615972
-2240.64355887
-2240.64191940
-2240.64068331
-2240.64022809
-2240.64727816
-2240.64756905
-2240.64865250
-2240.65058959
-2240.65302256
-2240.65589039
-2240.65948581
-2240.66357673
-2240.66786698
-2240.67313547
-2240.67842190
-2240.68400979
-2240.68955196
-2240.69535099
-2240.70092363
-2240.70699291
-2240.71190114
-2240.71683097
-2240.72198367
-2240.72658451
-2240.73069109
-2240.73408206
-2240.73697104
-2240.73914523
-2239.62318947
-2240.74121968
-2239.96426238
-2239.96341946
-2239.96167353
-2239.96024544
-2239.95858454
-2240.72534575
-2240.71854853
-2240.71022351
-2239.95091626
-2239.94881673
-2239.94636774
-2239.94425168
-2239.94182740
-2239.93934346
-2239.93710194
-2239.93500035
-2239.93301472
-2239.93116726
-2239.92976636
-2239.92839656
-2239.92706012
-2239.92620491
-2239.92566894
-2239.92535336
-2239.92535291
-2239.92566855
-2239.92620423
-2239.92705927
-2239.92839545
-2239.92976572
-2239.93116601
-2239.93301309
-2239.93499821
-2239.93707122
-2239.93934098
-2239.94184882
-2239.94424920
-2239.94636530
-2239.94871065
-2239.95091435
-2240.71005207
-2240.71843206
-2240.72542261
-2239.95858268
-2239.96018844
-2239.96158167
-2239.96315274
-2239.96426597
-2240.74121941
-2239.62317680
-2240.73914703
-2240.73706415
-2240.73403343
-2240.73069453
-2240.72658845
-2240.72198788
-2240.71683660
-2240.71154440
-2240.70699862
-2240.70092365
-2240.69535604
-2240.68955699
-2240.68386912
-2240.67842638
-2240.67314016
-2240.66802736
-2240.66358069
-2240.65951676
-2240.65589346
-2240.65302509
-2240.65057213
-2240.64859097
-2240.64757198
-2240.64727811
-2240.65345675
-2240.65348999
-2240.65439321
-2240.65608775
-2240.65876559
-2240.66170580
-2240.66511452
-2240.66917939
-2240.67358745
-2240.67836312
-2240.68363227
-2240.68915921
-2240.69480989
-2240.70062266
-2240.70663344
-2240.71264902
-2240.71750562
-2240.72288221
-2240.72824631
-2240.73274283
-2240.73711114
-2240.74093458
-2240.74383021
-2240.74607160
-2240.74732862
-2240.74809874
-2240.74827724
-2240.74736863
-2239.96271474
-2239.96106875
-2240.73758147
-2240.73189040
-2240.72535591
-2240.71737410
-2239.95153004
-2239.94890665
-2239.94632275
-2239.94400720
-2239.94157120
-2239.93906704
-2239.93669002
-2239.93433230
-2239.93206867
-2239.92996359
-2239.92839654
-2239.92663876
-2239.92526229
-2239.92410249
-2239.92355960
-2239.92313766
-2239.92313751
-2239.92355913
-2239.92410172
-2239.92526128
-2239.92663749
-2239.92839500
-2239.92996177
-2239.93206681
-2239.93433037
-2239.93668810
-2239.93906506
-2239.94156899
-2239.94395082
-2239.94631978
-2239.94890379
-2239.95130014
-2240.71727671
-2240.72533996
-2240.73202100
-2240.73758277
-2239.96090631
-2239.96284472
-2240.74736727
-2240.74843085
-2240.74809910
-2240.74753593
-2240.74607344
-2240.74383262
-2240.74093767
-2240.73711474
-2240.73300731
-2240.72825353
-2240.72288611
-2240.71744630
-2240.71264985
-2240.70651561
-2240.70069096
-2240.69481500
-2240.68927921
-2240.68363673
-2240.67836123
-2240.67356418
-2240.66921091
-2240.66511801
-2240.66174000
-2240.65876813
-2240.65608954
-2240.65439523
-2240.65342416
-2240.65345772
-2240.65821082
-2240.65828680
-2240.65928471
-2240.66096658
-2240.66324489
-2240.66616249
-2240.66979551
-2240.67376081
-2240.67841074
-2240.68338063
-2240.68816930
-2240.69373415
-2240.69927219
-2240.70524674
-2240.71095312
-2240.71763725
-2240.72239762
-2240.72826696
-2240.73316080
-2240.73807225
-2240.74251381
-2240.74598133
-2240.74909199
-2240.75134331
-2239.96900442
-2240.75362030
-2240.75382208
-2240.75298171
-2239.96341308
-2240.74812459
-2239.95967974
-2239.52180191
-2240.73068388
-2240.72289812
-2239.95159266
-2239.94934451
-2239.94634854
-2239.94389972
-2239.94146974
-2239.93890816
-2239.93634639
-2239.93370114
-2239.93115486
-2239.92902797
-2239.92706012
-2239.92526229
-2239.92364733
-2239.92255076
-2239.92171488
-2239.92124896
-2239.92124877
-2239.92171441
-2239.92255000
-2239.92364617
-2239.92526085
-2239.92708579
-2239.92902610
-2239.93115284
-2239.93370662
-2239.93634419
-2239.93890774
-2239.94146470
-2239.94389736
-2239.94634634
-2239.94921763
-2239.95159353
-2240.72289099
-2240.73072465
-2240.73766107
-2239.95967768
-2240.74814785
-2239.96417683
-2240.75280849
-2240.75372307
-2240.75356003
-2239.96909767
-2240.75134684
-2240.74910990
-2240.74599171
-2240.74247019
-2240.73807069
-2240.73323280
-2240.72830183
-2240.72240262
-2240.71764739
-2240.71101379
-2240.70525197
-2240.69927777
-2240.69373785
-2240.68817961
-2240.68338820
-2240.67841500
-2240.67353365
-2240.66979593
-2240.66622779
-2240.66324693
-2240.66096841
-2240.65925886
-2240.65828698
-2240.65821107
-2240.66184496
-2240.66199630
-2240.66290606
-2240.66458550
-2240.66693936
-2240.66967574
-2240.67324076
-2240.67708873
-2240.68188153
-2240.68679113
-2240.69162489
-2240.69697431
-2240.70252461
-2240.70849026
-2240.71520857
-2240.72039986
-2240.72585852
-2240.73162885
-2240.73703493
-2240.74196962
-2240.74591147
-2240.74977401
-2240.75292292
-2240.75655105
-2239.96914134
-2240.75771448
-2240.75756470
-2239.58587577
-2239.96383181
-2240.75249191
-2240.74781361
-2240.74195008
-2240.73486186
-2240.72680757
-2239.95195888
-2239.94953054
-2239.94652951
-2239.94390292
-2239.94146387
-2239.93877081
-2239.93610149
-2239.93321061
-2239.93071283
-2239.92837425
-2239.92620493
-2239.92410241
-2239.92255082
-2239.92136714
-2239.92026006
-2239.91976347
-2239.91972824
-2239.92025968
-2239.92136636
-2239.92254948
-2239.92410141
-2239.92620304
-2239.92837232
-2239.93071016
-2239.93320828
-2239.93609919
-2239.93876842
-2239.94145265
-2239.94390318
-2239.94657632
-2239.94911111
-2239.95195588
-2240.72679982
-2240.73485256
-2240.74197161
-2240.74791252
-2240.75206288
-2239.96383158
-2240.75702591
-2240.75756431
-2240.75765445
-2239.96911857
-2240.75657575
-2240.75298979
-2240.74975114
-2240.74591670
-2240.74196521
-2240.73703995
-2240.73172147
-2240.72586402
-2240.72040519
-2240.71521604
-2240.70852654
-2240.70258855
-2240.69697938
-2240.69181501
-2240.68679184
-2240.68188578
-2240.67716316
-2240.67324416
-2240.66967864
-2240.66692482
-2240.66458803
-2240.66290309
-2240.66199792
-2240.66184164
-2240.66416184
-2240.66430904
-2240.66539425
-2240.66710209
-2240.66926641
-2240.67199335
-2240.67566826
-2240.67975729
-2240.68436054
-2240.68900983
-2240.69399565
-2240.69940210
-2240.70487835
-2240.71062039
-2240.71782392
-2240.72341792
-2240.72827619
-2240.73454016
-2240.73994706
-2240.74467932
-2240.74861797
-2240.75255990
-2240.75610970
-2240.75802418
-2239.97025203
-2240.76110395
-2239.96797519
-2239.96635928
-2240.75795990
-2240.75528217
-2240.75047015
-2240.74483566
-2240.73761491
-2240.72923765
-2239.95168415
-2239.94931657
-2239.94666143
-2239.94408591
-2239.94140312
-2239.93879017
-2239.93615942
-2239.93322502
-2239.93034430
-2239.92789213
-2239.92566894
-2239.92355959
-2239.92171488
-2239.92026006
-2239.91963564
-2239.91907735
-2239.91907705
-2239.91963527
-2239.92025928
-2239.92171349
-2239.92355719
-2239.92566697
-2239.92789004
-2239.93034208
-2239.93322270
-2239.93617681
-2239.93878779
-2239.94145653
-2239.94408459
-2239.94665911
-2239.94920031
-2239.95202596
-2240.72922449
-2240.73759704
-2240.74483022
-2240.75074785
-2240.75527871
-2240.75797732
-2239.96656033
-2239.96798824
-2240.76107879
-2239.96942650
-2240.75802613
-2240.75611169
-2240.75256311
-2240.74862173
-2240.74468766
-2240.73995587
-2240.73454505
-2240.72828130
-2240.72342387
-2240.71779534
-2240.71062508
-2240.70500801
-2240.69940731
-2240.69400051
-2240.68901599
-2240.68438344
-2240.67959363
-2240.67567657
-2240.67199632
-2240.66926767
-2240.66710347
-2240.66539680
-2240.66430987
-2240.66415451
-2240.66499418
-2240.66553125
-2240.66680762
-2240.66824558
-2240.67017954
-2240.67320844
-2240.67674108
-2240.68086470
-2240.68545062
-2240.69020385
-2240.69521873
-2240.70053847
-2240.70619556
-2240.71211400
-2240.71905122
-2240.72442746
-2240.72938229
-2240.73577602
-2240.74130785
-2240.74605547
-2240.75007848
-2240.75382294
-2240.75695946
-2240.75988351
-2239.96959100
-2240.76181276
-2239.96730082
-2239.58787846
-2240.75923018
-2240.75663790
-2240.75208678
-2240.74622625
-2240.73894374
-2240.73050899
-2239.95203957
-2239.94940805
-2239.94679232
-2239.94421776
-2239.94140685
-2239.93887288
-2239.93619652
-2239.93325902
-2239.93026079
-2239.92781739
-2239.92535328
-2239.92313766
-2239.92124895
-2239.91976347
-2239.91907750
-2239.91852749
-2239.91852725
-2239.91907684
-2239.91972834
-2239.92124738
-2239.92313591
-2239.92534389
-2239.92781527
-2239.93025853
-2239.93326314
-2239.93618041
-2239.93883646
-2239.94136451
-2239.94421556
-2239.94679008
-2239.94924478
-2239.95203658
-2240.73047031
-2240.73912546
-2240.74635452
-2240.75208223
-2240.75663493
-2240.75922781
-2239.58786490
-2239.96729962
-2240.76181310
-2239.97016838
-2240.75986077
-2240.75696209
-2240.75376348
-2240.75008296
-2240.74606007
-2240.74135439
-2240.73578235
-2240.72938755
-2240.72443326
-2240.71905789
-2240.71211912
-2240.70622779
-2240.70054357
-2240.69522405
-2240.69018311
-2240.68545484
-2240.68086851
-2240.67674392
-2240.67321258
-2240.67018203
-2240.66824737
-2240.66680886
-2240.66553102
-2240.66499087
-2240.66496262
-2240.66552800
-2240.66680811
-2240.66824592
-2240.67018008
-2240.67320796
-2240.67674049
-2240.68086518
-2240.68545109
-2240.69017906
-2240.69521948
-2240.70053895
-2240.70619738
-2240.71211461
-2240.71905173
-2240.72442775
-2240.72938260
-2240.73577612
-2240.74135058
-2240.74605651
-2240.74992179
-2240.75382308
-2240.75708718
-2240.75985724
-2239.96965434
-2240.76181335
-2239.96730090
-2239.58787874
-2240.75923093
-2240.75663360
-2240.75208804
-2240.74610990
-2240.73885818
-2240.73050999
-2239.95203952
-2239.94969193
-2239.94679233
-2239.94422019
-2239.94140682
-2239.93887812
-2239.93618374
-2239.93319309
-2239.93032514
-2239.92766067
-2239.92535290
-2239.92313751
-2239.92124877
-2239.91972824
-2239.91907732
-2239.91852725
-2239.91852702
-2239.91907636
-2239.91976248
-2239.92124719
-2239.92313577
-2239.92535098
-2239.92765851
-2239.93025863
-2239.93322018
-2239.93618101
-2239.93883767
-2239.94138386
-2239.94421778
-2239.94679003
-2239.94972893
-2239.95203722
-2240.73047091
-2240.73912353
-2240.74626587
-2240.75191758
-2240.75663560
-2240.75922862
-2239.58786507
-2239.96716668
-2240.76180206
-2239.96997088
-2240.75988478
-2240.75696267
-2240.75376406
-2240.75008378
-2240.74606072
-2240.74135485
-2240.73582621
-2240.72938784
-2240.72443343
-2240.71905824
-2240.71211962
-2240.70622869
-2240.70054405
-2240.69522443
-2240.69018340
-2240.68545531
-2240.68086899
-2240.67674421
-2240.67321201
-2240.67018261
-2240.66824789
-2240.66680934
-2240.66553084
-2240.66499144
-2240.66416036
-2240.66430897
-2240.66537056
-2240.66710181
-2240.66926900
-2240.67199383
-2240.67567469
-2240.67975878
-2240.68429216
-2240.68899462
-2240.69399706
-2240.69940349
-2240.70488052
-2240.71062201
-2240.71783487
-2240.72341926
-2240.72834794
-2240.73454208
-2240.73994823
-2240.74468881
-2240.74852972
-2240.75256162
-2240.75611292
-2240.75802595
-2239.97000925
-2240.76111035
-2239.96797008
-2239.96630825
-2240.75796071
-2240.75528434
-2240.75049815
-2240.74483471
-2240.73767076
-2240.72940676
-2239.95202302
-2239.94927730
-2239.94666156
-2239.94408601
-2239.94140333
-2239.93879011
-2239.93617321
-2239.93322307
-2239.93034407
-2239.92789184
-2239.92566855
-2239.92355913
-2239.92171441
-2239.92025974
-2239.91963527
-2239.91907692
-2239.91907637
-2239.91963501
-2239.92030751
-2239.92171303
-2239.92355672
-2239.92566657
-2239.92788974
-2239.93034185
-2239.93322086
-2239.93617661
-2239.93878772
-2239.94140221
-2239.94408468
-2239.94665917
-2239.94931918
-2239.95168207
-2240.72922630
-2240.73757425
-2240.74482864
-2240.75075926
-2240.75528103
-2240.75816127
-2239.96650856
-2239.96791616
-2240.76104948
-2239.96996642
-2240.75802789
-2240.75609901
-2240.75256484
-2240.74853347
-2240.74468574
-2240.73995214
-2240.73454690
-2240.72835294
-2240.72342537
-2240.71781396
-2240.71062714
-2240.70500893
-2240.69940870
-2240.69400193
-2240.68901753
-2240.68432180
-2240.67969854
-2240.67567790
-2240.67199697
-2240.66927050
-2240.66710339
-2240.66539873
-2240.66431113
-2240.66409337
-2240.66184776
-2240.66199924
-2240.66290925
-2240.66458857
-2240.66694140
-2240.66967821
-2240.67303653
-2240.67709086
-2240.68188391
-2240.68678926
-2240.69164778
-2240.69718533
-2240.70258575
-2240.70851486
-2240.71521135
-2240.72040244
-2240.72586259
-2240.73172893
-2240.73697937
-2240.74196385
-2240.74591292
-2240.74975037
-2240.75292584
-2240.75519264
-2239.96975465
-2240.75775087
-2240.75756687
-2240.75702598
-2239.96426261
-2240.75249491
-2240.74788454
-2240.74195320
-2240.73512009
-2240.72681058
-2239.95195891
-2239.94937141
-2239.94657915
-2239.94398322
-2239.94146381
-2239.93877078
-2239.93610129
-2239.93321024
-2239.93071214
-2239.92837365
-2239.92620426
-2239.92410162
-2239.92254989
-2239.92136635
-2239.92025906
-2239.91972819
-2239.91976241
-2239.92030756
-2239.92136539
-2239.92254869
-2239.92410017
-2239.92618557
-2239.92837171
-2239.93070964
-2239.93320804
-2239.93609899
-2239.93876833
-2239.94145263
-2239.94398864
-2239.94657647
-2239.94931320
-2239.95195594
-2240.72680283
-2240.73500511
-2240.74197486
-2240.74788019
-2240.75208924
-2239.96375445
-2239.58574352
-2240.75756598
-2240.75766106
-2239.96905722
-2240.75664990
-2240.75294897
-2240.74975363
-2240.74591772
-2240.74196802
-2240.73698427
-2240.73173762
-2240.72586772
-2240.72040752
-2240.71521873
-2240.70852019
-2240.70258444
-2240.69698177
-2240.69163153
-2240.68679421
-2240.68188816
-2240.67709335
-2240.67303988
-2240.66968111
-2240.66694392
-2240.66459070
-2240.66291001
-2240.66200001
-2240.66184426
-2240.65821522
-2240.65829128
-2240.65928724
-2240.66097012
-2240.66324791
-2240.66622838
-2240.66977534
-2240.67376310
-2240.67841812
-2240.68338538
-2240.68817807
-2240.69373611
-2240.69927556
-2240.70525018
-2240.71095664
-2240.71764742
-2240.72240130
-2240.72830127
-2240.73316509
-2240.73806988
-2240.74247045
-2240.74598535
-2240.74909602
-2240.75134748
-2239.96918390
-2240.75361946
-2240.75369021
-2240.75264313
-2239.96421959
-2240.74827865
-2239.95965461
-2239.52180265
-2240.73070679
-2240.72284031
-2239.95159284
-2239.94926088
-2239.94634862
-2239.94386275
-2239.94146978
-2239.93890918
-2239.93634610
-2239.93370828
-2239.93115431
-2239.92902728
-2239.92705927
-2239.92526129
-2239.92364617
-2239.92254946
-2239.92171349
-2239.92124738
-2239.92124718
-2239.92171303
-2239.92254869
-2239.92364501
-2239.92525984
-2239.92705759
-2239.92902541
-2239.93115229
-2239.93370625
-2239.93634442
-2239.93890584
-2239.94146463
-2239.94389753
-2239.94634642
-2239.94911103
-2239.95158810
-2240.72283295
-2240.73067997
-2240.73770863
-2239.95967812
-2240.74816231
-2239.96461356
-2240.75280453
-2240.75384763
-2240.75363541
-2239.96891397
-2240.75135145
-2240.74909858
-2240.74599537
-2240.74247445
-2240.73807318
-2240.73323567
-2240.72830618
-2240.72240630
-2240.71763973
-2240.71096186
-2240.70525541
-2240.69928113
-2240.69374109
-2240.68817754
-2240.68339151
-2240.67841833
-2240.67371603
-2240.66979175
-2240.66609071
-2240.66324998
-2240.66097196
-2240.65928964
-2240.65829146
-2240.65821448
-2240.65346379
-2240.65349902
-2240.65439784
-2240.65609411
-2240.65877037
-2240.66174884
-2240.66511888
-2240.66918373
-2240.67359172
-2240.67836228
-2240.68363640
-2240.68916350
-2240.69481423
-2240.70069062
-2240.70663822
-2240.71265422
-2240.71751034
-2240.72288638
-2240.72830057
-2240.73274887
-2240.73711624
-2240.74093975
-2240.74383543
-2240.74607692
-2240.74760490
-2240.74810408
-2240.74826516
-2240.74737405
-2239.96282351
-2239.96110514
-2240.73761746
-2240.73199917
-2240.72534902
-2240.71728987
-2239.95149343
-2239.94890714
-2239.94644224
-2239.94399181
-2239.94157107
-2239.93906677
-2239.93668919
-2239.93433176
-2239.93206795
-2239.92996274
-2239.92839546
-2239.92663749
-2239.92526085
-2239.92410141
-2239.92355716
-2239.92313591
-2239.92313577
-2239.92355672
-2239.92410012
-2239.92525984
-2239.92663622
-2239.92839395
-2239.92996091
-2239.93206608
-2239.93432954
-2239.93668714
-2239.93906480
-2239.94156883
-2239.94401252
-2239.94631983
-2239.94893284
-2239.95125640
-2240.71728212
-2240.72540034
-2240.73195064
-2240.73751554
-2239.96088832
-2239.96295202
-2240.74737271
-2240.74826469
-2240.74810444
-2240.74754124
-2240.74607872
-2240.74383784
-2240.74094283
-2240.73711983
-2240.73301234
-2240.72830476
-2240.72289099
-2240.71745103
-2240.71265923
-2240.70652013
-2240.70069576
-2240.69481934
-2240.68925387
-2240.68364095
-2240.67836228
-2240.67342799
-2240.66921528
-2240.66512237
-2240.66175139
-2240.65877291
-2240.65609517
-2240.65439926
-2240.65342126
-2240.65346367
-2240.64728364
-2240.64757273
-2240.64863847
-2240.65055958
-2240.65306491
-2240.65588734
-2240.65949113
-2240.66358231
-2240.66807123
-2240.67314075
-2240.67842712
-2240.68401584
-2240.68964048
-2240.69535640
-2240.70094186
-2240.70699883
-2240.71190641
-2240.71683812
-2240.72198990
-2240.72661800
-2240.73069726
-2240.73403659
-2240.73686559
-2240.73915166
-2239.62319223
-2240.74122633
-2239.96426900
-2239.96314293
-2239.96179552
-2239.96024457
-2239.95858516
-2240.72522594
-2240.71847996
-2240.71017493
-2239.95091654
-2239.94865672
-2239.94636772
-2239.94425074
-2239.94185050
-2239.93934317
-2239.93703867
-2239.93499964
-2239.93295087
-2239.93116616
-2239.92976532
-2239.92839504
-2239.92708579
-2239.92620305
-2239.92566697
-2239.92534389
-2239.92535099
-2239.92566657
-2239.92618556
-2239.92705759
-2239.92839395
-2239.92976327
-2239.93116488
-2239.93290569
-2239.93505528
-2239.93707265
-2239.93934074
-2239.94184832
-2239.94422794
-2239.94642483
-2239.94858102
-2239.95091463
-2240.71005858
-2240.71843274
-2240.72537719
-2239.95858331
-2239.96017651
-2239.96159457
-2239.96328220
-2239.96424765
-2240.74122654
-2239.62317955
-2240.73915347
-2240.73697449
-2240.73403967
-2240.73070078
-2240.72662194
-2240.72199392
-2240.71684283
-2240.71191119
-2240.70700415
-2240.70092889
-2240.69536145
-2240.68956231
-2240.68387460
-2240.67843191
-2240.67314535
-2240.66803257
-2240.66358637
-2240.65952208
-2240.65589886
-2240.65306743
-2240.65059706
-2240.64863978
-2240.64757567
-2240.64728354
-2240.64029618
-2240.64072830
-2240.64189400
-2240.64336567
-2240.64618323
-2240.64931500
-2240.65277335
-2240.65717756
-2240.66143370
-2240.66658475
-2240.67200855
-2240.67731799
-2240.68278693
-2240.68867990
-2240.69398590
-2240.69976940
-2240.70469075
-2240.70964815
-2240.71438069
-2240.71890408
-2240.72321386
-2240.72656853
-2240.72895034
-2240.73138959
-2239.96532641
-2240.73356885
-2239.96326521
-2239.96250826
-2239.96079872
-2239.95936853
-2239.52933904
-2240.71716429
-2240.71028719
-2240.70212810
-2239.95053072
-2239.94859555
-2239.94637972
-2239.94419760
-2239.94199193
-2239.93990273
-2239.93784739
-2239.93589075
-2239.93414854
-2239.93247428
-2239.93116601
-2239.92996177
-2239.92902610
-2239.92837232
-2239.92789004
-2239.92781528
-2239.92765851
-2239.92788974
-2239.92837171
-2239.92902541
-2239.92996091
-2239.93116488
-2239.93247254
-2239.93420383
-2239.93588912
-2239.93784574
-2239.93989822
-2239.94195405
-2239.94402638
-2239.94637696
-2239.94859711
-2239.95067183
-2240.70211787
-2240.71022407
-2240.71731547
-2239.52931947
-2239.95935715
-2239.96083428
-2239.96221236
-2239.96312355
-2240.73356827
-2239.96532555
-2240.73134846
-2240.72898938
-2240.72657145
-2240.72321729
-2240.71890821
-2240.71439008
-2240.70965210
-2240.70483442
-2240.69972136
-2240.69399277
-2240.68868405
-2240.68279188
-2240.67732291
-2240.67202609
-2240.66666110
-2240.66145409
-2240.65718168
-2240.65281461
-2240.64931801
-2240.64618624
-2240.64336658
-2240.64185691
-2240.64068697
-2240.64029616
-2240.63204376
-2240.63233709
-2240.63350065
-2240.63550207
-2240.63816316
-2240.64139339
-2240.64484685
-2240.64934976
-2240.65393846
-2240.65911942
-2240.66435101
-2240.66941010
-2240.67497082
-2240.68063195
-2240.68580511
-2240.69168021
-2240.69651185
-2240.70131630
-2240.70581841
-2240.70998804
-2240.71393807
-2240.71737206
-2240.72016264
-2240.72233899
-2240.72346111
-2240.72447507
-2240.72400553
-2239.96120854
-2239.96000128
-2239.95857457
-2240.71336535
-2240.70777558
-2240.70099714
-2239.95227030
-2239.95040812
-2239.94846354
-2239.94641931
-2239.94430526
-2239.94244426
-2239.94060042
-2239.93883279
-2239.93704360
-2239.93555784
-2239.93420513
-2239.93301309
-2239.93206681
-2239.93115284
-2239.93071015
-2239.93034208
-2239.93025853
-2239.93025863
-2239.93034185
-2239.93070963
-2239.93115229
-2239.93206608
-2239.93290569
-2239.93420383
-2239.93562260
-2239.93704221
-2239.93883123
-2239.94066642
-2239.94244264
-2239.94435235
-2239.94641893
-2239.94842701
-2239.95033220
-2239.95218306
-2240.70101527
-2240.70783300
-2240.71338767
-2239.95871565
-2239.95998282
-2239.96111529
-2240.72399976
-2240.72453390
-2240.72351072
-2240.72233835
-2240.72016510
-2240.71737914
-2240.71394120
-2240.70999174
-2240.70582240
-2240.70132058
-2240.69651635
-2240.69168500
-2240.68583085
-2240.68063677
-2240.67497581
-2240.66960092
-2240.66435575
-2240.65907395
-2240.65391766
-2240.64935385
-2240.64487432
-2240.64141124
-2240.63816642
-2240.63550108
-2240.63366245
-2240.63233818
-2240.63201638
-2240.62257739
-2240.62304630
-2240.62409113
-2240.62643669
-2240.62918211
-2240.63255540
-2240.63631573
-2240.64051064
-2240.64505886
-2240.65031938
-2240.65573691
-2240.66086197
-2240.66626268
-2240.67135066
-2240.67661942
-2240.68184739
-2240.68692342
-2240.69142286
-2240.69572223
-2240.70024136
-2240.70360643
-2240.70712289
-2240.71003262
-2240.71224734
-2240.71314619
-2240.71382833
-2240.71311583
-2239.96016974
-2239.95884563
-2239.95765268
-2240.70230230
-2240.69675518
-2240.69005601
-2239.95185375
-2239.95019718
-2239.94835574
-2239.94655190
-2239.94490386
-2239.94316492
-2239.94155699
-2239.94017742
-2239.93861533
-2239.93704323
-2239.93589000
-2239.93499821
-2239.93433035
-2239.93370664
-2239.93320834
-2239.93322269
-2239.93326311
-2239.93322018
-2239.93322087
-2239.93320798
-2239.93370626
-2239.93432958
-2239.93505528
-2239.93588912
-2239.93704221
-2239.93861410
-2239.94017618
-2239.94155559
-2239.94332429
-2239.94494130
-2239.94655035
-2239.94834861
-2239.95019518
-2239.95195340
-2240.68986671
-2240.69691032
-2240.70229791
-2239.95765101
-2239.95884456
-2239.96013125
-2240.71310199
-2240.71396143
-2240.71314713
-2240.71218193
-2240.71008114
-2240.70712559
-2240.70363150
-2240.70013321
-2240.69572591
-2240.69142715
-2240.68686487
-2240.68185164
-2240.67662404
-2240.67135574
-2240.66626740
-2240.66086628
-2240.65565366
-2240.65016924
-2240.64497268
-2240.64051127
-2240.63632735
-2240.63255782
-2240.62918483
-2240.62639756
-2240.62409260
-2240.62304081
-2240.62252357
-2240.61195690
-2240.61235865
-2240.61411831
-2240.61630998
-2240.61909090
-2240.62238149
-2240.62644568
-2240.63075666
-2240.63555214
-2240.64065189
-2240.64557869
-2240.65088020
-2240.65621771
-2240.66144639
-2240.66652633
-2240.67137407
-2240.67623551
-2240.68053562
-2240.68474495
-2240.68858468
-2240.69217846
-2240.69543675
-2240.69813076
-2240.70011544
-2240.70098654
-2240.70165134
-2240.70103327
-2240.69978856
-2240.69828078
-2240.69489800
-2240.69015555
-2240.68428775
-2240.67756250
-2239.95121601
-2239.94967807
-2239.94823744
-2239.94686971
-2239.94535643
-2239.94413552
-2239.94276849
-2239.94137998
-2239.94017784
-2239.93883211
-2239.93784637
-2239.93705240
-2239.93668810
-2239.93634419
-2239.93609919
-2239.93617677
-2239.93619455
-2239.93619308
-2239.93617661
-2239.93609899
-2239.93634442
-2239.93668714
-2239.93707239
-2239.93784574
-2239.93883081
-2239.94017672
-2239.94137847
-2239.94276757
-2239.94392883
-2239.94535511
-2239.94685126
-2239.94831684
-2239.94977624
-2239.95125133
-2240.67755593
-2240.68434556
-2240.69020155
-2240.69501242
-2240.69827542
-2240.69978694
-2240.70109678
-2240.70165146
-2240.70116099
-2240.70011692
-2240.69813283
-2240.69544716
-2240.69218152
-2240.68858805
-2240.68473534
-2240.68053955
-2240.67624008
-2240.67137803
-2240.66653308
-2240.66145092
-2240.65622231
-2240.65076615
-2240.64558340
-2240.64074300
-2240.63555674
-2240.63076084
-2240.62648522
-2240.62238495
-2240.61908514
-2240.61641698
-2240.61411989
-2240.61235945
-2240.61216140
-2240.60057878
-2240.60072751
-2240.60277386
-2240.60516551
-2240.60794699
-2240.61163664
-2240.61557969
-2240.61998771
-2240.62495906
-2240.63008912
-2240.63488232
-2240.64004049
-2240.64508694
-2240.65005892
-2240.65495914
-2240.65973032
-2240.66418119
-2240.66830920
-2240.67219108
-2240.67614927
-2240.67951292
-2240.68246625
-2240.68496862
-2240.68689197
-2240.68793081
-2240.68823926
-2240.68783784
-2240.68659400
-2240.68429694
-2240.68122676
-2240.67682892
-2240.67065289
-2239.95209030
-2239.95098130
-2239.94980250
-2239.94831406
-2239.94722596
-2239.94616257
-2239.94477202
-2239.94408565
-2239.94276932
-2239.94155630
-2239.94066910
-2239.93989974
-2239.93934104
-2239.93906506
-2239.93890774
-2239.93876844
-2239.93878779
-2239.93883765
-2239.93883753
-2239.93878772
-2239.93876835
-2239.93890584
-2239.93906480
-2239.93934074
-2239.93989822
-2239.94066648
-2239.94155559
-2239.94276758
-2239.94408477
-2239.94477099
-2239.94616156
-2239.94722529
-2239.94831289
-2239.94970539
-2239.95094848
-2239.95237695
-2240.67064742
-2240.67678978
-2240.68122335
-2240.68429723
-2240.68659244
-2240.68767627
-2240.68821518
-2240.68792607
-2240.68689336
-2240.68497057
-2240.68246887
-2240.67951556
-2240.67615260
-2240.67219456
-2240.66831292
-2240.66418512
-2240.65968118
-2240.65496340
-2240.65006328
-2240.64509113
-2240.64006185
-2240.63480022
-2240.63009366
-2240.62496267
-2240.61989238
-2240.61558367
-2240.61164023
-2240.60793155
-2240.60516762
-2240.60277570
-2240.60072770
-2240.60057715
-2240.58802029
-2240.58849534
-2240.59060690
-2240.59246745
-2240.59576488
-2240.59955103
-2240.60366012
-2240.60841845
-2240.61334880
-2240.61835457
-2240.62314351
-2240.62820198
-2240.63298178
-2240.63812004
-2240.64241631
-2240.64669694
-2240.65123031
-2240.65494354
-2240.65883011
-2240.66248653
-2240.66569163
-2240.66847473
-2240.67066722
-2240.67229944
-2240.67320834
-2240.67380832
-2240.67324566
-2240.67182802
-2240.67010609
-2240.66601834
-2240.66191203
-2240.65596215
-2239.95210608
-2239.95092266
-2239.94994203
-2239.94869389
-2239.94771191
-2239.94700418
-2239.94597602
-2239.94477170
-2239.94393599
-2239.94332436
-2239.94244303
-2239.94201911
-2239.94184936
-2239.94156899
-2239.94146469
-2239.94145265
-2239.94145653
-2239.94136453
-2239.94138386
-2239.94140226
-2239.94145263
-2239.94146463
-2239.94156877
-2239.94184852
-2239.94195365
-2239.94244264
-2239.94332429
-2239.94392883
-2239.94477099
-2239.94598699
-2239.94700330
-2239.94770857
-2239.94875278
-2239.94999419
-2239.95097620
-2239.95184378
-2240.65600194
-2240.66188742
-2240.66603031
-2240.66938583
-2240.67198984
-2240.67324417
-2240.67380264
-2240.67319447
-2240.67229688
-2240.67066924
-2240.66847698
-2240.66569429
-2240.66248955
-2240.65883327
-2240.65494704
-2240.65123395
-2240.64670384
-2240.64242044
-2240.63810947
-2240.63290984
-2240.62820637
-2240.62316537
-2240.61835931
-2240.61335323
-2240.60842304
-2240.60366412
-2240.59955458
-2240.59576795
-2240.59245692
-2240.59021028
-2240.58849625
-2240.58803224
-2240.57433719
-2240.57500501
-2240.57673468
-2240.57926009
-2240.58238089
-2240.58641122
-2240.59077684
-2240.59577907
-2240.60062151
-2240.60537307
-2240.61026255
-2240.61486302
-2240.61957983
-2240.62475737
-2240.62928772
-2240.63281676
-2240.63674378
-2240.64064561
-2240.64440084
-2240.64760243
-2240.65056600
-2240.65334233
-2240.65510522
-2240.65677599
-2240.65718652
-2240.65771589
-2239.95507010
-2240.65577091
-2240.65285478
-2240.64977607
-2240.64516868
-2240.63974287
-2239.95196736
-2239.95180933
-2239.95081980
-2239.95028555
-2239.94935518
-2239.94770780
-2239.94700389
-2239.94616196
-2239.94535551
-2239.94491526
-2239.94435300
-2239.94421389
-2239.94424920
-2239.94395082
-2239.94386066
-2239.94390318
-2239.94408449
-2239.94421556
-2239.94421558
-2239.94408468
-2239.94398864
-2239.94389738
-2239.94401258
-2239.94422786
-2239.94402639
-2239.94435234
-2239.94494131
-2239.94535511
-2239.94616159
-2239.94700330
-2239.94770715
-2239.94908730
-2239.95013749
-2239.95085479
-2239.95196813
-2239.95195787
-2240.63970167
-2240.64532652
-2240.64977266
-2240.65377158
-2240.65578232
-2239.95509820
-2240.65760511
-2240.65718707
-2240.65677712
-2240.65519226
-2240.65334434
-2240.65056845
-2240.64760517
-2240.64440387
-2240.64064936
-2240.63675017
-2240.63282043
-2240.62882015
-2240.62476162
-2240.61958533
-2240.61486690
-2240.61026592
-2240.60537725
-2240.60062555
-2240.59578534
-2240.59070868
-2240.58641433
-2240.58202883
-2240.57926044
-2240.57669228
-2240.57500579
-2240.57448079
-2240.55954017
-2240.56060240
-2240.56216081
-2240.56543565
-2240.56787221
-2240.57239561
-2240.57698898
-2240.58179088
-2240.58655870
-2240.59136179
-2240.59605321
-2240.60067876
-2240.60527925
-2240.60975607
-2240.61446461
-2240.61792649
-2240.62153675
-2240.62534579
-2240.62876661
-2240.63168921
-2240.63455415
-2240.63685334
-2240.63835715
-2240.63970647
-2240.64036413
-2240.64115959
-2240.64000601
-2240.63827582
-2240.63596695
-2240.63257477
-2240.62818261
-2239.95164933
-2239.95265571
-2239.95192226
-2239.95058395
-2239.94948333
-2239.95022003
-2239.94933976
-2239.94774757
-2239.94722568
-2239.94683640
-2239.94655048
-2239.94652855
-2239.94637682
-2239.94633242
-2239.94632033
-2239.94634634
-2239.94657632
-2239.94665903
-2239.94679008
-2239.94679003
-2239.94665921
-2239.94657644
-2239.94634642
-2239.94631983
-2239.94642483
-2239.94637696
-2239.94641893
-2239.94655035
-2239.94685123
-2239.94722521
-2239.94770846
-2239.94908730
-2239.94953395
-2239.94937633
-2239.95059621
-2239.95174464
-2239.95272900
-2239.95158818
-2240.62791291
-2240.63260774
-2240.63597320
-2240.63828506
-2240.63970289
-2240.64104507
-2240.64035830
-2240.63970737
-2240.63835863
-2240.63685457
-2240.63455638
-2240.63227718
-2240.62879338
-2240.62534845
-2240.62153998
-2240.61792988
-2240.61446767
-2240.60978705
-2240.60521892
-2240.60066357
-2240.59605631
-2240.59130709
-2240.58656210
-2240.58179509
-2240.57699355
-2240.57239966
-2240.56796614
-2240.56542897
-2240.56220680
-2240.56088303
-2240.55954017
-2240.54418354
-2240.54489410
-2240.54671732
-2240.54941783
-2240.55257462
-2240.55699597
-2240.56164225
-2240.56670324
-2240.57170288
-2240.57643606
-2240.58094647
-2240.58572382
-2240.58980075
-2240.59428515
-2240.59817057
-2240.60189394
-2240.60587899
-2240.60882502
-2240.61198636
-2240.61482968
-2240.61734734
-2240.61918943
-2240.62058016
-2240.62159767
-2240.62199539
-2240.62182697
-2240.62105860
-2240.61949758
-2239.95191865
-2240.61355537
-2240.60925431
-2239.95306037
-2239.95227855
-2239.95107459
-2239.95031847
-2239.95094118
-2239.94948386
-2239.95028521
-2239.94875165
-2239.94831298
-2239.94831006
-2239.94827776
-2239.94846320
-2239.94860133
-2239.94871065
-2239.94890379
-2239.94921763
-2239.94911111
-2239.94920037
-2239.94928711
-2239.94972903
-2239.94931911
-2239.94931320
-2239.94911103
-2239.94893284
-2239.94858102
-2239.94859729
-2239.94837069
-2239.94835238
-2239.94831680
-2239.94831289
-2239.94875240
-2239.95028599
-2239.94937638
-2239.95073636
-2239.95021440
-2239.95101577
-2239.95229701
-2239.95291374
-2240.60924982
-2240.61355184
-2239.95191839
-2240.61967371
-2240.62100184
-2240.62181310
-2240.62199501
-2240.62159875
-2240.62058142
-2240.61919110
-2240.61734934
-2240.61483199
-2240.61198890
-2240.60882778
-2240.60573776
-2240.60189985
-2240.59817340
-2240.59428876
-2240.58980456
-2240.58572787
-2240.58100529
-2240.57644032
-2240.57180234
-2240.56670757
-2240.56164641
-2240.55700047
-2240.55257778
-2240.54942079
-2240.54671841
-2240.54483752
-2240.54454441
-2240.52748052
-2240.52825016
-2240.53045583
-2240.53304131
-2240.53663459
-2240.54095152
-2240.54713181
-2240.55076918
-2240.55637672
-2240.56105993
-2240.56504722
-2240.56951463
-2240.57356639
-2240.57758287
-2240.58141925
-2240.58469014
-2240.58807650
-2240.59149292
-2240.59372310
-2240.59633446
-2240.59865035
-2240.60015237
-2240.60126366
-2240.60186533
-2240.60191771
-2240.60216166
-2240.60173424
-2240.59940494
-2239.95098114
-2239.95117884
-2239.95116730
-2240.58377903
-2239.95082240
-2239.95160879
-2239.95139654
-2239.95051797
-2239.95069394
-2239.95079857
-2239.94994802
-2239.94970521
-2239.94967620
-2239.95007827
-2239.95036529
-2239.95064397
-2239.95091435
-2239.95130016
-2239.95159350
-2239.95195576
-2239.95211617
-2239.95203710
-2239.95203721
-2239.95168207
-2239.95195587
-2239.95158810
-2239.95125640
-2239.95091463
-2239.95067183
-2239.95033197
-2239.95019523
-2239.94977631
-2239.94970539
-2239.94999419
-2239.95092089
-2239.95059669
-2239.95021440
-2239.95097000
-2239.95151692
-2239.95082218
-2240.58371854
-2239.95116461
-2239.95116957
-2239.95098107
-2240.59929844
-2240.60175179
-2240.60216176
-2240.60192585
-2240.60191741
-2240.60126470
-2240.60015390
-2240.59865232
-2240.59633643
-2240.59373054
-2240.59149551
-2240.58807922
-2240.58468853
-2240.58142242
-2240.57758631
-2240.57357000
-2240.56951835
-2240.56501731
-2240.56106645
-2240.55637985
-2240.55061407
-2240.54713648
-2240.54095562
-2240.53671903
-2240.53304533
-2240.53047671
-2240.52811672
-2240.52746719
-2240.51024806
-2240.51079777
-2240.51282004
-2240.51588807
-2240.52045047
-2240.52406595
-2240.52872631
-2240.53366018
-2240.53855400
-2240.54317012
-2240.54903193
-2240.55334368
-2240.55715860
-2240.55967195
-2240.56305566
-2240.56630755
-2240.56940881
-2240.57231417
-2240.57477166
-2240.57684133
-2240.57876687
-2240.57988647
-2240.58076261
-2240.58135396
-2240.58120308
-2240.58106074
-2240.58013978
-2239.94998752
-2239.95034144
-2239.95044380
-2239.95063666
-2239.95055276
-2239.95087776
-2239.95133934
-2239.95152875
-2239.95113236
-2239.95184685
-2239.95191617
-2239.95097122
-2239.95099352
-2239.95120108
-2239.95189687
-2239.95224967
-2240.70224866
-2240.71005203
-2240.71727671
-2240.72289099
-2240.72679982
-2240.72922449
-2240.73047031
-2240.73047091
-2240.72922630
-2240.72680283
-2240.72283299
-2240.71728212
-2240.71005858
-2240.70211790
-2239.95218295
-2239.95195339
-2239.95114283
-2239.95099388
-2239.95097621
-2239.95198396
-2239.95174348
-2239.95101531
-2239.95151501
-2239.95153751
-2239.95093697
-2239.95060943
-2239.95063665
-2239.95045262
-2239.95033001
-2239.95020933
-2240.58012627
-2240.58120528
-2240.58120356
-2240.58135414
-2240.58076348
-2240.57988772
-2240.57876871
-2240.57684305
-2240.57477365
-2240.57232516
-2240.56941193
-2240.56631024
-2240.56305417
-2240.55975806
-2240.55708314
-2240.55334760
-2240.54903626
-2240.54309488
-2240.53855847
-2240.53365436
-2240.52894047
-2240.52406277
-2240.52021935
-2240.51592286
-2240.51282213
-2240.51079912
-2240.51028871
-2240.49100484
-2240.49167384
-2240.49447106
-2240.49783345
-2240.50193192
-2240.50661499
-2240.51170005
-2240.51586173
-2240.52050258
-2240.52539672
-2240.52966327
-2240.53376835
-2240.53746984
-2240.54205747
-2240.54527165
-2240.54747544
-2240.54964378
-2240.55205477
-2240.55409399
-2240.55621891
-2240.55762914
-2240.55864104
-2240.55912275
-2240.55928486
-2240.55945441
-2240.55874394
-2240.55750791
-2240.55557111
-2239.48853221
-2239.94988674
-2239.94997853
-2239.95013289
-2239.95053621
-2239.95093186
-2239.95082202
-2239.95219562
-2239.95270124
-2239.95190442
-2239.95246662
-2239.95205058
-2240.67754453
-2240.68994430
-2240.70098155
-2240.71040272
-2240.71843139
-2240.72533958
-2240.73072465
-2240.73485260
-2240.73759702
-2240.73912546
-2240.73912353
-2240.73757427
-2240.73500511
-2240.73067997
-2240.72540033
-2240.71843274
-2240.71022407
-2240.70101566
-2240.68986671
-2240.67755593
-2239.95237648
-2239.95184378
-2239.95195824
-2239.95274510
-2239.95225098
-2239.95082218
-2239.95094052
-2239.95036710
-2239.95016120
-2239.94999891
-2239.94987208
-2239.48853767
-2240.55557606
-2240.55750696
-2240.55883683
-2240.55945324
-2240.55928499
-2240.55912331
-2240.55864183
-2240.55763846
-2240.55622035
-2240.55409592
-2240.55205691
-2240.54964604
-2240.54756823
-2240.54527789
-2240.54205964
-2240.53747306
-2240.53377181
-2240.52960266
-2240.52495863
-2240.52050708
-2240.51586480
-2240.51170143
-2240.50629292
-2240.50199748
-2240.49784908
-2240.49447364
-2240.49230856
-2240.49095736
-2240.47311380
-2240.47278753
-2240.47548835
-2240.47901620
-2240.48269455
-2240.48758294
-2240.49226261
-2240.49697101
-2240.50139630
-2240.50575171
-2240.51034748
-2240.51431774
-2240.51796755
-2240.52115403
-2240.52395152
-2240.52785609
-2240.53020860
-2240.53217193
-2240.53280787
-2240.53405110
-2240.53519946
-2240.53619731
-2240.53641600
-2240.53670061
-2240.53606464
-2240.53526545
-2240.53396915
-2240.53178607
-2240.43465846
-2239.94917199
-2239.94950381
-2239.95064619
-2239.95013286
-2239.95061152
-2240.58376294
-2239.95298999
-2239.95158773
-2240.63968673
-2240.65596949
-2240.67063483
-2240.68433423
-2240.69673951
-2240.70773559
-2240.71723799
-2240.72542262
-2240.73202100
-2240.73758207
-2240.74197161
-2240.74483022
-2240.74635478
-2240.74628705
-2240.74482863
-2240.74197486
-2240.73770847
-2240.73195082
-2240.72537778
-2240.71731555
-2240.70783299
-2240.69691024
-2240.68434556
-2240.67064742
-2240.65600198
-2240.63970167
-2239.95158818
-2239.95283118
-2240.58377803
-2239.95060944
-2239.95016120
-2239.94888676
-2239.94949416
-2239.94930389
-2240.43460118
-2240.53203023
-2240.53396793
-2240.53527678
-2240.53606355
-2240.53642914
-2240.53641511
-2240.53627857
-2240.53520041
-2240.53405229
-2240.53280974
-2240.53214100
-2240.53021042
-2240.52786246
-2240.52395506
-2240.52115657
-2240.51794448
-2240.51432102
-2240.51035188
-2240.50574891
-2240.50140029
-2240.49697555
-2240.49226642
-2240.48755206
-2240.48276252
-2240.47902102
-2240.47539204
-2240.47278930
-2240.47309069
-2240.45250806
-2240.45268689
-2240.45559659
-2240.45903141
-2240.46304864
-2240.46768730
-2240.47225123
-2240.47718716
-2240.48177345
-2240.48576335
-2240.49002322
-2240.49380753
-2240.49707456
-2240.50028406
-2240.50256573
-2240.50520518
-2240.50696962
-2240.50847547
-2240.51112118
-2240.51228442
-2240.51185323
-2240.51256295
-2240.51231305
-2240.51200697
-2240.51173542
-2240.51060590
-2240.50897127
-2240.50687558
-2240.50347299
-2239.42503533
-2239.94907885
-2239.94946048
-2239.94999862
-2239.95063619
-2239.95116309
-2240.60933857
-2240.62784855
-2240.64532498
-2240.66140478
-2240.67684918
-2240.68998139
-2240.70228771
-2240.71335155
-2239.52932202
-2239.95858268
-2240.73758277
-2239.95967768
-2240.74791253
-2240.75074785
-2240.75208223
-2240.75191757
-2240.75075965
-2240.74788022
-2239.95967811
-2240.73751569
-2239.95858331
-2239.52931947
-2240.71338767
-2240.70229791
-2240.69020162
-2240.67678978
-2240.66188740
-2240.64532632
-2240.62785969
-2240.60924982
-2239.95116156
-2239.95063665
-2239.94999896
-2239.94949416
-2239.94910822
-2239.42501234
-2240.50338754
-2240.50698710
-2240.50896952
-2240.51058569
-2240.51165432
-2240.51207128
-2240.51235919
-2240.51257292
-2240.51180296
-2240.51215539
-2240.51116750
-2240.50847878
-2240.50697991
-2240.50520568
-2240.50256791
-2240.50028577
-2240.49707738
-2240.49381050
-2240.49002663
-2240.48579406
-2240.48177730
-2240.47712955
-2240.47238001
-2240.46769159
-2240.46305265
-2240.45899837
-2240.45560471
-2240.45268865
-2240.45253271
-2240.43112113
-2240.43170625
-2240.43468400
-2240.43839792
-2240.44233321
-2240.44704192
-2240.45178914
-2240.45632773
-2240.46041345
-2240.46477086
-2240.46838566
-2240.47209762
-2240.47536782
-2240.47814778
-2240.48018148
-2240.48241851
-2240.48402240
-2240.48480020
-2240.48604310
-2240.48719231
-2240.48851573
-2240.48765605
-2240.48751071
-2240.48736692
-2240.48642004
-2240.48468283
-2240.48289778
-2240.48076285
-2240.47827501
-2239.94807232
-2239.42499944
-2239.94919564
-2239.94988620
-2239.95044568
-2239.95116889
-2240.61353463
-2240.63261383
-2240.64996929
-2240.66597833
-2240.68121079
-2240.69491572
-2239.95755976
-2239.95878598
-2239.95940278
-2239.96018844
-2239.96090640
-2240.74814786
-2240.75207402
-2240.75527737
-2240.75663497
-2240.75663533
-2240.75528066
-2240.75208926
-2240.74816234
-2239.96088832
-2239.96017661
-2239.95935715
-2239.95871563
-2239.95765095
-2240.69501244
-2240.68122335
-2240.66603093
-2240.64977266
-2240.63260775
-2240.61355184
-2239.95116957
-2239.95045262
-2239.94987209
-2239.94930359
-2239.42501226
-2239.94828537
-2240.47822157
-2240.48085004
-2240.48289593
-2240.48468153
-2240.48634718
-2240.48725918
-2240.48754506
-2240.48763900
-2240.48851343
-2240.48720903
-2240.48604296
-2240.48532653
-2240.48418410
-2240.48242188
-2240.48018308
-2240.47819954
-2240.47537015
-2240.47210193
-2240.46838885
-2240.46477483
-2240.46041718
-2240.45633166
-2240.45179321
-2240.44693668
-2240.44233740
-2240.43840181
-2240.43463648
-2240.43186916
-2240.43131923
-2240.40887029
-2240.40980164
-2240.41289347
-2240.41663989
-2240.42082942
-2240.42537360
-2240.42994590
-2240.43441894
-2240.43843881
-2240.44246051
-2240.44577979
-2240.44898872
-2240.45244687
-2240.45470773
-2240.45647411
-2240.45861331
-2240.45992078
-2240.46108794
-2240.46184724
-2240.46208478
-2239.20199221
-2239.93917838
-2240.46105637
-2240.46105142
-2240.45964706
-2240.45786606
-2240.45607829
-2240.60546988
-2240.61418569
-2240.47802706
-2240.50450307
-2240.43458383
-2239.48851078
-2239.95033867
-2239.95098027
-2239.95192475
-2240.63595537
-2240.65330016
-2240.67008039
-2240.68420323
-2240.69817037
-2239.95884354
-2239.96019817
-2239.96077712
-2239.96158193
-2239.96284944
-2239.96417605
-2239.96383158
-2240.75797732
-2240.75922781
-2240.75922861
-2240.75816128
-2239.96375445
-2239.96477136
-2239.96296635
-2239.96159461
-2239.96010505
-2239.95998282
-2239.95884456
-2240.69827541
-2240.68429723
-2240.66938583
-2240.65377155
-2240.63597321
-2239.95191839
-2239.95098107
-2239.95032997
-2239.48853751
-2240.43460118
-2240.50338754
-2240.47823940
-2240.61419670
-2240.60518103
-2240.45604098
-2240.45795486
-2240.45970451
-2240.46106773
-2240.46105569
-2239.93917951
-2239.20192840
-2240.46210088
-2240.46177961
-2240.46110196
-2240.45992066
-2240.45866669
-2240.45648172
-2240.45470967
-2240.45245364
-2240.44898793
-2240.44578280
-2240.44246263
-2240.43844064
-2240.43442258
-2240.42994986
-2240.42537763
-2240.42083338
-2240.41664371
-2240.41292293
-2240.40983387
-2240.40898845
-2240.38623457
-2240.38734586
-2240.39033889
-2240.39415701
-2240.39848797
-2240.40278099
-2240.40740022
-2240.41167831
-2240.41543183
-2240.41915005
-2240.42240872
-2240.42558650
-2240.42816716
-2240.43027941
-2240.43178378
-2240.43379283
-2240.43476583
-2240.43553144
-2240.43507904
-2240.43534287
-2240.43569834
-2240.50082489
-2240.26426042
-2240.43349217
-2240.43250435
-2240.43020578
-2240.42810064
-2240.59602867
-2240.60549650
-2240.48076988
-2240.50684449
-2240.53205988
-2240.55555455
-2239.94960360
-2240.59925522
-2240.61947868
-2240.63820590
-2240.65576109
-2240.67183334
-2240.68657995
-2240.69977558
-2239.96016838
-2239.96120027
-2239.96253500
-2239.96314320
-2240.74736723
-2240.75280036
-2239.96523456
-2239.96656283
-2239.58786490
-2239.58786507
-2239.96645440
-2239.58586318
-2240.75281266
-2240.74737268
-2239.96328250
-2239.96210695
-2239.96111529
-2239.96013090
-2240.69978695
-2240.68659244
-2240.67198989
-2240.65578232
-2240.63828506
-2240.61967370
-2240.59933071
-2239.95020869
-2240.55557604
-2240.53202995
-2240.50698710
-2240.48084977
-2240.60549923
-2240.59608363
-2240.42800916
-2240.43024401
-2240.43243275
-2240.43348751
-2240.26428779
-2240.50091262
-2240.43570859
-2240.43534329
-2240.43509594
-2240.43553397
-2240.43476777
-2240.43373735
-2240.43178516
-2240.43028213
-2240.42776379
-2240.42566020
-2240.42229321
-2240.41915584
-2240.41543541
-2240.41168152
-2240.40743294
-2240.40284417
-2240.39849194
-2240.39416457
-2240.39037851
-2240.38734797
-2240.38621526
-2240.36266998
-2240.36390237
-2240.36729577
-2240.37093636
-2240.37503427
-2240.37924479
-2240.38356694
-2240.38772604
-2240.39151651
-2240.39470016
-2240.39784908
-2240.40034725
-2240.40247543
-2240.40477912
-2240.40608941
-2240.40782455
-2240.40841587
-2240.40905910
-2240.40887273
-2240.40868001
-2240.46720695
-2240.48882079
-2240.50904338
-2240.30252218
-2240.33519164
-2240.55931297
-2240.57284608
-2240.42798880
-2240.45604746
-2240.48310815
-2240.50894686
-2240.53394602
-2240.55748624
-2240.58011919
-2240.60173326
-2240.62098490
-2240.63974252
-2239.95509454
-2240.67323081
-2240.68766431
-2240.70108549
-2240.71302734
-2240.72400059
-2239.96326322
-2239.96426597
-2240.74843085
-2240.75372308
-2240.75756431
-2239.96798914
-2239.96729962
-2239.96729971
-2239.96792251
-2240.75756598
-2240.75385086
-2240.74826469
-2239.96424678
-2239.96312367
-2240.72401153
-2240.71310203
-2240.70090429
-2240.68767650
-2240.67324472
-2239.95509823
-2240.63970289
-2240.62100185
-2240.60175113
-2240.58012627
-2240.55750696
-2240.53396769
-2240.50896948
-2240.48289594
-2240.45604106
-2240.42800928
-2240.57292140
-2240.55995476
-2240.33513209
-2240.30254712
-2240.50898680
-2240.48883937
-2240.46722672
-2240.40865247
-2240.40880320
-2240.40906878
-2240.40848738
-2240.40788427
-2240.40633590
-2240.40475470
-2240.40247729
-2240.40034940
-2240.39788643
-2240.39470308
-2240.39149304
-2240.38772958
-2240.38357847
-2240.37901463
-2240.37499250
-2240.37093989
-2240.36730364
-2240.36385270
-2240.36252567
-2240.33877254
-2240.34030589
-2240.34303275
-2240.34678538
-2240.35059960
-2240.35454093
-2240.35879749
-2240.36285166
-2240.36633024
-2240.36944832
-2240.37233432
-2240.37459189
-2240.37636991
-2240.37829304
-2240.37950499
-2240.38079096
-2240.38122387
-2240.38150097
-2240.38083203
-2240.38026277
-2240.45400641
-2240.47571744
-2240.49561595
-2240.51430799
-2240.53073976
-2240.54624949
-2240.55931446
-2240.43020246
-2240.45791776
-2240.48465790
-2240.51056367
-2240.53525550
-2240.55881657
-2240.58102408
-2240.60214423
-2240.62180988
-2240.64108436
-2240.65753013
-2240.67378851
-2240.68818119
-2240.70164025
-2240.71381867
-2240.72448197
-2240.73356711
-2240.74121965
-2240.74809910
-2240.75355993
-2240.75765483
-2240.76107877
-2240.76181311
-2240.76180206
-2240.76104939
-2240.75765785
-2240.75363544
-2240.74810444
-2240.74131921
-2240.73356828
-2240.72453395
-2240.71396181
-2240.70165146
-2240.68821526
-2240.67380265
-2240.65760720
-2240.64105155
-2240.62181310
-2240.60216234
-2240.58120510
-2240.55883684
-2240.53527679
-2240.51058563
-2240.48468152
-2240.45795486
-2240.43024285
-2240.55995381
-2240.54600599
-2240.53075946
-2240.51435150
-2240.49560539
-2240.47567467
-2240.45391163
-2240.38023054
-2240.38087836
-2240.38147951
-2240.38136767
-2240.38079363
-2240.37964438
-2240.37829506
-2240.37642250
-2240.37459420
-2240.37233665
-2240.36943935
-2240.36633340
-2240.36281653
-2240.35880100
-2240.35454620
-2240.35060323
-2240.34678901
-2240.34303579
-2240.34029998
-2240.33892357
-2240.31458655
-2240.31571664
-2240.31835076
-2240.32176576
-2240.32554142
-2240.32910708
-2240.33305205
-2240.33666321
-2240.34007942
-2240.34312289
-2240.34573773
-2240.34765616
-2240.34956677
-2240.35076604
-2240.35184562
-2240.35263399
-2240.35315790
-2240.35284125
-2240.35137419
-2240.35074972
-2240.43886123
-2240.46037807
-2240.48055734
-2240.49913220
-2240.51587031
-2240.53078955
-2240.33520510
-2240.43253918
-2240.45965023
-2240.48632697
-2240.51164468
-2240.53604321
-2240.55943329
-2240.58118416
-2240.60189951
-2240.62197848
-2240.64034845
-2240.65717251
-2240.67318093
-2240.68791885
-2240.70108724
-2240.71313707
-2240.72343878
-2239.96464711
-2239.62317679
-2240.74753593
-2239.96899415
-2239.96911857
-2239.96942650
-2239.97022850
-2239.96997088
-2239.96996648
-2239.96905722
-2239.96888301
-2240.74754124
-2239.62317955
-2239.96532222
-2240.72351084
-2240.71314713
-2240.70116099
-2240.68792591
-2240.67319447
-2240.65718707
-2240.64035903
-2240.62199579
-2240.60191729
-2240.58120309
-2240.55945255
-2240.53606354
-2240.51165436
-2240.48634727
-2240.45970460
-2240.43243112
-2240.33513209
-2240.53075944
-2240.51588441
-2240.49919045
-2240.48058311
-2240.46039632
-2240.43895966
-2240.35073872
-2240.35138629
-2240.35263412
-2240.35315888
-2240.35269232
-2240.35182684
-2240.35077922
-2240.34956743
-2240.34772097
-2240.34573966
-2240.34323600
-2240.34008223
-2240.33677063
-2240.33309739
-2240.32911053
-2240.32554446
-2240.32174160
-2240.31835353
-2240.31572048
-2240.31458643
-2240.28993420
-2240.29067499
-2240.29285832
-2240.29581981
-2240.29945966
-2240.30286436
-2240.30678083
-2240.30985173
-2240.31305794
-2240.31583553
-2240.31832143
-2240.32006315
-2240.32158540
-2240.32248225
-2240.32331950
-2240.32364675
-2240.32373045
-2240.32308234
-2240.32211998
-2240.31967554
-2240.42267806
-2240.44405016
-2240.46411121
-2240.48242089
-2240.49917638
-2240.51434610
-2240.30257536
-2240.43344159
-2240.46103659
-2240.48691268
-2240.51204885
-2240.53642042
-2240.55926522
-2240.58133517
-2240.60184825
-2240.62158280
-2240.63969192
-2240.65676269
-2240.67228357
-2240.68688118
-2240.70010624
-2240.71220373
-2240.72232979
-2240.73130375
-2240.73914703
-2240.74607348
-2240.75134688
-2240.75657577
-2240.75802613
-2240.75986533
-2240.75988276
-2240.75802789
-2240.75665056
-2240.75135145
-2240.74607874
-2240.73915347
-2240.73134846
-2240.72233830
-2240.71218187
-2240.70011691
-2240.68689336
-2240.67229688
-2240.65677712
-2240.63970737
-2240.62159875
-2240.60191741
-2240.58135414
-2240.55928499
-2240.53642915
-2240.51207079
-2240.48725918
-2240.46106773
-2240.43347690
-2240.30254712
-2240.51435151
-2240.49919128
-2240.48246867
-2240.46425066
-2240.44408667
-2240.42266383
-2240.31970007
-2240.32206397
-2240.32317455
-2240.32375362
-2240.32361643
-2240.32331976
-2240.32248291
-2240.32158460
-2240.32006462
-2240.31832329
-2240.31590206
-2240.31305830
-2240.30985437
-2240.30678384
-2240.30286646
-2240.29946194
-2240.29584749
-2240.29286048
-2240.29064457
-2240.28992373
-2240.26432244
-2240.26507628
-2240.26678556
-2240.26965878
-2240.27293851
-2240.27612403
-2240.27940783
-2240.28246132
-2240.28517144
-2240.28778134
-2240.28985775
-2240.29144435
-2240.29272200
-2240.29324770
-2240.29370500
-2240.29368379
-2240.29336616
-2240.29240950
-2239.87402441
-2240.38291248
-2240.40473810
-2240.42585109
-2240.44614623
-2240.46407688
-2240.48056177
-2240.49555053
-2240.50905779
-2240.26436112
-2240.46103114
-2240.48763846
-2240.51230959
-2240.53639444
-2240.55910361
-2240.58074489
-2240.60124719
-2240.62056496
-2240.63834326
-2240.65518138
-2240.67064753
-2240.68495851
-2240.69812179
-2240.71000827
-2240.72015610
-2240.72898290
-2240.73706417
-2240.74383263
-2240.74910990
-2240.75298979
-2240.75611177
-2240.75696209
-2240.75696267
-2240.75608340
-2240.75294888
-2240.74909858
-2240.74383785
-2240.73697449
-2240.72898939
-2240.72016504
-2240.71008768
-2240.69813284
-2240.68497057
-2240.67066924
-2240.65519226
-2240.63835863
-2240.62058142
-2240.60126470
-2240.58076348
-2240.55912319
-2240.53641597
-2240.51235919
-2240.48754506
-2240.46105569
-2240.26428780
-2240.50898681
-2240.49560538
-2240.48058323
-2240.46425066
-2240.44606890
-2240.42586882
-2240.40482924
-2240.38293929
-2239.87407883
-2240.29228972
-2240.29340454
-2240.29368070
-2240.29370482
-2240.29324815
-2240.29272283
-2240.29152244
-2240.28997595
-2240.28778332
-2240.28518861
-2240.28246388
-2240.27941064
-2240.27612694
-2240.27294149
-2240.26966145
-2240.26689435
-2240.26498220
-2240.26443809
-2240.23880602
-2240.23927600
-2240.24052272
-2240.24295713
-2240.24601362
-2240.24864380
-2240.25141591
-2240.25405622
-2240.25663230
-2240.25870679
-2240.26058769
-2240.26203882
-2240.26288660
-2240.26316076
-2240.26329808
-2240.26273179
-2240.26200122
-2240.26068944
-2240.34228949
-2240.36463465
-2240.38604747
-2240.40678301
-2240.42585255
-2240.44407154
-2240.46038241
-2240.47562282
-2240.48882836
-2240.50088271
-2239.93917840
-2240.48765066
-2240.51256148
-2240.53625813
-2240.55862261
-2240.57986932
-2240.60013603
-2240.61917485
-2240.63684016
-2240.65333023
-2240.66848888
-2240.68245689
-2240.69542878
-2240.70711578
-2240.71737039
-2240.72656402
-2240.73403343
-2240.74093767
-2240.74597772
-2240.74975115
-2240.75256311
-2240.75376348
-2240.75376406
-2240.75256484
-2240.74975359
-2240.74599537
-2240.74094283
-2240.73403967
-2240.72657145
-2240.71738525
-2240.70712556
-2240.69544716
-2240.68246884
-2240.66847698
-2240.65334433
-2240.63685442
-2240.61919110
-2240.60015663
-2240.57988772
-2240.55864183
-2240.53627857
-2240.51257282
-2240.48763900
-2239.93916589
-2240.50091239
-2240.48883938
-2240.47555504
-2240.46039632
-2240.44408670
-2240.42586882
-2240.40680138
-2240.38627513
-2240.36463028
-2240.34230939
-2240.26068397
-2240.26196213
-2240.26273132
-2240.26327880
-2240.26316085
-2240.26288716
-2240.26204070
-2240.26058902
-2240.25870492
-2240.25664436
-2240.25406567
-2240.25141846
-2240.24864702
-2240.24601605
-2240.24297337
-2240.24059715
-2240.23930361
-2240.23880605
-2240.21286511
-2240.21319527
-2240.21397420
-2240.21581497
-2240.21808932
-2240.22020718
-2240.22285728
-2240.22505457
-2240.22714394
-2240.22919063
-2240.23054271
-2240.23150355
-2240.23196135
-2240.23194134
-2240.23178409
-2240.23104953
-2240.28446762
-2240.30403373
-2240.32494823
-2240.34553965
-2240.36698378
-2240.38625827
-2240.40481315
-2240.42264715
-2240.43894586
-2240.45404403
-2240.46721571
-2240.43564831
-2239.20195634
-2240.48846372
-2240.51179308
-2240.53517072
-2240.55761942
-2240.57875031
-2240.59863421
-2240.61733333
-2240.63456473
-2240.65055455
-2240.66568147
-2240.67950399
-2240.69217090
-2240.70362221
-2240.71393260
-2240.72321009
-2240.73069453
-2240.73711474
-2240.74247019
-2240.74591670
-2240.74862173
-2240.75008303
-2240.75008361
-2240.74853347
-2240.74591751
-2240.74247446
-2240.73711983
-2240.73070077
-2240.72321729
-2240.71394121
-2240.70363150
-2240.69218152
-2240.67951553
-2240.66569428
-2240.65056845
-2240.63455638
-2240.61734934
-2240.59865224
-2240.57876871
-2240.55763838
-2240.53520041
-2240.51180246
-2240.48851431
-2239.20192887
-2240.43570862
-2240.46722672
-2240.45391163
-2240.43895955
-2240.42266383
-2240.40496636
-2240.38627537
-2240.36700225
-2240.34555184
-2240.32503428
-2240.30405250
-2240.28451120
-2240.23107745
-2240.23178332
-2240.23194110
-2240.23196152
-2240.23153358
-2240.23042207
-2240.22919207
-2240.22716135
-2240.22505651
-2240.22277355
-2240.22023253
-2240.21823281
-2240.21581656
-2240.21397431
-2240.21327165
-2240.21276031
-2240.18682797
-2240.18724240
-2240.18715137
-2240.18816541
-2240.18998173
-2240.19158916
-2240.19333443
-2240.19512428
-2240.19712876
-2240.19870809
-2240.19963304
-2240.20019989
-2240.20040005
-2240.20003416
-2240.19893095
-2240.25787996
-2240.27254866
-2240.28885796
-2240.30712969
-2240.32619493
-2240.34541066
-2240.36463937
-2240.38292424
-2240.31959409
-2240.35000761
-2240.38020990
-2240.40865594
-2240.43522790
-2240.46204827
-2240.48727164
-2240.51213442
-2240.53403246
-2240.55601768
-2240.57682543
-2240.59631986
-2240.61481623
-2240.63167702
-2240.64759152
-2240.66247695
-2240.67614083
-2240.68857757
-2240.70025452
-2240.70998317
-2240.71890089
-2240.72658845
-2240.73300731
-2240.73807068
-2240.74196521
-2240.74468752
-2240.74606030
-2240.74606069
-2240.74468621
-2240.74196802
-2240.73808054
-2240.73301234
-2240.72662194
-2240.71890063
-2240.70999174
-2240.70021258
-2240.68858805
-2240.67615260
-2240.66248954
-2240.64760517
-2240.63232040
-2240.61483199
-2240.59633645
-2240.57684305
-2240.55622035
-2240.53405227
-2240.51215539
-2240.48720877
-2240.46210071
-2240.43532584
-2240.40864895
-2240.38023056
-2240.35073873
-2240.31970011
-2240.38293914
-2240.36467072
-2240.34563618
-2240.32621280
-2240.30714687
-2240.28887182
-2240.27281336
-2240.25794632
-2240.19893011
-2240.20003364
-2240.20042535
-2240.20030110
-2240.19965366
-2240.19870769
-2240.19719070
-2240.19507217
-2240.19333618
-2240.19161694
-2240.18998457
-2240.18816640
-2240.18715491
-2240.18690531
-2240.18682752
-2240.16054910
-2240.16043234
-2240.16106881
-2240.16112797
-2240.16160014
-2240.16258645
-2240.16350019
-2240.16470564
-2240.16621707
-2240.16727157
-2240.16803041
-2240.16843321
-2240.16812935
-2240.16704599
-2240.16585670
-2240.24857224
-2240.26186275
-2240.27571597
-2240.28970458
-2240.30713100
-2240.32501856
-2240.34229359
-2239.87406833
-2240.32204411
-2240.35136036
-2240.38071746
-2240.40880452
-2240.43519626
-2240.46183689
-2240.48602248
-2240.51110178
-2240.53280774
-2240.55407718
-2240.57475628
-2240.59371447
-2240.61197339
-2240.62883270
-2240.64439151
-2240.65881933
-2240.67218320
-2240.68472746
-2240.69571593
-2240.70581510
-2240.71438296
-2240.72198789
-2240.72825083
-2240.73323311
-2240.73704008
-2240.73995080
-2240.74135459
-2240.74135733
-2240.73995829
-2240.73698375
-2240.73323567
-2240.72830540
-2240.72187308
-2240.71439008
-2240.70582241
-2240.69572592
-2240.68473773
-2240.67219456
-2240.65883329
-2240.64440411
-2240.62876994
-2240.61198890
-2240.59373054
-2240.57477364
-2240.55409592
-2240.53280920
-2240.51116732
-2240.48604294
-2240.46177960
-2240.43508101
-2240.40880317
-2240.38087831
-2240.35138629
-2240.32206324
-2239.87407941
-2240.34230950
-2240.32503421
-2240.30714687
-2240.28978984
-2240.27593617
-2240.26179114
-2240.24858539
-2240.16589315
-2240.16704502
-2240.16812953
-2240.16839972
-2240.16803078
-2240.16727226
-2240.16615842
-2240.16470681
-2240.16349989
-2240.16258750
-2240.16160089
-2240.16107724
-2240.16106868
-2240.16036785
-2240.16054885
-2240.13375635
-2240.13389762
-2240.13364422
-2240.13364649
-2240.13335558
-2240.13360556
-2240.13380711
-2240.13418345
-2240.13485982
-2240.13532992
-2240.13560180
-2240.13554583
-2240.13497129
-2240.13375252
-2240.13190360
-2240.12999263
-2239.76064524
-2240.26333261
-2240.27587848
-2240.28906548
-2240.30403826
-2240.26064017
-2240.29247877
-2240.32314613
-2240.35290065
-2240.38145671
-2240.40863408
-2240.43549634
-2240.46101825
-2240.48530725
-2240.50845533
-2240.53215282
-2240.55203834
-2240.57231192
-2240.59112928
-2240.60881254
-2240.62533445
-2240.64063638
-2240.65493486
-2240.66830177
-2240.68052947
-2240.69141809
-2240.70131257
-2240.70964493
-2240.71683672
-2240.72288611
-2240.72830183
-2240.73172196
-2240.73454508
-2240.73578221
-2240.73578214
-2240.73454690
-2240.73173761
-2240.72830618
-2240.72289099
-2240.71684283
-2240.70965210
-2240.70132058
-2240.69142715
-2240.68053955
-2240.66831292
-2240.65494704
-2240.64064936
-2240.62534877
-2240.60882778
-2240.59149546
-2240.57232522
-2240.55205691
-2240.53214100
-2240.50847885
-2240.48532651
-2240.46110262
-2240.43553397
-2240.40906878
-2240.38147952
-2240.35265632
-2240.32317450
-2240.29228972
-2240.26068402
-2240.30406851
-2240.28887180
-2240.27593618
-2240.26334357
-2239.76076425
-2240.12992959
-2240.13187868
-2240.13361115
-2240.13497125
-2240.13554545
-2240.13557322
-2240.13533044
-2240.13488721
-2240.13418406
-2240.13381125
-2240.13355707
-2240.13335588
-2240.13356503
-2240.13365555
-2240.13362391
-2240.13375635
-2240.10690873
-2240.10662672
-2240.10661342
-2240.10582951
-2240.10510460
-2240.10454631
-2240.10370796
-2240.10291863
-2240.10304087
-2240.10279269
-2240.17264883
-2240.18480076
-2240.19642750
-2240.20790661
-2240.09746956
-2239.72163445
-2240.24016558
-2239.76064463
-2240.26186152
-2240.27255221
-2240.28452452
-2240.26207481
-2240.29349193
-2240.32371414
-2240.35312394
-2240.38130066
-2240.40839240
-2240.43470330
-2240.45988450
-2240.48414208
-2240.50701030
-2240.53019134
-2240.54962801
-2240.56939452
-2240.58806323
-2240.60572210
-2240.62152600
-2240.63673684
-2240.65122281
-2240.66417418
-2240.67623049
-2240.68685599
-2240.69650850
-2240.70490077
-2240.71154439
-2240.71744630
-2240.72240262
-2240.72586250
-2240.72828130
-2240.72938754
-2240.72938785
-2240.72835294
-2240.72586760
-2240.72240630
-2240.71745103
-2240.71191120
-2240.70483443
-2240.69651634
-2240.68686487
-2240.67624008
-2240.66418512
-2240.65123394
-2240.63674981
-2240.62153998
-2240.60577372
-2240.58807922
-2240.56941157
-2240.54964604
-2240.53021060
-2240.50698010
-2240.48418409
-2240.45992063
-2240.43476733
-2240.40848738
-2240.38136529
-2240.35315634
-2240.32375358
-2240.29340454
-2240.26196213
-2240.28449752
-2240.27281343
-2240.26179114
-2239.76076419
-2240.24015617
-2239.72165187
-2240.09746962
-2240.20791661
-2240.19643776
-2240.18479006
-2240.17277485
-2240.10279259
-2240.10305080
-2240.10319594
-2240.10370759
-2240.10455428
-2240.10510959
-2240.10582674
-2240.10661559
-2240.10657192
-2240.10691004
-2240.07924743
-2240.07933627
-2240.07909335
-2240.07818277
-2240.07684197
-2240.07530317
-2240.07402532
-2240.07247672
-2240.07129070
-2240.15464260
-2240.16638232
-2240.17782730
-2240.18874440
-2239.90769748
-2239.91242505
-2240.22023676
-2239.72163882
-2240.12970807
-2240.24857615
-2240.25785226
-2240.23104864
-2240.26270339
-2240.29365643
-2240.32358623
-2240.35263859
-2240.38076659
-2240.40783485
-2240.43377642
-2240.45859232
-2240.48239919
-2240.50518538
-2240.52784347
-2240.54755591
-2240.56629353
-2240.58470048
-2240.60188158
-2240.61791614
-2240.63280769
-2240.64662923
-2240.65967046
-2240.67136840
-2240.68184371
-2240.69167721
-2240.69976762
-2240.70699847
-2240.71264985
-2240.71764517
-2240.72040513
-2240.72341366
-2240.72443326
-2240.72443398
-2240.72341514
-2240.72040754
-2240.71763852
-2240.71265923
-2240.70700415
-2240.69977456
-2240.69160719
-2240.68185148
-2240.67137808
-2240.65968118
-2240.64670384
-2240.63282043
-2240.61792988
-2240.60189985
-2240.58468915
-2240.56631024
-2240.54743094
-2240.52786252
-2240.50520565
-2240.48242186
-2240.45866660
-2240.43373736
-2240.40799269
-2240.38079371
-2240.35269167
-2240.32361654
-2240.29368151
-2240.26273132
-2240.23107745
-2240.25794820
-2240.24858539
-2240.12992959
-2239.72165186
-2240.22042350
-2239.91242919
-2239.91096203
-2240.18875406
-2240.17787005
-2240.16639268
-2240.15467904
-2240.07129248
-2240.07247564
-2240.07402410
-2240.07530185
-2240.07684104
-2240.07822113
-2240.07908872
-2240.07950663
-2240.07927185
-2240.05153831
-2240.05180612
-2240.05122773
-2240.05015203
-2240.04864905
-2240.04651960
-2240.04439886
-2240.04246083
-2240.13712520
-2240.14866968
-2240.15974162
-2240.17053925
-2239.95545081
-2239.99051476
-2240.20043497
-2239.91241534
-2240.09744021
-2240.13187852
-2240.16582578
-2240.19890210
-2240.23175494
-2240.26333675
-2240.29367808
-2240.32329391
-2240.35141797
-2240.37962194
-2240.40631266
-2240.43176295
-2240.45646081
-2240.48009918
-2240.50254854
-2240.52401183
-2240.54538630
-2240.56309311
-2240.58140694
-2240.59815909
-2240.61445336
-2240.62888095
-2240.64240879
-2240.65495287
-2240.66656571
-2240.67661550
-2240.68580254
-2240.69398557
-2240.70092369
-2240.70651561
-2240.71101384
-2240.71521603
-2240.71779532
-2240.71905791
-2240.71905824
-2240.71782815
-2240.71521885
-2240.71096186
-2240.70652013
-2240.70092903
-2240.69399277
-2240.68583085
-2240.67662404
-2240.66653304
-2240.65496340
-2240.64241930
-2240.62882030
-2240.61446772
-2240.59817368
-2240.58142242
-2240.56305420
-2240.54527807
-2240.52395504
-2240.50256791
-2240.48018308
-2240.45648172
-2240.43178516
-2240.40633595
-2240.37964442
-2240.35182942
-2240.32331976
-2240.29370482
-2240.26327881
-2240.23178390
-2240.19893012
-2240.16589313
-2240.13187868
-2240.09746962
-2239.91242898
-2240.20031677
-2239.99054294
-2239.95548223
-2240.17047308
-2240.15947495
-2240.14844013
-2240.13710421
-2240.04245895
-2240.04439889
-2240.04651618
-2240.04864642
-2240.05015104
-2240.05122719
-2240.05180580
-2240.05166730
-2240.02360977
-2240.02398021
-2240.02322061
-2240.02189511
-2240.01981762
-2240.01726168
-2240.01472826
-2240.01211195
-2240.13083998
-2240.14171005
-2240.15230766
-2239.92630766
-2239.95982213
-2240.18173747
-2239.99054813
-2239.91072851
-2240.20792385
-2240.13358094
-2240.16712862
-2240.19998671
-2240.23191311
-2240.26313334
-2240.29321975
-2240.32245735
-2240.35075491
-2240.37826382
-2240.40476249
-2240.43025998
-2240.45477303
-2240.47810063
-2240.50026834
-2240.52113865
-2240.54204266
-2240.55969669
-2240.57757110
-2240.59427449
-2240.60974660
-2240.62474953
-2240.63809808
-2240.65005294
-2240.66144157
-2240.67134699
-2240.68065632
-2240.68867761
-2240.69535604
-2240.70069123
-2240.70525197
-2240.70851730
-2240.71062508
-2240.71211918
-2240.71211965
-2240.71062714
-2240.70852019
-2240.70525541
-2240.70069576
-2240.69536145
-2240.68868405
-2240.68063677
-2240.67135574
-2240.66145092
-2240.65006328
-2240.63810686
-2240.62476162
-2240.60978705
-2240.59428876
-2240.57758639
-2240.55971291
-2240.54205964
-2240.52115657
-2240.50028577
-2240.47819955
-2240.45470961
-2240.43052465
-2240.40475435
-2240.37829503
-2240.35077968
-2240.32248291
-2240.29324813
-2240.26316088
-2240.23194110
-2240.20003361
-2240.16704506
-2240.13361115
-2240.20791661
-2239.91095977
-2239.99054294
-2240.18175561
-2239.95982682
-2239.92633718
-2240.15247300
-2240.14172136
-2240.13087863
-2240.01200400
-2240.01474490
-2240.01724784
-2240.01983253
-2240.02189343
-2240.02316497
-2240.02383175
-2240.02373832
-2239.99569349
-2239.99558335
-2239.99491835
-2239.99332760
-2239.99106351
-2239.98843844
-2239.98548173
-2239.47184816
-2240.12402744
-2240.13434582
-2239.89800065
-2240.15407828
-2240.16373968
-2239.95983051
-2239.95548290
-2240.18874724
-2240.19643137
-2240.13494101
-2240.16810016
-2240.20036996
-2240.23193379
-2240.26286010
-2240.29270128
-2240.32155930
-2240.34954368
-2240.37639908
-2240.40255610
-2240.42773573
-2240.45243074
-2240.47534895
-2240.49705850
-2240.51792656
-2240.53745608
-2240.55706724
-2240.57361168
-2240.58979048
-2240.60520581
-2240.61945405
-2240.63292763
-2240.64508106
-2240.65621310
-2240.66625913
-2240.67496836
-2240.68283665
-2240.68955699
-2240.69481500
-2240.69927777
-2240.70258855
-2240.70500802
-2240.70622778
-2240.70622869
-2240.70500893
-2240.70258445
-2240.69928114
-2240.69481934
-2240.68956231
-2240.68279188
-2240.67497561
-2240.66626741
-2240.65622231
-2240.64509115
-2240.63290969
-2240.61958533
-2240.60521892
-2240.58980456
-2240.57354457
-2240.55708315
-2240.53747306
-2240.51794447
-2240.49707735
-2240.47537055
-2240.45245381
-2240.42776379
-2240.40251372
-2240.37642256
-2240.34956740
-2240.32158469
-2240.29272283
-2240.26288716
-2240.23196152
-2240.20042535
-2240.16812936
-2240.13497146
-2240.19643776
-2240.18875406
-2239.95548223
-2239.95982681
-2240.16354173
-2240.15411099
-2239.89802931
-2240.13424282
-2240.12389749
-2239.47186801
-2239.98547050
-2239.98843595
-2239.99098930
-2239.99336725
-2239.99486423
-2239.99556383
-2239.99565579
-2239.96752512
-2239.96700068
-2239.96630747
-2239.96426057
-2239.96204423
-2239.95921554
-2240.09567183
-2240.10634957
-2240.11662581
-2240.12655908
-2240.13622583
-2240.14532911
-2240.15414027
-2239.92645578
-2240.17051698
-2240.17786422
-2240.18480548
-2240.13548535
-2240.16840453
-2240.20016699
-2240.23147660
-2240.26201391
-2240.29149151
-2240.32003960
-2240.34762950
-2240.37457094
-2240.40009067
-2240.42556737
-2240.44897722
-2240.47212409
-2240.49384581
-2240.51430330
-2240.53375626
-2240.55333141
-2240.56941709
-2240.58571416
-2240.60066982
-2240.61485489
-2240.62819554
-2240.64005370
-2240.65075706
-2240.66085921
-2240.66959376
-2240.67731672
-2240.68386907
-2240.68927921
-2240.69373904
-2240.69697938
-2240.69940731
-2240.70054357
-2240.70054405
-2240.69940870
-2240.69698177
-2240.69374111
-2240.68925386
-2240.68387456
-2240.67732304
-2240.66960092
-2240.66086638
-2240.65076615
-2240.64006274
-2240.62820635
-2240.61486690
-2240.60066357
-2240.58572782
-2240.56951838
-2240.55334764
-2240.53377185
-2240.51432102
-2240.49381050
-2240.47210032
-2240.44898793
-2240.42566020
-2240.40029907
-2240.37459420
-2240.34772097
-2240.32006462
-2240.29152148
-2240.26204074
-2240.23153378
-2240.20030110
-2240.16843342
-2240.13554545
-2240.18479005
-2240.17787004
-2240.17047308
-2239.92633718
-2240.15411099
-2240.14543782
-2240.13621438
-2240.12646330
-2240.11663482
-2240.10636227
-2240.09558967
-2239.95898682
-2239.96205680
-2239.96425599
-2239.96630984
-2239.96716284
-2239.96753201
-2239.93872529
-2239.93836991
-2239.93712321
-2239.93500628
-2239.93279919
-2239.39390477
-2240.08880283
-2240.09902770
-2240.10872694
-2239.89871855
-2239.89970758
-2240.13620677
-2239.89803411
-2240.15244692
-2240.15960454
-2240.16638693
-2240.17265435
-2240.13558569
-2240.16800227
-2240.19962805
-2240.23040053
-2240.26056262
-2240.28981398
-2240.31829854
-2240.34571590
-2240.37231342
-2240.39786290
-2240.42239003
-2240.44576248
-2240.46841178
-2240.49000848
-2240.51023786
-2240.52958605
-2240.54901270
-2240.56504075
-2240.58102005
-2240.59604474
-2240.61025473
-2240.62313712
-2240.63479057
-2240.64557472
-2240.65564561
-2240.66434865
-2240.67201966
-2240.67842659
-2240.68363672
-2240.68817421
-2240.69181501
-2240.69400051
-2240.69522357
-2240.69522460
-2240.69400193
-2240.69163152
-2240.68818292
-2240.68364095
-2240.67843188
-2240.67202595
-2240.66435575
-2240.65565366
-2240.64558347
-2240.63488494
-2240.62316537
-2240.61026592
-2240.59605631
-2240.58100529
-2240.56501729
-2240.54903603
-2240.52960266
-2240.51035188
-2240.49002675
-2240.46838885
-2240.44578286
-2240.42233259
-2240.39788643
-2240.37233667
-2240.34573965
-2240.31832329
-2240.28997595
-2240.26058902
-2240.23042144
-2240.19965367
-2240.16803078
-2240.13557304
-2240.17277515
-2240.16639268
-2240.15947495
-2240.15247300
-2239.89802931
-2240.13621438
-2239.89944963
-2239.89872981
-2240.10873527
-2240.09903439
-2240.08881185
-2239.39396225
-2239.93279556
-2239.93499988
-2239.93706221
-2239.93836939
-2239.93872529
-2239.90936465
-2239.90912771
-2239.90779912
-2239.90587949
-2239.90303050
-2240.07183689
-2240.08185132
-2240.09136644
-2240.10052762
-2239.89783402
-2239.89879358
-2240.12655524
-2240.13428845
-2240.14171366
-2240.14843437
-2240.15464812
-2240.10279857
-2240.13530206
-2240.16724401
-2240.19868141
-2240.22916508
-2240.25868251
-2240.28775799
-2240.31587780
-2240.34321066
-2240.36942838
-2240.39468116
-2240.41916137
-2240.44217740
-2240.46475557
-2240.48574869
-2240.50574630
-2240.52494229
-2240.54314736
-2240.56093436
-2240.57642640
-2240.59132237
-2240.60536838
-2240.61835047
-2240.63008372
-2240.64064801
-2240.65016122
-2240.65906687
-2240.66665602
-2240.67314016
-2240.67836120
-2240.68338817
-2240.68679184
-2240.68901644
-2240.69018311
-2240.69018340
-2240.68903214
-2240.68679421
-2240.68339150
-2240.67836228
-2240.67314535
-2240.66666110
-2240.65907395
-2240.65016924
-2240.64074285
-2240.63009366
-2240.61835931
-2240.60537756
-2240.59136616
-2240.57644029
-2240.56106642
-2240.54309493
-2240.52495863
-2240.50574891
-2240.48579406
-2240.46477483
-2240.44246735
-2240.41915584
-2240.39470308
-2240.36943935
-2240.34323600
-2240.31590206
-2240.28778332
-2240.25870492
-2240.22919198
-2240.19870896
-2240.16727220
-2240.13533044
-2240.10279259
-2240.15468015
-2240.14844013
-2240.14172136
-2240.13424282
-2240.12646326
-2239.89887918
-2239.89713648
-2240.10063736
-2240.09141051
-2240.08181341
-2240.07208622
-2239.90302795
-2239.90587296
-2239.90779780
-2239.90912604
-2239.90936464
-2239.88031271
-2239.87952189
-2239.87799799
-2239.87581872
-2239.87349010
-2240.06508483
-2240.07426049
-2240.08317708
-2240.09191036
-2240.10054103
-2240.10872847
-2240.11665044
-2240.12412845
-2240.13084156
-2240.13712904
-2240.07137023
-2240.10303153
-2240.13485964
-2240.16619006
-2240.19710296
-2240.22711201
-2240.25661895
-2240.28516405
-2240.31303339
-2240.34015479
-2240.36631106
-2240.39149801
-2240.41541445
-2240.43848178
-2240.46039811
-2240.48169471
-2240.50138303
-2240.52049076
-2240.53834190
-2240.55636613
-2240.57173441
-2240.58655021
-2240.60054900
-2240.61334242
-2240.62478757
-2240.63560626
-2240.64505525
-2240.65393538
-2240.66144698
-2240.66802736
-2240.67347770
-2240.67841500
-2240.68188578
-2240.68438345
-2240.68545484
-2240.68545531
-2240.68432177
-2240.68188816
-2240.67841833
-2240.67342802
-2240.66803257
-2240.66145409
-2240.65391766
-2240.64497268
-2240.63555682
-2240.62496265
-2240.61335323
-2240.60062547
-2240.58656211
-2240.57180232
-2240.55638046
-2240.53855847
-2240.52050708
-2240.50140029
-2240.48177732
-2240.46041718
-2240.43844065
-2240.41543540
-2240.39149306
-2240.36633340
-2240.34008223
-2240.31305830
-2240.28518864
-2240.25664439
-2240.22716137
-2240.19719069
-2240.16615842
-2240.13488721
-2240.10305083
-2240.07129248
-2240.13710421
-2240.13087863
-2240.12389749
-2240.11663482
-2240.10873530
-2240.10064615
-2240.09209437
-2240.08316382
-2240.07426861
-2240.06497243
-2239.87366980
-2239.87592557
-2239.87799662
-2239.87952120
-2239.88031294
-2239.85022989
-2239.84936576
-2239.84809494
-2239.84585274
-2240.04937000
-2240.05821238
-2240.06671829
-2240.07514403
-2240.08275670
-2240.09137959
-2240.09906345
-2240.10635316
-2239.47185727
-2240.01218067
-2240.04243211
-2240.07244840
-2240.10316839
-2240.13415648
-2240.16467952
-2240.19508427
-2240.22497218
-2240.25397706
-2240.28243909
-2240.30981015
-2240.33664314
-2240.36283212
-2240.38770784
-2240.41166100
-2240.43440199
-2240.45631148
-2240.47717315
-2240.49695118
-2240.51584850
-2240.53364878
-2240.55059947
-2240.56692157
-2240.58165310
-2240.59576328
-2240.60841236
-2240.61997815
-2240.63075210
-2240.64050308
-2240.64934672
-2240.65721887
-2240.66358069
-2240.66921090
-2240.67353375
-2240.67720077
-2240.67959362
-2240.68086851
-2240.68086899
-2240.67959497
-2240.67709335
-2240.67371603
-2240.66921528
-2240.66358644
-2240.65718167
-2240.64935385
-2240.64051127
-2240.63076085
-2240.61989237
-2240.60842275
-2240.59578535
-2240.58179517
-2240.56670757
-2240.55061407
-2240.53365436
-2240.51586481
-2240.49697555
-2240.47712949
-2240.45633166
-2240.43442257
-2240.41168188
-2240.38772957
-2240.36281653
-2240.33677053
-2240.30985437
-2240.28246388
-2240.25406567
-2240.22499831
-2240.19507202
-2240.16470681
-2240.13418406
-2240.10319594
-2240.07247564
-2240.04245895
-2240.01200400
-2239.47187384
-2240.10636227
-2240.09903440
-2240.09141011
-2240.08316381
-2240.07513146
-2240.06683176
-2240.05816917
-2240.04938204
-2239.84584349
-2239.84813475
-2239.84936509
-2239.85022989
-2239.81983162
-2239.81877289
-2239.81763059
-2239.81562610
-2240.04231728
-2240.05110312
-2240.05838785
-2240.06676175
-2240.07439327
-2240.08166553
-2240.08882855
-2240.09556718
-2239.98545112
-2240.01476230
-2240.04437370
-2240.07387820
-2240.10356413
-2240.13378436
-2240.16347316
-2240.19330981
-2240.22283365
-2240.25139312
-2240.27938615
-2240.30676016
-2240.33303236
-2240.35877881
-2240.38355701
-2240.40741262
-2240.42993017
-2240.45172504
-2240.47236213
-2240.49224906
-2240.51169679
-2240.52892512
-2240.54712168
-2240.56163352
-2240.57698928
-2240.59070037
-2240.60372773
-2240.61557370
-2240.62644051
-2240.63621570
-2240.64485245
-2240.65283571
-2240.65951676
-2240.66511801
-2240.66979586
-2240.67324416
-2240.67567657
-2240.67674392
-2240.67674419
-2240.67567789
-2240.67304019
-2240.66979175
-2240.66514617
-2240.65952208
-2240.65280646
-2240.64487432
-2240.63632724
-2240.62648522
-2240.61558367
-2240.60366412
-2240.59070868
-2240.57699355
-2240.56164639
-2240.54713648
-2240.52894047
-2240.51170139
-2240.49226621
-2240.47238001
-2240.45179321
-2240.42994986
-2240.40743294
-2240.38357847
-2240.35878898
-2240.33309739
-2240.30678378
-2240.27941066
-2240.25141846
-2240.22277355
-2240.19333618
-2240.16350144
-2240.13380314
-2240.10359100
-2240.07402410
-2240.04439889
-2240.01478863
-2239.98547053
-2240.09570848
-2240.08881185
-2240.08181342
-2240.07426861
-2240.06679794
-2240.05910686
-2240.05114515
-2240.04226167
-2239.81562170
-2239.81758943
-2239.81877216
-2239.81983205
-2239.78871737
-2239.78790158
-2239.78689627
-2240.02869374
-2240.03545925
-2240.04356213
-2240.05096195
-2240.05806809
-2240.06512749
-2240.07195424
-2239.39395030
-2239.95918685
-2239.98841013
-2240.01722963
-2240.04649219
-2240.07527615
-2240.10451929
-2240.13353088
-2240.16256144
-2240.19156503
-2240.22021229
-2240.24862268
-2240.27610271
-2240.30284285
-2240.32916725
-2240.35452377
-2240.37912075
-2240.40282405
-2240.42535829
-2240.44702700
-2240.46767351
-2240.48760145
-2240.50627673
-2240.52404852
-2240.54100541
-2240.55693645
-2240.57225356
-2240.58632525
-2240.59954350
-2240.61163015
-2240.62237541
-2240.63254939
-2240.64138879
-2240.64931177
-2240.65589346
-2240.66173998
-2240.66609001
-2240.66967864
-2240.67199632
-2240.67321258
-2240.67321201
-2240.67199697
-2240.66968111
-2240.66609071
-2240.66175143
-2240.65589050
-2240.64931801
-2240.64139609
-2240.63255873
-2240.62238495
-2240.61164023
-2240.59955460
-2240.58641433
-2240.57239965
-2240.55700008
-2240.54095562
-2240.52406200
-2240.50629292
-2240.48755218
-2240.46769159
-2240.44693668
-2240.42537763
-2240.40284418
-2240.37901463
-2240.35454551
-2240.32911053
-2240.30293644
-2240.27612694
-2240.24864702
-2240.22020903
-2240.19161695
-2240.16258750
-2240.13356129
-2240.10455428
-2240.07530111
-2240.04651779
-2240.01724784
-2239.98843595
-2239.95909266
-2239.39396235
-2240.07208623
-2240.06497243
-2240.05816894
-2240.05114511
-2240.04345240
-2240.03534842
-2240.02859821
-2239.78690902
-2239.78799995
-2239.78871742
-2239.75722514
-2239.75682854
-2239.21002718
-2240.02241224
-2240.02886871
-2240.03534434
-2240.04218002
-2240.04943565
-2239.87351297
-2239.90289232
-2239.93277143
-2239.96203010
-2239.99103795
-2240.01981445
-2240.04862059
-2240.07681584
-2240.10508358
-2240.13332985
-2240.16157594
-2240.18995918
-2240.21806645
-2240.24599160
-2240.27291757
-2240.29943862
-2240.32553791
-2240.35058138
-2240.37503291
-2240.39847154
-2240.42081386
-2240.44231868
-2240.46303475
-2240.48268145
-2240.50191943
-2240.52017081
-2240.53673102
-2240.55262726
-2240.56793102
-2240.58201797
-2240.59575691
-2240.60792732
-2240.61908428
-2240.62917647
-2240.63815894
-2240.64616015
-2240.65302509
-2240.65876813
-2240.66324693
-2240.66692487
-2240.66926836
-2240.67018202
-2240.67018261
-2240.66927051
-2240.66692740
-2240.66324998
-2240.65877291
-2240.65306743
-2240.64616587
-2240.63816642
-2240.62918484
-2240.61908514
-2240.60793155
-2240.59576792
-2240.58202883
-2240.56796615
-2240.55257807
-2240.53671370
-2240.52036761
-2240.50199740
-2240.48277350
-2240.46305265
-2240.44233740
-2240.42083338
-2240.39849194
-2240.37499251
-2240.35060323
-2240.32556070
-2240.29946190
-2240.27294149
-2240.24601602
-2240.21823280
-2240.18998323
-2240.16160082
-2240.13335588
-2240.10510959
-2240.07684104
-2240.04864609
-2240.01983252
-2239.99098922
-2239.96205680
-2239.93290082
-2239.90291634
-2239.87366980
-2240.04938204
-2240.04226167
-2240.03534842
-2240.02873890
-2240.02241847
-2239.21004977
-2239.75677974
-2239.75722514
-2239.72545259
-2239.16266760
-2240.01160165
-2240.01691475
-2240.02241271
-2240.02866957
-2239.81570342
-2239.84582480
-2239.87589916
-2239.90584665
-2239.93497375
-2239.96423179
-2239.99330275
-2240.02186845
-2240.05012438
-2240.07819617
-2240.10580541
-2240.13354050
-2240.16110216
-2240.18814191
-2240.21579235
-2240.24293454
-2240.26966354
-2240.29582412
-2240.32171933
-2240.34676715
-2240.37091896
-2240.39413679
-2240.41662382
-2240.43838203
-2240.45898096
-2240.47900367
-2240.49783130
-2240.51579643
-2240.53303059
-2240.54931281
-2240.56535126
-2240.57924798
-2240.59245096
-2240.60515855
-2240.61620038
-2240.62644036
-2240.63552587
-2240.64355870
-2240.65059152
-2240.65608954
-2240.66096841
-2240.66458802
-2240.66710347
-2240.66824737
-2240.66824780
-2240.66710339
-2240.66459067
-2240.66097196
-2240.65609516
-2240.65059706
-2240.64336588
-2240.63550315
-2240.62639756
-2240.61641709
-2240.60516765
-2240.59245692
-2240.57926031
-2240.56542896
-2240.54942080
-2240.53304531
-2240.51592286
-2240.49784908
-2240.47902098
-2240.45899837
-2240.43840181
-2240.41664371
-2240.39413014
-2240.37093989
-2240.34678901
-2240.32174160
-2240.29584766
-2240.26966145
-2240.24297347
-2240.21581654
-2240.18816642
-2240.16107749
-2240.13356468
-2240.10582674
-2240.07818121
-2240.05015099
-2240.02189353
-2239.99336725
-2239.96425613
-2239.93499968
-2239.90575946
-2239.87586813
-2239.84584352
-2239.81562197
-2240.02857760
-2240.02241846
-2240.01691971
-2240.01160542
-2239.16269126
-2239.72535886
-2239.69312204
-2240.00389347
-2240.00732435
-2240.01160208
-2239.21003117
-2239.78685559
-2239.81760421
-2239.84810822
-2239.87797014
-2239.90777164
-2239.93709613
-2239.96612828
-2239.99483896
-2240.02312826
-2240.05120248
-2240.07911902
-2240.10659016
-2240.13363245
-2240.16104364
-2240.18722280
-2240.21402192
-2240.24057386
-2240.26676465
-2240.29283807
-2240.31833139
-2240.34301392
-2240.36728278
-2240.39035833
-2240.41290214
-2240.43461738
-2240.45567639
-2240.47537473
-2240.49445720
-2240.51280655
-2240.53043540
-2240.54673605
-2240.56213364
-2240.57679414
-2240.59019890
-2240.60276540
-2240.61411038
-2240.62408440
-2240.63365450
-2240.64191940
-2240.64859097
-2240.65439463
-2240.65925890
-2240.66290607
-2240.66539680
-2240.66680891
-2240.66680938
-2240.66539864
-2240.66290997
-2240.65928964
-2240.65439988
-2240.64859588
-2240.64185691
-2240.63350141
-2240.62409260
-2240.61411989
-2240.60277570
-2240.59021028
-2240.57669241
-2240.56220680
-2240.54671841
-2240.53047670
-2240.51282213
-2240.49447365
-2240.47539204
-2240.45569031
-2240.43463645
-2240.41292295
-2240.39037851
-2240.36730352
-2240.34303578
-2240.31835353
-2240.29286127
-2240.26689254
-2240.24060349
-2240.21397425
-2240.18715491
-2240.16106911
-2240.13365654
-2240.10661567
-2240.07908872
-2240.05122696
-2240.02316477
-2239.99486423
-2239.96630984
-2239.93712135
-2239.90779780
-2239.87799662
-2239.84780042
-2239.81758946
-2239.78690902
-2239.21004977
-2240.01160533
-2240.00735049
-2240.00421555
-2239.69312204
-2239.66022580
-2240.00111362
-2240.00380408
-2239.16267174
-2239.75677132
-2239.78797244
-2239.81874021
-2239.84933823
-2239.87949500
-2239.90909858
-2239.93834352
-2239.96713755
-2239.99533330
-2240.02380725
-2240.05178081
-2240.07931150
-2240.10654769
-2240.13359991
-2240.16040855
-2240.18688184
-2240.21324812
-2240.23927103
-2240.26495961
-2240.29066053
-2240.31569561
-2240.34028643
-2240.36388350
-2240.38732756
-2240.40980143
-2240.43175845
-2240.45267052
-2240.47277179
-2240.49165724
-2240.51078327
-2240.52823641
-2240.54488109
-2240.56084224
-2240.57499341
-2240.58848478
-2240.60069344
-2240.61234987
-2240.62298493
-2240.63233001
-2240.64068330
-2240.64757200
-2240.65342416
-2240.65828698
-2240.66199741
-2240.66430987
-2240.66553103
-2240.66553084
-2240.66431113
-2240.66199816
-2240.65829146
-2240.65342124
-2240.64757566
-2240.64068706
-2240.63233818
-2240.62304081
-2240.61235945
-2240.60072770
-2240.58849625
-2240.57500580
-2240.56094581
-2240.54489901
-2240.52831478
-2240.51079884
-2240.49167403
-2240.47278930
-2240.45268865
-2240.43186915
-2240.40983390
-2240.38734797
-2240.36385272
-2240.34029998
-2240.31572048
-2240.29064457
-2240.26498232
-2240.23930361
-2240.21327165
-2240.18690524
-2240.16036785
-2240.13362391
-2240.10657192
-2240.07950663
-2240.05180566
-2240.02383131
-2239.99556379
-2239.96716284
-2239.93836939
-2239.90912603
-2239.87952120
-2239.84936508
-2239.81877151
-2239.78799995
-2239.75677981
-2239.16269126
-2240.00421555
-2240.00055763
-2239.66022580
-2238.64972893
-2239.66019661
-2239.69309330
-2239.72542459
-2239.75721772
-2239.78868990
-2239.81980493
-2239.85018262
-2239.88028687
-2239.90933853
-2239.93869950
-2239.96750661
-2239.99562431
-2240.02371318
-2240.05171983
-2240.07925094
-2240.10676017
-2240.13403643
-2240.16052538
-2240.18668454
-2240.21279350
-2240.23878311
-2240.26441551
-2240.28990509
-2240.31456468
-2240.33876575
-2240.36256414
-2240.38611931
-2240.40899845
-2240.43126315
-2240.45251455
-2240.47307315
-2240.49094066
-2240.51027073
-2240.52745157
-2240.54435697
-2240.55952683
-2240.57445483
-2240.58802073
-2240.60056659
-2240.61215165
-2240.62251431
-2240.63203612
-2240.64022809
-2240.64727811
-2240.65345783
-2240.65821107
-2240.66184164
-2240.66414262
-2240.66499087
-2240.66499143
-2240.66409337
-2240.66184426
-2240.65821462
-2240.65345960
-2240.64728355
-2240.64029662
-2240.63204376
-2240.62252357
-2240.61216140
-2240.60057715
-2240.58803224
-2240.57448079
-2240.55954017
-2240.54454441
-2240.52746719
-2240.51028925
-2240.49095736
-2240.47309086
-2240.45253295
-2240.43132265
-2240.40898814
-2240.38621543
-2240.36258721
-2240.33892358
-2240.31458643
-2240.28992358
-2240.26443807
-2240.23880605
-2240.21276031
-2240.18682750
-2240.16054912
-2240.13375635
-2240.10691004
-2240.07927185
-2240.05166730
-2240.02373832
-2239.99565582
-2239.96753202
-2239.93872529
-2239.90936464
-2239.88031274
-2239.85022989
-2239.81983174
-2239.78871744
-2239.75722528
-2239.72535886
-2239.69312204
-2239.66022580
-2238.64972893
